# Supplementary material for: Obligate Biotroph Pathogens of the Genus Albugo Are Better Adapted to Active Host Defense Compared to Niche Competitors
Source: Front Plant Sci. 2016 Jun 20;7:820. doi: 10.3389/fpls.2016.00820 (PMC4913113; doi:10.3389/fpls.2016.00820)
Supplement: Supplementary file 1 [file Table_3.xlsx]

## Sheet: Info
This file includes the raw protein data from all lab experiments of A. laibachii Nc14 infected A. thaliana performed on the LTQ Velos machine (see LC-MS/MS Analysis and MS Data Processing)

## Sheet: Nc14_inf_1st_replicate
protein group	name	pseudo name	group probability	annotation	classification1	classification2	classification3	classification4	classification5	classification6	probability	percent coverage	total number unique peptides	pct spectrum ids	confidence	R L count	length	OI_VALUE	PROTEINPROPHET_PROBABILITY	TOTAL_SPECTRAL_COUNTS	APEX_PROTEIN_ABUNDANCE	NUMBER_OF_DEGENERATE_PROTEINS	IDS_DEGENERATE_PROTEINS	Secreted
<annotation protein_description=141	AT3G57260.1	no	1	Symbols: BGL2, PR2, BG2, PR-2 beta-1,3-glucanase 2 chr3:21188709-21189822 REVERSE LENGTH=339	Eukaryota	Streptophyta	Brassicales	Brassicaceae	Arabidopsis	Arabidopsis thaliana	1	51	833	2.511	1	44	339	9.65	1	833	24.2444	1	AT3G57260.1	S
<annotation protein_description=241	AT5G67360.1	no	1	Symbols: ARA12 Subtilase family protein chr5:26872192-26874465 REVERSE LENGTH=757	Eukaryota	Streptophyta	Brassicales	Brassicaceae	Arabidopsis	Arabidopsis thaliana	1	44.3	1039	2.981	1	85	757	16.71	1	1039	17.4635	1	AT5G67360.1	S
<annotation protein_description=348	AT5G26000.1	104	1	Symbols: TGG1, BGLU38 thioglucoside glucohydrolase 1 chr5:9079678-9082347 REVERSE LENGTH=541	Eukaryota	Streptophyta	Brassicales	Brassicaceae	Arabidopsis	Arabidopsis thaliana	1	45.8	1294	3.716	1	66	541	21.38	1	1294	16.9988	2	AT5G26000.2,AT5G26000.1	S
<annotation protein_description=348	AT5G26000.2	104	1	Symbols: TGG1, BGLU38 thioglucoside glucohydrolase 1 chr5:9080009-9082347 REVERSE LENGTH=456	Eukaryota	Streptophyta	Brassicales	Brassicaceae	Arabidopsis	Arabidopsis thaliana	1	45.8	1294	3.716	1	55	456	21.38	1	1294	16.9988	2	AT5G26000.2,AT5G26000.1	S
<annotation protein_description=9	AT1G09750.1	no	1	Symbols: Eukaryotic aspartyl protease family protein chr1:3157541-3158960 FORWARD LENGTH=449	Eukaryota	Streptophyta	Brassicales	Brassicaceae	Arabidopsis	Arabidopsis thaliana	1	20.9	302	0.708	1	62	449	6.08	1	302	13.9507	1	AT1G09750.1	S
<annotation protein_description=276	AT1G76160.1	32	1	Symbols: sks5 SKU5 similar 5 chr1:28578211-28581020 REVERSE LENGTH=541	Eukaryota	Streptophyta	Brassicales	Brassicaceae	Arabidopsis	Arabidopsis thaliana	1	49.2	590	1.645	1	76	541	16.07	1	590	10.3116	1	AT1G76160.1	S
<annotation protein_description=51	AT1G78830.1	no	1	Symbols: Curculin-like (mannose-binding) lectin family protein chr1:29637141-29638508 REVERSE LENGTH=455	Eukaryota	Streptophyta	Brassicales	Brassicaceae	Arabidopsis	Arabidopsis thaliana	1	35.6	582	1.362	1	62	455	15.98	1	582	10.2291	1	AT1G78830.1	S
<annotation protein_description=531	AT2G38540.1	no	0.9668	Symbols: LP1, LTP1, ATLTP1 lipid transfer protein 1 chr2:16130418-16130893 FORWARD LENGTH=118	Eukaryota	Streptophyta	Brassicales	Brassicaceae	Arabidopsis	Arabidopsis thaliana	0.9668	8.5	83	0.229	0.014	14	118	2.26	0.9668	83	9.9724	1	AT2G38540.1	S
<annotation protein_description=169	AT4G27520.1	no	1	Symbols: ENODL2, AtENODL2 early nodulin-like protein 2 chr4:13750668-13751819 REVERSE LENGTH=349	Eukaryota	Streptophyta	Brassicales	Brassicaceae	Arabidopsis	Arabidopsis thaliana	1	14.3	346	1.075	1	21	349	10.04	1	346	9.6791	1	AT4G27520.1	S
<annotation protein_description=204	AT5G23820.1	no	1	Symbols: MD-2-related lipid recognition domain-containing protein chr5:8031386-8032809 FORWARD LENGTH=164	Eukaryota	Streptophyta	Brassicales	Brassicaceae	Arabidopsis	Arabidopsis thaliana	1	19.5	143	0.29	0.999	21	164	4.48	1	143	8.965	1	AT5G23820.1	S
<annotation protein_description=66	AT2G14610.1	no	1	Symbols: PR1, PR 1, ATPR1 pathogenesis-related gene 1 chr2:6241944-6242429 REVERSE LENGTH=161	Eukaryota	Streptophyta	Brassicales	Brassicaceae	Arabidopsis	Arabidopsis thaliana	1	13.7	129	0.344	0.999	21	161	4.37	1	129	8.2909	1	AT2G14610.1	S
<annotation protein_description=202	AT5G20630.1	no	1	Symbols: GLP3, GLP3A, GLP3B, ATGER3, GER3 germin 3 chr5:6975315-6975950 REVERSE LENGTH=211	Eukaryota	Streptophyta	Brassicales	Brassicaceae	Arabidopsis	Arabidopsis thaliana	1	19.9	95	0.273	0.991	24	211	3.41	1	95	7.8246	1	AT5G20630.1	S
<annotation protein_description=161	AT4G16500.1	no	1	Symbols: Cystatin/monellin superfamily protein chr4:9301530-9301883 REVERSE LENGTH=117	Eukaryota	Streptophyta	Brassicales	Brassicaceae	Arabidopsis	Arabidopsis thaliana	1	34.2	94	0.262	1	15	117	5	1	94	5.2802	1	AT4G16500.1	S
<annotation protein_description=474	AT2G02850.1	no	0.9907	Symbols: ARPN plantacyanin chr2:826630-827720 REVERSE LENGTH=129	Eukaryota	Streptophyta	Brassicales	Brassicaceae	Arabidopsis	Arabidopsis thaliana	0.9907	9.3	45	0.138	0.013	11	129	2.67	0.9907	45	4.6896	1	AT2G02850.1	S
<annotation protein_description=48	AT1G75040.1	no	1	Symbols: PR5, PR-5 pathogenesis-related gene 5 chr1:28177754-28178731 FORWARD LENGTH=239	Eukaryota	Streptophyta	Brassicales	Brassicaceae	Arabidopsis	Arabidopsis thaliana	1	16.3	116	0.275	1	24	239	7.27	1	116	4.4814	1	AT1G75040.1	S
<annotation protein_description=62	AT2G04780.1	no	1	Symbols: FLA7 FASCICLIN-like arabinoogalactan 7 chr2:1677488-1678252 FORWARD LENGTH=254	Eukaryota	Streptophyta	Brassicales	Brassicaceae	Arabidopsis	Arabidopsis thaliana	1	22	73	0.217	1	30	254	5.21	1	73	3.9353	2	AT2G04780.2,AT2G04780.1	S
<annotation protein_description=62	AT2G04780.2	no	1	Symbols: FLA7 FASCICLIN-like arabinoogalactan 7 chr2:1677488-1678252 FORWARD LENGTH=254	Eukaryota	Streptophyta	Brassicales	Brassicaceae	Arabidopsis	Arabidopsis thaliana	1	22	73	0.217	1	30	254	5.21	1	73	3.9353	2	AT2G04780.2,AT2G04780.1	S
<annotation protein_description=188	AT5G08380.1	no	1	Symbols: AtAGAL1, AGAL1 alpha-galactosidase 1 chr5:2694851-2697616 REVERSE LENGTH=410	Eukaryota	Streptophyta	Brassicales	Brassicaceae	Arabidopsis	Arabidopsis thaliana	1	36.1	166	0.466	1	51	410	13.07	1	166	3.5671	1	AT5G08380.1	S
<annotation protein_description=307	AT3G49120.1	63	1	Symbols: ATPERX34, PERX34, PRXCB, ATPCB, PRX34 peroxidase CB chr3:18207819-18210041 FORWARD LENGTH=353	Eukaryota	Streptophyta	Brassicales	Brassicaceae	Arabidopsis	Arabidopsis thaliana	1	30	100	0.269	1	64	353	8.51	1	100	3.3003	1	AT3G49120.1	S
<annotation protein_description=290	AT2G45470.1	46	1	Symbols: FLA8, AGP8 FASCICLIN-like arabinogalactan protein 8 chr2:18742797-18744059 REVERSE LENGTH=420	Eukaryota	Streptophyta	Brassicales	Brassicaceae	Arabidopsis	Arabidopsis thaliana	1	36.7	103	0.246	1	50	420	9.35	1	103	3.0939	1	AT2G45470.1	S
<annotation protein_description=353	AT5G40370.1	109	1	Symbols: Glutaredoxin family protein chr5:16147826-16149052 REVERSE LENGTH=111	Eukaryota	Streptophyta	Brassicales	Brassicaceae	Arabidopsis	Arabidopsis thaliana	1	26.1	57	0.145	1	11	111	5.27	1	57	3.0377	1	AT5G40370.1	S
<annotation protein_description=98	AT3G10740.1	no	1	Symbols: ASD1, ARAF1, ARAF, ATASD1 alpha-L-arabinofuranosidase 1 chr3:3361031-3364573 REVERSE LENGTH=678	Eukaryota	Streptophyta	Brassicales	Brassicaceae	Arabidopsis	Arabidopsis thaliana	1	33.9	195	0.559	1	74	678	19.54	1	195	2.8028	1	AT3G10740.1	S
<annotation protein_description=304	AT3G43670.1	60	1	Symbols: Copper amine oxidase family protein chr3:15567144-15569734 FORWARD LENGTH=687	Eukaryota	Streptophyta	Brassicales	Brassicaceae	Arabidopsis	Arabidopsis thaliana	1	20.1	183	0.513	1	94	687	18.42	1	183	2.7903	1	AT3G43670.1	S
<annotation protein_description=16	AT1G20160.1	no	1	Symbols: ATSBT5.2 Subtilisin-like serine endopeptidase family protein chr1:6990852-6993854 REVERSE LENGTH=769	Eukaryota	Streptophyta	Brassicales	Brassicaceae	Arabidopsis	Arabidopsis thaliana	1	19.5	218	0.658	1	62	769	22.42	1	218	2.7309	2	AT1G20160.1,AT1G20160.2	S
<annotation protein_description=280	AT2G15220.1	36	1	Symbols: Plant basic secretory protein (BSP) family protein chr2:6608689-6609366 FORWARD LENGTH=225	Eukaryota	Streptophyta	Brassicales	Brassicaceae	Arabidopsis	Arabidopsis thaliana	1	42.2	83	0.245	1	30	225	8.62	1	83	2.7043	1	AT2G15220.1	S
<annotation protein_description=383	AT5G44130.1	no	0.9999	Symbols: FLA13 FASCICLIN-like arabinogalactan protein 13 precursor chr5:17761128-17761871 FORWARD LENGTH=247	Eukaryota	Streptophyta	Brassicales	Brassicaceae	Arabidopsis	Arabidopsis thaliana	0.9999	13.4	50	0.123	1	42	247	5.75	0.9999	50	2.442	1	AT5G44130.1	S
<annotation protein_description=89	AT2G43570.1	no	1	Symbols: CHI chitinase, putative chr2:18076389-18077435 REVERSE LENGTH=277	Eukaryota	Streptophyta	Brassicales	Brassicaceae	Arabidopsis	Arabidopsis thaliana	1	33.6	55	0.163	1	24	277	7.28	1	55	2.1219	1	AT2G43570.1	S
<annotation protein_description=164	AT4G20840.1	no	1	Symbols: FAD-binding Berberine family protein chr4:11157916-11159535 FORWARD LENGTH=539	Eukaryota	Streptophyta	Brassicales	Brassicaceae	Arabidopsis	Arabidopsis thaliana	1	44.7	167	0.495	1	65	539	22.8	1	167	2.0571	1	AT4G20840.1	S
<annotation protein_description=118	AT3G23490.1	no	1	Symbols: CYN cyanase chr3:8423238-8424415 REVERSE LENGTH=168	Eukaryota	Streptophyta	Brassicales	Brassicaceae	Arabidopsis	Arabidopsis thaliana	1	21.4	50	0.138	1	24	168	6.85	1	50	2.05	1	AT3G23490.1	S
<annotation protein_description=442	AT4G23170.1	134	0.9976	Symbols: EP1, CRK9 receptor-like protein kinase-related family protein chr4:12135205-12136002 FORWARD LENGTH=265	Eukaryota	Streptophyta	Brassicales	Brassicaceae	Arabidopsis	Arabidopsis thaliana	0.9976	6.8	29	0.057	0.251	41	265	4.35	0.9976	29	1.8679	1	AT4G23170.1	S
<annotation protein_description=341	AT5G13980.1	97	1	Symbols: Glycosyl hydrolase family 38 protein chr5:4508626-4514334 FORWARD LENGTH=1024	Eukaryota	Streptophyta	Brassicales	Brassicaceae	Arabidopsis	Arabidopsis thaliana	1	20.1	172	0.472	1	134	1024	30.83	1	172	1.5669	2	AT5G13980.2,AT5G13980.1	S
<annotation protein_description=341	AT5G13980.2	97	1	Symbols: Glycosyl hydrolase family 38 protein chr5:4508626-4514334 FORWARD LENGTH=1024	Eukaryota	Streptophyta	Brassicales	Brassicaceae	Arabidopsis	Arabidopsis thaliana	1	20.1	172	0.472	1	134	1024	30.83	1	172	1.5669	2	AT5G13980.2,AT5G13980.1	S
<annotation protein_description=270	AT1G66970.1	26	1	Symbols: SVL2 SHV3-like 2 chr1:24992746-24996005 REVERSE LENGTH=763	Eukaryota	Streptophyta	Brassicales	Brassicaceae	Arabidopsis	Arabidopsis thaliana	1	16.1	125	0.345	1	108	763	22.92	1	125	1.5317	1	AT1G66970.1	S
<annotation protein_description=340	AT5G12950.1	96	1	Symbols: Putative glycosyl hydrolase of unknown function (DUF1680) chr5:4093117-4096806 FORWARD LENGTH=861	Eukaryota	Streptophyta	Brassicales	Brassicaceae	Arabidopsis	Arabidopsis thaliana	1	35.3	158	0.446	1	121	861	29.62	1	158	1.4981	1	AT5G12950.1	S
<annotation protein_description=140	AT3G57240.1	no	1	Symbols: BG3 beta-1,3-glucanase 3 chr3:21181916-21183045 REVERSE LENGTH=341	Eukaryota	Streptophyta	Brassicales	Brassicaceae	Arabidopsis	Arabidopsis thaliana	1	64.2	78	0.23	1	54	341	14.7	1	78	1.4902	1	AT3G57240.1	S
<annotation protein_description=285	AT2G28470.1	41	1	Symbols: BGAL8 beta-galactosidase 8 chr2:12169047-12173164 REVERSE LENGTH=852	Eukaryota	Streptophyta	Brassicales	Brassicaceae	Arabidopsis	Arabidopsis thaliana	1	26.7	118	0.312	1	95	852	22.91	1	118	1.4466	2	AT2G28470.2,AT2G28470.1	S
<annotation protein_description=285	AT2G28470.2	41	1	Symbols: BGAL8 beta-galactosidase 8 chr2:12169047-12173146 REVERSE LENGTH=846	Eukaryota	Streptophyta	Brassicales	Brassicaceae	Arabidopsis	Arabidopsis thaliana	1	26.7	118	0.312	1	95	846	22.91	1	118	1.4466	2	AT2G28470.2,AT2G28470.1	S
<annotation protein_description=2	AT1G03870.1	no	1	Symbols: FLA9 FASCICLIN-like arabinoogalactan 9 chr1:982625-983368 REVERSE LENGTH=247	Eukaryota	Streptophyta	Brassicales	Brassicaceae	Arabidopsis	Arabidopsis thaliana	1	19.4	28	0.076	1	36	247	5.6	1	28	1.4043	1	AT1G03870.1	S
<annotation protein_description=107	AT3G16850.1	no	1	Symbols: Pectin lyase-like superfamily protein chr3:5748692-5750981 FORWARD LENGTH=455	Eukaryota	Streptophyta	Brassicales	Brassicaceae	Arabidopsis	Arabidopsis thaliana	1	21.8	33	0.075	1	55	455	6.72	1	33	1.3792	1	AT3G16850.1	S
<annotation protein_description=228	AT5G55730.1	no	1	Symbols: FLA1 FASCICLIN-like arabinogalactan 1 chr5:22558375-22560392 REVERSE LENGTH=424	Eukaryota	Streptophyta	Brassicales	Brassicaceae	Arabidopsis	Arabidopsis thaliana	1	11.3	66	0.194	1	54	424	13.85	1	66	1.3384	2	AT5G55730.1,AT5G55730.2	S
<annotation protein_description=228	AT5G55730.2	no	1	Symbols: FLA1 FASCICLIN-like arabinogalactan 1 chr5:22558375-22560392 REVERSE LENGTH=424	Eukaryota	Streptophyta	Brassicales	Brassicaceae	Arabidopsis	Arabidopsis thaliana	1	11.3	66	0.194	1	54	424	13.85	1	66	1.3384	2	AT5G55730.1,AT5G55730.2	S
<annotation protein_description=355	AT5G45280.2	111	1	Symbols: Pectinacetylesterase family protein chr5:18346862-18349488 FORWARD LENGTH=391	Eukaryota	Streptophyta	Brassicales	Brassicaceae	Arabidopsis	Arabidopsis thaliana	1	18.9	58	0.154	1	36	391	12.62	1	58	1.2908	1	AT5G45280.2	S
<annotation protein_description=303	AT3G26720.1	59	1	Symbols: Glycosyl hydrolase family 38 protein chr3:9816707-9823056 FORWARD LENGTH=1019	Eukaryota	Streptophyta	Brassicales	Brassicaceae	Arabidopsis	Arabidopsis thaliana	1	29.2	158	0.4	1	142	1019	35.43	1	158	1.2525	1	AT3G26720.1	S
<annotation protein_description=155	AT4G12730.1	no	1	Symbols: FLA2 FASCICLIN-like arabinogalactan 2 chr4:7491598-7492809 REVERSE LENGTH=403	Eukaryota	Streptophyta	Brassicales	Brassicaceae	Arabidopsis	Arabidopsis thaliana	1	16.1	46	0.12	1	47	403	11.24	1	46	1.1494	1	AT4G12730.1	S
<annotation protein_description=278	AT1G78680.1	34	1	Symbols: ATGGH2, GGH2 gamma-glutamyl hydrolase 2 chr1:29593933-29596037 FORWARD LENGTH=347	Eukaryota	Streptophyta	Brassicales	Brassicaceae	Arabidopsis	Arabidopsis thaliana	1	20.1	36	0.092	1	44	347	9.75	1	36	1.037	2	AT1G78680.2,AT1G78680.1	S
<annotation protein_description=278	AT1G78680.2	34	1	Symbols: GGH2 gamma-glutamyl hydrolase 2 chr1:29593933-29595968 FORWARD LENGTH=333	Eukaryota	Streptophyta	Brassicales	Brassicaceae	Arabidopsis	Arabidopsis thaliana	1	20.1	36	0.092	1	41	333	9.75	1	36	1.037	2	AT1G78680.2,AT1G78680.1	S
<annotation protein_description=55	AT1G79720.1	no	1	Symbols: Eukaryotic aspartyl protease family protein chr1:29997259-29998951 REVERSE LENGTH=484	Eukaryota	Streptophyta	Brassicales	Brassicaceae	Arabidopsis	Arabidopsis thaliana	1	15.7	47	0.142	1	70	484	12.76	1	47	1.0345	1	AT1G79720.1	S
<annotation protein_description=411	AT5G06720.1	no	0.9994	Symbols: ATPA2, PA2 peroxidase 2 chr5:2077567-2078857 REVERSE LENGTH=335	Eukaryota	Streptophyta	Brassicales	Brassicaceae	Arabidopsis	Arabidopsis thaliana	0.9994	10.1	12	0.035	0.069	46	335	3.29	0.9994	12	1.0238	1	AT5G06720.1	S
<annotation protein_description=194	AT5G11720.1	no	1	Symbols: Glycosyl hydrolases family 31 protein chr5:3776840-3780025 FORWARD LENGTH=902	Eukaryota	Streptophyta	Brassicales	Brassicaceae	Arabidopsis	Arabidopsis thaliana	1	26.1	104	0.27	1	128	902	28.81	1	104	1.0138	1	AT5G11720.1	S
<annotation protein_description=114	AT3G19620.1	no	1	Symbols: Glycosyl hydrolase family protein chr3:6815613-6818308 REVERSE LENGTH=781	Eukaryota	Streptophyta	Brassicales	Brassicaceae	Arabidopsis	Arabidopsis thaliana	1	20.9	97	0.253	1	103	781	26.96	1	97	1.0105	1	AT3G19620.1	S
<annotation protein_description=192	AT5G10560.1	no	1	Symbols: Glycosyl hydrolase family protein chr5:3336335-3339351 REVERSE LENGTH=792	Eukaryota	Streptophyta	Brassicales	Brassicaceae	Arabidopsis	Arabidopsis thaliana	1	21	85	0.237	1	110	792	24.02	1	85	0.9938	1	AT5G10560.1	S
<annotation protein_description=297	AT3G15356.1	53	1	Symbols: Legume lectin family protein chr3:5174603-5175418 REVERSE LENGTH=271	Eukaryota	Streptophyta	Brassicales	Brassicaceae	Arabidopsis	Arabidopsis thaliana	1	29.9	33	0.083	1	32	271	9.56	1	33	0.9695	1	AT3G15356.1	S
<annotation protein_description=209	AT5G34850.1	no	1	Symbols: ATPAP26, PAP26 purple acid phosphatase 26 chr5:13108475-13111217 REVERSE LENGTH=475	Eukaryota	Streptophyta	Brassicales	Brassicaceae	Arabidopsis	Arabidopsis thaliana	1	39.4	60	0.164	1	52	475	17.76	1	60	0.9488	1	AT5G34850.1	S
<annotation protein_description=193	AT5G10760.1	no	1	Symbols: Eukaryotic aspartyl protease family protein chr5:3400671-3402165 REVERSE LENGTH=464	Eukaryota	Streptophyta	Brassicales	Brassicaceae	Arabidopsis	Arabidopsis thaliana	1	16.8	18	0.051	0.999	44	464	5.41	1	18	0.9344	1	AT5G10760.1	S
<annotation protein_description=322	AT4G20830.1	78	1	Symbols: FAD-binding Berberine family protein chr4:11155486-11157577 FORWARD LENGTH=570	Eukaryota	Streptophyta	Brassicales	Brassicaceae	Arabidopsis	Arabidopsis thaliana	1	31.3	70	0.229	1	73	570	21.5	1	70	0.9144	2	AT4G20830.2,AT4G20830.1	S
<annotation protein_description=322	AT4G20830.2	78	1	Symbols: FAD-binding Berberine family protein chr4:11155486-11157108 FORWARD LENGTH=540	Eukaryota	Streptophyta	Brassicales	Brassicaceae	Arabidopsis	Arabidopsis thaliana	1	31.3	70	0.229	1	67	540	21.5	1	70	0.9144	2	AT4G20830.2,AT4G20830.1	S
<annotation protein_description=61	AT2G04690.1	no	1	Symbols: Pyridoxamine 5'-phosphate oxidase family protein chr2:1644628-1646179 FORWARD LENGTH=210	Eukaryota	Streptophyta	Brassicales	Brassicaceae	Arabidopsis	Arabidopsis thaliana	1	24.1	21	0.06	0.999	34	210	6.87	1	21	0.8585	2	AT2G04690.1,AT2G04690.2	S
<annotation protein_description=61	AT2G04690.2	no	1	Symbols: Pyridoxamine 5'-phosphate oxidase family protein chr2:1644628-1646035 FORWARD LENGTH=203	Eukaryota	Streptophyta	Brassicales	Brassicaceae	Arabidopsis	Arabidopsis thaliana	1	24.1	21	0.06	0.999	32	203	6.87	1	21	0.8585	2	AT2G04690.1,AT2G04690.2	S
<annotation protein_description=179	AT4G34180.1	no	1	Symbols: Cyclase family protein chr4:16370060-16371383 REVERSE LENGTH=255	Eukaryota	Streptophyta	Brassicales	Brassicaceae	Arabidopsis	Arabidopsis thaliana	1	20	26	0.07	1	45	255	8.64	1	26	0.8451	1	AT4G34180.1	S
<annotation protein_description=349	AT5G34940.2	105	1	Symbols: AtGUS3, GUS3 glucuronidase 3 chr5:13235912-13238718 REVERSE LENGTH=536	Eukaryota	Streptophyta	Brassicales	Brassicaceae	Arabidopsis	Arabidopsis thaliana	1	24.9	43	0.134	1	73	536	14.99	1	43	0.8056	2	AT5G34940.3,AT5G34940.2	S
<annotation protein_description=349	AT5G34940.3	105	1	Symbols: AtGUS3, GUS3 glucuronidase 3 chr5:13236566-13238718 REVERSE LENGTH=382	Eukaryota	Streptophyta	Brassicales	Brassicaceae	Arabidopsis	Arabidopsis thaliana	1	24.9	43	0.134	1	50	382	14.99	1	43	0.8056	2	AT5G34940.3,AT5G34940.2	S
<annotation protein_description=358	AT5G59130.1	114	1	Symbols: Subtilase family protein chr5:23870192-23873691 REVERSE LENGTH=732	Eukaryota	Streptophyta	Brassicales	Brassicaceae	Arabidopsis	Arabidopsis thaliana	1	24.7	63	0.171	1	72	732	22.24	1	63	0.7956	1	AT5G59130.1	S
<annotation protein_description=478	AT4G36945.1	no	0.9907	Symbols: PLC-like phosphodiesterases superfamily protein chr4:17420098-17422047 REVERSE LENGTH=408	Eukaryota	Streptophyta	Brassicales	Brassicaceae	Arabidopsis	Arabidopsis thaliana	0.9907	3.9	27	0.086	0.003	47	408	9.6	0.9907	27	0.7825	1	AT4G36945.1	S
<annotation protein_description=50	AT1G78820.1	no	1	Symbols: D-mannose binding lectin protein with Apple-like carbohydrate-binding domain chr1:29634401-29635768 REVERSE LENGTH=455	Eukaryota	Streptophyta	Brassicales	Brassicaceae	Arabidopsis	Arabidopsis thaliana	1	33	33	0.241	1	62	455	13.24	1	33	0.7	1	AT1G78820.1	S
<annotation protein_description=156	AT4G12910.1	no	1	Symbols: scpl20 serine carboxypeptidase-like 20 chr4:7550576-7553051 REVERSE LENGTH=497	Eukaryota	Streptophyta	Brassicales	Brassicaceae	Arabidopsis	Arabidopsis thaliana	1	16.9	35	0.094	1	58	497	14.33	1	35	0.6859	1	AT4G12910.1	S
<annotation protein_description=311	AT3G55260.1	67	1	Symbols: HEXO1, ATHEX2 beta-hexosaminidase 1 chr3:20489317-20492858 FORWARD LENGTH=541	Eukaryota	Streptophyta	Brassicales	Brassicaceae	Arabidopsis	Arabidopsis thaliana	1	25	37	0.102	1	79	541	15.36	1	37	0.6765	1	AT3G55260.1	S
<annotation protein_description=19	AT1G21680.1	no	1	Symbols: DPP6 N-terminal domain-like protein chr1:7613028-7615148 FORWARD LENGTH=706	Eukaryota	Streptophyta	Brassicales	Brassicaceae	Arabidopsis	Arabidopsis thaliana	1	30.7	54	0.143	1	106	706	22.77	1	54	0.666	1	AT1G21680.1	S
<annotation protein_description=80	AT2G28100.1	no	1	Symbols: ATFUC1, FUC1 alpha-L-fucosidase 1 chr2:11974803-11976489 FORWARD LENGTH=506	Eukaryota	Streptophyta	Brassicales	Brassicaceae	Arabidopsis	Arabidopsis thaliana	1	24.1	42	0.108	1	71	506	17.72	1	42	0.6657	1	AT2G28100.1	S
<annotation protein_description=432	AT4G39730.1	no	0.9984	Symbols: Lipase/lipooxygenase, PLAT/LH2 family protein chr4:18432950-18433581 FORWARD LENGTH=181	Eukaryota	Streptophyta	Brassicales	Brassicaceae	Arabidopsis	Arabidopsis thaliana	0.9984	10.5	8	0.015	0.641	27	181	3.38	0.9984	8	0.6636	1	AT4G39730.1	S
<annotation protein_description=323	AT4G20860.1	79	1	Symbols: FAD-binding Berberine family protein chr4:11172726-11174318 FORWARD LENGTH=530	Eukaryota	Streptophyta	Brassicales	Brassicaceae	Arabidopsis	Arabidopsis thaliana	1	27.4	55	0.156	1	84	530	23.71	1	55	0.6515	1	AT4G20860.1	S
<annotation protein_description=258	AT1G26380.1	14	1	Symbols: FAD-binding Berberine family protein chr1:9126901-9128508 REVERSE LENGTH=535	Eukaryota	Streptophyta	Brassicales	Brassicaceae	Arabidopsis	Arabidopsis thaliana	1	18.5	46	0.14	1	71	535	20.33	1	46	0.6354	1	AT1G26380.1	S
<annotation protein_description=185	AT5G05340.1	no	1	Symbols: Peroxidase superfamily protein chr5:1579142-1580819 REVERSE LENGTH=324	Eukaryota	Streptophyta	Brassicales	Brassicaceae	Arabidopsis	Arabidopsis thaliana	1	36.1	19	0.046	1	45	324	8.63	1	19	0.6183	1	AT5G05340.1	S
<annotation protein_description=284	AT2G27920.1	40	1	Symbols: SCPL51 serine carboxypeptidase-like 51 chr2:11885777-11889043 REVERSE LENGTH=461	Eukaryota	Streptophyta	Brassicales	Brassicaceae	Arabidopsis	Arabidopsis thaliana	1	23.9	28	0.089	1	61	461	12.82	1	28	0.6134	2	AT2G27920.1,AT2G27920.2	S
<annotation protein_description=12	AT1G13900.1	no	1	Symbols: Purple acid phosphatases superfamily protein chr1:4753494-4755554 REVERSE LENGTH=656	Eukaryota	Streptophyta	Brassicales	Brassicaceae	Arabidopsis	Arabidopsis thaliana	1	13	36	0.091	1	69	656	16.81	1	36	0.6014	1	AT1G13900.1	S
<annotation protein_description=52	AT1G78850.1	no	1	Symbols: D-mannose binding lectin protein with Apple-like carbohydrate-binding domain chr1:29642072-29643397 REVERSE LENGTH=441	Eukaryota	Streptophyta	Brassicales	Brassicaceae	Arabidopsis	Arabidopsis thaliana	1	29.3	34	0.075	1	56	441	16.5	1	34	0.5787	1	AT1G78850.1	S
<annotation protein_description=282	AT2G22990.1	38	1	Symbols: SNG1, SCPL8 sinapoylglucose 1 chr2:9786393-9789925 FORWARD LENGTH=433	Eukaryota	Streptophyta	Brassicales	Brassicaceae	Arabidopsis	Arabidopsis thaliana	1	19.1	12	0.03	1	45	433	5.88	1	12	0.5731	5	AT2G22990.4,AT2G22990.6,AT2G22990.1,AT2G22990.2,AT2G22990.3	S
<annotation protein_description=282	AT2G22990.3	38	1	Symbols: SNG1, SCPL8 sinapoylglucose 1 chr2:9786393-9789998 FORWARD LENGTH=458	Eukaryota	Streptophyta	Brassicales	Brassicaceae	Arabidopsis	Arabidopsis thaliana	1	19.1	12	0.03	1	50	458	5.88	1	12	0.5731	5	AT2G22990.4,AT2G22990.6,AT2G22990.1,AT2G22990.2,AT2G22990.3	S
<annotation protein_description=282	AT2G22990.4	38	1	Symbols: SNG1, SCPL8 sinapoylglucose 1 chr2:9786393-9789870 FORWARD LENGTH=416	Eukaryota	Streptophyta	Brassicales	Brassicaceae	Arabidopsis	Arabidopsis thaliana	1	19.1	12	0.03	1	45	416	5.88	1	12	0.5731	5	AT2G22990.4,AT2G22990.6,AT2G22990.1,AT2G22990.2,AT2G22990.3	S
<annotation protein_description=154	AT4G12420.1	no	1	Symbols: SKU5 Cupredoxin superfamily protein chr4:7349941-7352868 REVERSE LENGTH=587	Eukaryota	Streptophyta	Brassicales	Brassicaceae	Arabidopsis	Arabidopsis thaliana	1	14.7	39	0.106	1	70	587	19.12	1	39	0.5728	2	AT4G12420.2,AT4G12420.1	S
<annotation protein_description=154	AT4G12420.2	no	1	Symbols: SKU5 Cupredoxin superfamily protein chr4:7349941-7352868 REVERSE LENGTH=587	Eukaryota	Streptophyta	Brassicales	Brassicaceae	Arabidopsis	Arabidopsis thaliana	1	14.7	39	0.106	1	70	587	19.12	1	39	0.5728	2	AT4G12420.2,AT4G12420.1	S
<annotation protein_description=145	AT3G62110.1	no	1	Symbols: Pectin lyase-like superfamily protein chr3:22997313-22999503 REVERSE LENGTH=471	Eukaryota	Streptophyta	Brassicales	Brassicaceae	Arabidopsis	Arabidopsis thaliana	1	13	14	0.041	1	66	471	7.21	1	14	0.5453	1	AT3G62110.1	S
<annotation protein_description=187	AT5G08370.1	no	1	Symbols: AtAGAL2, AGAL2 alpha-galactosidase 2 chr5:2691116-2693441 REVERSE LENGTH=396	Eukaryota	Streptophyta	Brassicales	Brassicaceae	Arabidopsis	Arabidopsis thaliana	1	28.9	31	0.078	1	54	396	16.42	1	31	0.5302	2	AT5G08370.2,AT5G08370.1	S
<annotation protein_description=45	AT1G71695.1	no	1	Symbols: Peroxidase superfamily protein chr1:26964359-26966557 FORWARD LENGTH=358	Eukaryota	Streptophyta	Brassicales	Brassicaceae	Arabidopsis	Arabidopsis thaliana	1	14.8	19	0.053	1	55	358	11.04	1	19	0.4833	1	AT1G71695.1	S
<annotation protein_description=245	AT1G03220.1	1	1	Symbols: Eukaryotic aspartyl protease family protein chr1:787143-788444 FORWARD LENGTH=433	Eukaryota	Streptophyta	Brassicales	Brassicaceae	Arabidopsis	Arabidopsis thaliana	1	22.6	20	0.064	1	49	433	11.64	1	20	0.4825	1	AT1G03220.1	S
<annotation protein_description=173	AT4G30270.1	no	1	Symbols: MERI5B, MERI-5, XTH24, SEN4 xyloglucan endotransglucosylase/hydrolase 24 chr4:14819445-14820448 REVERSE LENGTH=269	Eukaryota	Streptophyta	Brassicales	Brassicaceae	Arabidopsis	Arabidopsis thaliana	1	21.6	17	0.048	1	29	269	10.1	1	17	0.4727	1	AT4G30270.1	S
<annotation protein_description=39	AT1G64190.1	no	1	Symbols: 6-phosphogluconate dehydrogenase family protein chr1:23825549-23827012 REVERSE LENGTH=487	Eukaryota	Streptophyta	Brassicales	Brassicaceae	Arabidopsis	Arabidopsis thaliana	1	26.3	29	0.104	1	75	487	17.3	1	29	0.4708	1	AT1G64190.1	S
<annotation protein_description=135	AT3G54420.1	no	1	Symbols: ATEP3, ATCHITIV, CHIV, EP3 homolog of carrot EP3-3 chitinase chr3:20145935-20147034 FORWARD LENGTH=273	Eukaryota	Streptophyta	Brassicales	Brassicaceae	Arabidopsis	Arabidopsis thaliana	1	12.8	11	0.034	0.994	26	273	6.6	1	11	0.4681	1	AT3G54420.1	S
<annotation protein_description=221	AT5G48540.1	no	1	Symbols: receptor-like protein kinase-related family protein chr5:19669096-19669887 REVERSE LENGTH=263	Eukaryota	Streptophyta	Brassicales	Brassicaceae	Arabidopsis	Arabidopsis thaliana	1	12.5	18	0.052	0.996	36	263	11.34	1	18	0.4458	1	AT5G48540.1	S
<annotation protein_description=574	AT1G68760.1	no	0.9082	Symbols: ATNUDT1, ATNUDX1, NUDX1 nudix hydrolase 1 chr1:25829090-25829607 FORWARD LENGTH=147	Eukaryota	Streptophyta	Brassicales	Brassicaceae	Arabidopsis	Arabidopsis thaliana	0.9082	7.5	9	0.024	0.01	19	147	5.18	0.9082	9	0.4431	1	AT1G68760.1	S
<annotation protein_description=102	AT3G14067.1	no	1	Symbols: Subtilase family protein chr3:4658421-4660754 REVERSE LENGTH=777	Eukaryota	Streptophyta	Brassicales	Brassicaceae	Arabidopsis	Arabidopsis thaliana	1	14	28	0.082	1	86	777	18.57	1	28	0.4234	1	AT3G14067.1	S
<annotation protein_description=314	AT3G62750.1	70	1	Symbols: BGLU8 beta glucosidase 8 chr3:23214375-23216900 FORWARD LENGTH=497	Eukaryota	Streptophyta	Brassicales	Brassicaceae	Arabidopsis	Arabidopsis thaliana	1	12.1	17	0.055	0.999	58	497	11.52	1	17	0.4144	1	AT3G62750.1	S
<annotation protein_description=181	AT4G37530.1	no	1	Symbols: Peroxidase superfamily protein chr4:17634786-17636082 FORWARD LENGTH=329	Eukaryota	Streptophyta	Brassicales	Brassicaceae	Arabidopsis	Arabidopsis thaliana	1	19.1	17	0.049	1	46	329	12.14	1	17	0.3933	2	AT4G37530.2,AT4G37530.1	S
<annotation protein_description=181	AT4G37530.2	no	1	Symbols: Peroxidase superfamily protein chr4:17634786-17636008 FORWARD LENGTH=282	Eukaryota	Streptophyta	Brassicales	Brassicaceae	Arabidopsis	Arabidopsis thaliana	1	19.1	17	0.049	1	40	282	12.14	1	17	0.3933	2	AT4G37530.2,AT4G37530.1	S
<annotation protein_description=75	AT2G22420.1	no	1	Symbols: Peroxidase superfamily protein chr2:9513341-9514484 FORWARD LENGTH=329	Eukaryota	Streptophyta	Brassicales	Brassicaceae	Arabidopsis	Arabidopsis thaliana	1	29.8	16	0.048	1	59	329	11.8	1	16	0.3808	1	AT2G22420.1	S
<annotation protein_description=30	AT1G47128.1	no	1	Symbols: RD21, RD21A Granulin repeat cysteine protease family protein chr1:17283139-17285609 REVERSE LENGTH=462	Eukaryota	Streptophyta	Brassicales	Brassicaceae	Arabidopsis	Arabidopsis thaliana	1	10.6	18	0.053	1	46	462	13.72	1	18	0.3684	1	AT1G47128.1	S
<annotation protein_description=134	AT3G54400.1	no	1	Symbols: Eukaryotic aspartyl protease family protein chr3:20140291-20142599 REVERSE LENGTH=425	Eukaryota	Streptophyta	Brassicales	Brassicaceae	Arabidopsis	Arabidopsis thaliana	1	11.5	14	0.033	1	66	425	10.74	1	14	0.3661	1	AT3G54400.1	S
<annotation protein_description=548	AT2G44790.1	no	0.9502	Symbols: UCC2 uclacyanin 2 chr2:18462182-18463232 REVERSE LENGTH=202	Eukaryota	Streptophyta	Brassicales	Brassicaceae	Arabidopsis	Arabidopsis thaliana	0.9502	9.9	5	0.013	0.132	13	202	3.7	0.9502	5	0.3606	1	AT2G44790.1	S
<annotation protein_description=331	AT4G36195.1	87	1	Symbols: Serine carboxypeptidase S28 family protein chr4:17127202-17129787 FORWARD LENGTH=488	Eukaryota	Streptophyta	Brassicales	Brassicaceae	Arabidopsis	Arabidopsis thaliana	1	18	21	0.056	1	75	488	17.53	1	21	0.3364	2	AT4G36195.1,AT4G36195.3	S
<annotation protein_description=331	AT4G36195.3	87	1	Symbols: Serine carboxypeptidase S28 family protein chr4:17127202-17129787 FORWARD LENGTH=488	Eukaryota	Streptophyta	Brassicales	Brassicaceae	Arabidopsis	Arabidopsis thaliana	1	18	21	0.056	1	75	488	17.53	1	21	0.3364	2	AT4G36195.1,AT4G36195.3	S
<annotation protein_description=81	AT2G30870.1	no	1	Symbols: ATGSTF10, ERD13, ATGSTF4, GSTF10 glutathione S-transferase PHI 10 chr2:13141490-13142392 FORWARD LENGTH=215	Eukaryota	Streptophyta	Brassicales	Brassicaceae	Arabidopsis	Arabidopsis thaliana	1	21.9	11	0.034	0.936	32	215	9.33	1	11	0.3311	1	AT2G30870.1	S
<annotation protein_description=374	AT3G05180.1	no	0.9999	Symbols: GDSL-like Lipase/Acylhydrolase superfamily protein chr3:1468599-1470529 REVERSE LENGTH=379	Eukaryota	Streptophyta	Brassicales	Brassicaceae	Arabidopsis	Arabidopsis thaliana	0.9999	6.1	11	0.034	0.286	55	379	9.51	0.9999	11	0.3248	1	AT3G05180.1	S
<annotation protein_description=180	AT4G34260.1	no	1	Symbols: FUC95A 1,2-alpha-L-fucosidases chr4:16398130-16401591 FORWARD LENGTH=843	Eukaryota	Streptophyta	Brassicales	Brassicaceae	Arabidopsis	Arabidopsis thaliana	1	13	30	0.092	1	122	843	28.44	1	30	0.2962	1	AT4G34260.1	S
<annotation protein_description=125	AT3G45010.1	no	1	Symbols: scpl48 serine carboxypeptidase-like 48 chr3:16466328-16468845 FORWARD LENGTH=510	Eukaryota	Streptophyta	Brassicales	Brassicaceae	Arabidopsis	Arabidopsis thaliana	1	19.8	15	0.04	1	58	510	14.8	1	15	0.2846	1	AT3G45010.1	S
<annotation protein_description=213	AT5G41670.1	no	1	Symbols: 6-phosphogluconate dehydrogenase family protein chr5:16665647-16667110 REVERSE LENGTH=487	Eukaryota	Streptophyta	Brassicales	Brassicaceae	Arabidopsis	Arabidopsis thaliana	1	26.1	20	0.077	1	76	487	19.77	1	20	0.2841	2	AT5G41670.2,AT5G41670.1	S
<annotation protein_description=213	AT5G41670.2	no	1	Symbols: 6-phosphogluconate dehydrogenase family protein chr5:16665647-16667110 REVERSE LENGTH=487	Eukaryota	Streptophyta	Brassicales	Brassicaceae	Arabidopsis	Arabidopsis thaliana	1	26.1	20	0.077	1	76	487	19.77	1	20	0.2841	2	AT5G41670.2,AT5G41670.1	S
<annotation protein_description=162	AT4G19810.1	no	1	Symbols: Glycosyl hydrolase family protein with chitinase insertion domain chr4:10764151-10765753 REVERSE LENGTH=379	Eukaryota	Streptophyta	Brassicales	Brassicaceae	Arabidopsis	Arabidopsis thaliana	1	16.6	8	0.025	1	42	379	8.03	1	8	0.2798	1	AT4G19810.1	S
<annotation protein_description=227	AT5G55480.1	no	1	Symbols: SVL1 SHV3-like 1 chr5:22474277-22477819 FORWARD LENGTH=766	Eukaryota	Streptophyta	Brassicales	Brassicaceae	Arabidopsis	Arabidopsis thaliana	1	11.6	23	0.074	1	107	766	23.53	1	23	0.2745	1	AT5G55480.1	S
<annotation protein_description=394	AT3G45970.1	no	0.9997	Symbols: ATEXLA1, EXPL1, ATEXPL1, ATHEXP BETA 2.1, EXLA1 expansin-like A1 chr3:16896238-16897189 FORWARD LENGTH=265	Eukaryota	Streptophyta	Brassicales	Brassicaceae	Arabidopsis	Arabidopsis thaliana	0.9997	21.1	8	0.02	1	24	265	8.26	0.9997	8	0.2719	1	AT3G45970.1	S
<annotation protein_description=205	AT5G23870.1	no	1	Symbols: Pectinacetylesterase family protein chr5:8046309-8049999 REVERSE LENGTH=415	Eukaryota	Streptophyta	Brassicales	Brassicaceae	Arabidopsis	Arabidopsis thaliana	1	12	10	0.027	0.997	65	415	10.66	1	10	0.2634	3	AT5G23870.1,AT5G23870.3,AT5G23870.2	S
<annotation protein_description=205	AT5G23870.2	no	1	Symbols: Pectinacetylesterase family protein chr5:8045958-8049999 REVERSE LENGTH=436	Eukaryota	Streptophyta	Brassicales	Brassicaceae	Arabidopsis	Arabidopsis thaliana	1	12	10	0.027	0.997	69	436	10.66	1	10	0.2634	3	AT5G23870.1,AT5G23870.3,AT5G23870.2	S
<annotation protein_description=205	AT5G23870.3	no	1	Symbols: Pectinacetylesterase family protein chr5:8046060-8049999 REVERSE LENGTH=451	Eukaryota	Streptophyta	Brassicales	Brassicaceae	Arabidopsis	Arabidopsis thaliana	1	12	10	0.027	0.997	70	451	10.66	1	10	0.2634	3	AT5G23870.1,AT5G23870.3,AT5G23870.2	S
<annotation protein_description=380	AT5G09730.1	no	0.9999	Symbols: BXL3, ATBXL3, XYL3, ATBX3, BX3 beta-xylosidase 3 chr5:3015319-3018226 REVERSE LENGTH=773	Eukaryota	Streptophyta	Brassicales	Brassicaceae	Arabidopsis	Arabidopsis thaliana	0.9999	6.3	21	0.065	0.947	100	773	22.46	0.9999	21	0.2625	1	AT5G09730.1	S
<annotation protein_description=492	AT5G59320.1	no	0.989	Symbols: LTP3 lipid transfer protein 3 chr5:23929051-23929492 FORWARD LENGTH=115	Eukaryota	Streptophyta	Brassicales	Brassicaceae	Arabidopsis	Arabidopsis thaliana	0.989	13.9	2	0.007	0.014	13	115	2.23	0.989	2	0.2491	1	AT5G59320.1	S
<annotation protein_description=438	AT5G49215.1	no	0.998	Symbols: Pectin lyase-like superfamily protein chr5:19953670-19955874 FORWARD LENGTH=449	Eukaryota	Streptophyta	Brassicales	Brassicaceae	Arabidopsis	Arabidopsis thaliana	0.998	2.5	7	0.011	0.473	58	449	7.95	0.998	7	0.2468	2	AT5G49215.2,AT5G49215.1	S
<annotation protein_description=438	AT5G49215.2	no	0.998	Symbols: Pectin lyase-like superfamily protein chr5:19953670-19955874 FORWARD LENGTH=447	Eukaryota	Streptophyta	Brassicales	Brassicaceae	Arabidopsis	Arabidopsis thaliana	0.998	2.5	7	0.011	0.473	58	447	7.95	0.998	7	0.2468	2	AT5G49215.2,AT5G49215.1	S
<annotation protein_description=491	AT5G39110.1	no	0.989	Symbols: RmlC-like cupins superfamily protein chr5:15657802-15658584 REVERSE LENGTH=222	Eukaryota	Streptophyta	Brassicales	Brassicaceae	Arabidopsis	Arabidopsis thaliana	0.989	8.1	3	0.009	0.007	23	222	3.41	0.989	3	0.2443	1	AT5G39110.1	S
<annotation protein_description=400	AT3G54600.1	no	0.9996	Symbols: Class I glutamine amidotransferase-like superfamily protein chr3:20211048-20212876 FORWARD LENGTH=399	Eukaryota	Streptophyta	Brassicales	Brassicaceae	Arabidopsis	Arabidopsis thaliana	0.9996	5.3	6	0.017	0.19	53	399	7.07	0.9996	6	0.2382	1	AT3G54600.1	S
<annotation protein_description=559	AT5G25090.1	no	0.9356	Symbols: ENODL13, AtENODL13 early nodulin-like protein 13 chr5:8647117-8647755 REVERSE LENGTH=186	Eukaryota	Streptophyta	Brassicales	Brassicaceae	Arabidopsis	Arabidopsis thaliana	0.9356	5.9	6	0.012	0.008	25	186	6.92	0.9356	6	0.2278	1	AT5G25090.1	S
<annotation protein_description=105	AT3G16530.1	no	1	Symbols: Legume lectin family protein chr3:5624586-5625416 REVERSE LENGTH=276	Eukaryota	Streptophyta	Brassicales	Brassicaceae	Arabidopsis	Arabidopsis thaliana	1	18.8	5	0.017	0.997	32	276	6.65	1	5	0.2111	1	AT3G16530.1	S
<annotation protein_description=467	AT1G73260.1	no	0.9922	Symbols: ATKTI1, KTI1 kunitz trypsin inhibitor 1 chr1:27547410-27548057 REVERSE LENGTH=215	Eukaryota	Streptophyta	Brassicales	Brassicaceae	Arabidopsis	Arabidopsis thaliana	0.9922	13	4	0.012	0.371	23	215	5.33	0.9922	4	0.2091	1	AT1G73260.1	S
<annotation protein_description=186	AT5G06860.1	no	1	Symbols: PGIP1, ATPGIP1 polygalacturonase inhibiting protein 1 chr5:2132373-2133434 FORWARD LENGTH=330	Eukaryota	Streptophyta	Brassicales	Brassicaceae	Arabidopsis	Arabidopsis thaliana	1	12.1	8	0.022	0.985	59	330	10.91	1	8	0.2059	1	AT5G06860.1	S
<annotation protein_description=167	AT4G25000.1	no	1	Symbols: ATAMY1, AMY1 alpha-amylase-like chr4:12852109-12853825 REVERSE LENGTH=423	Eukaryota	Streptophyta	Brassicales	Brassicaceae	Arabidopsis	Arabidopsis thaliana	1	11.8	10	0.027	0.974	50	423	14.69	1	10	0.1911	1	AT4G25000.1	S
<annotation protein_description=26	AT1G33610.1	no	1	Symbols: Leucine-rich repeat (LRR) family protein chr1:12188910-12190346 FORWARD LENGTH=478	Eukaryota	Streptophyta	Brassicales	Brassicaceae	Arabidopsis	Arabidopsis thaliana	1	12.3	10	0.032	1	99	478	14.77	1	10	0.1901	1	AT1G33610.1	S
<annotation protein_description=174	AT4G31140.1	no	1	Symbols: O-Glycosyl hydrolases family 17 protein chr4:15141581-15143188 FORWARD LENGTH=484	Eukaryota	Streptophyta	Brassicales	Brassicaceae	Arabidopsis	Arabidopsis thaliana	1	14.5	7	0.019	1	65	484	10.86	1	7	0.181	1	AT4G31140.1	S
<annotation protein_description=451	AT3G56240.1	no	0.9959	Symbols: CCH copper chaperone chr3:20863460-20864402 REVERSE LENGTH=121	Eukaryota	Streptophyta	Brassicales	Brassicaceae	Arabidopsis	Arabidopsis thaliana	0.9959	23.1	6	0.012	0.687	3	121	9.3	0.9959	6	0.1804	1	AT3G56240.1	S
<annotation protein_description=124	AT3G32980.1	no	1	Symbols: Peroxidase superfamily protein chr3:13526404-13529949 REVERSE LENGTH=352	Eukaryota	Streptophyta	Brassicales	Brassicaceae	Arabidopsis	Arabidopsis thaliana	1	9.7	5	0.014	0.988	58	352	8.1	1	5	0.1733	1	AT3G32980.1	S
<annotation protein_description=40	AT1G64760.1	no	1	Symbols: O-Glycosyl hydrolases family 17 protein chr1:24054220-24056194 REVERSE LENGTH=481	Eukaryota	Streptophyta	Brassicales	Brassicaceae	Arabidopsis	Arabidopsis thaliana	1	9.1	5	0.014	0.784	52	481	8.11	1	5	0.1731	2	AT1G64760.2,AT1G64760.1	S
<annotation protein_description=40	AT1G64760.2	no	1	Symbols: O-Glycosyl hydrolases family 17 protein chr1:24054220-24056194 REVERSE LENGTH=481	Eukaryota	Streptophyta	Brassicales	Brassicaceae	Arabidopsis	Arabidopsis thaliana	1	9.1	5	0.014	0.784	52	481	8.11	1	5	0.1731	2	AT1G64760.2,AT1G64760.1	S
<annotation protein_description=78	AT2G26440.1	no	1	Symbols: Plant invertase/pectin methylesterase inhibitor superfamily chr2:11247407-11249407 FORWARD LENGTH=547	Eukaryota	Streptophyta	Brassicales	Brassicaceae	Arabidopsis	Arabidopsis thaliana	1	15	10	0.023	1	71	547	16.32	1	10	0.172	1	AT2G26440.1	S
<annotation protein_description=385	AT2G22970.1	124	0.9999	Symbols: SCPL11 serine carboxypeptidase-like 11 chr2:9774875-9778224 FORWARD LENGTH=433	Eukaryota	Streptophyta	Brassicales	Brassicaceae	Arabidopsis	Arabidopsis thaliana	0.9999	13.1	6	0.014	0.988	58	433	9.87	0.9999	6	0.1707	3	AT2G22970.1,AT2G22970.2,AT2G22970.3	S
<annotation protein_description=385	AT2G22970.2	124	0.9999	Symbols: SCPL11 serine carboxypeptidase-like 11 chr2:9774875-9777146 FORWARD LENGTH=320	Eukaryota	Streptophyta	Brassicales	Brassicaceae	Arabidopsis	Arabidopsis thaliana	0.9999	13.1	6	0.014	0.988	44	320	9.87	0.9999	6	0.1707	3	AT2G22970.1,AT2G22970.2,AT2G22970.3	S
<annotation protein_description=385	AT2G22970.3	124	0.9999	Symbols: SCPL11 serine carboxypeptidase-like 11 chr2:9774875-9778255 FORWARD LENGTH=443	Eukaryota	Streptophyta	Brassicales	Brassicaceae	Arabidopsis	Arabidopsis thaliana	0.9999	13.1	6	0.014	0.988	62	443	9.87	0.9999	6	0.1707	3	AT2G22970.1,AT2G22970.2,AT2G22970.3	S
<annotation protein_description=91	AT2G46930.1	no	1	Symbols: Pectinacetylesterase family protein chr2:19283625-19286090 FORWARD LENGTH=416	Eukaryota	Streptophyta	Brassicales	Brassicaceae	Arabidopsis	Arabidopsis thaliana	1	15.1	7	0.014	0.999	55	416	11.71	1	7	0.1678	1	AT2G46930.1	S
<annotation protein_description=482	AT1G28640.1	no	0.9898	Symbols: GDSL-like Lipase/Acylhydrolase superfamily protein chr1:10067563-10069109 REVERSE LENGTH=389	Eukaryota	Streptophyta	Brassicales	Brassicaceae	Arabidopsis	Arabidopsis thaliana	0.9898	3.9	3	0.009	0.004	51	389	5.01	0.9898	3	0.1664	3	AT1G28650.1,AT1G28640.1,AT1G28670.1	S
<annotation protein_description=482	AT1G28650.1	no	0.9898	Symbols: GDSL-like Lipase/Acylhydrolase superfamily protein chr1:10069547-10071082 REVERSE LENGTH=385	Eukaryota	Streptophyta	Brassicales	Brassicaceae	Arabidopsis	Arabidopsis thaliana	0.9898	3.9	3	0.009	0.004	50	385	5.01	0.9898	3	0.1664	3	AT1G28650.1,AT1G28640.1,AT1G28670.1	S
<annotation protein_description=482	AT1G28670.1	no	0.9898	Symbols: ARAB-1 GDSL-like Lipase/Acylhydrolase superfamily protein chr1:10074669-10076250 REVERSE LENGTH=384	Eukaryota	Streptophyta	Brassicales	Brassicaceae	Arabidopsis	Arabidopsis thaliana	0.9898	3.9	3	0.009	0.004	49	384	5.01	0.9898	3	0.1664	3	AT1G28650.1,AT1G28640.1,AT1G28670.1	S
<annotation protein_description=377	AT4G01610.1	no	0.9999	Symbols: Cysteine proteinases superfamily protein chr4:694857-696937 FORWARD LENGTH=359	Eukaryota	Streptophyta	Brassicales	Brassicaceae	Arabidopsis	Arabidopsis thaliana	0.9999	6.1	8	0.018	0.871	37	359	13.55	0.9999	8	0.1658	2	AT4G01610.2,AT4G01610.1	S
<annotation protein_description=377	AT4G01610.2	no	0.9999	Symbols: Cysteine proteinases superfamily protein chr4:694857-696937 FORWARD LENGTH=359	Eukaryota	Streptophyta	Brassicales	Brassicaceae	Arabidopsis	Arabidopsis thaliana	0.9999	6.1	8	0.018	0.871	38	359	13.55	0.9999	8	0.1658	2	AT4G01610.2,AT4G01610.1	S
<annotation protein_description=18	AT1G21670.1	no	1	Symbols: LOCATED IN: cell wall, plant-type cell wall; EXPRESSED IN: 23 plant structures; EXPRESSED DURING: 14 growth stages; CONTAINS InterPro DOMAIN/s: WD40-like Beta Propeller (InterPro:IPR011659), Six-bladed beta-propeller, TolB-like (InterPro:IPR011042); BEST Arabidopsis thaliana protein match is: DPP6 N-terminal domain-like protein (TAIR:AT1G21680.1); Has 8461 Blast hits to 5060 proteins in …	Eukaryota	Streptophyta	Brassicales	Brassicaceae	Arabidopsis	Arabidopsis thaliana	1	19.5	15	0.043	1	88	703	25.63	1	15	0.1643	1	AT1G21670.1	S
<annotation protein_description=127	AT3G46550.1	no	1	Symbols: SOS5 Fasciclin-like arabinogalactan family protein chr3:17136612-17137874 REVERSE LENGTH=420	Eukaryota	Streptophyta	Brassicales	Brassicaceae	Arabidopsis	Arabidopsis thaliana	1	7.6	5	0.017	0.264	71	420	8.57	1	5	0.1638	1	AT3G46550.1	S
<annotation protein_description=217	AT5G47550.1	no	1	Symbols: Cystatin/monellin superfamily protein chr5:19286596-19286964 REVERSE LENGTH=122	Eukaryota	Streptophyta	Brassicales	Brassicaceae	Arabidopsis	Arabidopsis thaliana	1	25.4	3	0.01	1	18	122	5.37	1	3	0.1569	1	AT5G47550.1	S
<annotation protein_description=82	AT2G34070.1	no	1	Symbols: TBL37 TRICHOME BIREFRINGENCE-LIKE 37 chr2:14387631-14390160 REVERSE LENGTH=385	Eukaryota	Streptophyta	Brassicales	Brassicaceae	Arabidopsis	Arabidopsis thaliana	1	7.8	5	0.012	0.319	64	385	9.07	1	5	0.1548	1	AT2G34070.1	S
<annotation protein_description=266	AT1G56340.1	22	1	Symbols: CRT1, CRT1a, AtCRT1a calreticulin 1a chr1:21090059-21092630 REVERSE LENGTH=425	Eukaryota	Streptophyta	Brassicales	Brassicaceae	Arabidopsis	Arabidopsis thaliana	1	12	9	0.024	0.996	27	425	17.21	1	9	0.1468	2	AT1G56340.1,AT1G56340.2	S
<annotation protein_description=266	AT1G56340.2	22	1	Symbols: CRT1, CRT1a, AtCRT1a calreticulin 1a chr1:21090022-21092630 REVERSE LENGTH=424	Eukaryota	Streptophyta	Brassicales	Brassicaceae	Arabidopsis	Arabidopsis thaliana	1	12	9	0.024	0.996	35	424	17.21	1	9	0.1468	2	AT1G56340.1,AT1G56340.2	S
<annotation protein_description=493	AT5G65760.1	no	0.989	Symbols: Serine carboxypeptidase S28 family protein chr5:26308289-26310891 FORWARD LENGTH=515	Eukaryota	Streptophyta	Brassicales	Brassicaceae	Arabidopsis	Arabidopsis thaliana	0.989	4.3	6	0.013	0.035	72	515	11.76	0.989	6	0.1417	1	AT5G65760.1	S
<annotation protein_description=472	AT1G30600.1	no	0.9907	Symbols: Subtilase family protein chr1:10841341-10844906 REVERSE LENGTH=832	Eukaryota	Streptophyta	Brassicales	Brassicaceae	Arabidopsis	Arabidopsis thaliana	0.9907	2	7	0.021	0.001	102	832	14.22	0.9907	7	0.1369	2	AT1G30600.1,AT5G44530.1	S
<annotation protein_description=472	AT5G44530.1	no	0.9907	Symbols: Subtilase family protein chr5:17937931-17941193 FORWARD LENGTH=840	Eukaryota	Streptophyta	Brassicales	Brassicaceae	Arabidopsis	Arabidopsis thaliana	0.9907	2	7	0.021	0.001	78	840	14.22	0.9907	7	0.1369	2	AT1G30600.1,AT5G44530.1	S
<annotation protein_description=259	AT1G30720.1	15	1	Symbols: FAD-binding Berberine family protein chr1:10898197-10899780 FORWARD LENGTH=527	Eukaryota	Streptophyta	Brassicales	Brassicaceae	Arabidopsis	Arabidopsis thaliana	1	11.6	8	0.023	1	82	527	16.59	1	8	0.1354	1	AT1G30720.1	S
<annotation protein_description=560	AT3G48460.1	no	0.9345	Symbols: GDSL-like Lipase/Acylhydrolase superfamily protein chr3:17949496-17951082 FORWARD LENGTH=381	Eukaryota	Streptophyta	Brassicales	Brassicaceae	Arabidopsis	Arabidopsis thaliana	0.9345	6.6	4	0.01	0.028	50	381	7.75	0.9345	4	0.1354	1	AT3G48460.1	S
<annotation protein_description=503	AT3G25220.1	no	0.9857	Symbols: FKBP15-1 FK506-binding protein 15 kD-1 chr3:9182691-9184463 FORWARD LENGTH=153	Eukaryota	Streptophyta	Brassicales	Brassicaceae	Arabidopsis	Arabidopsis thaliana	0.9857	7.2	3	0.01	0.01	20	153	6.18	0.9857	3	0.1343	1	AT3G25220.1	S
<annotation protein_description=20	AT1G21750.1	no	1	Symbols: ATPDIL1-1, ATPDI5, PDI5, PDIL1-1 PDI-like 1-1 chr1:7645767-7648514 FORWARD LENGTH=501	Eukaryota	Streptophyta	Brassicales	Brassicaceae	Arabidopsis	Arabidopsis thaliana	1	19.5	14	0.034	1	44	501	29.34	1	14	0.134	2	AT1G21750.2,AT1G21750.1	S
<annotation protein_description=20	AT1G21750.2	no	1	Symbols: ATPDIL1-1, PDIL1-1 PDI-like 1-1 chr1:7645767-7648695 FORWARD LENGTH=487	Eukaryota	Streptophyta	Brassicales	Brassicaceae	Arabidopsis	Arabidopsis thaliana	1	19.5	14	0.034	1	48	487	29.34	1	14	0.134	2	AT1G21750.2,AT1G21750.1	S
<annotation protein_description=572	AT5G48375.1	no	0.9118	Symbols: TGG3, BGLU39 thioglucoside glucosidase 3 chr5:19601303-19603883 REVERSE LENGTH=439	Eukaryota	Streptophyta	Brassicales	Brassicaceae	Arabidopsis	Arabidopsis thaliana	0.9118	3.2	9	0.018	0.003	61	439	17.41	0.9118	9	0.1323	1	AT5G48375.1	S
<annotation protein_description=511	AT1G71950.1	no	0.9817	Symbols: Proteinase inhibitor, propeptide chr1:27080453-27081573 REVERSE LENGTH=136	Eukaryota	Streptophyta	Brassicales	Brassicaceae	Arabidopsis	Arabidopsis thaliana	0.9817	20.6	2	0.005	0.146	11	136	4.2	0.9817	2	0.1312	1	AT1G71950.1	S
<annotation protein_description=4	AT1G05260.1	no	1	Symbols: RCI3, RCI3A Peroxidase superfamily protein chr1:1529827-1531271 FORWARD LENGTH=326	Eukaryota	Streptophyta	Brassicales	Brassicaceae	Arabidopsis	Arabidopsis thaliana	1	14.7	5	0.015	0.991	47	326	11.06	1	5	0.1269	1	AT1G05260.1	S
<annotation protein_description=83	AT2G34930.1	no	1	Symbols: disease resistance family protein / LRR family protein chr2:14737169-14739886 REVERSE LENGTH=905	Eukaryota	Streptophyta	Brassicales	Brassicaceae	Arabidopsis	Arabidopsis thaliana	1	7.5	12	0.032	1	201	905	26.71	1	12	0.1261	1	AT2G34930.1	S
<annotation protein_description=373	AT3G02360.1	no	0.9999	Symbols: 6-phosphogluconate dehydrogenase family protein chr3:482498-483958 FORWARD LENGTH=486	Eukaryota	Streptophyta	Brassicales	Brassicaceae	Arabidopsis	Arabidopsis thaliana	0.9999	16	10	0.043	1	64	486	22.59	0.9999	10	0.1243	2	AT3G02360.2,AT3G02360.1	S
<annotation protein_description=373	AT3G02360.2	no	0.9999	Symbols: 6-phosphogluconate dehydrogenase family protein chr3:482498-483958 FORWARD LENGTH=486	Eukaryota	Streptophyta	Brassicales	Brassicaceae	Arabidopsis	Arabidopsis thaliana	0.9999	16	10	0.043	1	64	486	22.59	0.9999	10	0.1243	2	AT3G02360.2,AT3G02360.1	S
<annotation protein_description=90	AT2G45220.1	no	1	Symbols: Plant invertase/pectin methylesterase inhibitor superfamily chr2:18644281-18646394 REVERSE LENGTH=511	Eukaryota	Streptophyta	Brassicales	Brassicaceae	Arabidopsis	Arabidopsis thaliana	1	7.4	7	0.019	0.202	66	511	15.82	1	7	0.1242	1	AT2G45220.1	S
<annotation protein_description=109	AT3G17180.1	no	1	Symbols: scpl33 serine carboxypeptidase-like 33 chr3:5855861-5859157 REVERSE LENGTH=478	Eukaryota	Streptophyta	Brassicales	Brassicaceae	Arabidopsis	Arabidopsis thaliana	1	7.7	6	0.021	0.977	62	478	13.7	1	6	0.123	1	AT3G17180.1	S
<annotation protein_description=382	AT5G42240.1	no	0.9999	Symbols: scpl42 serine carboxypeptidase-like 42 chr5:16888717-16890931 FORWARD LENGTH=473	Eukaryota	Streptophyta	Brassicales	Brassicaceae	Arabidopsis	Arabidopsis thaliana	0.9999	7	7	0.021	0.769	64	473	16.46	0.9999	7	0.1194	1	AT5G42240.1	S
<annotation protein_description=237	AT5G64120.1	no	1	Symbols: Peroxidase superfamily protein chr5:25659551-25660946 REVERSE LENGTH=328	Eukaryota	Streptophyta	Brassicales	Brassicaceae	Arabidopsis	Arabidopsis thaliana	1	7.9	4	0.014	0.391	54	328	9.58	1	4	0.1172	1	AT5G64120.1	S
<annotation protein_description=414	AT3G07470.1	130	0.9993	Symbols: Protein of unknown function, DUF538 chr3:2387291-2388343 REVERSE LENGTH=169	Eukaryota	Streptophyta	Brassicales	Brassicaceae	Arabidopsis	Arabidopsis thaliana	0.9993	16.6	2	0.006	0.332	26	169	4.87	0.9993	2	0.1152	1	AT3G07470.1	S
<annotation protein_description=103	AT3G14920.1	no	1	Symbols: Peptide-N4-(N-acetyl-beta-glucosaminyl)asparagine amidase A protein chr3:5018275-5020104 FORWARD LENGTH=609	Eukaryota	Streptophyta	Brassicales	Brassicaceae	Arabidopsis	Arabidopsis thaliana	1	6.6	5	0.016	0.805	80	609	12.49	1	5	0.1124	1	AT3G14920.1	S
<annotation protein_description=368	AT1G15000.1	no	0.9999	Symbols: scpl50 serine carboxypeptidase-like 50 chr1:5168613-5169947 FORWARD LENGTH=444	Eukaryota	Streptophyta	Brassicales	Brassicaceae	Arabidopsis	Arabidopsis thaliana	0.9999	12.2	6	0.015	0.999	70	444	15.21	0.9999	6	0.1107	1	AT1G15000.1	S
<annotation protein_description=60	AT2G01820.1	no	1	Symbols: Leucine-rich repeat protein kinase family protein chr2:357664-360681 REVERSE LENGTH=943	Eukaryota	Streptophyta	Brassicales	Brassicaceae	Arabidopsis	Arabidopsis thaliana	1	7.5	11	0.03	0.998	144	943	28.64	1	11	0.1078	1	AT2G01820.1	S
<annotation protein_description=153	AT4G12290.1	no	1	Symbols: Copper amine oxidase family protein chr4:7304434-7306973 FORWARD LENGTH=741	Eukaryota	Streptophyta	Brassicales	Brassicaceae	Arabidopsis	Arabidopsis thaliana	1	9.4	6	0.016	0.952	85	741	16.4	1	6	0.1027	1	AT4G12290.1	S
<annotation protein_description=389	AT4G23500.1	no	0.9998	Symbols: Pectin lyase-like superfamily protein chr4:12264640-12267074 FORWARD LENGTH=495	Eukaryota	Streptophyta	Brassicales	Brassicaceae	Arabidopsis	Arabidopsis thaliana	0.9998	5.9	3	0.01	0.13	67	495	8.39	0.9998	3	0.1004	1	AT4G23500.1	S
<annotation protein_description=501	AT5G04885.1	no	0.9859	Symbols: Glycosyl hydrolase family protein chr5:1423369-1426628 FORWARD LENGTH=665	Eukaryota	Streptophyta	Brassicales	Brassicaceae	Arabidopsis	Arabidopsis thaliana	0.9859	3.3	5	0.013	0.008	82	665	14.54	0.9859	5	0.0952	1	AT5G04885.1	S
<annotation protein_description=42	AT1G68560.1	no	1	Symbols: ATXYL1, XYL1, TRG1 alpha-xylosidase 1 chr1:25734435-25737897 REVERSE LENGTH=915	Eukaryota	Streptophyta	Brassicales	Brassicaceae	Arabidopsis	Arabidopsis thaliana	1	8.4	10	0.03	1	108	915	29.89	1	10	0.0939	1	AT1G68560.1	S
<annotation protein_description=480	AT4G26140.1	137	0.9905	Symbols: BGAL12 beta-galactosidase 12 chr4:13243219-13247823 REVERSE LENGTH=728	Eukaryota	Streptophyta	Brassicales	Brassicaceae	Arabidopsis	Arabidopsis thaliana	0.9905	6.9	5	0.011	0.052	78	728	15.17	0.9905	5	0.0916	1	AT4G26140.1	S
<annotation protein_description=412	AT4G32940.1	no	0.9993	Symbols: GAMMA-VPE, GAMMAVPE gamma vacuolar processing enzyme chr4:15900557-15903161 REVERSE LENGTH=494	Eukaryota	Streptophyta	Brassicales	Brassicaceae	Arabidopsis	Arabidopsis thaliana	0.9993	5.7	3	0.008	0.028	61	494	9.26	0.9993	3	0.0909	1	AT4G32940.1	S
<annotation protein_description=222	AT5G49760.1	no	1	Symbols: Leucine-rich repeat protein kinase family protein chr5:20216679-20221052 FORWARD LENGTH=953	Eukaryota	Streptophyta	Brassicales	Brassicaceae	Arabidopsis	Arabidopsis thaliana	1	6.9	10	0.021	0.976	158	953	30.92	1	10	0.0908	1	AT5G49760.1	S
<annotation protein_description=278	AT1G78670.1	34	1	Symbols: ATGGH3, GGH3 gamma-glutamyl hydrolase 3 chr1:29591053-29593319 FORWARD LENGTH=352	Eukaryota	Streptophyta	Brassicales	Brassicaceae	Arabidopsis	Arabidopsis thaliana	0.9995	14.8	3	0.009	0.977	40	352	9.63	0.9995	3	0.0874	1	AT1G78670.1	S
<annotation protein_description=65	AT2G14260.1	no	1	Symbols: PIP proline iminopeptidase chr2:6041441-6043869 REVERSE LENGTH=380	Eukaryota	Streptophyta	Brassicales	Brassicaceae	Arabidopsis	Arabidopsis thaliana	1	16.1	4	0.014	0.992	54	380	13.01	1	4	0.0863	2	AT2G14260.1,AT2G14260.2	S
<annotation protein_description=552	AT2G25060.1	no	0.9471	Symbols: ENODL14, AtENODL14 early nodulin-like protein 14 chr2:10662308-10662930 FORWARD LENGTH=182	Eukaryota	Streptophyta	Brassicales	Brassicaceae	Arabidopsis	Arabidopsis thaliana	0.9471	4.9	2	0.007	0.008	21	182	6.26	0.9471	2	0.0849	1	AT2G25060.1	S
<annotation protein_description=403	AT5G59670.1	no	0.9996	Symbols: Leucine-rich repeat protein kinase family protein chr5:24041538-24045478 FORWARD LENGTH=868	Eukaryota	Streptophyta	Brassicales	Brassicaceae	Arabidopsis	Arabidopsis thaliana	0.9996	3.1	7	0.021	0.031	141	868	24.11	0.9996	7	0.0815	1	AT5G59670.1	S
<annotation protein_description=404	AT3G57790.1	no	0.9995	Symbols: Pectin lyase-like superfamily protein chr3:21405387-21407088 REVERSE LENGTH=490	Eukaryota	Streptophyta	Brassicales	Brassicaceae	Arabidopsis	Arabidopsis thaliana	0.9995	6.5	3	0.008	0.132	60	490	10.42	0.9995	3	0.0808	1	AT3G57790.1	S
<annotation protein_description=262	AT1G51805.1	18	1	Symbols: Leucine-rich repeat protein kinase family protein chr1:19221187-19225590 REVERSE LENGTH=884	Eukaryota	Streptophyta	Brassicales	Brassicaceae	Arabidopsis	Arabidopsis thaliana	1	3.5	7	0.021	0.981	128	884	24.54	1	7	0.0801	1	AT1G51805.1	S
<annotation protein_description=495	AT1G11080.1	no	0.9882	Symbols: scpl31 serine carboxypeptidase-like 31 chr1:3694917-3697759 REVERSE LENGTH=492	Eukaryota	Streptophyta	Brassicales	Brassicaceae	Arabidopsis	Arabidopsis thaliana	0.9882	2.2	4	0.012	0.003	61	492	14.1	0.9882	4	0.0787	2	AT1G11080.2,AT1G11080.1	S
<annotation protein_description=495	AT1G11080.2	no	0.9882	Symbols: scpl31 serine carboxypeptidase-like 31 chr1:3694809-3697759 REVERSE LENGTH=495	Eukaryota	Streptophyta	Brassicales	Brassicaceae	Arabidopsis	Arabidopsis thaliana	0.9882	2.2	4	0.012	0.003	62	495	14.1	0.9882	4	0.0787	2	AT1G11080.2,AT1G11080.1	S
<annotation protein_description=433	AT4G11290.1	no	0.9983	Symbols: Peroxidase superfamily protein chr4:6869993-6871476 FORWARD LENGTH=326	Eukaryota	Streptophyta	Brassicales	Brassicaceae	Arabidopsis	Arabidopsis thaliana	0.9983	12	3	0.009	0.037	48	326	10.69	0.9983	3	0.0786	1	AT4G11290.1	S
<annotation protein_description=561	AT4G34480.1	144	0.9339	Symbols: O-Glycosyl hydrolases family 17 protein chr4:16481147-16483988 REVERSE LENGTH=504	Eukaryota	Streptophyta	Brassicales	Brassicaceae	Arabidopsis	Arabidopsis thaliana	0.9337	7.3	3	0.006	0.034	46	504	10.03	0.9337	3	0.0784	1	AT4G34480.1	S
<annotation protein_description=287	AT2G34790.1	43	1	Symbols: MEE23, EDA28 FAD-binding Berberine family protein chr2:14673998-14677237 REVERSE LENGTH=532	Eukaryota	Streptophyta	Brassicales	Brassicaceae	Arabidopsis	Arabidopsis thaliana	1	17.9	6	0.014	0.977	73	532	21.58	1	6	0.078	1	AT2G34790.1	S
<annotation protein_description=519	AT1G31690.1	140	0.9771	Symbols: Copper amine oxidase family protein chr1:11343980-11347767 FORWARD LENGTH=677	Eukaryota	Streptophyta	Brassicales	Brassicaceae	Arabidopsis	Arabidopsis thaliana	0.977	7.5	5	0.01	0.194	74	677	18.02	0.977	5	0.0761	1	AT1G31690.1	S
<annotation protein_description=370	AT1G77510.1	no	0.9999	Symbols: ATPDIL1-2, PDI6, ATPDI6, PDIL1-2 PDI-like 1-2 chr1:29126742-29129433 FORWARD LENGTH=508	Eukaryota	Streptophyta	Brassicales	Brassicaceae	Arabidopsis	Arabidopsis thaliana	0.9999	10.8	7	0.015	0.999	45	508	25.92	0.9999	7	0.0758	1	AT1G77510.1	S
<annotation protein_description=468	AT3G17790.1	no	0.992	Symbols: ATACP5, ATPAP17, PAP17 purple acid phosphatase 17 chr3:6089779-6090988 FORWARD LENGTH=338	Eukaryota	Streptophyta	Brassicales	Brassicaceae	Arabidopsis	Arabidopsis thaliana	0.992	6.5	3	0.008	0.033	47	338	11.14	0.992	3	0.075	1	AT3G17790.1	S
<annotation protein_description=490	AT4G30550.1	no	0.989	Symbols: Class I glutamine amidotransferase-like superfamily protein chr4:14925618-14926713 FORWARD LENGTH=249	Eukaryota	Streptophyta	Brassicales	Brassicaceae	Arabidopsis	Arabidopsis thaliana	0.989	6.4	2	0.007	0.006	29	249	7.41	0.989	2	0.0749	1	AT4G30550.1	S
<annotation protein_description=536	AT1G21090.1	no	0.9612	Symbols: Cupredoxin superfamily protein chr1:7384854-7386199 FORWARD LENGTH=242	Eukaryota	Streptophyta	Brassicales	Brassicaceae	Arabidopsis	Arabidopsis thaliana	0.9612	3.7	1	0.004	0.006	27	242	3.66	0.9612	1	0.0737	1	AT1G21090.1	S
<annotation protein_description=533	AT3G10450.1	no	0.9652	Symbols: SCPL7 serine carboxypeptidase-like 7 chr3:3249544-3252320 FORWARD LENGTH=437	Eukaryota	Streptophyta	Brassicales	Brassicaceae	Arabidopsis	Arabidopsis thaliana	0.9652	3.8	2	0.007	0.003	54	437	7.48	0.9652	2	0.0724	2	AT3G10450.1,AT3G10450.2	S
<annotation protein_description=463	AT3G20790.1	no	0.9933	Symbols: NAD(P)-binding Rossmann-fold superfamily protein chr3:7268802-7271099 FORWARD LENGTH=355	Eukaryota	Streptophyta	Brassicales	Brassicaceae	Arabidopsis	Arabidopsis thaliana	0.9933	7	3	0.009	0.092	41	355	11.67	0.9933	3	0.0717	1	AT3G20790.1	S
<annotation protein_description=261	AT1G32940.1	17	1	Symbols: ATSBT3.5, SBT3.5 Subtilase family protein chr1:11937634-11940856 FORWARD LENGTH=774	Eukaryota	Streptophyta	Brassicales	Brassicaceae	Arabidopsis	Arabidopsis thaliana	1	7.4	5	0.013	0.979	94	774	20.08	1	5	0.0699	1	AT1G32940.1	S
<annotation protein_description=196	AT5G13690.1	no	1	Symbols: CYL1, NAGLU alpha-N-acetylglucosaminidase family / NAGLU family chr5:4415808-4420159 FORWARD LENGTH=806	Eukaryota	Streptophyta	Brassicales	Brassicaceae	Arabidopsis	Arabidopsis thaliana	1	9.3	7	0.02	0.998	118	806	29.2	1	7	0.0673	1	AT5G13690.1	S
<annotation protein_description=593	AT5G42100.1	no	0.8755	Symbols: ATBG_PPAP, ATBG_PAP, BG_PPAP beta-1,3-glucanase_putative chr5:16829460-16831168 REVERSE LENGTH=425	Eukaryota	Streptophyta	Brassicales	Brassicaceae	Arabidopsis	Arabidopsis thaliana	0.8755	7.1	2	0.004	0.007	51	425	7.41	0.8755	2	0.0663	2	AT5G42100.2,AT5G42100.1	S
<annotation protein_description=593	AT5G42100.2	no	0.8755	Symbols: ATBG_PPAP, ATBG_PAP beta-1,3-glucanase_putative chr5:16829897-16831168 REVERSE LENGTH=423	Eukaryota	Streptophyta	Brassicales	Brassicaceae	Arabidopsis	Arabidopsis thaliana	0.8755	7.1	2	0.004	0.007	46	423	7.41	0.8755	2	0.0663	2	AT5G42100.2,AT5G42100.1	S
<annotation protein_description=508	AT1G28580.1	no	0.9832	Symbols: GDSL-like Lipase/Acylhydrolase superfamily protein chr1:10044603-10046379 REVERSE LENGTH=390	Eukaryota	Streptophyta	Brassicales	Brassicaceae	Arabidopsis	Arabidopsis thaliana	0.9832	5.6	2	0.007	0.004	50	390	9.04	0.9832	2	0.061	1	AT1G28580.1	S
<annotation protein_description=547	AT4G35350.1	143	0.9534	Symbols: XCP1 xylem cysteine peptidase 1 chr4:16810529-16811875 FORWARD LENGTH=355	Eukaryota	Streptophyta	Brassicales	Brassicaceae	Arabidopsis	Arabidopsis thaliana	0.9528	7.6	2	0.006	0.077	41	355	9.4	0.9528	2	0.0569	1	AT4G35350.1	S
<annotation protein_description=428	AT1G33590.1	133	0.9986	Symbols: Leucine-rich repeat (LRR) family protein chr1:12177788-12179221 FORWARD LENGTH=477	Eukaryota	Streptophyta	Brassicales	Brassicaceae	Arabidopsis	Arabidopsis thaliana	0.9986	6.5	3	0.007	0.167	86	477	16.64	0.9986	3	0.0505	1	AT1G33590.1	S
<annotation protein_description=484	AT3G61490.1	no	0.9898	Symbols: Pectin lyase-like superfamily protein chr3:22758439-22760137 FORWARD LENGTH=476	Eukaryota	Streptophyta	Brassicales	Brassicaceae	Arabidopsis	Arabidopsis thaliana	0.9898	2.9	2	0.007	0.003	47	476	11.98	0.9898	2	0.0464	3	AT3G61490.1,AT3G61490.3,AT3G61490.2	S
<annotation protein_description=484	AT3G61490.2	no	0.9898	Symbols: Pectin lyase-like superfamily protein chr3:22758439-22760137 FORWARD LENGTH=476	Eukaryota	Streptophyta	Brassicales	Brassicaceae	Arabidopsis	Arabidopsis thaliana	0.9898	2.9	2	0.007	0.003	47	476	11.98	0.9898	2	0.0464	3	AT3G61490.1,AT3G61490.3,AT3G61490.2	S
<annotation protein_description=484	AT3G61490.3	no	0.9898	Symbols: Pectin lyase-like superfamily protein chr3:22758439-22760137 FORWARD LENGTH=476	Eukaryota	Streptophyta	Brassicales	Brassicaceae	Arabidopsis	Arabidopsis thaliana	0.9898	2.9	2	0.007	0.003	47	476	11.98	0.9898	2	0.0464	3	AT3G61490.1,AT3G61490.3,AT3G61490.2	S
<annotation protein_description=460	AT3G51550.1	no	0.9943	Symbols: FER Malectin/receptor-like protein kinase family protein chr3:19117877-19120564 REVERSE LENGTH=895	Eukaryota	Streptophyta	Brassicales	Brassicaceae	Arabidopsis	Arabidopsis thaliana	0.9943	4.1	4	0.012	0.044	111	895	24.9	0.9943	4	0.0448	1	AT3G51550.1	S
<annotation protein_description=396	AT5G07830.1	no	0.9997	Symbols: AtGUS2, GUS2 glucuronidase 2 chr5:2504168-2506567 FORWARD LENGTH=543	Eukaryota	Streptophyta	Brassicales	Brassicaceae	Arabidopsis	Arabidopsis thaliana	0.9997	6.6	2	0.007	0.189	82	543	13.25	0.9997	2	0.0423	1	AT5G07830.1	S
<annotation protein_description=391	AT4G15210.1	128	0.9998	Symbols: ATBETA-AMY, AT-BETA-AMY, RAM1, BMY1, BAM5 beta-amylase 5 chr4:8666734-8669357 REVERSE LENGTH=498	Eukaryota	Streptophyta	Brassicales	Brassicaceae	Arabidopsis	Arabidopsis thaliana	0.9998	5.8	2	0.007	0.161	60	498	15.19	0.9998	2	0.0369	1	AT4G15210.1	S
<annotation protein_description=406	AT4G33220.1	129	0.9995	Symbols: PME44, ATPME44 pectin methylesterase 44 chr4:16022506-16026130 FORWARD LENGTH=525	Eukaryota	Streptophyta	Brassicales	Brassicaceae	Arabidopsis	Arabidopsis thaliana	0.9995	4.2	2	0.007	0.114	76	525	15.37	0.9995	2	0.0365	1	AT4G33220.1	S
<annotation protein_description=585	AT5G11330.1	no	0.8905	Symbols: FAD/NAD(P)-binding oxidoreductase family protein chr5:3617342-3618861 REVERSE LENGTH=408	Eukaryota	Streptophyta	Brassicales	Brassicaceae	Arabidopsis	Arabidopsis thaliana	0.8905	2.9	2	0.006	0.003	64	408	14.84	0.8905	2	0.0337	1	AT5G11330.1	S
<annotation protein_description=591	AT1G74790.1	no	0.8774	Symbols: catalytics chr1:28098912-28101673 FORWARD LENGTH=695	Eukaryota	Streptophyta	Brassicales	Brassicaceae	Arabidopsis	Arabidopsis thaliana	0.8774	2	2	0.007	0.002	71	695	16.11	0.8774	2	0.0305	1	AT1G74790.1	S
<annotation protein_description=537	AT3G22630.1	no	0.9612	Symbols: PBD1, PRCGB 20S proteasome beta subunit D1 chr3:8009709-8010774 REVERSE LENGTH=204	Eukaryota	Streptophyta	Brassicales	Brassicaceae	Arabidopsis	Arabidopsis thaliana	0.9612	7	1	0.004	0.008	26	204	9.43	0.9612	1	0.0286	3	AT4G14800.1,AT3G22630.1,AT4G14800.2	S
<annotation protein_description=537	AT4G14800.1	no	0.9612	Symbols: PBD2 20S proteasome beta subunit D2 chr4:8500398-8502058 FORWARD LENGTH=199	Eukaryota	Streptophyta	Brassicales	Brassicaceae	Arabidopsis	Arabidopsis thaliana	0.9612	7	1	0.004	0.008	26	199	9.43	0.9612	1	0.0286	3	AT4G14800.1,AT3G22630.1,AT4G14800.2	S
<annotation protein_description=537	AT4G14800.2	no	0.9612	Symbols: PBD2 20S proteasome beta subunit D2 chr4:8500398-8502058 FORWARD LENGTH=215	Eukaryota	Streptophyta	Brassicales	Brassicaceae	Arabidopsis	Arabidopsis thaliana	0.9612	7	1	0.004	0.008	27	215	9.43	0.9612	1	0.0286	3	AT4G14800.1,AT3G22630.1,AT4G14800.2	S
<annotation protein_description=504	AT3G56310.1	no	0.9848	Symbols: Melibiase family protein chr3:20882886-20885745 FORWARD LENGTH=437	Eukaryota	Streptophyta	Brassicales	Brassicaceae	Arabidopsis	Arabidopsis thaliana	0.9848	3.6	1	0.004	0.003	54	437	10.74	0.9848	1	0.0257	2	AT3G56310.2,AT3G56310.1	S
<annotation protein_description=504	AT3G56310.2	no	0.9848	Symbols: Melibiase family protein chr3:20882886-20885745 FORWARD LENGTH=413	Eukaryota	Streptophyta	Brassicales	Brassicaceae	Arabidopsis	Arabidopsis thaliana	0.9848	3.6	1	0.004	0.003	50	413	10.74	0.9848	1	0.0257	2	AT3G56310.2,AT3G56310.1	S
<annotation protein_description=551	AT3G14590.2	no	0.9479	Symbols: NTMC2TYPE6.2, NTMC2T6.2 Calcium-dependent lipid-binding (CaLB domain) family protein chr3:4904448-4907741 REVERSE LENGTH=737	Eukaryota	Streptophyta	Brassicales	Brassicaceae	Arabidopsis	Arabidopsis thaliana	0.9479	1.4	2	0.005	0.002	111	737	22.14	0.9479	2	0.024	3	AT3G14590.3,AT3G14590.1,AT3G14590.2	S
<annotation protein_description=555	AT3G14210.1	no	0.9424	Symbols: ESM1 epithiospecifier modifier 1 chr3:4729886-4731562 FORWARD LENGTH=392	Eukaryota	Streptophyta	Brassicales	Brassicaceae	Arabidopsis	Arabidopsis thaliana	0.9424	5.9	1	0.003	0.003	53	392	11.92	0.9424	1	0.0222	1	AT3G14210.1	S
<annotation protein_description=444	AT3G23750.1	no	0.9972	Symbols: Leucine-rich repeat protein kinase family protein chr3:8558332-8561263 FORWARD LENGTH=928	Eukaryota	Streptophyta	Brassicales	Brassicaceae	Arabidopsis	Arabidopsis thaliana	0.9972	3.7	2	0.007	0.045	136	928	26.61	0.9972	2	0.021	1	AT3G23750.1	S
<annotation protein_description=545	AT2G34510.1	no	0.9565	Symbols: Protein of unknown function, DUF642 chr2:14544114-14546732 REVERSE LENGTH=401	Eukaryota	Streptophyta	Brassicales	Brassicaceae	Arabidopsis	Arabidopsis thaliana	0.9565	3.7	1	0.004	0.003	48	401	14.03	0.9565	1	0.0191	1	AT2G34510.1	S
<annotation protein_description=518	AT1G65790.1	no	0.9778	Symbols: ARK1, RK1 receptor kinase 1 chr1:24468932-24472329 FORWARD LENGTH=843	Eukaryota	Streptophyta	Brassicales	Brassicaceae	Arabidopsis	Arabidopsis thaliana	0.9778	4.2	2	0.005	0.005	145	843	29.05	0.9778	2	0.0189	1	AT1G65790.1	S
<annotation protein_description=507	AT1G78860.1	no	0.9835	Symbols: D-mannose binding lectin protein with Apple-like carbohydrate-binding domain chr1:29646168-29647499 REVERSE LENGTH=443	Eukaryota	Streptophyta	Brassicales	Brassicaceae	Arabidopsis	Arabidopsis thaliana	0.9835	16.9	1	0.017	1	55	443	15.69	0.9835	1	0.0176	1	AT1G78860.1	S
<annotation protein_description=578	AT4G38220.1	no	0.8989	Symbols: Peptidase M20/M25/M40 family protein chr4:17925251-17926919 FORWARD LENGTH=430	Eukaryota	Streptophyta	Brassicales	Brassicaceae	Arabidopsis	Arabidopsis thaliana	0.8989	2.8	1	0.003	0.003	64	430	14.51	0.8989	1	0.0173	2	AT4G38220.1,AT4G38220.2	S
<annotation protein_description=578	AT4G38220.2	no	0.8989	Symbols: Peptidase M20/M25/M40 family protein chr4:17925251-17926919 FORWARD LENGTH=433	Eukaryota	Streptophyta	Brassicales	Brassicaceae	Arabidopsis	Arabidopsis thaliana	0.8989	2.8	1	0.003	0.003	65	433	14.51	0.8989	1	0.0173	2	AT4G38220.1,AT4G38220.2	S
<annotation protein_description=471	AT1G25570.1	no	0.9907	Symbols: Di-glucose binding protein with Leucine-rich repeat domain chr1:8992183-8995430 REVERSE LENGTH=628	Eukaryota	Streptophyta	Brassicales	Brassicaceae	Arabidopsis	Arabidopsis thaliana	0.9907	3.3	1	0.004	0.002	101	628	16.62	0.9907	1	0.0167	1	AT1G25570.1	S
<annotation protein_description=576	AT1G11910.1	no	0.9053	Symbols: APA1, ATAPA1 aspartic proteinase A1 chr1:4017119-4019874 REVERSE LENGTH=506	Eukaryota	Streptophyta	Brassicales	Brassicaceae	Arabidopsis	Arabidopsis thaliana	0.9053	3.2	1	0.003	0.002	56	506	16.06	0.9053	1	0.0158	1	AT1G11910.1	S
<annotation protein_description=527	AT5G52560.1	no	0.9709	Symbols: ATUSP, USP UDP-sugar pyrophosphorylase chr5:21331230-21334573 FORWARD LENGTH=614	Eukaryota	Streptophyta	Brassicales	Brassicaceae	Arabidopsis	Arabidopsis thaliana	0.9709	7.7	1	0.004	0.003	83	614	21.11	0.9709	1	0.0129	1	AT5G52560.1	S
<annotation protein_description=522	AT1G18270.1	no	0.9741	Symbols: ketose-bisphosphate aldolase class-II family protein chr1:6283634-6293772 REVERSE LENGTH=1373	Eukaryota	Streptophyta	Brassicales	Brassicaceae	Arabidopsis	Arabidopsis thaliana	0.9741	0.9	1	0.004	0.001	195	1373	48.91	0.9741	1	0.0055	3	AT1G18270.2,AT1G18270.3,AT1G18270.1	S
<annotation protein_description=522	AT1G18270.2	no	0.9741	Symbols: ketose-bisphosphate aldolase class-II family protein chr1:6283634-6293772 REVERSE LENGTH=1374	Eukaryota	Streptophyta	Brassicales	Brassicaceae	Arabidopsis	Arabidopsis thaliana	0.9741	0.9	1	0.004	0.001	195	1374	48.91	0.9741	1	0.0055	3	AT1G18270.2,AT1G18270.3,AT1G18270.1	S
<annotation protein_description=522	AT1G18270.3	no	0.9741	Symbols: ketose-bisphosphate aldolase class-II family protein chr1:6283634-6293772 REVERSE LENGTH=1393	Eukaryota	Streptophyta	Brassicales	Brassicaceae	Arabidopsis	Arabidopsis thaliana	0.9741	0.9	1	0.004	0.001	202	1393	48.91	0.9741	1	0.0055	3	AT1G18270.2,AT1G18270.3,AT1G18270.1	S

## Sheet: Nc14_inf_2nd_rep
protein group	name	pseudo name	group probability	annotation	classification1	classification2	classification3	classification4	classification5	classification6	probability	percent coverage	total number unique peptides	pct spectrum ids	confidence	R L count	length	OI_VALUE	PROTEINPROPHET_PROBABILITY	TOTAL_SPECTRAL_COUNTS	APEX_PROTEIN_ABUNDANCE	NUMBER_OF_DEGENERATE_PROTEINS	IDS_DEGENERATE_PROTEINS	Secreted
<annotation protein_description=173	AT3G57260.1	no	1	Symbols: BGL2, PR2, BG2, PR-2 beta-1,3-glucanase 2 chr3:21188709-21189822 REVERSE LENGTH=339	Eukaryota	Streptophyta	Brassicales	Brassicaceae	Arabidopsis	Arabidopsis thaliana	1	46.3	879	2.705	1	44	339	9.65	1	879	32.3811	1	AT3G57260.1	S
<annotation protein_description=11	AT1G09750.1	no	1	Symbols: Eukaryotic aspartyl protease family protein chr1:3157541-3158960 FORWARD LENGTH=449	Eukaryota	Streptophyta	Brassicales	Brassicaceae	Arabidopsis	Arabidopsis thaliana	1	17.6	363	0.861	1	62	449	6.08	1	363	21.2243	1	AT1G09750.1	S
<annotation protein_description=435	AT5G26000.1	120	1	Symbols: TGG1, BGLU38 thioglucoside glucohydrolase 1 chr5:9079678-9082347 REVERSE LENGTH=541	Eukaryota	Streptophyta	Brassicales	Brassicaceae	Arabidopsis	Arabidopsis thaliana	1	43.1	1047	2.93	1	66	541	21.38	1	1047	17.4088	1	AT5G26000.1	S
<annotation protein_description=349	AT1G75040.1	34	1	Symbols: PR5, PR-5 pathogenesis-related gene 5 chr1:28177754-28178731 FORWARD LENGTH=239	Eukaryota	Streptophyta	Brassicales	Brassicaceae	Arabidopsis	Arabidopsis thaliana	1	43.5	313	0.818	1	24	239	7.27	1	313	15.3052	1	AT1G75040.1	S
<annotation protein_description=312	AT5G67360.1	no	1	Symbols: ARA12 Subtilase family protein chr5:26872192-26874465 REVERSE LENGTH=757	Eukaryota	Streptophyta	Brassicales	Brassicaceae	Arabidopsis	Arabidopsis thaliana	1	39.6	719	2.128	1	85	757	16.71	1	719	15.2962	1	AT5G67360.1	S
<annotation protein_description=262	AT5G20630.1	no	1	Symbols: GLP3, GLP3A, GLP3B, ATGER3, GER3 germin 3 chr5:6975315-6975950 REVERSE LENGTH=211	Eukaryota	Streptophyta	Brassicales	Brassicaceae	Arabidopsis	Arabidopsis thaliana	1	24.2	140	0.398	1	24	211	3.41	1	140	14.595	1	AT5G20630.1	S
<annotation protein_description=62	AT1G78830.1	no	1	Symbols: Curculin-like (mannose-binding) lectin family protein chr1:29637141-29638508 REVERSE LENGTH=455	Eukaryota	Streptophyta	Brassicales	Brassicaceae	Arabidopsis	Arabidopsis thaliana	1	39.6	523	1.296	1	62	455	15.98	1	523	11.6347	1	AT1G78830.1	S
<annotation protein_description=350	AT1G76160.1	35	1	Symbols: sks5 SKU5 similar 5 chr1:28578211-28581020 REVERSE LENGTH=541	Eukaryota	Streptophyta	Brassicales	Brassicaceae	Arabidopsis	Arabidopsis thaliana	1	31.4	520	1.383	1	76	541	16.07	1	520	11.5032	1	AT1G76160.1	S
<annotation protein_description=214	AT4G27520.1	no	1	Symbols: ENODL2, AtENODL2 early nodulin-like protein 2 chr4:13750668-13751819 REVERSE LENGTH=349	Eukaryota	Streptophyta	Brassicales	Brassicaceae	Arabidopsis	Arabidopsis thaliana	1	24.1	245	0.73	1	21	349	10.04	1	245	8.6748	1	AT4G27520.1	S
<annotation protein_description=172	AT3G57240.1	no	1	Symbols: BG3 beta-1,3-glucanase 3 chr3:21181916-21183045 REVERSE LENGTH=341	Eukaryota	Streptophyta	Brassicales	Brassicaceae	Arabidopsis	Arabidopsis thaliana	1	64.2	268	0.801	1	54	341	14.7	1	268	6.481	1	AT3G57240.1	S
<annotation protein_description=74	AT2G14610.1	no	1	Symbols: PR1, PR 1, ATPR1 pathogenesis-related gene 1 chr2:6241944-6242429 REVERSE LENGTH=161	Eukaryota	Streptophyta	Brassicales	Brassicaceae	Arabidopsis	Arabidopsis thaliana	1	42.9	79	0.234	1	21	161	4.37	1	79	6.4265	1	AT2G14610.1	S
<annotation protein_description=72	AT2G04780.1	no	1	Symbols: FLA7 FASCICLIN-like arabinoogalactan 7 chr2:1677488-1678252 FORWARD LENGTH=254	Eukaryota	Streptophyta	Brassicales	Brassicaceae	Arabidopsis	Arabidopsis thaliana	1	17.7	86	0.261	1	30	254	5.21	1	86	5.868	2	AT2G04780.2,AT2G04780.1	S
<annotation protein_description=72	AT2G04780.2	no	1	Symbols: FLA7 FASCICLIN-like arabinoogalactan 7 chr2:1677488-1678252 FORWARD LENGTH=254	Eukaryota	Streptophyta	Brassicales	Brassicaceae	Arabidopsis	Arabidopsis thaliana	1	17.7	86	0.261	1	30	254	5.21	1	86	5.868	2	AT2G04780.2,AT2G04780.1	S
<annotation protein_description=374	AT2G45470.1	59	1	Symbols: FLA8, AGP8 FASCICLIN-like arabinogalactan protein 8 chr2:18742797-18744059 REVERSE LENGTH=420	Eukaryota	Streptophyta	Brassicales	Brassicaceae	Arabidopsis	Arabidopsis thaliana	1	30	140	0.376	1	50	420	9.35	1	140	5.3228	1	AT2G45470.1	S
<annotation protein_description=279	AT5G44130.1	no	1	Symbols: FLA13 FASCICLIN-like arabinogalactan protein 13 precursor chr5:17761128-17761871 FORWARD LENGTH=247	Eukaryota	Streptophyta	Brassicales	Brassicaceae	Arabidopsis	Arabidopsis thaliana	1	19	65	0.182	1	42	247	5.75	1	65	4.0186	1	AT5G44130.1	S
<annotation protein_description=249	AT5G10760.1	no	1	Symbols: Eukaryotic aspartyl protease family protein chr5:3400671-3402165 REVERSE LENGTH=464	Eukaryota	Streptophyta	Brassicales	Brassicaceae	Arabidopsis	Arabidopsis thaliana	1	11.4	60	0.167	1	44	464	5.41	1	60	3.9426	1	AT5G10760.1	S
<annotation protein_description=243	AT5G08380.1	no	1	Symbols: AtAGAL1, AGAL1 alpha-galactosidase 1 chr5:2694851-2697616 REVERSE LENGTH=410	Eukaryota	Streptophyta	Brassicales	Brassicaceae	Arabidopsis	Arabidopsis thaliana	1	31.5	114	0.32	1	51	410	13.07	1	114	3.1007	1	AT5G08380.1	S
<annotation protein_description=291	AT5G55730.1	no	1	Symbols: FLA1 FASCICLIN-like arabinogalactan 1 chr5:22558375-22560392 REVERSE LENGTH=424	Eukaryota	Streptophyta	Brassicales	Brassicaceae	Arabidopsis	Arabidopsis thaliana	1	15.1	115	0.359	1	54	424	13.85	1	115	2.9517	2	AT5G55730.1,AT5G55730.2	S
<annotation protein_description=291	AT5G55730.2	no	1	Symbols: FLA1 FASCICLIN-like arabinogalactan 1 chr5:22558375-22560392 REVERSE LENGTH=424	Eukaryota	Streptophyta	Brassicales	Brassicaceae	Arabidopsis	Arabidopsis thaliana	1	15.1	115	0.359	1	54	424	13.85	1	115	2.9517	2	AT5G55730.1,AT5G55730.2	S
<annotation protein_description=61	AT1G78820.1	no	1	Symbols: D-mannose binding lectin protein with Apple-like carbohydrate-binding domain chr1:29634401-29635768 REVERSE LENGTH=455	Eukaryota	Streptophyta	Brassicales	Brassicaceae	Arabidopsis	Arabidopsis thaliana	1	35.6	109	0.258	1	62	455	13.24	1	109	2.9266	1	AT1G78820.1	S
<annotation protein_description=107	AT2G43570.1	no	1	Symbols: CHI chitinase, putative chr2:18076389-18077435 REVERSE LENGTH=277	Eukaryota	Streptophyta	Brassicales	Brassicaceae	Arabidopsis	Arabidopsis thaliana	1	24.9	57	0.174	1	24	277	7.28	1	57	2.7833	1	AT2G43570.1	S
<annotation protein_description=21	AT1G20160.1	no	1	Symbols: ATSBT5.2 Subtilisin-like serine endopeptidase family protein chr1:6990852-6993854 REVERSE LENGTH=769	Eukaryota	Streptophyta	Brassicales	Brassicaceae	Arabidopsis	Arabidopsis thaliana	1	18.9	143	0.405	1	62	769	22.42	1	143	2.2674	2	AT1G20160.1,AT1G20160.2	S
<annotation protein_description=391	AT3G49120.1	76	1	Symbols: ATPERX34, PERX34, PRXCB, ATPCB, PRX34 peroxidase CB chr3:18207819-18210041 FORWARD LENGTH=353	Eukaryota	Streptophyta	Brassicales	Brassicaceae	Arabidopsis	Arabidopsis thaliana	1	22.4	54	0.144	1	64	353	8.51	1	54	2.2557	1	AT3G49120.1	S
<annotation protein_description=94	AT2G30870.1	no	1	Symbols: ATGSTF10, ERD13, ATGSTF4, GSTF10 glutathione S-transferase PHI 10 chr2:13141490-13142392 FORWARD LENGTH=215	Eukaryota	Streptophyta	Brassicales	Brassicaceae	Arabidopsis	Arabidopsis thaliana	1	32.6	57	0.154	1	32	215	9.33	1	57	2.1718	1	AT2G30870.1	S
<annotation protein_description=531	AT4G23170.1	156	0.9992	Symbols: EP1, CRK9 receptor-like protein kinase-related family protein chr4:12135205-12136002 FORWARD LENGTH=265	Eukaryota	Streptophyta	Brassicales	Brassicaceae	Arabidopsis	Arabidopsis thaliana	0.9992	6.8	26	0.052	0.319	41	265	4.35	0.9992	26	2.123	1	AT4G23170.1	S
<annotation protein_description=360	AT2G15220.1	45	1	Symbols: Plant basic secretory protein (BSP) family protein chr2:6608689-6609366 FORWARD LENGTH=225	Eukaryota	Streptophyta	Brassicales	Brassicaceae	Arabidopsis	Arabidopsis thaliana	1	29.8	51	0.144	1	30	225	8.62	1	51	2.1032	1	AT2G15220.1	S
<annotation protein_description=367	AT2G28470.1	52	1	Symbols: BGAL8 beta-galactosidase 8 chr2:12169047-12173164 REVERSE LENGTH=852	Eukaryota	Streptophyta	Brassicales	Brassicaceae	Arabidopsis	Arabidopsis thaliana	1	25.4	132	0.375	1	95	852	22.91	1	132	2.0482	2	AT2G28470.2,AT2G28470.1	S
<annotation protein_description=367	AT2G28470.2	52	1	Symbols: BGAL8 beta-galactosidase 8 chr2:12169047-12173146 REVERSE LENGTH=846	Eukaryota	Streptophyta	Brassicales	Brassicaceae	Arabidopsis	Arabidopsis thaliana	1	25.4	132	0.375	1	95	846	22.91	1	132	2.0482	2	AT2G28470.2,AT2G28470.1	S
<annotation protein_description=407	AT4G20840.1	92	1	Symbols: FAD-binding Berberine family protein chr4:11157916-11159535 FORWARD LENGTH=539	Eukaryota	Streptophyta	Brassicales	Brassicaceae	Arabidopsis	Arabidopsis thaliana	1	32.8	131	0.366	1	65	539	22.8	1	131	2.0425	1	AT4G20840.1	S
<annotation protein_description=387	AT3G43670.1	72	1	Symbols: Copper amine oxidase family protein chr3:15567144-15569734 FORWARD LENGTH=687	Eukaryota	Streptophyta	Brassicales	Brassicaceae	Arabidopsis	Arabidopsis thaliana	1	12.4	102	0.317	1	94	687	18.42	1	102	1.9685	1	AT3G43670.1	S
<annotation protein_description=248	AT5G10560.1	no	1	Symbols: Glycosyl hydrolase family protein chr5:3336335-3339351 REVERSE LENGTH=792	Eukaryota	Streptophyta	Brassicales	Brassicaceae	Arabidopsis	Arabidopsis thaliana	1	18.1	131	0.401	1	110	792	24.02	1	131	1.9387	1	AT5G10560.1	S
<annotation protein_description=123	AT3G10740.1	no	1	Symbols: ASD1, ARAF1, ARAF, ATASD1 alpha-L-arabinofuranosidase 1 chr3:3361031-3364573 REVERSE LENGTH=678	Eukaryota	Streptophyta	Brassicales	Brassicaceae	Arabidopsis	Arabidopsis thaliana	1	18.1	101	0.286	1	74	678	19.54	1	101	1.8375	1	AT3G10740.1	S
<annotation protein_description=342	AT1G66970.1	27	1	Symbols: SVL2 SHV3-like 2 chr1:24992746-24996005 REVERSE LENGTH=763	Eukaryota	Streptophyta	Brassicales	Brassicaceae	Arabidopsis	Arabidopsis thaliana	1	12.5	112	0.308	1	108	763	22.92	1	112	1.7371	1	AT1G66970.1	S
<annotation protein_description=282	AT5G48540.1	no	1	Symbols: receptor-like protein kinase-related family protein chr5:19669096-19669887 REVERSE LENGTH=263	Eukaryota	Streptophyta	Brassicales	Brassicaceae	Arabidopsis	Arabidopsis thaliana	1	12.5	55	0.16	1	36	263	11.34	1	55	1.7241	1	AT5G48540.1	S
<annotation protein_description=524	AT4G36945.1	no	0.9994	Symbols: PLC-like phosphodiesterases superfamily protein chr4:17420098-17422047 REVERSE LENGTH=408	Eukaryota	Streptophyta	Brassicales	Brassicaceae	Arabidopsis	Arabidopsis thaliana	0.9994	6.6	46	0.15	0.026	47	408	9.6	0.9994	46	1.7023	1	AT4G36945.1	S
<annotation protein_description=441	AT5G40370.1	126	1	Symbols: Glutaredoxin family protein chr5:16147826-16149052 REVERSE LENGTH=111	Eukaryota	Streptophyta	Brassicales	Brassicaceae	Arabidopsis	Arabidopsis thaliana	1	55.9	25	0.069	0.999	11	111	5.27	1	25	1.6864	1	AT5G40370.1	S
<annotation protein_description=165	AT3G54420.1	no	1	Symbols: ATEP3, ATCHITIV, CHIV, EP3 homolog of carrot EP3-3 chitinase chr3:20145935-20147034 FORWARD LENGTH=273	Eukaryota	Streptophyta	Brassicales	Brassicaceae	Arabidopsis	Arabidopsis thaliana	1	12.8	30	0.08	0.992	26	273	6.6	1	30	1.6158	1	AT3G54420.1	S
<annotation protein_description=131	AT3G16850.1	no	1	Symbols: Pectin lyase-like superfamily protein chr3:5748692-5750981 FORWARD LENGTH=455	Eukaryota	Streptophyta	Brassicales	Brassicaceae	Arabidopsis	Arabidopsis thaliana	1	18.2	29	0.062	1	55	455	6.72	1	29	1.5341	1	AT3G16850.1	S
<annotation protein_description=65	AT1G79720.1	no	1	Symbols: Eukaryotic aspartyl protease family protein chr1:29997259-29998951 REVERSE LENGTH=484	Eukaryota	Streptophyta	Brassicales	Brassicaceae	Arabidopsis	Arabidopsis thaliana	1	15.5	55	0.152	1	70	484	12.76	1	55	1.5322	1	AT1G79720.1	S
<annotation protein_description=265	AT5G23820.1	no	1	Symbols: MD-2-related lipid recognition domain-containing protein chr5:8031386-8032809 FORWARD LENGTH=164	Eukaryota	Streptophyta	Brassicales	Brassicaceae	Arabidopsis	Arabidopsis thaliana	1	19.5	18	0.038	0.999	21	164	4.48	1	18	1.4283	1	AT5G23820.1	S
<annotation protein_description=319	AT1G06680.2	4	1	Symbols: PSBP-1, OEE2, PSII-P photosystem II subunit P-1 chr1:2048076-2049186 FORWARD LENGTH=219	Eukaryota	Streptophyta	Brassicales	Brassicaceae	Arabidopsis	Arabidopsis thaliana	1	26.5	38	0.11	1	25	219	9.52	1	38	1.4189	2	AT1G06680.2,AT1G06680.1	S
<annotation protein_description=13	AT1G10370.1	no	1	Symbols: GST30, ATGSTU17, GST30B, ERD9 Glutathione S-transferase family protein chr1:3397274-3398273 REVERSE LENGTH=227	Eukaryota	Streptophyta	Brassicales	Brassicaceae	Arabidopsis	Arabidopsis thaliana	1	21.1	26	0.076	1	28	227	6.62	1	26	1.3961	1	AT1G10370.1	S
<annotation protein_description=430	AT5G13980.1	115	1	Symbols: Glycosyl hydrolase family 38 protein chr5:4508626-4514334 FORWARD LENGTH=1024	Eukaryota	Streptophyta	Brassicales	Brassicaceae	Arabidopsis	Arabidopsis thaliana	1	17.1	118	0.323	1	134	1024	30.83	1	118	1.3606	2	AT5G13980.2,AT5G13980.1	S
<annotation protein_description=430	AT5G13980.2	115	1	Symbols: Glycosyl hydrolase family 38 protein chr5:4508626-4514334 FORWARD LENGTH=1024	Eukaryota	Streptophyta	Brassicales	Brassicaceae	Arabidopsis	Arabidopsis thaliana	1	17.1	118	0.323	1	134	1024	30.83	1	118	1.3606	2	AT5G13980.2,AT5G13980.1	S
<annotation protein_description=416	AT4G30270.1	101	1	Symbols: MERI5B, MERI-5, XTH24, SEN4 xyloglucan endotransglucosylase/hydrolase 24 chr4:14819445-14820448 REVERSE LENGTH=269	Eukaryota	Streptophyta	Brassicales	Brassicaceae	Arabidopsis	Arabidopsis thaliana	1	22.3	36	0.087	1	29	269	10.1	1	36	1.2671	1	AT4G30270.1	S
<annotation protein_description=196	AT4G12910.1	no	1	Symbols: scpl20 serine carboxypeptidase-like 20 chr4:7550576-7553051 REVERSE LENGTH=497	Eukaryota	Streptophyta	Brassicales	Brassicaceae	Arabidopsis	Arabidopsis thaliana	1	17.7	50	0.124	1	58	497	14.33	1	50	1.2403	1	AT4G12910.1	S
<annotation protein_description=353	AT1G78680.1	38	1	Symbols: ATGGH2, GGH2 gamma-glutamyl hydrolase 2 chr1:29593933-29596037 FORWARD LENGTH=347	Eukaryota	Streptophyta	Brassicales	Brassicaceae	Arabidopsis	Arabidopsis thaliana	1	16.2	34	0.087	1	44	347	9.75	1	34	1.2396	2	AT1G78680.2,AT1G78680.1	S
<annotation protein_description=353	AT1G78680.2	38	1	Symbols: GGH2 gamma-glutamyl hydrolase 2 chr1:29593933-29595968 FORWARD LENGTH=333	Eukaryota	Streptophyta	Brassicales	Brassicaceae	Arabidopsis	Arabidopsis thaliana	1	16.2	34	0.087	1	41	333	9.75	1	34	1.2396	2	AT1G78680.2,AT1G78680.1	S
<annotation protein_description=407	AT4G20830.1	92	1	Symbols: FAD-binding Berberine family protein chr4:11155486-11157577 FORWARD LENGTH=570	Eukaryota	Streptophyta	Brassicales	Brassicaceae	Arabidopsis	Arabidopsis thaliana	1	24.1	73	0.221	1	73	570	21.5	1	73	1.207	2	AT4G20830.2,AT4G20830.1	S
<annotation protein_description=407	AT4G20830.2	92	1	Symbols: FAD-binding Berberine family protein chr4:11155486-11157108 FORWARD LENGTH=540	Eukaryota	Streptophyta	Brassicales	Brassicaceae	Arabidopsis	Arabidopsis thaliana	1	24.1	73	0.221	1	67	540	21.5	1	73	1.207	2	AT4G20830.2,AT4G20830.1	S
<annotation protein_description=164	AT3G54400.1	no	1	Symbols: Eukaryotic aspartyl protease family protein chr3:20140291-20142599 REVERSE LENGTH=425	Eukaryota	Streptophyta	Brassicales	Brassicaceae	Arabidopsis	Arabidopsis thaliana	1	20.5	36	0.085	1	66	425	10.74	1	36	1.1915	1	AT3G54400.1	S
<annotation protein_description=363	AT2G22990.1	48	1	Symbols: SNG1, SCPL8 sinapoylglucose 1 chr2:9786393-9789925 FORWARD LENGTH=433	Eukaryota	Streptophyta	Brassicales	Brassicaceae	Arabidopsis	Arabidopsis thaliana	1	19.1	19	0.054	1	45	433	5.88	1	19	1.1487	5	AT2G22990.4,AT2G22990.6,AT2G22990.1,AT2G22990.2,AT2G22990.3	S
<annotation protein_description=363	AT2G22990.3	48	1	Symbols: SNG1, SCPL8 sinapoylglucose 1 chr2:9786393-9789998 FORWARD LENGTH=458	Eukaryota	Streptophyta	Brassicales	Brassicaceae	Arabidopsis	Arabidopsis thaliana	1	19.1	19	0.054	1	50	458	5.88	1	19	1.1487	5	AT2G22990.4,AT2G22990.6,AT2G22990.1,AT2G22990.2,AT2G22990.3	S
<annotation protein_description=363	AT2G22990.4	48	1	Symbols: SNG1, SCPL8 sinapoylglucose 1 chr2:9786393-9789870 FORWARD LENGTH=416	Eukaryota	Streptophyta	Brassicales	Brassicaceae	Arabidopsis	Arabidopsis thaliana	1	19.1	19	0.054	1	45	416	5.88	1	19	1.1487	5	AT2G22990.4,AT2G22990.6,AT2G22990.1,AT2G22990.2,AT2G22990.3	S
<annotation protein_description=195	AT4G12730.1	no	1	Symbols: FLA2 FASCICLIN-like arabinogalactan 2 chr4:7491598-7492809 REVERSE LENGTH=403	Eukaryota	Streptophyta	Brassicales	Brassicaceae	Arabidopsis	Arabidopsis thaliana	1	14.4	36	0.102	1	47	403	11.24	1	36	1.1385	1	AT4G12730.1	S
<annotation protein_description=438	AT5G34940.2	123	1	Symbols: AtGUS3, GUS3 glucuronidase 3 chr5:13235912-13238718 REVERSE LENGTH=536	Eukaryota	Streptophyta	Brassicales	Brassicaceae	Arabidopsis	Arabidopsis thaliana	1	16.6	47	0.133	1	73	536	14.99	1	47	1.1146	1	AT5G34940.2	S
<annotation protein_description=181	AT3G62110.1	no	1	Symbols: Pectin lyase-like superfamily protein chr3:22997313-22999503 REVERSE LENGTH=471	Eukaryota	Streptophyta	Brassicales	Brassicaceae	Arabidopsis	Arabidopsis thaliana	1	4.9	22	0.058	0.555	66	471	7.21	1	22	1.0847	1	AT3G62110.1	S
<annotation protein_description=71	AT2G04690.1	no	1	Symbols: Pyridoxamine 5'-phosphate oxidase family protein chr2:1644628-1646179 FORWARD LENGTH=210	Eukaryota	Streptophyta	Brassicales	Brassicaceae	Arabidopsis	Arabidopsis thaliana	1	24.1	20	0.058	0.998	34	210	6.87	1	20	1.0349	2	AT2G04690.1,AT2G04690.2	S
<annotation protein_description=71	AT2G04690.2	no	1	Symbols: Pyridoxamine 5'-phosphate oxidase family protein chr2:1644628-1646035 FORWARD LENGTH=203	Eukaryota	Streptophyta	Brassicales	Brassicaceae	Arabidopsis	Arabidopsis thaliana	1	24.1	20	0.058	0.998	32	203	6.87	1	20	1.0349	2	AT2G04690.1,AT2G04690.2	S
<annotation protein_description=386	AT3G26720.1	71	1	Symbols: Glycosyl hydrolase family 38 protein chr3:9816707-9823056 FORWARD LENGTH=1019	Eukaryota	Streptophyta	Brassicales	Brassicaceae	Arabidopsis	Arabidopsis thaliana	1	27.3	101	0.25	1	142	1019	35.43	1	101	1.0134	1	AT3G26720.1	S
<annotation protein_description=16	AT1G13900.1	no	1	Symbols: Purple acid phosphatases superfamily protein chr1:4753494-4755554 REVERSE LENGTH=656	Eukaryota	Streptophyta	Brassicales	Brassicaceae	Arabidopsis	Arabidopsis thaliana	1	14.2	46	0.127	1	69	656	16.81	1	46	0.9727	1	AT1G13900.1	S
<annotation protein_description=266	AT5G23870.1	no	1	Symbols: Pectinacetylesterase family protein chr5:8046309-8049999 REVERSE LENGTH=415	Eukaryota	Streptophyta	Brassicales	Brassicaceae	Arabidopsis	Arabidopsis thaliana	1	19	29	0.08	1	65	415	10.66	1	29	0.9671	3	AT5G23870.1,AT5G23870.3,AT5G23870.2	S
<annotation protein_description=266	AT5G23870.2	no	1	Symbols: Pectinacetylesterase family protein chr5:8045958-8049999 REVERSE LENGTH=436	Eukaryota	Streptophyta	Brassicales	Brassicaceae	Arabidopsis	Arabidopsis thaliana	1	19	29	0.08	1	69	436	10.66	1	29	0.9671	3	AT5G23870.1,AT5G23870.3,AT5G23870.2	S
<annotation protein_description=266	AT5G23870.3	no	1	Symbols: Pectinacetylesterase family protein chr5:8046060-8049999 REVERSE LENGTH=451	Eukaryota	Streptophyta	Brassicales	Brassicaceae	Arabidopsis	Arabidopsis thaliana	1	19	29	0.08	1	70	451	10.66	1	29	0.9671	3	AT5G23870.1,AT5G23870.3,AT5G23870.2	S
<annotation protein_description=93	AT2G28100.1	no	1	Symbols: ATFUC1, FUC1 alpha-L-fucosidase 1 chr2:11974803-11976489 FORWARD LENGTH=506	Eukaryota	Streptophyta	Brassicales	Brassicaceae	Arabidopsis	Arabidopsis thaliana	1	14	46	0.131	1	71	506	17.72	1	46	0.9228	1	AT2G28100.1	S
<annotation protein_description=251	AT5G12950.1	no	1	Symbols: Putative glycosyl hydrolase of unknown function (DUF1680) chr5:4093117-4096806 FORWARD LENGTH=861	Eukaryota	Streptophyta	Brassicales	Brassicaceae	Arabidopsis	Arabidopsis thaliana	1	23.3	75	0.176	1	121	861	29.62	1	75	0.9001	1	AT5G12950.1	S
<annotation protein_description=408	AT4G20860.1	93	1	Symbols: FAD-binding Berberine family protein chr4:11172726-11174318 FORWARD LENGTH=530	Eukaryota	Streptophyta	Brassicales	Brassicaceae	Arabidopsis	Arabidopsis thaliana	1	22.5	60	0.157	1	84	530	23.71	1	60	0.8996	1	AT4G20860.1	S
<annotation protein_description=91	AT2G27920.1	no	1	Symbols: SCPL51 serine carboxypeptidase-like 51 chr2:11885777-11889043 REVERSE LENGTH=461	Eukaryota	Streptophyta	Brassicales	Brassicaceae	Arabidopsis	Arabidopsis thaliana	1	10	31	0.091	0.991	61	461	12.82	1	31	0.8596	3	AT2G27920.3,AT2G27920.1,AT2G27920.2	S
<annotation protein_description=484	AT4G34480.1	142	0.9999	Symbols: O-Glycosyl hydrolases family 17 protein chr4:16481147-16483988 REVERSE LENGTH=504	Eukaryota	Streptophyta	Brassicales	Brassicaceae	Arabidopsis	Arabidopsis thaliana	0.9999	11.1	24	0.057	0.936	46	504	10.03	0.9999	24	0.8505	1	AT4G34480.1	S
<annotation protein_description=443	AT5G45280.2	128	1	Symbols: Pectinacetylesterase family protein chr5:18346862-18349488 FORWARD LENGTH=391	Eukaryota	Streptophyta	Brassicales	Brassicaceae	Arabidopsis	Arabidopsis thaliana	1	22.8	30	0.111	1	36	391	12.62	1	30	0.845	1	AT5G45280.2	S
<annotation protein_description=446	AT5G59130.1	131	1	Symbols: Subtilase family protein chr5:23870192-23873691 REVERSE LENGTH=732	Eukaryota	Streptophyta	Brassicales	Brassicaceae	Arabidopsis	Arabidopsis thaliana	1	20.1	51	0.138	1	72	732	22.24	1	51	0.8152	1	AT5G59130.1	S
<annotation protein_description=270	AT5G34850.1	no	1	Symbols: ATPAP26, PAP26 purple acid phosphatase 26 chr5:13108475-13111217 REVERSE LENGTH=475	Eukaryota	Streptophyta	Brassicales	Brassicaceae	Arabidopsis	Arabidopsis thaliana	1	32.8	40	0.107	1	52	475	17.76	1	40	0.8006	1	AT5G34850.1	S
<annotation protein_description=152	AT3G45010.1	no	1	Symbols: scpl48 serine carboxypeptidase-like 48 chr3:16466328-16468845 FORWARD LENGTH=510	Eukaryota	Streptophyta	Brassicales	Brassicaceae	Arabidopsis	Arabidopsis thaliana	1	17.6	31	0.085	1	58	510	14.8	1	31	0.7446	1	AT3G45010.1	S
<annotation protein_description=221	AT4G34180.1	no	1	Symbols: Cyclase family protein chr4:16370060-16371383 REVERSE LENGTH=255	Eukaryota	Streptophyta	Brassicales	Brassicaceae	Arabidopsis	Arabidopsis thaliana	1	12.2	18	0.056	0.563	45	255	8.64	1	18	0.7406	1	AT4G34180.1	S
<annotation protein_description=526	AT5G49215.1	no	0.9994	Symbols: Pectin lyase-like superfamily protein chr5:19953670-19955874 FORWARD LENGTH=449	Eukaryota	Streptophyta	Brassicales	Brassicaceae	Arabidopsis	Arabidopsis thaliana	0.9994	4.9	16	0.026	0.557	58	449	7.95	0.9994	16	0.715	2	AT5G49215.2,AT5G49215.1	S
<annotation protein_description=526	AT5G49215.2	no	0.9994	Symbols: Pectin lyase-like superfamily protein chr5:19953670-19955874 FORWARD LENGTH=447	Eukaryota	Streptophyta	Brassicales	Brassicaceae	Arabidopsis	Arabidopsis thaliana	0.9994	4.9	16	0.026	0.557	58	447	7.95	0.9994	16	0.715	2	AT5G49215.2,AT5G49215.1	S
<annotation protein_description=204	AT4G16500.1	no	1	Symbols: Cystatin/monellin superfamily protein chr4:9301530-9301883 REVERSE LENGTH=117	Eukaryota	Streptophyta	Brassicales	Brassicaceae	Arabidopsis	Arabidopsis thaliana	1	29.1	10	0.031	0.999	15	117	5	1	10	0.7109	1	AT4G16500.1	S
<annotation protein_description=316	AT1G03220.1	1	1	Symbols: Eukaryotic aspartyl protease family protein chr1:787143-788444 FORWARD LENGTH=433	Eukaryota	Streptophyta	Brassicales	Brassicaceae	Arabidopsis	Arabidopsis thaliana	1	28.2	23	0.066	1	49	433	11.64	1	23	0.7024	1	AT1G03220.1	S
<annotation protein_description=528	AT1G03870.1	no	0.9993	Symbols: FLA9 FASCICLIN-like arabinoogalactan 9 chr1:982625-983368 REVERSE LENGTH=247	Eukaryota	Streptophyta	Brassicales	Brassicaceae	Arabidopsis	Arabidopsis thaliana	0.9993	6.1	11	0.033	0.066	36	247	5.6	0.9993	11	0.6978	1	AT1G03870.1	S
<annotation protein_description=605	AT5G20230.1	no	0.9885	Symbols: ATBCB, BCB, SAG14 blue-copper-binding protein chr5:6826626-6827408 FORWARD LENGTH=196	Eukaryota	Streptophyta	Brassicales	Brassicaceae	Arabidopsis	Arabidopsis thaliana	0.9885	6.6	5	0.017	0.008	12	196	2.52	0.9885	5	0.6972	1	AT5G20230.1	S
<annotation protein_description=144	AT3G23490.1	no	1	Symbols: CYN cyanase chr3:8423238-8424415 REVERSE LENGTH=168	Eukaryota	Streptophyta	Brassicales	Brassicaceae	Arabidopsis	Arabidopsis thaliana	1	21.4	13	0.035	0.994	24	168	6.85	1	13	0.6746	1	AT3G23490.1	S
<annotation protein_description=242	AT5G08370.1	no	1	Symbols: AtAGAL2, AGAL2 alpha-galactosidase 2 chr5:2691116-2693441 REVERSE LENGTH=396	Eukaryota	Streptophyta	Brassicales	Brassicaceae	Arabidopsis	Arabidopsis thaliana	1	21.1	31	0.077	1	54	396	16.42	1	31	0.6711	2	AT5G08370.2,AT5G08370.1	S
<annotation protein_description=89	AT2G26440.1	no	1	Symbols: Plant invertase/pectin methylesterase inhibitor superfamily chr2:11247407-11249407 FORWARD LENGTH=547	Eukaryota	Streptophyta	Brassicales	Brassicaceae	Arabidopsis	Arabidopsis thaliana	1	11.9	30	0.087	1	71	547	16.32	1	30	0.6534	1	AT2G26440.1	S
<annotation protein_description=500	AT1G17860.1	no	0.9997	Symbols: Kunitz family trypsin and protease inhibitor protein chr1:6149343-6149933 FORWARD LENGTH=196	Eukaryota	Streptophyta	Brassicales	Brassicaceae	Arabidopsis	Arabidopsis thaliana	0.9997	14.8	19	0.045	0.854	24	196	10.36	0.9997	19	0.6517	1	AT1G17860.1	S
<annotation protein_description=194	AT4G12420.1	no	1	Symbols: SKU5 Cupredoxin superfamily protein chr4:7349941-7352868 REVERSE LENGTH=587	Eukaryota	Streptophyta	Brassicales	Brassicaceae	Arabidopsis	Arabidopsis thaliana	1	18.7	35	0.092	1	70	587	19.12	1	35	0.6507	2	AT4G12420.2,AT4G12420.1	S
<annotation protein_description=194	AT4G12420.2	no	1	Symbols: SKU5 Cupredoxin superfamily protein chr4:7349941-7352868 REVERSE LENGTH=587	Eukaryota	Streptophyta	Brassicales	Brassicaceae	Arabidopsis	Arabidopsis thaliana	1	18.7	35	0.092	1	70	587	19.12	1	35	0.6507	2	AT4G12420.2,AT4G12420.1	S
<annotation protein_description=474	AT5G06720.1	no	0.9999	Symbols: ATPA2, PA2 peroxidase 2 chr5:2077567-2078857 REVERSE LENGTH=335	Eukaryota	Streptophyta	Brassicales	Brassicaceae	Arabidopsis	Arabidopsis thaliana	0.9999	10.1	6	0.017	0.356	46	335	3.29	0.9999	6	0.6482	1	AT5G06720.1	S
<annotation protein_description=30	AT1G29660.1	no	1	Symbols: GDSL-like Lipase/Acylhydrolase superfamily protein chr1:10371955-10373624 FORWARD LENGTH=364	Eukaryota	Streptophyta	Brassicales	Brassicaceae	Arabidopsis	Arabidopsis thaliana	1	15.4	20	0.06	0.998	48	364	11.03	1	20	0.6445	1	AT1G29660.1	S
<annotation protein_description=24	AT1G21670.1	no	1	Symbols: LOCATED IN: cell wall, plant-type cell wall; EXPRESSED IN: 23 plant structures; EXPRESSED DURING: 14 growth stages; CONTAINS InterPro DOMAIN/s: WD40-like Beta Propeller (InterPro:IPR011659), Six-bladed beta-propeller, TolB-like (InterPro:IPR011042); BEST Arabidopsis thaliana protein match is: DPP6 N-terminal domain-like protein (TAIR:AT1G21680.1); Has 8461 Blast hits to 5060 proteins in …	Eukaryota	Streptophyta	Brassicales	Brassicaceae	Arabidopsis	Arabidopsis thaliana	1	20.3	45	0.137	1	88	703	25.63	1	45	0.6241	1	AT1G21670.1	S
<annotation protein_description=379	AT3G07470.1	64	1	Symbols: Protein of unknown function, DUF538 chr3:2387291-2388343 REVERSE LENGTH=169	Eukaryota	Streptophyta	Brassicales	Brassicaceae	Arabidopsis	Arabidopsis thaliana	1	16.6	8	0.024	0.735	26	169	4.87	1	8	0.5839	1	AT3G07470.1	S
<annotation protein_description=25	AT1G21680.1	no	1	Symbols: DPP6 N-terminal domain-like protein chr1:7613028-7615148 FORWARD LENGTH=706	Eukaryota	Streptophyta	Brassicales	Brassicaceae	Arabidopsis	Arabidopsis thaliana	1	20.7	37	0.104	1	106	706	22.77	1	37	0.5776	1	AT1G21680.1	S
<annotation protein_description=250	AT5G11720.1	no	1	Symbols: Glycosyl hydrolases family 31 protein chr5:3776840-3780025 FORWARD LENGTH=902	Eukaryota	Streptophyta	Brassicales	Brassicaceae	Arabidopsis	Arabidopsis thaliana	1	20.7	46	0.135	1	128	902	28.81	1	46	0.5676	1	AT5G11720.1	S
<annotation protein_description=471	AT4G12880.1	no	0.9999	Symbols: ENODL19, AtENODL19 early nodulin-like protein 19 chr4:7544572-7545226 REVERSE LENGTH=141	Eukaryota	Streptophyta	Brassicales	Brassicaceae	Arabidopsis	Arabidopsis thaliana	0.9999	23.3	7	0.016	0.999	21	141	4.43	0.9999	7	0.5616	2	AT4G12880.1,AT4G12880.2	S
<annotation protein_description=381	AT3G15356.1	66	1	Symbols: Legume lectin family protein chr3:5174603-5175418 REVERSE LENGTH=271	Eukaryota	Streptophyta	Brassicales	Brassicaceae	Arabidopsis	Arabidopsis thaliana	1	22.5	15	0.031	1	32	271	9.56	1	15	0.5577	1	AT3G15356.1	S
<annotation protein_description=306	AT5G64120.1	no	1	Symbols: Peroxidase superfamily protein chr5:25659551-25660946 REVERSE LENGTH=328	Eukaryota	Streptophyta	Brassicales	Brassicaceae	Arabidopsis	Arabidopsis thaliana	1	13.1	15	0.038	0.902	54	328	9.58	1	15	0.5566	1	AT5G64120.1	S
<annotation protein_description=40	AT1G47128.1	no	1	Symbols: RD21, RD21A Granulin repeat cysteine protease family protein chr1:17283139-17285609 REVERSE LENGTH=462	Eukaryota	Streptophyta	Brassicales	Brassicaceae	Arabidopsis	Arabidopsis thaliana	1	8.2	21	0.039	0.937	46	462	13.72	1	21	0.5441	1	AT1G47128.1	S
<annotation protein_description=601	AT1G21720.1	no	0.9885	Symbols: PBC1 proteasome beta subunit C1 chr1:7626394-7628070 FORWARD LENGTH=204	Eukaryota	Streptophyta	Brassicales	Brassicaceae	Arabidopsis	Arabidopsis thaliana	0.9885	6.9	7	0.02	0.008	31	204	4.53	0.9885	7	0.543	3	AT1G77440.1,AT1G77440.2,AT1G21720.1	S
<annotation protein_description=601	AT1G77440.1	no	0.9885	Symbols: PBC2 20S proteasome beta subunit C2 chr1:29096334-29098105 FORWARD LENGTH=204	Eukaryota	Streptophyta	Brassicales	Brassicaceae	Arabidopsis	Arabidopsis thaliana	0.9885	6.9	7	0.02	0.008	31	204	4.53	0.9885	7	0.543	3	AT1G77440.1,AT1G77440.2,AT1G21720.1	S
<annotation protein_description=601	AT1G77440.2	no	0.9885	Symbols: PBC2 20S proteasome beta subunit C2 chr1:29096020-29098105 FORWARD LENGTH=204	Eukaryota	Streptophyta	Brassicales	Brassicaceae	Arabidopsis	Arabidopsis thaliana	0.9885	6.9	7	0.02	0.008	31	204	4.53	0.9885	7	0.543	3	AT1G77440.1,AT1G77440.2,AT1G21720.1	S
<annotation protein_description=276	AT5G41670.1	no	1	Symbols: 6-phosphogluconate dehydrogenase family protein chr5:16665647-16667110 REVERSE LENGTH=487	Eukaryota	Streptophyta	Brassicales	Brassicaceae	Arabidopsis	Arabidopsis thaliana	1	24	30	0.094	1	76	487	19.77	1	30	0.5394	2	AT5G41670.2,AT5G41670.1	S
<annotation protein_description=276	AT5G41670.2	no	1	Symbols: 6-phosphogluconate dehydrogenase family protein chr5:16665647-16667110 REVERSE LENGTH=487	Eukaryota	Streptophyta	Brassicales	Brassicaceae	Arabidopsis	Arabidopsis thaliana	1	24	30	0.094	1	76	487	19.77	1	30	0.5394	2	AT5G41670.2,AT5G41670.1	S
<annotation protein_description=280	AT5G47550.1	no	1	Symbols: Cystatin/monellin superfamily protein chr5:19286596-19286964 REVERSE LENGTH=122	Eukaryota	Streptophyta	Brassicales	Brassicaceae	Arabidopsis	Arabidopsis thaliana	1	25.4	8	0.025	0.86	18	122	5.37	1	8	0.5295	1	AT5G47550.1	S
<annotation protein_description=498	AT3G54600.1	149	0.9998	Symbols: Class I glutamine amidotransferase-like superfamily protein chr3:20211048-20212876 FORWARD LENGTH=399	Eukaryota	Streptophyta	Brassicales	Brassicaceae	Arabidopsis	Arabidopsis thaliana	0.9998	7.8	10	0.02	0.427	53	399	7.07	0.9998	10	0.5027	1	AT3G54600.1	S
<annotation protein_description=139	AT3G19620.1	no	1	Symbols: Glycosyl hydrolase family protein chr3:6815613-6818308 REVERSE LENGTH=781	Eukaryota	Streptophyta	Brassicales	Brassicaceae	Arabidopsis	Arabidopsis thaliana	1	14.6	37	0.097	1	103	781	26.96	1	37	0.4878	1	AT3G19620.1	S
<annotation protein_description=654	AT1G22900.1	no	0.9763	Symbols: Disease resistance-responsive (dirigent-like protein) family protein chr1:8103910-8104491 REVERSE LENGTH=193	Eukaryota	Streptophyta	Brassicales	Brassicaceae	Arabidopsis	Arabidopsis thaliana	0.9763	6.2	7	0.018	0.008	26	193	5.05	0.9763	7	0.481	1	AT1G22900.1	S
<annotation protein_description=227	AT4G37530.1	no	1	Symbols: Peroxidase superfamily protein chr4:17634786-17636082 FORWARD LENGTH=329	Eukaryota	Streptophyta	Brassicales	Brassicaceae	Arabidopsis	Arabidopsis thaliana	1	14.5	16	0.04	0.997	46	329	12.14	1	16	0.4685	2	AT4G37530.2,AT4G37530.1	S
<annotation protein_description=227	AT4G37530.2	no	1	Symbols: Peroxidase superfamily protein chr4:17634786-17636008 FORWARD LENGTH=282	Eukaryota	Streptophyta	Brassicales	Brassicaceae	Arabidopsis	Arabidopsis thaliana	1	14.5	16	0.04	0.997	40	282	12.14	1	16	0.4685	2	AT4G37530.2,AT4G37530.1	S
<annotation protein_description=395	AT3G55260.1	80	1	Symbols: HEXO1, ATHEX2 beta-hexosaminidase 1 chr3:20489317-20492858 FORWARD LENGTH=541	Eukaryota	Streptophyta	Brassicales	Brassicaceae	Arabidopsis	Arabidopsis thaliana	1	20.5	20	0.047	1	79	541	15.36	1	20	0.4628	1	AT3G55260.1	S
<annotation protein_description=88	AT2G25060.1	no	1	Symbols: ENODL14, AtENODL14 early nodulin-like protein 14 chr2:10662308-10662930 FORWARD LENGTH=182	Eukaryota	Streptophyta	Brassicales	Brassicaceae	Arabidopsis	Arabidopsis thaliana	1	16.5	8	0.022	0.999	21	182	6.26	1	8	0.4543	1	AT2G25060.1	S
<annotation protein_description=48	AT1G64190.1	no	1	Symbols: 6-phosphogluconate dehydrogenase family protein chr1:23825549-23827012 REVERSE LENGTH=487	Eukaryota	Streptophyta	Brassicales	Brassicaceae	Arabidopsis	Arabidopsis thaliana	1	26.7	22	0.06	1	75	487	17.3	1	22	0.452	1	AT1G64190.1	S
<annotation protein_description=423	AT4G36195.1	108	1	Symbols: Serine carboxypeptidase S28 family protein chr4:17127202-17129787 FORWARD LENGTH=488	Eukaryota	Streptophyta	Brassicales	Brassicaceae	Arabidopsis	Arabidopsis thaliana	1	12.9	21	0.058	1	75	488	17.53	1	21	0.4258	2	AT4G36195.1,AT4G36195.3	S
<annotation protein_description=423	AT4G36195.3	108	1	Symbols: Serine carboxypeptidase S28 family protein chr4:17127202-17129787 FORWARD LENGTH=488	Eukaryota	Streptophyta	Brassicales	Brassicaceae	Arabidopsis	Arabidopsis thaliana	1	12.9	21	0.058	1	75	488	17.53	1	21	0.4258	2	AT4G36195.1,AT4G36195.3	S
<annotation protein_description=309	AT5G65760.1	no	1	Symbols: Serine carboxypeptidase S28 family protein chr5:26308289-26310891 FORWARD LENGTH=515	Eukaryota	Streptophyta	Brassicales	Brassicaceae	Arabidopsis	Arabidopsis thaliana	1	14	14	0.037	1	72	515	11.76	1	14	0.4232	1	AT5G65760.1	S
<annotation protein_description=648	AT3G45970.1	no	0.9823	Symbols: ATEXLA1, EXPL1, ATEXPL1, ATHEXP BETA 2.1, EXLA1 expansin-like A1 chr3:16896238-16897189 FORWARD LENGTH=265	Eukaryota	Streptophyta	Brassicales	Brassicaceae	Arabidopsis	Arabidopsis thaliana	0.9823	7.2	10	0.016	0.21	24	265	8.26	0.9823	10	0.4227	1	AT3G45970.1	S
<annotation protein_description=627	AT2G44210.1	no	0.9865	Symbols: Protein of Unknown Function (DUF239) chr2:18280809-18282591 FORWARD LENGTH=415	Eukaryota	Streptophyta	Brassicales	Brassicaceae	Arabidopsis	Arabidopsis thaliana	0.9865	2.9	8	0.027	0.004	41	415	6.67	0.9865	8	0.4206	2	AT2G44210.2,AT2G44210.1	S
<annotation protein_description=627	AT2G44210.2	no	0.9865	Symbols: Protein of Unknown Function (DUF239) chr2:18280809-18282591 FORWARD LENGTH=445	Eukaryota	Streptophyta	Brassicales	Brassicaceae	Arabidopsis	Arabidopsis thaliana	0.9865	2.9	8	0.027	0.004	48	445	6.67	0.9865	8	0.4206	2	AT2G44210.2,AT2G44210.1	S
<annotation protein_description=564	AT3G56240.1	no	0.9965	Symbols: CCH copper chaperone chr3:20863460-20864402 REVERSE LENGTH=121	Eukaryota	Streptophyta	Brassicales	Brassicaceae	Arabidopsis	Arabidopsis thaliana	0.9965	22.3	11	0.025	0.533	3	121	9.3	0.9965	11	0.419	1	AT3G56240.1	S
<annotation protein_description=108	AT2G43620.1	no	1	Symbols: Chitinase family protein chr2:18093954-18095025 REVERSE LENGTH=283	Eukaryota	Streptophyta	Brassicales	Brassicaceae	Arabidopsis	Arabidopsis thaliana	1	16.6	10	0.027	0.969	32	283	8.58	1	10	0.4143	1	AT2G43620.1	S
<annotation protein_description=354	AT1G78850.1	39	1	Symbols: D-mannose binding lectin protein with Apple-like carbohydrate-binding domain chr1:29642072-29643397 REVERSE LENGTH=441	Eukaryota	Streptophyta	Brassicales	Brassicaceae	Arabidopsis	Arabidopsis thaliana	1	19.5	19	0.059	1	56	441	16.5	1	19	0.4093	1	AT1G78850.1	S
<annotation protein_description=215	AT4G29260.1	no	1	Symbols: HAD superfamily, subfamily IIIB acid phosphatase chr4:14422310-14423409 REVERSE LENGTH=255	Eukaryota	Streptophyta	Brassicales	Brassicaceae	Arabidopsis	Arabidopsis thaliana	1	17.6	9	0.028	0.993	36	255	7.91	1	9	0.4044	1	AT4G29260.1	S
<annotation protein_description=49	AT1G65790.1	no	1	Symbols: ARK1, RK1 receptor kinase 1 chr1:24468932-24472329 FORWARD LENGTH=843	Eukaryota	Streptophyta	Brassicales	Brassicaceae	Arabidopsis	Arabidopsis thaliana	1	10.7	31	0.091	1	145	843	29.05	1	31	0.3793	1	AT1G65790.1	S
<annotation protein_description=127	AT3G14920.1	no	1	Symbols: Peptide-N4-(N-acetyl-beta-glucosaminyl)asparagine amidase A protein chr3:5018275-5020104 FORWARD LENGTH=609	Eukaryota	Streptophyta	Brassicales	Brassicaceae	Arabidopsis	Arabidopsis thaliana	1	6.7	13	0.042	0.962	80	609	12.49	1	13	0.37	1	AT3G14920.1	S
<annotation protein_description=126	AT3G14067.1	no	1	Symbols: Subtilase family protein chr3:4658421-4660754 REVERSE LENGTH=777	Eukaryota	Streptophyta	Brassicales	Brassicaceae	Arabidopsis	Arabidopsis thaliana	1	12.5	19	0.047	1	86	777	18.57	1	19	0.3637	1	AT3G14067.1	S
<annotation protein_description=76	AT2G15780.1	no	1	Symbols: Cupredoxin superfamily protein chr2:6873666-6874701 REVERSE LENGTH=257	Eukaryota	Streptophyta	Brassicales	Brassicaceae	Arabidopsis	Arabidopsis thaliana	1	13.6	6	0.019	0.549	15	257	5.9	1	6	0.3615	1	AT2G15780.1	S
<annotation protein_description=606	AT5G25090.1	no	0.9885	Symbols: ENODL13, AtENODL13 early nodulin-like protein 13 chr5:8647117-8647755 REVERSE LENGTH=186	Eukaryota	Streptophyta	Brassicales	Brassicaceae	Arabidopsis	Arabidopsis thaliana	0.9885	5.9	7	0.024	0.009	25	186	6.92	0.9885	7	0.3554	1	AT5G25090.1	S
<annotation protein_description=52	AT1G71695.1	no	1	Symbols: Peroxidase superfamily protein chr1:26964359-26966557 FORWARD LENGTH=358	Eukaryota	Streptophyta	Brassicales	Brassicaceae	Arabidopsis	Arabidopsis thaliana	1	10.6	11	0.035	0.982	55	358	11.04	1	11	0.3542	1	AT1G71695.1	S
<annotation protein_description=566	AT1G64760.1	no	0.9964	Symbols: O-Glycosyl hydrolases family 17 protein chr1:24054220-24056194 REVERSE LENGTH=481	Eukaryota	Streptophyta	Brassicales	Brassicaceae	Arabidopsis	Arabidopsis thaliana	0.9964	6.7	8	0.02	0.008	52	481	8.11	0.9964	8	0.3494	2	AT1G64760.2,AT1G64760.1	S
<annotation protein_description=566	AT1G64760.2	no	0.9964	Symbols: O-Glycosyl hydrolases family 17 protein chr1:24054220-24056194 REVERSE LENGTH=481	Eukaryota	Streptophyta	Brassicales	Brassicaceae	Arabidopsis	Arabidopsis thaliana	0.9964	6.7	8	0.02	0.008	52	481	8.11	0.9964	8	0.3494	2	AT1G64760.2,AT1G64760.1	S
<annotation protein_description=331	AT1G26380.1	16	1	Symbols: FAD-binding Berberine family protein chr1:9126901-9128508 REVERSE LENGTH=535	Eukaryota	Streptophyta	Brassicales	Brassicaceae	Arabidopsis	Arabidopsis thaliana	1	13.5	19	0.059	1	71	535	20.33	1	19	0.3322	1	AT1G26380.1	S
<annotation protein_description=153	AT3G46550.1	no	1	Symbols: SOS5 Fasciclin-like arabinogalactan family protein chr3:17136612-17137874 REVERSE LENGTH=420	Eukaryota	Streptophyta	Brassicales	Brassicaceae	Arabidopsis	Arabidopsis thaliana	1	10.2	8	0.023	0.963	71	420	8.57	1	8	0.3318	1	AT3G46550.1	S
<annotation protein_description=323	AT1G11080.1	8	1	Symbols: scpl31 serine carboxypeptidase-like 31 chr1:3694917-3697759 REVERSE LENGTH=492	Eukaryota	Streptophyta	Brassicales	Brassicaceae	Arabidopsis	Arabidopsis thaliana	1	10	13	0.035	1	61	492	14.1	1	13	0.3277	2	AT1G11080.2,AT1G11080.1	S
<annotation protein_description=323	AT1G11080.2	8	1	Symbols: scpl31 serine carboxypeptidase-like 31 chr1:3694809-3697759 REVERSE LENGTH=495	Eukaryota	Streptophyta	Brassicales	Brassicaceae	Arabidopsis	Arabidopsis thaliana	1	10	13	0.035	1	62	495	14.1	1	13	0.3277	2	AT1G11080.2,AT1G11080.1	S
<annotation protein_description=217	AT4G31140.1	no	1	Symbols: O-Glycosyl hydrolases family 17 protein chr4:15141581-15143188 FORWARD LENGTH=484	Eukaryota	Streptophyta	Brassicales	Brassicaceae	Arabidopsis	Arabidopsis thaliana	1	10.7	10	0.029	0.92	65	484	10.86	1	10	0.3273	1	AT4G31140.1	S
<annotation protein_description=70	AT2G01820.1	no	1	Symbols: Leucine-rich repeat protein kinase family protein chr2:357664-360681 REVERSE LENGTH=943	Eukaryota	Streptophyta	Brassicales	Brassicaceae	Arabidopsis	Arabidopsis thaliana	1	7.7	26	0.075	1	144	943	28.64	1	26	0.3227	1	AT2G01820.1	S
<annotation protein_description=240	AT5G07830.1	no	1	Symbols: AtGUS2, GUS2 glucuronidase 2 chr5:2504168-2506567 FORWARD LENGTH=543	Eukaryota	Streptophyta	Brassicales	Brassicaceae	Arabidopsis	Arabidopsis thaliana	1	14.5	12	0.035	1	82	543	13.25	1	12	0.3219	1	AT5G07830.1	S
<annotation protein_description=3	AT1G05260.1	no	1	Symbols: RCI3, RCI3A Peroxidase superfamily protein chr1:1529827-1531271 FORWARD LENGTH=326	Eukaryota	Streptophyta	Brassicales	Brassicaceae	Arabidopsis	Arabidopsis thaliana	1	23.9	10	0.027	1	47	326	11.06	1	10	0.3214	1	AT1G05260.1	S
<annotation protein_description=607	AT5G43060.1	no	0.9885	Symbols: Granulin repeat cysteine protease family protein chr5:17269784-17272117 REVERSE LENGTH=463	Eukaryota	Streptophyta	Brassicales	Brassicaceae	Arabidopsis	Arabidopsis thaliana	0.9885	2.8	12	0.032	0.003	46	463	13.38	0.9885	12	0.3151	1	AT5G43060.1	S
<annotation protein_description=652	AT5G59320.1	no	0.9803	Symbols: LTP3 lipid transfer protein 3 chr5:23929051-23929492 FORWARD LENGTH=115	Eukaryota	Streptophyta	Brassicales	Brassicaceae	Arabidopsis	Arabidopsis thaliana	0.9803	13.9	2	0.006	0.015	13	115	2.23	0.9803	2	0.3125	1	AT5G59320.1	S
<annotation protein_description=46	AT1G56340.1	no	1	Symbols: CRT1, CRT1a, AtCRT1a calreticulin 1a chr1:21090059-21092630 REVERSE LENGTH=425	Eukaryota	Streptophyta	Brassicales	Brassicaceae	Arabidopsis	Arabidopsis thaliana	1	13.4	15	0.034	0.995	27	425	17.21	1	15	0.3098	2	AT1G56340.1,AT1G56340.2	S
<annotation protein_description=46	AT1G56340.2	no	1	Symbols: CRT1, CRT1a, AtCRT1a calreticulin 1a chr1:21090022-21092630 REVERSE LENGTH=424	Eukaryota	Streptophyta	Brassicales	Brassicaceae	Arabidopsis	Arabidopsis thaliana	1	13.4	15	0.034	0.995	35	424	17.21	1	15	0.3098	2	AT1G56340.1,AT1G56340.2	S
<annotation protein_description=398	AT3G62750.1	83	1	Symbols: BGLU8 beta glucosidase 8 chr3:23214375-23216900 FORWARD LENGTH=497	Eukaryota	Streptophyta	Brassicales	Brassicaceae	Arabidopsis	Arabidopsis thaliana	1	8	10	0.028	1	58	497	11.52	1	10	0.3085	1	AT3G62750.1	S
<annotation protein_description=114	AT3G02360.1	no	1	Symbols: 6-phosphogluconate dehydrogenase family protein chr3:482498-483958 FORWARD LENGTH=486	Eukaryota	Streptophyta	Brassicales	Brassicaceae	Arabidopsis	Arabidopsis thaliana	1	23.7	19	0.052	1	64	486	22.59	1	19	0.2989	2	AT3G02360.2,AT3G02360.1	S
<annotation protein_description=114	AT3G02360.2	no	1	Symbols: 6-phosphogluconate dehydrogenase family protein chr3:482498-483958 FORWARD LENGTH=486	Eukaryota	Streptophyta	Brassicales	Brassicaceae	Arabidopsis	Arabidopsis thaliana	1	23.7	19	0.052	1	64	486	22.59	1	19	0.2989	2	AT3G02360.2,AT3G02360.1	S
<annotation protein_description=698	AT2G38540.1	no	0.9421	Symbols: LP1, LTP1, ATLTP1 lipid transfer protein 1 chr2:16130418-16130893 FORWARD LENGTH=118	Eukaryota	Streptophyta	Brassicales	Brassicaceae	Arabidopsis	Arabidopsis thaliana	0.9421	8.5	2	0.005	0.014	14	118	2.26	0.9421	2	0.2963	1	AT2G38540.1	S
<annotation protein_description=487	AT1G10360.1	no	0.9998	Symbols: ATGSTU18, GST29, GSTU18 glutathione S-transferase TAU 18 chr1:3395738-3396806 REVERSE LENGTH=227	Eukaryota	Streptophyta	Brassicales	Brassicaceae	Arabidopsis	Arabidopsis thaliana	0.9998	10.1	5	0.017	0.488	30	227	6.04	0.9998	5	0.2942	1	AT1G10360.1	S
<annotation protein_description=596	AT4G23500.1	no	0.9896	Symbols: Pectin lyase-like superfamily protein chr4:12264640-12267074 FORWARD LENGTH=495	Eukaryota	Streptophyta	Brassicales	Brassicaceae	Arabidopsis	Arabidopsis thaliana	0.9896	3	7	0.021	0.003	67	495	8.39	0.9896	7	0.2935	1	AT4G23500.1	S
<annotation protein_description=97	AT2G34930.1	no	1	Symbols: disease resistance family protein / LRR family protein chr2:14737169-14739886 REVERSE LENGTH=905	Eukaryota	Streptophyta	Brassicales	Brassicaceae	Arabidopsis	Arabidopsis thaliana	1	12	22	0.057	1	201	905	26.71	1	22	0.2928	1	AT2G34930.1	S
<annotation protein_description=632	AT1G28660.1	no	0.9854	Symbols: GDSL-like Lipase/Acylhydrolase superfamily protein chr1:10071856-10073371 REVERSE LENGTH=383	Eukaryota	Streptophyta	Brassicales	Brassicaceae	Arabidopsis	Arabidopsis thaliana	0.9854	3.9	5	0.017	0.004	48	383	6.06	0.9854	5	0.289	1	AT1G28660.1	S
<annotation protein_description=507	AT5G42100.1	no	0.9997	Symbols: ATBG_PPAP, ATBG_PAP, BG_PPAP beta-1,3-glucanase_putative chr5:16829460-16831168 REVERSE LENGTH=425	Eukaryota	Streptophyta	Brassicales	Brassicaceae	Arabidopsis	Arabidopsis thaliana	0.9997	14.9	6	0.015	0.997	51	425	7.41	0.9997	6	0.2877	2	AT5G42100.2,AT5G42100.1	S
<annotation protein_description=507	AT5G42100.2	no	0.9997	Symbols: ATBG_PPAP, ATBG_PAP beta-1,3-glucanase_putative chr5:16829897-16831168 REVERSE LENGTH=423	Eukaryota	Streptophyta	Brassicales	Brassicaceae	Arabidopsis	Arabidopsis thaliana	0.9997	14.9	6	0.015	0.997	46	423	7.41	0.9997	6	0.2877	2	AT5G42100.2,AT5G42100.1	S
<annotation protein_description=522	AT1G66250.1	no	0.9994	Symbols: O-Glycosyl hydrolases family 17 protein chr1:24693063-24695416 FORWARD LENGTH=505	Eukaryota	Streptophyta	Brassicales	Brassicaceae	Arabidopsis	Arabidopsis thaliana	0.9994	6.7	7	0.018	0.174	67	505	8.75	0.9994	7	0.2842	1	AT1G66250.1	S
<annotation protein_description=355	AT1G79500.1	40	1	Symbols: AtkdsA1 Aldolase-type TIM barrel family protein chr1:29903604-29905989 FORWARD LENGTH=290	Eukaryota	Streptophyta	Brassicales	Brassicaceae	Arabidopsis	Arabidopsis thaliana	1	23.4	10	0.022	1	42	290	12.68	1	10	0.2803	4	AT1G79500.2,AT1G79500.3,AT1G79500.4,AT1G79500.1	S
<annotation protein_description=355	AT1G79500.2	40	1	Symbols: AtkdsA1 Aldolase-type TIM barrel family protein chr1:29903604-29905989 FORWARD LENGTH=290	Eukaryota	Streptophyta	Brassicales	Brassicaceae	Arabidopsis	Arabidopsis thaliana	1	23.4	10	0.022	1	42	290	12.68	1	10	0.2803	4	AT1G79500.2,AT1G79500.3,AT1G79500.4,AT1G79500.1	S
<annotation protein_description=355	AT1G79500.3	40	1	Symbols: AtkdsA1 Aldolase-type TIM barrel family protein chr1:29903604-29905989 FORWARD LENGTH=290	Eukaryota	Streptophyta	Brassicales	Brassicaceae	Arabidopsis	Arabidopsis thaliana	1	23.4	10	0.022	1	42	290	12.68	1	10	0.2803	4	AT1G79500.2,AT1G79500.3,AT1G79500.4,AT1G79500.1	S
<annotation protein_description=355	AT1G79500.4	40	1	Symbols: AtkdsA1 Aldolase-type TIM barrel family protein chr1:29903604-29905989 FORWARD LENGTH=290	Eukaryota	Streptophyta	Brassicales	Brassicaceae	Arabidopsis	Arabidopsis thaliana	1	23.4	10	0.022	1	42	290	12.68	1	10	0.2803	4	AT1G79500.2,AT1G79500.3,AT1G79500.4,AT1G79500.1	S
<annotation protein_description=708	AT3G24420.1	no	0.9208	Symbols: alpha/beta-Hydrolases superfamily protein chr3:8863111-8864883 REVERSE LENGTH=273	Eukaryota	Streptophyta	Brassicales	Brassicaceae	Arabidopsis	Arabidopsis thaliana	0.9208	4	5	0.014	0.006	32	273	5.89	0.9208	5	0.2778	1	AT3G24420.1	S
<annotation protein_description=178	AT3G61490.1	no	1	Symbols: Pectin lyase-like superfamily protein chr3:22758439-22760137 FORWARD LENGTH=476	Eukaryota	Streptophyta	Brassicales	Brassicaceae	Arabidopsis	Arabidopsis thaliana	1	11.8	9	0.025	1	47	476	11.98	1	9	0.267	3	AT3G61490.1,AT3G61490.3,AT3G61490.2	S
<annotation protein_description=178	AT3G61490.2	no	1	Symbols: Pectin lyase-like superfamily protein chr3:22758439-22760137 FORWARD LENGTH=476	Eukaryota	Streptophyta	Brassicales	Brassicaceae	Arabidopsis	Arabidopsis thaliana	1	11.8	9	0.025	1	47	476	11.98	1	9	0.267	3	AT3G61490.1,AT3G61490.3,AT3G61490.2	S
<annotation protein_description=178	AT3G61490.3	no	1	Symbols: Pectin lyase-like superfamily protein chr3:22758439-22760137 FORWARD LENGTH=476	Eukaryota	Streptophyta	Brassicales	Brassicaceae	Arabidopsis	Arabidopsis thaliana	1	11.8	9	0.025	1	47	476	11.98	1	9	0.267	3	AT3G61490.1,AT3G61490.3,AT3G61490.2	S
<annotation protein_description=211	AT4G25000.1	no	1	Symbols: ATAMY1, AMY1 alpha-amylase-like chr4:12852109-12853825 REVERSE LENGTH=423	Eukaryota	Streptophyta	Brassicales	Brassicaceae	Arabidopsis	Arabidopsis thaliana	1	18.7	11	0.031	1	50	423	14.69	1	11	0.2661	1	AT4G25000.1	S
<annotation protein_description=635	AT1G73260.1	no	0.9844	Symbols: ATKTI1, KTI1 kunitz trypsin inhibitor 1 chr1:27547410-27548057 REVERSE LENGTH=215	Eukaryota	Streptophyta	Brassicales	Brassicaceae	Arabidopsis	Arabidopsis thaliana	0.9844	10.7	4	0.013	0.007	23	215	5.33	0.9844	4	0.2626	1	AT1G73260.1	S
<annotation protein_description=186	AT4G01610.1	no	1	Symbols: Cysteine proteinases superfamily protein chr4:694857-696937 FORWARD LENGTH=359	Eukaryota	Streptophyta	Brassicales	Brassicaceae	Arabidopsis	Arabidopsis thaliana	1	9.2	10	0.023	0.895	37	359	13.55	1	10	0.2623	2	AT4G01610.2,AT4G01610.1	S
<annotation protein_description=186	AT4G01610.2	no	1	Symbols: Cysteine proteinases superfamily protein chr4:694857-696937 FORWARD LENGTH=359	Eukaryota	Streptophyta	Brassicales	Brassicaceae	Arabidopsis	Arabidopsis thaliana	1	9.2	10	0.023	0.895	38	359	13.55	1	10	0.2623	2	AT4G01610.2,AT4G01610.1	S
<annotation protein_description=634	AT2G02850.1	no	0.9854	Symbols: ARPN plantacyanin chr2:826630-827720 REVERSE LENGTH=129	Eukaryota	Streptophyta	Brassicales	Brassicaceae	Arabidopsis	Arabidopsis thaliana	0.9854	9.3	2	0.007	0.013	11	129	2.67	0.9854	2	0.2623	1	AT2G02850.1	S
<annotation protein_description=239	AT5G06860.1	no	1	Symbols: PGIP1, ATPGIP1 polygalacturonase inhibiting protein 1 chr5:2132373-2133434 FORWARD LENGTH=330	Eukaryota	Streptophyta	Brassicales	Brassicaceae	Arabidopsis	Arabidopsis thaliana	1	13.6	8	0.026	0.967	59	330	10.91	1	8	0.2606	1	AT5G06860.1	S
<annotation protein_description=26	AT1G21750.1	no	1	Symbols: ATPDIL1-1, ATPDI5, PDI5, PDIL1-1 PDI-like 1-1 chr1:7645767-7648514 FORWARD LENGTH=501	Eukaryota	Streptophyta	Brassicales	Brassicaceae	Arabidopsis	Arabidopsis thaliana	1	24.4	21	0.039	1	44	501	29.34	1	21	0.2544	2	AT1G21750.2,AT1G21750.1	S
<annotation protein_description=26	AT1G21750.2	no	1	Symbols: ATPDIL1-1, PDIL1-1 PDI-like 1-1 chr1:7645767-7648695 FORWARD LENGTH=487	Eukaryota	Streptophyta	Brassicales	Brassicaceae	Arabidopsis	Arabidopsis thaliana	1	24.4	21	0.039	1	48	487	29.34	1	21	0.2544	2	AT1G21750.2,AT1G21750.1	S
<annotation protein_description=85	AT2G22420.1	no	1	Symbols: Peroxidase superfamily protein chr2:9513341-9514484 FORWARD LENGTH=329	Eukaryota	Streptophyta	Brassicales	Brassicaceae	Arabidopsis	Arabidopsis thaliana	1	12.2	8	0.021	0.986	59	329	11.8	1	8	0.241	1	AT2G22420.1	S
<annotation protein_description=630	AT3G53980.1	no	0.9865	Symbols: Bifunctional inhibitor/lipid-transfer protein/seed storage 2S albumin superfamily protein chr3:19987760-19988203 REVERSE LENGTH=114	Eukaryota	Streptophyta	Brassicales	Brassicaceae	Arabidopsis	Arabidopsis thaliana	0.9865	12.3	2	0.007	0.015	15	114	2.93	0.9865	2	0.2393	2	AT3G53980.1,AT3G53980.2	S
<annotation protein_description=630	AT3G53980.2	no	0.9865	Symbols: Bifunctional inhibitor/lipid-transfer protein/seed storage 2S albumin superfamily protein chr3:19987760-19988203 REVERSE LENGTH=114	Eukaryota	Streptophyta	Brassicales	Brassicaceae	Arabidopsis	Arabidopsis thaliana	0.9865	12.3	2	0.007	0.015	15	114	2.93	0.9865	2	0.2393	2	AT3G53980.1,AT3G53980.2	S
<annotation protein_description=222	AT4G34260.1	no	1	Symbols: FUC95A 1,2-alpha-L-fucosidases chr4:16398130-16401591 FORWARD LENGTH=843	Eukaryota	Streptophyta	Brassicales	Brassicaceae	Arabidopsis	Arabidopsis thaliana	1	11.7	19	0.052	1	122	843	28.44	1	19	0.2374	1	AT4G34260.1	S
<annotation protein_description=516	AT1G09210.1	no	0.9995	Symbols: CRT1b, AtCRT1b calreticulin 1b chr1:2973217-2976655 REVERSE LENGTH=424	Eukaryota	Streptophyta	Brassicales	Brassicaceae	Arabidopsis	Arabidopsis thaliana	0.9995	8	12	0.023	0.771	30	424	19.37	0.9995	12	0.2201	1	AT1G09210.1	S
<annotation protein_description=290	AT5G55480.1	no	1	Symbols: SVL1 SHV3-like 1 chr5:22474277-22477819 FORWARD LENGTH=766	Eukaryota	Streptophyta	Brassicales	Brassicaceae	Arabidopsis	Arabidopsis thaliana	1	8.4	14	0.046	1	107	766	23.53	1	14	0.2115	1	AT5G55480.1	S
<annotation protein_description=59	AT1G77510.1	no	1	Symbols: ATPDIL1-2, PDI6, ATPDI6, PDIL1-2 PDI-like 1-2 chr1:29126742-29129433 FORWARD LENGTH=508	Eukaryota	Streptophyta	Brassicales	Brassicaceae	Arabidopsis	Arabidopsis thaliana	1	16.3	15	0.024	1	45	508	25.92	1	15	0.2057	1	AT1G77510.1	S
<annotation protein_description=518	AT1G68760.1	no	0.9995	Symbols: ATNUDT1, ATNUDX1, NUDX1 nudix hydrolase 1 chr1:25829090-25829607 FORWARD LENGTH=147	Eukaryota	Streptophyta	Brassicales	Brassicaceae	Arabidopsis	Arabidopsis thaliana	0.9995	17.7	3	0.008	0.763	19	147	5.18	0.9995	3	0.2057	1	AT1G68760.1	S
<annotation protein_description=689	AT2G22170.1	170	0.9499	Symbols: Lipase/lipooxygenase, PLAT/LH2 family protein chr2:9427010-9427742 REVERSE LENGTH=183	Eukaryota	Streptophyta	Brassicales	Brassicaceae	Arabidopsis	Arabidopsis thaliana	0.9478	10.4	2	0.005	0.096	27	183	3.32	0.9478	2	0.2029	1	AT2G22170.1	S
<annotation protein_description=334	AT1G51805.1	19	1	Symbols: Leucine-rich repeat protein kinase family protein chr1:19221187-19225590 REVERSE LENGTH=884	Eukaryota	Streptophyta	Brassicales	Brassicaceae	Arabidopsis	Arabidopsis thaliana	1	6.9	14	0.042	1	128	884	24.54	1	14	0.2028	1	AT1G51805.1	S
<annotation protein_description=695	AT5G39110.1	no	0.9449	Symbols: RmlC-like cupins superfamily protein chr5:15657802-15658584 REVERSE LENGTH=222	Eukaryota	Streptophyta	Brassicales	Brassicaceae	Arabidopsis	Arabidopsis thaliana	0.9449	8.1	2	0.007	0.007	23	222	3.41	0.9449	2	0.197	1	AT5G39110.1	S
<annotation protein_description=96	AT2G34070.1	no	1	Symbols: TBL37 TRICHOME BIREFRINGENCE-LIKE 37 chr2:14387631-14390160 REVERSE LENGTH=385	Eukaryota	Streptophyta	Brassicales	Brassicaceae	Arabidopsis	Arabidopsis thaliana	1	7.8	5	0.014	0.324	64	385	9.07	1	5	0.1959	1	AT2G34070.1	S
<annotation protein_description=245	AT5G09730.1	no	1	Symbols: BXL3, ATBXL3, XYL3, ATBX3, BX3 beta-xylosidase 3 chr5:3015319-3018226 REVERSE LENGTH=773	Eukaryota	Streptophyta	Brassicales	Brassicaceae	Arabidopsis	Arabidopsis thaliana	1	4.5	12	0.037	0.919	100	773	22.46	1	12	0.1899	1	AT5G09730.1	S
<annotation protein_description=560	AT3G45310.1	no	0.9968	Symbols: Cysteine proteinases superfamily protein chr3:16628704-16630473 REVERSE LENGTH=358	Eukaryota	Streptophyta	Brassicales	Brassicaceae	Arabidopsis	Arabidopsis thaliana	0.9968	7.8	6	0.014	0.033	38	358	11.48	0.9968	6	0.1852	2	AT3G45310.1,AT3G45310.2	S
<annotation protein_description=560	AT3G45310.2	no	0.9968	Symbols: Cysteine proteinases superfamily protein chr3:16628704-16630473 REVERSE LENGTH=357	Eukaryota	Streptophyta	Brassicales	Brassicaceae	Arabidopsis	Arabidopsis thaliana	0.9968	7.8	6	0.014	0.033	38	357	11.48	0.9968	6	0.1852	2	AT3G45310.1,AT3G45310.2	S
<annotation protein_description=283	AT5G49760.1	no	1	Symbols: Leucine-rich repeat protein kinase family protein chr5:20216679-20221052 FORWARD LENGTH=953	Eukaryota	Streptophyta	Brassicales	Brassicaceae	Arabidopsis	Arabidopsis thaliana	1	4.2	16	0.049	0.863	158	953	30.92	1	16	0.1839	1	AT5G49760.1	S
<annotation protein_description=669	AT3G22630.1	no	0.9684	Symbols: PBD1, PRCGB 20S proteasome beta subunit D1 chr3:8009709-8010774 REVERSE LENGTH=204	Eukaryota	Streptophyta	Brassicales	Brassicaceae	Arabidopsis	Arabidopsis thaliana	0.9684	19.6	5	0.01	0.965	26	204	9.43	0.9684	5	0.1825	1	AT3G22630.1	S
<annotation protein_description=362	AT2G22970.1	47	1	Symbols: SCPL11 serine carboxypeptidase-like 11 chr2:9774875-9778224 FORWARD LENGTH=433	Eukaryota	Streptophyta	Brassicales	Brassicaceae	Arabidopsis	Arabidopsis thaliana	1	14.7	5	0.015	0.951	58	433	9.87	1	5	0.18	3	AT2G22970.1,AT2G22970.2,AT2G22970.3	S
<annotation protein_description=362	AT2G22970.2	47	1	Symbols: SCPL11 serine carboxypeptidase-like 11 chr2:9774875-9777146 FORWARD LENGTH=320	Eukaryota	Streptophyta	Brassicales	Brassicaceae	Arabidopsis	Arabidopsis thaliana	1	14.7	5	0.015	0.951	44	320	9.87	1	5	0.18	3	AT2G22970.1,AT2G22970.2,AT2G22970.3	S
<annotation protein_description=362	AT2G22970.3	47	1	Symbols: SCPL11 serine carboxypeptidase-like 11 chr2:9774875-9778255 FORWARD LENGTH=443	Eukaryota	Streptophyta	Brassicales	Brassicaceae	Arabidopsis	Arabidopsis thaliana	1	14.7	5	0.015	0.951	62	443	9.87	1	5	0.18	3	AT2G22970.1,AT2G22970.2,AT2G22970.3	S
<annotation protein_description=633	AT1G68290.1	no	0.9854	Symbols: ENDO 2 endonuclease 2 chr1:25596718-25598264 FORWARD LENGTH=290	Eukaryota	Streptophyta	Brassicales	Brassicaceae	Arabidopsis	Arabidopsis thaliana	0.9854	5.5	4	0.014	0.005	36	290	7.95	0.9854	4	0.1762	1	AT1G68290.1	S
<annotation protein_description=716	AT4G35220.1	no	0.9083	Symbols: Cyclase family protein chr4:16752636-16753966 FORWARD LENGTH=272	Eukaryota	Streptophyta	Brassicales	Brassicaceae	Arabidopsis	Arabidopsis thaliana	0.9083	7.7	5	0.01	0.043	47	272	9.23	0.9083	5	0.1749	1	AT4G35220.1	S
<annotation protein_description=320	AT1G07700.3	5	1	Symbols: Thioredoxin superfamily protein chr1:2380297-2381127 FORWARD LENGTH=217	Eukaryota	Streptophyta	Brassicales	Brassicaceae	Arabidopsis	Arabidopsis thaliana	1	11.8	5	0.013	0.958	32	217	10.23	1	5	0.1737	2	AT1G07700.1,AT1G07700.3	S
<annotation protein_description=668	AT3G25220.1	167	0.9688	Symbols: FKBP15-1 FK506-binding protein 15 kD-1 chr3:9182691-9184463 FORWARD LENGTH=153	Eukaryota	Streptophyta	Brassicales	Brassicaceae	Arabidopsis	Arabidopsis thaliana	0.9671	27.5	3	0.007	0.291	20	153	6.18	0.9671	3	0.1668	1	AT3G25220.1	S
<annotation protein_description=659	AT1G71950.1	no	0.9743	Symbols: Proteinase inhibitor, propeptide chr1:27080453-27081573 REVERSE LENGTH=136	Eukaryota	Streptophyta	Brassicales	Brassicaceae	Arabidopsis	Arabidopsis thaliana	0.9743	9.6	2	0.006	0.013	11	136	4.2	0.9743	2	0.1649	1	AT1G71950.1	S
<annotation protein_description=253	AT5G13690.1	no	1	Symbols: CYL1, NAGLU alpha-N-acetylglucosaminidase family / NAGLU family chr5:4415808-4420159 FORWARD LENGTH=806	Eukaryota	Streptophyta	Brassicales	Brassicaceae	Arabidopsis	Arabidopsis thaliana	1	9.1	13	0.027	1	118	806	29.2	1	13	0.1582	1	AT5G13690.1	S
<annotation protein_description=141	AT3G20790.1	no	1	Symbols: NAD(P)-binding Rossmann-fold superfamily protein chr3:7268802-7271099 FORWARD LENGTH=355	Eukaryota	Streptophyta	Brassicales	Brassicaceae	Arabidopsis	Arabidopsis thaliana	1	12.1	5	0.016	0.986	41	355	11.67	1	5	0.1523	1	AT3G20790.1	S
<annotation protein_description=570	AT4G25150.1	no	0.9959	Symbols: HAD superfamily, subfamily IIIB acid phosphatase chr4:12901736-12902882 REVERSE LENGTH=260	Eukaryota	Streptophyta	Brassicales	Brassicaceae	Arabidopsis	Arabidopsis thaliana	0.9959	8.1	4	0.01	0.208	41	260	9.76	0.9959	4	0.145	1	AT4G25150.1	S
<annotation protein_description=680	AT4G14800.1	no	0.958	Symbols: PBD2 20S proteasome beta subunit D2 chr4:8500398-8502058 FORWARD LENGTH=199	Eukaryota	Streptophyta	Brassicales	Brassicaceae	Arabidopsis	Arabidopsis thaliana	0.958	14.6	5	0.009	0.578	26	199	11.81	0.958	5	0.1441	2	AT4G14800.1,AT4G14800.2	S
<annotation protein_description=680	AT4G14800.2	no	0.958	Symbols: PBD2 20S proteasome beta subunit D2 chr4:8500398-8502058 FORWARD LENGTH=215	Eukaryota	Streptophyta	Brassicales	Brassicaceae	Arabidopsis	Arabidopsis thaliana	0.958	14.6	5	0.009	0.578	27	215	11.81	0.958	5	0.1441	2	AT4G14800.1,AT4G14800.2	S
<annotation protein_description=428	AT5G11330.1	113	1	Symbols: FAD/NAD(P)-binding oxidoreductase family protein chr5:3617342-3618861 REVERSE LENGTH=408	Eukaryota	Streptophyta	Brassicales	Brassicaceae	Arabidopsis	Arabidopsis thaliana	1	14.2	6	0.015	0.997	64	408	14.84	1	6	0.1437	1	AT5G11330.1	S
<annotation protein_description=677	AT5G60360.1	no	0.962	Symbols: SAG2, AALP, ALP aleurain-like protease chr5:24280044-24282152 FORWARD LENGTH=358	Eukaryota	Streptophyta	Brassicales	Brassicaceae	Arabidopsis	Arabidopsis thaliana	0.962	7.3	4	0.009	0.032	38	358	9.61	0.962	4	0.1423	3	AT5G60360.1,AT5G60360.2,AT5G60360.3	S
<annotation protein_description=677	AT5G60360.2	no	0.962	Symbols: AALP, ALP aleurain-like protease chr5:24280044-24282152 FORWARD LENGTH=357	Eukaryota	Streptophyta	Brassicales	Brassicaceae	Arabidopsis	Arabidopsis thaliana	0.962	7.3	4	0.009	0.032	38	357	9.61	0.962	4	0.1423	3	AT5G60360.1,AT5G60360.2,AT5G60360.3	S
<annotation protein_description=677	AT5G60360.3	no	0.962	Symbols: AALP, ALP aleurain-like protease chr5:24280044-24282157 FORWARD LENGTH=361	Eukaryota	Streptophyta	Brassicales	Brassicaceae	Arabidopsis	Arabidopsis thaliana	0.962	7.3	4	0.009	0.032	41	361	9.61	0.962	4	0.1423	3	AT5G60360.1,AT5G60360.2,AT5G60360.3	S
<annotation protein_description=623	AT1G20850.1	no	0.9865	Symbols: XCP2 xylem cysteine peptidase 2 chr1:7252208-7253537 FORWARD LENGTH=356	Eukaryota	Streptophyta	Brassicales	Brassicaceae	Arabidopsis	Arabidopsis thaliana	0.9865	3.7	4	0.013	0.004	40	356	9.94	0.9865	4	0.1411	1	AT1G20850.1	S
<annotation protein_description=84	AT2G21370.2	no	1	Symbols: XK-1, XK1 xylulose kinase-1 chr2:9137582-9139573 REVERSE LENGTH=385	Eukaryota	Streptophyta	Brassicales	Brassicaceae	Arabidopsis	Arabidopsis thaliana	1	8.6	7	0.023	0.348	69	385	18.11	1	7	0.1374	2	AT2G21370.1,AT2G21370.2	S
<annotation protein_description=353	AT1G78660.2	38	1	Symbols: ATGGH1, GGH1 gamma-glutamyl hydrolase 1 chr1:29586014-29588117 FORWARD LENGTH=347	Eukaryota	Streptophyta	Brassicales	Brassicaceae	Arabidopsis	Arabidopsis thaliana	0.8996	5.5	4	0.009	0.282	45	347	9.59	0.8996	4	0.1333	3	AT1G78660.1,AT1G78660.2,AT1G78660.3	S
<annotation protein_description=542	AT5G63800.1	no	0.9986	Symbols: MUM2, BGAL6 Glycosyl hydrolase family 35 protein chr5:25530323-25535678 FORWARD LENGTH=718	Eukaryota	Streptophyta	Brassicales	Brassicaceae	Arabidopsis	Arabidopsis thaliana	0.9986	6.3	8	0.021	0.135	86	718	21.94	0.9986	8	0.1294	1	AT5G63800.1	S
<annotation protein_description=36	AT1G33590.1	no	1	Symbols: Leucine-rich repeat (LRR) family protein chr1:12177788-12179221 FORWARD LENGTH=477	Eukaryota	Streptophyta	Brassicales	Brassicaceae	Arabidopsis	Arabidopsis thaliana	1	13	6	0.016	0.997	86	477	16.64	1	6	0.1281	1	AT1G33590.1	S
<annotation protein_description=478	AT5G41870.1	no	0.9999	Symbols: Pectin lyase-like superfamily protein chr5:16758817-16760490 REVERSE LENGTH=449	Eukaryota	Streptophyta	Brassicales	Brassicaceae	Arabidopsis	Arabidopsis thaliana	0.9999	7.8	5	0.012	0.647	51	449	13.88	0.9999	5	0.128	1	AT5G41870.1	S
<annotation protein_description=469	AT3G43270.1	no	0.9999	Symbols: Plant invertase/pectin methylesterase inhibitor superfamily chr3:15222402-15225124 REVERSE LENGTH=527	Eukaryota	Streptophyta	Brassicales	Brassicaceae	Arabidopsis	Arabidopsis thaliana	0.9999	4.2	4	0.01	0.181	58	527	11.16	0.9999	4	0.1274	2	AT3G43270.1,AT4G33220.1	S
<annotation protein_description=469	AT4G33220.1	no	0.9999	Symbols: PME44, ATPME44 pectin methylesterase 44 chr4:16022506-16026130 FORWARD LENGTH=525	Eukaryota	Streptophyta	Brassicales	Brassicaceae	Arabidopsis	Arabidopsis thaliana	0.9999	4.2	4	0.01	0.181	76	525	11.16	0.9999	4	0.1274	2	AT3G43270.1,AT4G33220.1	S
<annotation protein_description=504	AT2G46930.1	no	0.9997	Symbols: Pectinacetylesterase family protein chr2:19283625-19286090 FORWARD LENGTH=416	Eukaryota	Streptophyta	Brassicales	Brassicaceae	Arabidopsis	Arabidopsis thaliana	0.9997	11.5	4	0.012	0.944	55	416	11.71	0.9997	4	0.1213	1	AT2G46930.1	S
<annotation protein_description=481	AT5G59670.1	no	0.9999	Symbols: Leucine-rich repeat protein kinase family protein chr5:24041538-24045478 FORWARD LENGTH=868	Eukaryota	Streptophyta	Brassicales	Brassicaceae	Arabidopsis	Arabidopsis thaliana	0.9999	3.1	8	0.021	0.073	141	868	24.11	0.9999	8	0.1179	1	AT5G59670.1	S
<annotation protein_description=404	AT4G15210.1	89	1	Symbols: ATBETA-AMY, AT-BETA-AMY, RAM1, BMY1, BAM5 beta-amylase 5 chr4:8666734-8669357 REVERSE LENGTH=498	Eukaryota	Streptophyta	Brassicales	Brassicaceae	Arabidopsis	Arabidopsis thaliana	1	16.3	5	0.015	0.835	60	498	15.19	1	5	0.117	1	AT4G15210.1	S
<annotation protein_description=370	AT2G34790.1	55	1	Symbols: MEE23, EDA28 FAD-binding Berberine family protein chr2:14673998-14677237 REVERSE LENGTH=532	Eukaryota	Streptophyta	Brassicales	Brassicaceae	Arabidopsis	Arabidopsis thaliana	1	16.9	7	0.022	1	73	532	21.58	1	7	0.1153	1	AT2G34790.1	S
<annotation protein_description=109	AT2G45220.1	no	1	Symbols: Plant invertase/pectin methylesterase inhibitor superfamily chr2:18644281-18646394 REVERSE LENGTH=511	Eukaryota	Streptophyta	Brassicales	Brassicaceae	Arabidopsis	Arabidopsis thaliana	1	4.7	5	0.013	0.212	66	511	15.82	1	5	0.1123	1	AT2G45220.1	S
<annotation protein_description=610	AT5G67130.1	no	0.9884	Symbols: PLC-like phosphodiesterases superfamily protein chr5:26791599-26793649 FORWARD LENGTH=426	Eukaryota	Streptophyta	Brassicales	Brassicaceae	Arabidopsis	Arabidopsis thaliana	0.9884	3.3	4	0.01	0.126	61	426	12.66	0.9884	4	0.111	1	AT5G67130.1	S
<annotation protein_description=532	AT1G74790.1	no	0.9991	Symbols: catalytics chr1:28098912-28101673 FORWARD LENGTH=695	Eukaryota	Streptophyta	Brassicales	Brassicaceae	Arabidopsis	Arabidopsis thaliana	0.9991	3.7	5	0.013	0.078	71	695	16.11	0.9991	5	0.1102	1	AT1G74790.1	S
<annotation protein_description=193	AT4G12290.1	no	1	Symbols: Copper amine oxidase family protein chr4:7304434-7306973 FORWARD LENGTH=741	Eukaryota	Streptophyta	Brassicales	Brassicaceae	Arabidopsis	Arabidopsis thaliana	1	4.3	5	0.013	0.103	85	741	16.4	1	5	0.1083	1	AT4G12290.1	S
<annotation protein_description=510	AT1G32940.1	151	0.9997	Symbols: ATSBT3.5, SBT3.5 Subtilase family protein chr1:11937634-11940856 FORWARD LENGTH=774	Eukaryota	Streptophyta	Brassicales	Brassicaceae	Arabidopsis	Arabidopsis thaliana	0.9997	4.8	6	0.016	0.052	94	774	20.08	0.9997	6	0.1061	1	AT1G32940.1	S
<annotation protein_description=133	AT3G17180.1	no	1	Symbols: scpl33 serine carboxypeptidase-like 33 chr3:5855861-5859157 REVERSE LENGTH=478	Eukaryota	Streptophyta	Brassicales	Brassicaceae	Arabidopsis	Arabidopsis thaliana	1	10.7	4	0.011	0.582	62	478	13.7	1	4	0.1037	1	AT3G17180.1	S
<annotation protein_description=638	AT1G14540.1	no	0.9841	Symbols: Peroxidase superfamily protein chr1:4974233-4975600 REVERSE LENGTH=315	Eukaryota	Streptophyta	Brassicales	Brassicaceae	Arabidopsis	Arabidopsis thaliana	0.9841	7	3	0.009	0.18	55	315	10.44	0.9841	3	0.1005	1	AT1G14540.1	S
<annotation protein_description=514	AT4G11290.1	no	0.9996	Symbols: Peroxidase superfamily protein chr4:6869993-6871476 FORWARD LENGTH=326	Eukaryota	Streptophyta	Brassicales	Brassicaceae	Arabidopsis	Arabidopsis thaliana	0.9996	12	3	0.01	0.334	48	326	10.69	0.9996	3	0.0997	1	AT4G11290.1	S
<annotation protein_description=683	AT2G40880.1	no	0.9565	Symbols: FL3-27, ATCYSA, CYSA cystatin A chr2:17057463-17057930 FORWARD LENGTH=125	Eukaryota	Streptophyta	Brassicales	Brassicaceae	Arabidopsis	Arabidopsis thaliana	0.9565	10.4	1	0.003	0.014	15	125	3.59	0.9565	1	0.0947	1	AT2G40880.1	S
<annotation protein_description=719	AT1G65900.1	no	0.9048	Symbols: unknown protein; FUNCTIONS IN: molecular_function unknown; INVOLVED IN: biological_process unknown; LOCATED IN: endomembrane system; EXPRESSED IN: 21 plant structures; EXPRESSED DURING: 13 growth stages; Has 306 Blast hits to 306 proteins in 119 species: Archae - 19; Bacteria - 238; Metazoa - 0; Fungi - 0; Plants - 34; Viruses - 0; Other Eukaryotes - 15 (source: NCBI BLink). chr1:2451602…	Eukaryota	Streptophyta	Brassicales	Brassicaceae	Arabidopsis	Arabidopsis thaliana	0.9048	8.1	3	0.008	0.039	51	408	10.2	0.9048	3	0.0946	1	AT1G65900.1	S
<annotation protein_description=562	AT2G47470.1	no	0.9967	Symbols: ATPDIL2-1, UNE5, MEE30, PDI11, ATPDI11 thioredoxin family protein chr2:19481503-19483683 FORWARD LENGTH=361	Eukaryota	Streptophyta	Brassicales	Brassicaceae	Arabidopsis	Arabidopsis thaliana	0.9967	9.4	5	0.011	0.017	43	361	19.01	0.9967	5	0.0931	4	AT2G47470.3,AT2G47470.4,AT2G47470.1,AT2G47470.2	S
<annotation protein_description=562	AT2G47470.2	no	0.9967	Symbols: ATPDIL2-1, UNE5, MEE30, PDI11, ATPDI11 thioredoxin family protein chr2:19481503-19483303 FORWARD LENGTH=266	Eukaryota	Streptophyta	Brassicales	Brassicaceae	Arabidopsis	Arabidopsis thaliana	0.9967	9.4	5	0.011	0.017	27	266	19.01	0.9967	5	0.0931	4	AT2G47470.3,AT2G47470.4,AT2G47470.1,AT2G47470.2	S
<annotation protein_description=562	AT2G47470.3	no	0.9967	Symbols: ATPDIL2-1, UNE5, MEE30, PDI11, ATPDI11 thioredoxin family protein chr2:19481503-19483571 FORWARD LENGTH=323	Eukaryota	Streptophyta	Brassicales	Brassicaceae	Arabidopsis	Arabidopsis thaliana	0.9967	9.4	5	0.011	0.017	40	323	19.01	0.9967	5	0.0931	4	AT2G47470.3,AT2G47470.4,AT2G47470.1,AT2G47470.2	S
<annotation protein_description=562	AT2G47470.4	no	0.9967	Symbols: ATPDIL2-1, UNE5, MEE30, PDI11, ATPDI11 thioredoxin family protein chr2:19481503-19483683 FORWARD LENGTH=335	Eukaryota	Streptophyta	Brassicales	Brassicaceae	Arabidopsis	Arabidopsis thaliana	0.9967	9.4	5	0.011	0.017	38	335	19.01	0.9967	5	0.0931	4	AT2G47470.3,AT2G47470.4,AT2G47470.1,AT2G47470.2	S
<annotation protein_description=588	AT1G04750.1	no	0.9896	Symbols: VAMP7B, VAMP721, ATVAMP721, AT VAMP7B vesicle-associated membrane protein 721 chr1:1331857-1333426 REVERSE LENGTH=219	Eukaryota	Streptophyta	Brassicales	Brassicaceae	Arabidopsis	Arabidopsis thaliana	0.9896	6.6	2	0.007	0.009	28	219	7.64	0.9896	2	0.092	4	AT2G33120.1,AT1G04750.1,AT1G04750.2,AT2G33120.2	S
<annotation protein_description=588	AT1G04750.2	no	0.9896	Symbols: VAMP7B, VAMP721, ATVAMP721, AT VAMP7B vesicle-associated membrane protein 721 chr1:1331857-1333426 REVERSE LENGTH=181	Eukaryota	Streptophyta	Brassicales	Brassicaceae	Arabidopsis	Arabidopsis thaliana	0.9896	6.6	2	0.007	0.009	25	181	7.64	0.9896	2	0.092	4	AT2G33120.1,AT1G04750.1,AT1G04750.2,AT2G33120.2	S
<annotation protein_description=588	AT2G33120.1	no	0.9896	Symbols: SAR1, VAMP722, ATVAMP722 synaptobrevin-related protein 1 chr2:14043785-14045337 REVERSE LENGTH=221	Eukaryota	Streptophyta	Brassicales	Brassicaceae	Arabidopsis	Arabidopsis thaliana	0.9896	6.6	2	0.007	0.009	27	221	7.64	0.9896	2	0.092	4	AT2G33120.1,AT1G04750.1,AT1G04750.2,AT2G33120.2	S
<annotation protein_description=588	AT2G33120.2	no	0.9896	Symbols: SAR1, VAMP722, ATVAMP722 synaptobrevin-related protein 1 chr2:14043785-14045337 REVERSE LENGTH=229	Eukaryota	Streptophyta	Brassicales	Brassicaceae	Arabidopsis	Arabidopsis thaliana	0.9896	6.6	2	0.007	0.009	27	229	7.64	0.9896	2	0.092	4	AT2G33120.1,AT1G04750.1,AT1G04750.2,AT2G33120.2	S
<annotation protein_description=427	AT5G28540.1	112	1	Symbols: BIP1 heat shock protein 70 (Hsp 70) family protein chr5:10540665-10543274 REVERSE LENGTH=669	Eukaryota	Streptophyta	Brassicales	Brassicaceae	Arabidopsis	Arabidopsis thaliana	1	11.2	7	0.033	1	76	669	27.33	1	7	0.091	1	AT5G28540.1	S
<annotation protein_description=547	AT3G14210.1	no	0.9983	Symbols: ESM1 epithiospecifier modifier 1 chr3:4729886-4731562 FORWARD LENGTH=392	Eukaryota	Streptophyta	Brassicales	Brassicaceae	Arabidopsis	Arabidopsis thaliana	0.9983	5.6	3	0.006	0.035	53	392	11.92	0.9983	3	0.0893	1	AT3G14210.1	S
<annotation protein_description=604	AT4G19810.1	no	0.9885	Symbols: Glycosyl hydrolase family protein with chitinase insertion domain chr4:10764151-10765753 REVERSE LENGTH=379	Eukaryota	Streptophyta	Brassicales	Brassicaceae	Arabidopsis	Arabidopsis thaliana	0.9885	3.4	2	0.005	0.004	42	379	8.03	0.9885	2	0.0875	1	AT4G19810.1	S
<annotation protein_description=443	AT4G19410.1	128	1	Symbols: Pectinacetylesterase family protein chr4:10582188-10584766 REVERSE LENGTH=391	Eukaryota	Streptophyta	Brassicales	Brassicaceae	Arabidopsis	Arabidopsis thaliana	0.9954	9.5	3	0.025	0.989	40	391	12.15	0.9954	3	0.0873	2	AT4G19410.2,AT4G19410.1	S
<annotation protein_description=443	AT4G19410.2	128	1	Symbols: Pectinacetylesterase family protein chr4:10581037-10584766 REVERSE LENGTH=517	Eukaryota	Streptophyta	Brassicales	Brassicaceae	Arabidopsis	Arabidopsis thaliana	0.9954	9.5	3	0.025	0.989	56	517	12.15	0.9954	3	0.0873	2	AT4G19410.2,AT4G19410.1	S
<annotation protein_description=598	AT3G32980.1	no	0.989	Symbols: Peroxidase superfamily protein chr3:13526404-13529949 REVERSE LENGTH=352	Eukaryota	Streptophyta	Brassicales	Brassicaceae	Arabidopsis	Arabidopsis thaliana	0.989	11.6	2	0.013	1	58	352	8.1	0.989	2	0.0868	1	AT3G32980.1	S
<annotation protein_description=580	AT1G25570.1	no	0.9927	Symbols: Di-glucose binding protein with Leucine-rich repeat domain chr1:8992183-8995430 REVERSE LENGTH=628	Eukaryota	Streptophyta	Brassicales	Brassicaceae	Arabidopsis	Arabidopsis thaliana	0.9927	3.7	4	0.012	0.004	101	628	16.62	0.9927	4	0.0849	1	AT1G25570.1	S
<annotation protein_description=713	AT1G77410.1	no	0.9153	Symbols: BGAL16 beta-galactosidase 16 chr1:29088771-29093148 REVERSE LENGTH=815	Eukaryota	Streptophyta	Brassicales	Brassicaceae	Arabidopsis	Arabidopsis thaliana	0.9153	1.5	5	0.01	0.002	102	815	19.81	0.9153	5	0.0821	1	AT1G77410.1	S
<annotation protein_description=614	AT2G47010.1	no	0.9875	Symbols: unknown protein; FUNCTIONS IN: molecular_function unknown; INVOLVED IN: biological_process unknown; LOCATED IN: endomembrane system; EXPRESSED IN: 17 plant structures; EXPRESSED DURING: 10 growth stages; BEST Arabidopsis thaliana protein match is: unknown protein (TAIR:AT1G17030.1); Has 72 Blast hits to 72 proteins in 13 species: Archae - 0; Bacteria - 0; Metazoa - 0; Fungi - 0; Plants -…	Eukaryota	Streptophyta	Brassicales	Brassicaceae	Arabidopsis	Arabidopsis thaliana	0.9875	2.6	3	0.008	0.003	62	493	13.89	0.9875	3	0.0758	2	AT2G47010.2,AT2G47010.1	S
<annotation protein_description=614	AT2G47010.2	no	0.9875	Symbols: unknown protein; FUNCTIONS IN: molecular_function unknown; INVOLVED IN: biological_process unknown; LOCATED IN: endomembrane system; EXPRESSED IN: 17 plant structures; EXPRESSED DURING: 10 growth stages; BEST Arabidopsis thaliana protein match is: unknown protein (TAIR:AT1G17030.1); Has 72 Blast hits to 72 proteins in 13 species: Archae - 0; Bacteria - 0; Metazoa - 0; Fungi - 0; Plants -…	Eukaryota	Streptophyta	Brassicales	Brassicaceae	Arabidopsis	Arabidopsis thaliana	0.9875	2.6	3	0.008	0.003	62	493	13.89	0.9875	3	0.0758	2	AT2G47010.2,AT2G47010.1	S
<annotation protein_description=334	AT5G59680.1	19	1	Symbols: Leucine-rich repeat protein kinase family protein chr5:24046792-24050801 FORWARD LENGTH=887	Eukaryota	Streptophyta	Brassicales	Brassicaceae	Arabidopsis	Arabidopsis thaliana	0.9994	4.8	5	0.027	0.991	142	887	23.76	0.9994	5	0.0747	1	AT5G59680.1	S
<annotation protein_description=345	AT1G68560.1	30	1	Symbols: ATXYL1, XYL1, TRG1 alpha-xylosidase 1 chr1:25734435-25737897 REVERSE LENGTH=915	Eukaryota	Streptophyta	Brassicales	Brassicaceae	Arabidopsis	Arabidopsis thaliana	1	5.9	6	0.016	0.979	108	915	29.89	1	6	0.0713	1	AT1G68560.1	S
<annotation protein_description=664	AT5G04885.1	166	0.9727	Symbols: Glycosyl hydrolase family protein chr5:1423369-1426628 FORWARD LENGTH=665	Eukaryota	Streptophyta	Brassicales	Brassicaceae	Arabidopsis	Arabidopsis thaliana	0.9726	3	3	0.007	0.005	82	665	14.54	0.9726	3	0.0713	1	AT5G04885.1	S
<annotation protein_description=458	AT1G15000.1	no	0.9999	Symbols: scpl50 serine carboxypeptidase-like 50 chr1:5168613-5169947 FORWARD LENGTH=444	Eukaryota	Streptophyta	Brassicales	Brassicaceae	Arabidopsis	Arabidopsis thaliana	0.9999	5.4	3	0.01	0.256	70	444	15.21	0.9999	3	0.0701	1	AT1G15000.1	S
<annotation protein_description=578	AT2G26730.1	no	0.9932	Symbols: Leucine-rich repeat protein kinase family protein chr2:11388621-11391286 FORWARD LENGTH=658	Eukaryota	Streptophyta	Brassicales	Brassicaceae	Arabidopsis	Arabidopsis thaliana	0.9932	4.9	4	0.01	0.062	122	658	20.68	0.9932	4	0.0682	1	AT2G26730.1	S
<annotation protein_description=505	AT3G07320.1	no	0.9997	Symbols: O-Glycosyl hydrolases family 17 protein chr3:2332324-2333925 REVERSE LENGTH=460	Eukaryota	Streptophyta	Brassicales	Brassicaceae	Arabidopsis	Arabidopsis thaliana	0.9997	7	2	0.006	0.141	65	460	10.89	0.9997	2	0.0652	1	AT3G07320.1	S
<annotation protein_description=647	AT5G56000.1	no	0.9824	Symbols: Hsp81.4, AtHsp90.4 HEAT SHOCK PROTEIN 81.4 chr5:22677602-22680067 REVERSE LENGTH=699	Eukaryota	Streptophyta	Brassicales	Brassicaceae	Arabidopsis	Arabidopsis thaliana	0.9824	2	5	0.014	0.002	87	699	28.25	0.9824	5	0.0618	4	AT5G56030.1,AT5G56030.2,AT5G56010.1,AT5G56000.1	S
<annotation protein_description=647	AT5G56010.1	no	0.9824	Symbols: HSP81-3, Hsp81.3, AtHsp90-3, AtHsp90.3 heat shock protein 81-3 chr5:22681410-22683911 FORWARD LENGTH=699	Eukaryota	Streptophyta	Brassicales	Brassicaceae	Arabidopsis	Arabidopsis thaliana	0.9824	2	5	0.014	0.002	88	699	28.25	0.9824	5	0.0618	4	AT5G56030.1,AT5G56030.2,AT5G56010.1,AT5G56000.1	S
<annotation protein_description=647	AT5G56030.1	no	0.9824	Symbols: HSP81-2, ERD8, HSP90.2, AtHsp90.2 heat shock protein 81-2 chr5:22686923-22689433 FORWARD LENGTH=699	Eukaryota	Streptophyta	Brassicales	Brassicaceae	Arabidopsis	Arabidopsis thaliana	0.9824	2	5	0.014	0.002	90	699	28.25	0.9824	5	0.0618	4	AT5G56030.1,AT5G56030.2,AT5G56010.1,AT5G56000.1	S
<annotation protein_description=647	AT5G56030.2	no	0.9824	Symbols: HSP81-2 heat shock protein 81-2 chr5:22686923-22689433 FORWARD LENGTH=728	Eukaryota	Streptophyta	Brassicales	Brassicaceae	Arabidopsis	Arabidopsis thaliana	0.9824	2	5	0.014	0.002	100	728	28.25	0.9824	5	0.0618	4	AT5G56030.1,AT5G56030.2,AT5G56010.1,AT5G56000.1	S
<annotation protein_description=300	AT5G60640.1	no	1	Symbols: ATPDIL1-4, PDI2, ATPDI2, PDIL1-4 PDI-like 1-4 chr5:24371141-24373993 REVERSE LENGTH=597	Eukaryota	Streptophyta	Brassicales	Brassicaceae	Arabidopsis	Arabidopsis thaliana	1	7.5	4	0.011	0.73	61	597	23.69	1	4	0.06	3	AT5G60640.1,AT5G60640.3,AT5G60640.2	S
<annotation protein_description=300	AT5G60640.2	no	1	Symbols: ATPDIL1-4, PDIL1-4 PDI-like 1-4 chr5:24371416-24373993 REVERSE LENGTH=536	Eukaryota	Streptophyta	Brassicales	Brassicaceae	Arabidopsis	Arabidopsis thaliana	1	7.5	4	0.011	0.73	56	536	23.69	1	4	0.06	3	AT5G60640.1,AT5G60640.3,AT5G60640.2	S
<annotation protein_description=300	AT5G60640.3	no	1	Symbols: PDIL1-4 PDI-like 1-4 chr5:24371141-24373993 REVERSE LENGTH=533	Eukaryota	Streptophyta	Brassicales	Brassicaceae	Arabidopsis	Arabidopsis thaliana	1	7.5	4	0.011	0.73	57	533	23.69	1	4	0.06	3	AT5G60640.1,AT5G60640.3,AT5G60640.2	S
<annotation protein_description=581	AT2G14260.1	no	0.9927	Symbols: PIP proline iminopeptidase chr2:6041441-6043869 REVERSE LENGTH=380	Eukaryota	Streptophyta	Brassicales	Brassicaceae	Arabidopsis	Arabidopsis thaliana	0.9927	8.8	2	0.008	0.012	54	380	13.01	0.9927	2	0.0542	2	AT2G14260.1,AT2G14260.2	S
<annotation protein_description=561	AT1G72990.2	no	0.9967	Symbols: BGAL17 beta-galactosidase 17 chr1:27457480-27461867 REVERSE LENGTH=635	Eukaryota	Streptophyta	Brassicales	Brassicaceae	Arabidopsis	Arabidopsis thaliana	0.9967	3.6	3	0.007	0.07	87	635	20.12	0.9967	3	0.0528	2	AT1G72990.2,AT1G72990.1	S
<annotation protein_description=19	AT1G18270.1	no	1	Symbols: ketose-bisphosphate aldolase class-II family protein chr1:6283634-6293772 REVERSE LENGTH=1373	Eukaryota	Streptophyta	Brassicales	Brassicaceae	Arabidopsis	Arabidopsis thaliana	1	3.6	7	0.02	0.866	195	1373	48.91	1	7	0.0508	3	AT1G18270.2,AT1G18270.3,AT1G18270.1	S
<annotation protein_description=19	AT1G18270.2	no	1	Symbols: ketose-bisphosphate aldolase class-II family protein chr1:6283634-6293772 REVERSE LENGTH=1374	Eukaryota	Streptophyta	Brassicales	Brassicaceae	Arabidopsis	Arabidopsis thaliana	1	3.6	7	0.02	0.866	195	1374	48.91	1	7	0.0508	3	AT1G18270.2,AT1G18270.3,AT1G18270.1	S
<annotation protein_description=19	AT1G18270.3	no	1	Symbols: ketose-bisphosphate aldolase class-II family protein chr1:6283634-6293772 REVERSE LENGTH=1393	Eukaryota	Streptophyta	Brassicales	Brassicaceae	Arabidopsis	Arabidopsis thaliana	1	3.6	7	0.02	0.866	202	1393	48.91	1	7	0.0508	3	AT1G18270.2,AT1G18270.3,AT1G18270.1	S
<annotation protein_description=579	AT5G52560.1	no	0.9932	Symbols: ATUSP, USP UDP-sugar pyrophosphorylase chr5:21331230-21334573 FORWARD LENGTH=614	Eukaryota	Streptophyta	Brassicales	Brassicaceae	Arabidopsis	Arabidopsis thaliana	0.9932	3.3	3	0.009	0.024	83	614	21.11	0.9932	3	0.0501	1	AT5G52560.1	S
<annotation protein_description=611	AT1G33610.1	no	0.9879	Symbols: Leucine-rich repeat (LRR) family protein chr1:12188910-12190346 FORWARD LENGTH=478	Eukaryota	Streptophyta	Brassicales	Brassicaceae	Arabidopsis	Arabidopsis thaliana	0.9879	4.6	2	0.005	0.015	99	478	14.77	0.9879	2	0.0475	1	AT1G33610.1	S
<annotation protein_description=688	AT2G01630.1	no	0.9507	Symbols: O-Glycosyl hydrolases family 17 protein chr2:279541-281955 REVERSE LENGTH=501	Eukaryota	Streptophyta	Brassicales	Brassicaceae	Arabidopsis	Arabidopsis thaliana	0.9507	2.8	1	0.003	0.004	62	501	7.51	0.9507	1	0.045	2	AT2G01630.2,AT2G01630.1	S
<annotation protein_description=688	AT2G01630.2	no	0.9507	Symbols: O-Glycosyl hydrolases family 17 protein chr2:279564-281955 REVERSE LENGTH=391	Eukaryota	Streptophyta	Brassicales	Brassicaceae	Arabidopsis	Arabidopsis thaliana	0.9507	2.8	1	0.003	0.004	50	391	7.51	0.9507	1	0.045	2	AT2G01630.2,AT2G01630.1	S
<annotation protein_description=629	AT3G12000.1	no	0.9865	Symbols: S-locus related protein SLR1, putative (S1) chr3:3818301-3819620 REVERSE LENGTH=439	Eukaryota	Streptophyta	Brassicales	Brassicaceae	Arabidopsis	Arabidopsis thaliana	0.9865	3.6	2	0.007	0.003	69	439	15.59	0.9865	2	0.0449	1	AT3G12000.1	S
<annotation protein_description=691	AT2G05790.1	no	0.947	Symbols: O-Glycosyl hydrolases family 17 protein chr2:2199450-2201293 FORWARD LENGTH=472	Eukaryota	Streptophyta	Brassicales	Brassicaceae	Arabidopsis	Arabidopsis thaliana	0.947	5.9	2	0.005	0.035	67	472	16.9	0.947	2	0.0398	1	AT2G05790.1	S
<annotation protein_description=694	AT5G61820.1	no	0.9468	Symbols: FUNCTIONS IN: molecular_function unknown; INVOLVED IN: biological_process unknown; LOCATED IN: vacuole; EXPRESSED IN: 24 plant structures; EXPRESSED DURING: 15 growth stages; CONTAINS InterPro DOMAIN/s: Stress up-regulated Nod 19 (InterPro:IPR011692); Has 30201 Blast hits to 17322 proteins in 780 species: Archae - 12; Bacteria - 1396; Metazoa - 17338; Fungi - 3422; Plants - 5037; Viruses…	Eukaryota	Streptophyta	Brassicales	Brassicaceae	Arabidopsis	Arabidopsis thaliana	0.9468	2.5	1	0.003	0.003	61	475	9.65	0.9468	1	0.0348	1	AT5G61820.1	S
<annotation protein_description=721	AT5G19890.1	no	0.8899	Symbols: Peroxidase superfamily protein chr5:6724372-6725877 REVERSE LENGTH=328	Eukaryota	Streptophyta	Brassicales	Brassicaceae	Arabidopsis	Arabidopsis thaliana	0.8899	3.7	1	0.003	0.004	53	328	9.08	0.8899	1	0.0348	1	AT5G19890.1	S
<annotation protein_description=728	AT3G21630.1	no	0.8707	Symbols: CERK1, LYSM RLK1 chitin elicitor receptor kinase 1 chr3:7615543-7618530 REVERSE LENGTH=617	Eukaryota	Streptophyta	Brassicales	Brassicaceae	Arabidopsis	Arabidopsis thaliana	0.8707	1.6	2	0.004	0.002	86	617	18.84	0.8707	2	0.0328	1	AT3G21630.1	S
<annotation protein_description=693	AT3G57790.1	no	0.9468	Symbols: Pectin lyase-like superfamily protein chr3:21405387-21407088 REVERSE LENGTH=490	Eukaryota	Streptophyta	Brassicales	Brassicaceae	Arabidopsis	Arabidopsis thaliana	0.9468	3.7	1	0.003	0.003	60	490	10.42	0.9468	1	0.0323	1	AT3G57790.1	S
<annotation protein_description=355	AT1G16340.1	40	1	Symbols: ATKDSA2, ATKSDA Aldolase superfamily protein chr1:5588123-5590469 REVERSE LENGTH=291	Eukaryota	Streptophyta	Brassicales	Brassicaceae	Arabidopsis	Arabidopsis thaliana	0.9661	8.9	1	0.005	0.439	42	291	12.63	0.9661	1	0.0271	4	AT1G16340.4,AT1G16340.3,AT1G16340.2,AT1G16340.1	S
<annotation protein_description=355	AT1G16340.2	40	1	Symbols: ATKDSA2, ATKSDA Aldolase superfamily protein chr1:5588123-5590469 REVERSE LENGTH=291	Eukaryota	Streptophyta	Brassicales	Brassicaceae	Arabidopsis	Arabidopsis thaliana	0.9661	8.9	1	0.005	0.439	42	291	12.63	0.9661	1	0.0271	4	AT1G16340.4,AT1G16340.3,AT1G16340.2,AT1G16340.1	S
<annotation protein_description=355	AT1G16340.3	40	1	Symbols: ATKDSA2, ATKSDA Aldolase superfamily protein chr1:5588123-5590469 REVERSE LENGTH=291	Eukaryota	Streptophyta	Brassicales	Brassicaceae	Arabidopsis	Arabidopsis thaliana	0.9661	8.9	1	0.005	0.439	42	291	12.63	0.9661	1	0.0271	4	AT1G16340.4,AT1G16340.3,AT1G16340.2,AT1G16340.1	S
<annotation protein_description=355	AT1G16340.4	40	1	Symbols: ATKDSA2 Aldolase superfamily protein chr1:5588123-5590469 REVERSE LENGTH=293	Eukaryota	Streptophyta	Brassicales	Brassicaceae	Arabidopsis	Arabidopsis thaliana	0.9661	8.9	1	0.005	0.439	42	293	12.63	0.9661	1	0.0271	4	AT1G16340.4,AT1G16340.3,AT1G16340.2,AT1G16340.1	S
<annotation protein_description=722	AT3G51550.1	no	0.8891	Symbols: FER Malectin/receptor-like protein kinase family protein chr3:19117877-19120564 REVERSE LENGTH=895	Eukaryota	Streptophyta	Brassicales	Brassicaceae	Arabidopsis	Arabidopsis thaliana	0.8891	1.5	2	0.007	0.001	111	895	24.9	0.8891	2	0.0253	1	AT3G51550.1	S
<annotation protein_description=687	AT2G36800.1	no	0.9526	Symbols: DOGT1, UGT73C5 don-glucosyltransferase 1 chr2:15423493-15424980 REVERSE LENGTH=495	Eukaryota	Streptophyta	Brassicales	Brassicaceae	Arabidopsis	Arabidopsis thaliana	0.9526	2.8	1	0.003	0.003	73	495	14.82	0.9526	1	0.0228	2	AT2G36790.1,AT2G36800.1	S
<annotation protein_description=350	AT1G21850.1	35	1	Symbols: sks8 SKU5 similar 8 chr1:7667803-7670530 REVERSE LENGTH=551	Eukaryota	Streptophyta	Brassicales	Brassicaceae	Arabidopsis	Arabidopsis thaliana	0.9561	7.8	1	0.104	1	66	551	18.45	0.9561	1	0.0184	1	AT1G21850.1	S
<annotation protein_description=670	AT4G39490.1	no	0.9683	Symbols: CYP96A10 cytochrome P450, family 96, subfamily A, polypeptide 10 chr4:18365229-18366788 FORWARD LENGTH=519	Eukaryota	Streptophyta	Brassicales	Brassicaceae	Arabidopsis	Arabidopsis thaliana	0.9683	1.5	1	0.003	0.003	80	519	18.83	0.9683	1	0.0182	1	AT4G39490.1	S
<annotation protein_description=725	AT5G12960.1	no	0.8801	Symbols: Putative glycosyl hydrolase of unknown function (DUF1680) chr5:4097788-4101518 FORWARD LENGTH=865	Eukaryota	Streptophyta	Brassicales	Brassicaceae	Arabidopsis	Arabidopsis thaliana	0.8801	14	1	0.033	1	116	865	29.02	0.8801	1	0.0107	1	AT5G12960.1	S

## Sheet: Nc14_inf_3rd_rep
protein group	name	pseudo name	group probability	annotation	classification1	classification2	classification3	classification4	classification5	classification6	probability	percent coverage	total number unique peptides	pct spectrum ids	confidence	R L count	length	OI_VALUE	PROTEINPROPHET_PROBABILITY	TOTAL_SPECTRAL_COUNTS	APEX_PROTEIN_ABUNDANCE	NUMBER_OF_DEGENERATE_PROTEINS	IDS_DEGENERATE_PROTEINS	Secreted
<annotation protein_description=104	AT3G57260.1	no	1	Symbols: BGL2, PR2, BG2, PR-2 beta-1,3-glucanase 2 chr3:21188709-21189822 REVERSE LENGTH=339	Eukaryota	Streptophyta	Brassicales	Brassicaceae	Arabidopsis	Arabidopsis thaliana	1	56	563	1.219	1	44	339	9.65	1	563	10.8119	1	AT3G57260.1	S
<annotation protein_description=120	AT4G27520.1	no	1	Symbols: ENODL2, AtENODL2 early nodulin-like protein 2 chr4:13750668-13751819 REVERSE LENGTH=349	Eukaryota	Streptophyta	Brassicales	Brassicaceae	Arabidopsis	Arabidopsis thaliana	1	27.8	566	0.84	1	21	349	10.04	1	566	10.4473	1	AT4G27520.1	S
<annotation protein_description=286	AT5G26000.1	105	1	Symbols: TGG1, BGLU38 thioglucoside glucohydrolase 1 chr5:9079678-9082347 REVERSE LENGTH=541	Eukaryota	Streptophyta	Brassicales	Brassicaceae	Arabidopsis	Arabidopsis thaliana	1	46	1189	2.215	1	66	541	21.38	1	1189	10.3061	1	AT5G26000.1	S
<annotation protein_description=176	AT5G67360.1	no	1	Symbols: ARA12 Subtilase family protein chr5:26872192-26874465 REVERSE LENGTH=757	Eukaryota	Streptophyta	Brassicales	Brassicaceae	Arabidopsis	Arabidopsis thaliana	1	36.7	823	1.514	1	85	757	16.71	1	823	9.1274	1	AT5G67360.1	S
<annotation protein_description=214	AT1G76160.1	33	1	Symbols: sks5 SKU5 similar 5 chr1:28578211-28581020 REVERSE LENGTH=541	Eukaryota	Streptophyta	Brassicales	Brassicaceae	Arabidopsis	Arabidopsis thaliana	1	42.5	683	1.049	1	76	541	16.07	1	683	7.8764	1	AT1G76160.1	S
<annotation protein_description=151	AT5G20630.1	no	1	Symbols: GLP3, GLP3A, GLP3B, ATGER3, GER3 germin 3 chr5:6975315-6975950 REVERSE LENGTH=211	Eukaryota	Streptophyta	Brassicales	Brassicaceae	Arabidopsis	Arabidopsis thaliana	1	29.4	122	0.233	1	24	211	3.41	1	122	6.6302	1	AT5G20630.1	S
<annotation protein_description=7	AT1G09750.1	no	1	Symbols: Eukaryotic aspartyl protease family protein chr1:3157541-3158960 FORWARD LENGTH=449	Eukaryota	Streptophyta	Brassicales	Brassicaceae	Arabidopsis	Arabidopsis thaliana	1	17.6	169	0.264	1	62	449	6.08	1	169	5.1511	1	AT1G09750.1	S
<annotation protein_description=247	AT3G49120.1	66	1	Symbols: ATPERX34, PERX34, PRXCB, ATPCB, PRX34 peroxidase CB chr3:18207819-18210041 FORWARD LENGTH=353	Eukaryota	Streptophyta	Brassicales	Brassicaceae	Arabidopsis	Arabidopsis thaliana	1	30.9	209	0.288	1	64	353	8.51	1	209	4.5513	1	AT3G49120.1	S
<annotation protein_description=38	AT1G78830.1	no	1	Symbols: Curculin-like (mannose-binding) lectin family protein chr1:29637141-29638508 REVERSE LENGTH=455	Eukaryota	Streptophyta	Brassicales	Brassicaceae	Arabidopsis	Arabidopsis thaliana	1	43.7	385	0.618	1	62	455	15.98	1	385	4.4648	1	AT1G78830.1	S
<annotation protein_description=46	AT2G04780.1	no	1	Symbols: FLA7 FASCICLIN-like arabinoogalactan 7 chr2:1677488-1678252 FORWARD LENGTH=254	Eukaryota	Streptophyta	Brassicales	Brassicaceae	Arabidopsis	Arabidopsis thaliana	1	18.5	91	0.198	1	30	254	5.21	1	91	3.2368	2	AT2G04780.2,AT2G04780.1	S
<annotation protein_description=46	AT2G04780.2	no	1	Symbols: FLA7 FASCICLIN-like arabinoogalactan 7 chr2:1677488-1678252 FORWARD LENGTH=254	Eukaryota	Streptophyta	Brassicales	Brassicaceae	Arabidopsis	Arabidopsis thaliana	1	18.5	91	0.198	1	30	254	5.21	1	91	3.2368	2	AT2G04780.2,AT2G04780.1	S
<annotation protein_description=232	AT2G45470.1	51	1	Symbols: FLA8, AGP8 FASCICLIN-like arabinogalactan protein 8 chr2:18742797-18744059 REVERSE LENGTH=420	Eukaryota	Streptophyta	Brassicales	Brassicaceae	Arabidopsis	Arabidopsis thaliana	1	30.7	138	0.188	1	50	420	9.35	1	138	2.7352	1	AT2G45470.1	S
<annotation protein_description=95	AT3G52880.2	no	1	Symbols: ATMDAR1, MDAR1 monodehydroascorbate reductase 1 chr3:19601477-19604366 REVERSE LENGTH=466	Eukaryota	Streptophyta	Brassicales	Brassicaceae	Arabidopsis	Arabidopsis thaliana	1	53.9	311	0.567	1	57	466	21.67	1	311	2.6596	2	AT3G52880.1,AT3G52880.2	S
<annotation protein_description=183	AT1G06680.2	2	1	Symbols: PSBP-1, OEE2, PSII-P photosystem II subunit P-1 chr1:2048076-2049186 FORWARD LENGTH=219	Eukaryota	Streptophyta	Brassicales	Brassicaceae	Arabidopsis	Arabidopsis thaliana	1	50.7	126	0.253	1	25	219	9.52	1	126	2.4527	2	AT1G06680.2,AT1G06680.1	S
<annotation protein_description=35	AT1G75040.1	no	1	Symbols: PR5, PR-5 pathogenesis-related gene 5 chr1:28177754-28178731 FORWARD LENGTH=239	Eukaryota	Streptophyta	Brassicales	Brassicaceae	Arabidopsis	Arabidopsis thaliana	1	45.6	84	0.139	1	24	239	7.27	1	84	2.1412	1	AT1G75040.1	S
<annotation protein_description=139	AT5G08380.1	no	1	Symbols: AtAGAL1, AGAL1 alpha-galactosidase 1 chr5:2694851-2697616 REVERSE LENGTH=410	Eukaryota	Streptophyta	Brassicales	Brassicaceae	Arabidopsis	Arabidopsis thaliana	1	42.4	147	0.249	1	51	410	13.07	1	147	2.0843	1	AT5G08380.1	S
<annotation protein_description=241	AT3G15356.1	60	1	Symbols: Legume lectin family protein chr3:5174603-5175418 REVERSE LENGTH=271	Eukaryota	Streptophyta	Brassicales	Brassicaceae	Arabidopsis	Arabidopsis thaliana	1	45.4	99	0.194	1	32	271	9.56	1	99	1.9191	1	AT3G15356.1	S
<annotation protein_description=220	AT2G22990.1	39	1	Symbols: SNG1, SCPL8 sinapoylglucose 1 chr2:9786393-9789925 FORWARD LENGTH=433	Eukaryota	Streptophyta	Brassicales	Brassicaceae	Arabidopsis	Arabidopsis thaliana	1	25.7	58	0.093	1	45	433	5.88	1	58	1.8279	5	AT2G22990.4,AT2G22990.6,AT2G22990.1,AT2G22990.2,AT2G22990.3	S
<annotation protein_description=220	AT2G22990.3	39	1	Symbols: SNG1, SCPL8 sinapoylglucose 1 chr2:9786393-9789998 FORWARD LENGTH=458	Eukaryota	Streptophyta	Brassicales	Brassicaceae	Arabidopsis	Arabidopsis thaliana	1	25.7	58	0.093	1	50	458	5.88	1	58	1.8279	5	AT2G22990.4,AT2G22990.6,AT2G22990.1,AT2G22990.2,AT2G22990.3	S
<annotation protein_description=220	AT2G22990.4	39	1	Symbols: SNG1, SCPL8 sinapoylglucose 1 chr2:9786393-9789870 FORWARD LENGTH=416	Eukaryota	Streptophyta	Brassicales	Brassicaceae	Arabidopsis	Arabidopsis thaliana	1	25.7	58	0.093	1	45	416	5.88	1	58	1.8279	5	AT2G22990.4,AT2G22990.6,AT2G22990.1,AT2G22990.2,AT2G22990.3	S
<annotation protein_description=23	AT1G29660.1	no	1	Symbols: GDSL-like Lipase/Acylhydrolase superfamily protein chr1:10371955-10373624 FORWARD LENGTH=364	Eukaryota	Streptophyta	Brassicales	Brassicaceae	Arabidopsis	Arabidopsis thaliana	1	29.1	99	0.207	1	48	364	11.03	1	99	1.6633	1	AT1G29660.1	S
<annotation protein_description=310	AT2G43570.1	no	0.9999	Symbols: CHI chitinase, putative chr2:18076389-18077435 REVERSE LENGTH=277	Eukaryota	Streptophyta	Brassicales	Brassicaceae	Arabidopsis	Arabidopsis thaliana	0.9999	40.8	65	0.108	1	24	277	7.28	0.9999	65	1.6544	1	AT2G43570.1	S
<annotation protein_description=218	AT2G15220.1	37	1	Symbols: Plant basic secretory protein (BSP) family protein chr2:6608689-6609366 FORWARD LENGTH=225	Eukaryota	Streptophyta	Brassicales	Brassicaceae	Arabidopsis	Arabidopsis thaliana	1	44	76	0.138	1	30	225	8.62	1	76	1.6339	1	AT2G15220.1	S
<annotation protein_description=103	AT3G57240.1	no	1	Symbols: BG3 beta-1,3-glucanase 3 chr3:21181916-21183045 REVERSE LENGTH=341	Eukaryota	Streptophyta	Brassicales	Brassicaceae	Arabidopsis	Arabidopsis thaliana	1	64.2	129	0.266	1	54	341	14.7	1	129	1.6262	1	AT3G57240.1	S
<annotation protein_description=264	AT4G20830.1	83	1	Symbols: FAD-binding Berberine family protein chr4:11155486-11157577 FORWARD LENGTH=570	Eukaryota	Streptophyta	Brassicales	Brassicaceae	Arabidopsis	Arabidopsis thaliana	1	37.4	182	0.303	1	73	570	21.5	1	182	1.5687	2	AT4G20830.2,AT4G20830.1	S
<annotation protein_description=264	AT4G20830.2	83	1	Symbols: FAD-binding Berberine family protein chr4:11155486-11157108 FORWARD LENGTH=540	Eukaryota	Streptophyta	Brassicales	Brassicaceae	Arabidopsis	Arabidopsis thaliana	1	37.4	182	0.303	1	67	540	21.5	1	182	1.5687	2	AT4G20830.2,AT4G20830.1	S
<annotation protein_description=159	AT5G48540.1	no	1	Symbols: receptor-like protein kinase-related family protein chr5:19669096-19669887 REVERSE LENGTH=263	Eukaryota	Streptophyta	Brassicales	Brassicaceae	Arabidopsis	Arabidopsis thaliana	1	12.5	94	0.175	1	36	263	11.34	1	94	1.5361	1	AT5G48540.1	S
<annotation protein_description=301	AT1G03870.1	no	0.9999	Symbols: FLA9 FASCICLIN-like arabinoogalactan 9 chr1:982625-983368 REVERSE LENGTH=247	Eukaryota	Streptophyta	Brassicales	Brassicaceae	Arabidopsis	Arabidopsis thaliana	0.9999	24.3	46	0.088	1	36	247	5.6	0.9999	46	1.5221	1	AT1G03870.1	S
<annotation protein_description=45	AT2G04690.1	no	1	Symbols: Pyridoxamine 5'-phosphate oxidase family protein chr2:1644628-1646179 FORWARD LENGTH=210	Eukaryota	Streptophyta	Brassicales	Brassicaceae	Arabidopsis	Arabidopsis thaliana	1	32	53	0.109	1	34	210	6.87	1	53	1.4296	2	AT2G04690.1,AT2G04690.2	S
<annotation protein_description=45	AT2G04690.2	no	1	Symbols: Pyridoxamine 5'-phosphate oxidase family protein chr2:1644628-1646035 FORWARD LENGTH=203	Eukaryota	Streptophyta	Brassicales	Brassicaceae	Arabidopsis	Arabidopsis thaliana	1	32	53	0.109	1	32	203	6.87	1	53	1.4296	2	AT2G04690.1,AT2G04690.2	S
<annotation protein_description=163	AT5G55730.1	no	1	Symbols: FLA1 FASCICLIN-like arabinogalactan 1 chr5:22558375-22560392 REVERSE LENGTH=424	Eukaryota	Streptophyta	Brassicales	Brassicaceae	Arabidopsis	Arabidopsis thaliana	1	28.5	106	0.231	1	54	424	13.85	1	106	1.4183	2	AT5G55730.1,AT5G55730.2	S
<annotation protein_description=163	AT5G55730.2	no	1	Symbols: FLA1 FASCICLIN-like arabinogalactan 1 chr5:22558375-22560392 REVERSE LENGTH=424	Eukaryota	Streptophyta	Brassicales	Brassicaceae	Arabidopsis	Arabidopsis thaliana	1	28.5	106	0.231	1	54	424	13.85	1	106	1.4183	2	AT5G55730.1,AT5G55730.2	S
<annotation protein_description=78	AT3G16850.1	no	1	Symbols: Pectin lyase-like superfamily protein chr3:5748692-5750981 FORWARD LENGTH=455	Eukaryota	Streptophyta	Brassicales	Brassicaceae	Arabidopsis	Arabidopsis thaliana	1	26.6	49	0.101	1	55	455	6.72	1	49	1.3512	1	AT3G16850.1	S
<annotation protein_description=334	AT4G16500.1	no	0.9998	Symbols: Cystatin/monellin superfamily protein chr4:9301530-9301883 REVERSE LENGTH=117	Eukaryota	Streptophyta	Brassicales	Brassicaceae	Arabidopsis	Arabidopsis thaliana	0.9998	45.3	36	0.064	1	15	117	5	0.9998	36	1.334	1	AT4G16500.1	S
<annotation protein_description=56	AT2G30870.1	no	1	Symbols: ATGSTF10, ERD13, ATGSTF4, GSTF10 glutathione S-transferase PHI 10 chr2:13141490-13142392 FORWARD LENGTH=215	Eukaryota	Streptophyta	Brassicales	Brassicaceae	Arabidopsis	Arabidopsis thaliana	1	35.3	66	0.114	1	32	215	9.33	1	66	1.3109	1	AT2G30870.1	S
<annotation protein_description=172	AT5G64120.1	no	1	Symbols: Peroxidase superfamily protein chr5:25659551-25660946 REVERSE LENGTH=328	Eukaryota	Streptophyta	Brassicales	Brassicaceae	Arabidopsis	Arabidopsis thaliana	1	36.6	66	0.125	1	54	328	9.58	1	66	1.2767	1	AT5G64120.1	S
<annotation protein_description=290	AT5G40370.1	109	1	Symbols: Glutaredoxin family protein chr5:16147826-16149052 REVERSE LENGTH=111	Eukaryota	Streptophyta	Brassicales	Brassicaceae	Arabidopsis	Arabidopsis thaliana	1	81.1	36	0.058	1	11	111	5.27	1	36	1.2659	1	AT5G40370.1	S
<annotation protein_description=292	AT5G45280.2	111	1	Symbols: Pectinacetylesterase family protein chr5:18346862-18349488 FORWARD LENGTH=391	Eukaryota	Streptophyta	Brassicales	Brassicaceae	Arabidopsis	Arabidopsis thaliana	1	21	81	0.131	1	36	391	12.62	1	81	1.1894	1	AT5G45280.2	S
<annotation protein_description=273	AT4G34180.1	92	1	Symbols: Cyclase family protein chr4:16370060-16371383 REVERSE LENGTH=255	Eukaryota	Streptophyta	Brassicales	Brassicaceae	Arabidopsis	Arabidopsis thaliana	1	30.6	55	0.08	1	45	255	8.64	1	55	1.1797	1	AT4G34180.1	S
<annotation protein_description=9	AT1G10370.1	no	1	Symbols: GST30, ATGSTU17, GST30B, ERD9 Glutathione S-transferase family protein chr1:3397274-3398273 REVERSE LENGTH=227	Eukaryota	Streptophyta	Brassicales	Brassicaceae	Arabidopsis	Arabidopsis thaliana	1	23.8	42	0.084	1	28	227	6.62	1	42	1.1757	1	AT1G10370.1	S
<annotation protein_description=376	AT3G54400.1	no	0.9992	Symbols: Eukaryotic aspartyl protease family protein chr3:20140291-20142599 REVERSE LENGTH=425	Eukaryota	Streptophyta	Brassicales	Brassicaceae	Arabidopsis	Arabidopsis thaliana	0.9992	20.7	68	0.083	1	66	425	10.74	0.9992	68	1.1724	1	AT3G54400.1	S
<annotation protein_description=135	AT5G05340.1	no	1	Symbols: Peroxidase superfamily protein chr5:1579142-1580819 REVERSE LENGTH=324	Eukaryota	Streptophyta	Brassicales	Brassicaceae	Arabidopsis	Arabidopsis thaliana	1	42.6	53	0.117	1	45	324	8.63	1	53	1.1381	1	AT5G05340.1	S
<annotation protein_description=18	AT1G21670.1	no	1	Symbols: LOCATED IN: cell wall, plant-type cell wall; EXPRESSED IN: 23 plant structures; EXPRESSED DURING: 14 growth stages; CONTAINS InterPro DOMAIN/s: WD40-like Beta Propeller (InterPro:IPR011659), Six-bladed beta-propeller, TolB-like (InterPro:IPR011042); BEST Arabidopsis thaliana protein match is: DPP6 N-terminal domain-like protein (TAIR:AT1G21680.1); Has 8461 Blast hits to 5060 proteins in …	Eukaryota	Streptophyta	Brassicales	Brassicaceae	Arabidopsis	Arabidopsis thaliana	1	46.8	156	0.297	1	88	703	25.63	1	156	1.1279	1	AT1G21670.1	S
<annotation protein_description=349	AT5G44130.1	no	0.9997	Symbols: FLA13 FASCICLIN-like arabinogalactan protein 13 precursor chr5:17761128-17761871 FORWARD LENGTH=247	Eukaryota	Streptophyta	Brassicales	Brassicaceae	Arabidopsis	Arabidopsis thaliana	0.9997	19	35	0.086	0.998	42	247	5.75	0.9997	35	1.1277	1	AT5G44130.1	S
<annotation protein_description=451	AT4G12880.1	no	0.996	Symbols: ENODL19, AtENODL19 early nodulin-like protein 19 chr4:7544572-7545226 REVERSE LENGTH=141	Eukaryota	Streptophyta	Brassicales	Brassicaceae	Arabidopsis	Arabidopsis thaliana	0.996	27.2	27	0.041	0.998	21	141	4.43	0.996	27	1.1249	2	AT4G12880.1,AT4G12880.2	S
<annotation protein_description=224	AT2G28470.1	43	1	Symbols: BGAL8 beta-galactosidase 8 chr2:12169047-12173164 REVERSE LENGTH=852	Eukaryota	Streptophyta	Brassicales	Brassicaceae	Arabidopsis	Arabidopsis thaliana	1	30	139	0.313	1	95	852	22.91	1	139	1.1243	2	AT2G28470.2,AT2G28470.1	S
<annotation protein_description=224	AT2G28470.2	43	1	Symbols: BGAL8 beta-galactosidase 8 chr2:12169047-12173146 REVERSE LENGTH=846	Eukaryota	Streptophyta	Brassicales	Brassicaceae	Arabidopsis	Arabidopsis thaliana	1	30	139	0.313	1	95	846	22.91	1	139	1.1243	2	AT2G28470.2,AT2G28470.1	S
<annotation protein_description=77	AT3G14067.1	no	1	Symbols: Subtilase family protein chr3:4658421-4660754 REVERSE LENGTH=777	Eukaryota	Streptophyta	Brassicales	Brassicaceae	Arabidopsis	Arabidopsis thaliana	1	16.9	107	0.208	1	86	777	18.57	1	107	1.0678	1	AT3G14067.1	S
<annotation protein_description=153	AT5G34850.1	no	1	Symbols: ATPAP26, PAP26 purple acid phosphatase 26 chr5:13108475-13111217 REVERSE LENGTH=475	Eukaryota	Streptophyta	Brassicales	Brassicaceae	Arabidopsis	Arabidopsis thaliana	1	45.1	100	0.183	1	52	475	17.76	1	100	1.0434	1	AT5G34850.1	S
<annotation protein_description=15	AT1G17860.1	no	1	Symbols: Kunitz family trypsin and protease inhibitor protein chr1:6149343-6149933 FORWARD LENGTH=196	Eukaryota	Streptophyta	Brassicales	Brassicaceae	Arabidopsis	Arabidopsis thaliana	1	20.4	58	0.088	1	24	196	10.36	1	58	1.0375	1	AT1G17860.1	S
<annotation protein_description=92	AT3G43670.1	no	1	Symbols: Copper amine oxidase family protein chr3:15567144-15569734 FORWARD LENGTH=687	Eukaryota	Streptophyta	Brassicales	Brassicaceae	Arabidopsis	Arabidopsis thaliana	1	17.9	102	0.188	1	94	687	18.42	1	102	1.0262	1	AT3G43670.1	S
<annotation protein_description=223	AT2G27920.1	42	1	Symbols: SCPL51 serine carboxypeptidase-like 51 chr2:11885777-11889043 REVERSE LENGTH=461	Eukaryota	Streptophyta	Brassicales	Brassicaceae	Arabidopsis	Arabidopsis thaliana	1	23.4	70	0.146	1	61	461	12.82	1	70	1.0118	2	AT2G27920.1,AT2G27920.2	S
<annotation protein_description=16	AT1G20160.1	no	1	Symbols: ATSBT5.2 Subtilisin-like serine endopeptidase family protein chr1:6990852-6993854 REVERSE LENGTH=769	Eukaryota	Streptophyta	Brassicales	Brassicaceae	Arabidopsis	Arabidopsis thaliana	1	12.7	121	0.225	1	62	769	22.42	1	121	1.0001	2	AT1G20160.1,AT1G20160.2	S
<annotation protein_description=74	AT3G10740.1	no	1	Symbols: ASD1, ARAF1, ARAF, ATASD1 alpha-L-arabinofuranosidase 1 chr3:3361031-3364573 REVERSE LENGTH=678	Eukaryota	Streptophyta	Brassicales	Brassicaceae	Arabidopsis	Arabidopsis thaliana	1	19.6	103	0.22	1	74	678	19.54	1	103	0.9768	1	AT3G10740.1	S
<annotation protein_description=37	AT1G78820.1	no	1	Symbols: D-mannose binding lectin protein with Apple-like carbohydrate-binding domain chr1:29634401-29635768 REVERSE LENGTH=455	Eukaryota	Streptophyta	Brassicales	Brassicaceae	Arabidopsis	Arabidopsis thaliana	1	39.3	68	0.185	1	62	455	13.24	1	68	0.9517	1	AT1G78820.1	S
<annotation protein_description=27	AT1G47128.1	no	1	Symbols: RD21, RD21A Granulin repeat cysteine protease family protein chr1:17283139-17285609 REVERSE LENGTH=462	Eukaryota	Streptophyta	Brassicales	Brassicaceae	Arabidopsis	Arabidopsis thaliana	1	13	66	0.107	1	46	462	13.72	1	66	0.8914	1	AT1G47128.1	S
<annotation protein_description=32	AT1G64190.1	no	1	Symbols: 6-phosphogluconate dehydrogenase family protein chr1:23825549-23827012 REVERSE LENGTH=487	Eukaryota	Streptophyta	Brassicales	Brassicaceae	Arabidopsis	Arabidopsis thaliana	1	40	83	0.14	1	75	487	17.3	1	83	0.8891	1	AT1G64190.1	S
<annotation protein_description=113	AT4G12730.1	no	1	Symbols: FLA2 FASCICLIN-like arabinogalactan 2 chr4:7491598-7492809 REVERSE LENGTH=403	Eukaryota	Streptophyta	Brassicales	Brassicaceae	Arabidopsis	Arabidopsis thaliana	1	24.6	53	0.084	1	47	403	11.24	1	53	0.8738	1	AT4G12730.1	S
<annotation protein_description=41	AT1G79720.1	no	1	Symbols: Eukaryotic aspartyl protease family protein chr1:29997259-29998951 REVERSE LENGTH=484	Eukaryota	Streptophyta	Brassicales	Brassicaceae	Arabidopsis	Arabidopsis thaliana	1	12.4	58	0.096	1	70	484	12.76	1	58	0.8423	1	AT1G79720.1	S
<annotation protein_description=536	AT4G14630.1	no	0.9856	Symbols: GLP9 germin-like protein 9 chr4:8392920-8393680 FORWARD LENGTH=222	Eukaryota	Streptophyta	Brassicales	Brassicaceae	Arabidopsis	Arabidopsis thaliana	0.9856	11.7	7	0.017	0.127	31	222	1.52	0.9856	7	0.8411	1	AT4G14630.1	S
<annotation protein_description=208	AT1G66970.1	27	1	Symbols: SVL2 SHV3-like 2 chr1:24992746-24996005 REVERSE LENGTH=763	Eukaryota	Streptophyta	Brassicales	Brassicaceae	Arabidopsis	Arabidopsis thaliana	1	14.9	102	0.209	1	108	763	22.92	1	102	0.8247	1	AT1G66970.1	S
<annotation protein_description=102	AT3G56240.1	no	1	Symbols: CCH copper chaperone chr3:20863460-20864402 REVERSE LENGTH=121	Eukaryota	Streptophyta	Brassicales	Brassicaceae	Arabidopsis	Arabidopsis thaliana	1	47.9	41	0.086	1	3	121	9.3	1	41	0.817	1	AT3G56240.1	S
<annotation protein_description=616	AT5G06720.1	no	0.9586	Symbols: ATPA2, PA2 peroxidase 2 chr5:2077567-2078857 REVERSE LENGTH=335	Eukaryota	Streptophyta	Brassicales	Brassicaceae	Arabidopsis	Arabidopsis thaliana	0.9586	13.1	15	0.026	0.058	46	335	3.29	0.9586	15	0.8099	1	AT5G06720.1	S
<annotation protein_description=542	AT2G25060.1	no	0.9848	Symbols: ENODL14, AtENODL14 early nodulin-like protein 14 chr2:10662308-10662930 FORWARD LENGTH=182	Eukaryota	Streptophyta	Brassicales	Brassicaceae	Arabidopsis	Arabidopsis thaliana	0.9848	24.7	27	0.027	0.953	21	182	6.26	0.9848	27	0.7871	1	AT2G25060.1	S
<annotation protein_description=281	AT5G12950.1	100	1	Symbols: Putative glycosyl hydrolase of unknown function (DUF1680) chr5:4093117-4096806 FORWARD LENGTH=861	Eukaryota	Streptophyta	Brassicales	Brassicaceae	Arabidopsis	Arabidopsis thaliana	1	26.8	122	0.245	1	121	861	29.62	1	122	0.7633	1	AT5G12950.1	S
<annotation protein_description=224	AT3G52840.1	43	1	Symbols: BGAL2 beta-galactosidase 2 chr3:19581244-19586097 FORWARD LENGTH=727	Eukaryota	Streptophyta	Brassicales	Brassicaceae	Arabidopsis	Arabidopsis thaliana	1	22	72	0.13	1	79	727	17.64	1	72	0.7564	1	AT3G52840.1	S
<annotation protein_description=529	AT4G36945.1	no	0.9874	Symbols: PLC-like phosphodiesterases superfamily protein chr4:17420098-17422047 REVERSE LENGTH=408	Eukaryota	Streptophyta	Brassicales	Brassicaceae	Arabidopsis	Arabidopsis thaliana	0.9874	6.6	39	0.084	0.044	47	408	9.6	0.9874	39	0.7433	1	AT4G36945.1	S
<annotation protein_description=67	AT3G02360.1	no	1	Symbols: 6-phosphogluconate dehydrogenase family protein chr3:482498-483958 FORWARD LENGTH=486	Eukaryota	Streptophyta	Brassicales	Brassicaceae	Arabidopsis	Arabidopsis thaliana	1	35.4	87	0.151	1	64	486	22.59	1	87	0.7137	2	AT3G02360.2,AT3G02360.1	S
<annotation protein_description=67	AT3G02360.2	no	1	Symbols: 6-phosphogluconate dehydrogenase family protein chr3:482498-483958 FORWARD LENGTH=486	Eukaryota	Streptophyta	Brassicales	Brassicaceae	Arabidopsis	Arabidopsis thaliana	1	35.4	87	0.151	1	64	486	22.59	1	87	0.7137	2	AT3G02360.2,AT3G02360.1	S
<annotation protein_description=474	AT3G54420.1	no	0.9936	Symbols: ATEP3, ATCHITIV, CHIV, EP3 homolog of carrot EP3-3 chitinase chr3:20145935-20147034 FORWARD LENGTH=273	Eukaryota	Streptophyta	Brassicales	Brassicaceae	Arabidopsis	Arabidopsis thaliana	0.9936	12.8	25	0.04	0.708	26	273	6.6	0.9936	25	0.6974	1	AT3G54420.1	S
<annotation protein_description=305	AT1G78680.1	no	0.9999	Symbols: ATGGH2, GGH2 gamma-glutamyl hydrolase 2 chr1:29593933-29596037 FORWARD LENGTH=347	Eukaryota	Streptophyta	Brassicales	Brassicaceae	Arabidopsis	Arabidopsis thaliana	0.9999	27.3	36	0.043	1	44	347	9.75	0.9999	36	0.6841	2	AT1G78680.2,AT1G78680.1	S
<annotation protein_description=305	AT1G78680.2	no	0.9999	Symbols: GGH2 gamma-glutamyl hydrolase 2 chr1:29593933-29595968 FORWARD LENGTH=333	Eukaryota	Streptophyta	Brassicales	Brassicaceae	Arabidopsis	Arabidopsis thaliana	0.9999	27.3	36	0.043	1	41	333	9.75	0.9999	36	0.6841	2	AT1G78680.2,AT1G78680.1	S
<annotation protein_description=562	AT2G02850.1	no	0.9794	Symbols: ARPN plantacyanin chr2:826630-827720 REVERSE LENGTH=129	Eukaryota	Streptophyta	Brassicales	Brassicaceae	Arabidopsis	Arabidopsis thaliana	0.9794	26.4	10	0.013	0.735	11	129	2.67	0.9794	10	0.6797	1	AT2G02850.1	S
<annotation protein_description=63	AT2G45220.1	no	1	Symbols: Plant invertase/pectin methylesterase inhibitor superfamily chr2:18644281-18646394 REVERSE LENGTH=511	Eukaryota	Streptophyta	Brassicales	Brassicaceae	Arabidopsis	Arabidopsis thaliana	1	23.3	58	0.132	1	66	511	15.82	1	58	0.6794	1	AT2G45220.1	S
<annotation protein_description=671	AT2G14610.1	no	0.9182	Symbols: PR1, PR 1, ATPR1 pathogenesis-related gene 1 chr2:6241944-6242429 REVERSE LENGTH=161	Eukaryota	Streptophyta	Brassicales	Brassicaceae	Arabidopsis	Arabidopsis thaliana	0.9182	13.7	17	0.024	0.035	21	161	4.37	0.9182	17	0.6619	1	AT2G14610.1	S
<annotation protein_description=328	AT3G23490.1	no	0.9998	Symbols: CYN cyanase chr3:8423238-8424415 REVERSE LENGTH=168	Eukaryota	Streptophyta	Brassicales	Brassicaceae	Arabidopsis	Arabidopsis thaliana	0.9998	43.5	24	0.055	1	24	168	6.85	0.9998	24	0.6491	1	AT3G23490.1	S
<annotation protein_description=156	AT5G41670.1	no	1	Symbols: 6-phosphogluconate dehydrogenase family protein chr5:16665647-16667110 REVERSE LENGTH=487	Eukaryota	Streptophyta	Brassicales	Brassicaceae	Arabidopsis	Arabidopsis thaliana	1	46.4	69	0.108	1	76	487	19.77	1	69	0.6467	2	AT5G41670.2,AT5G41670.1	S
<annotation protein_description=156	AT5G41670.2	no	1	Symbols: 6-phosphogluconate dehydrogenase family protein chr5:16665647-16667110 REVERSE LENGTH=487	Eukaryota	Streptophyta	Brassicales	Brassicaceae	Arabidopsis	Arabidopsis thaliana	1	46.4	69	0.108	1	76	487	19.77	1	69	0.6467	2	AT5G41670.2,AT5G41670.1	S
<annotation protein_description=259	AT4G12910.1	78	1	Symbols: scpl20 serine carboxypeptidase-like 20 chr4:7550576-7553051 REVERSE LENGTH=497	Eukaryota	Streptophyta	Brassicales	Brassicaceae	Arabidopsis	Arabidopsis thaliana	1	21.7	49	0.076	1	58	497	14.33	1	49	0.6336	1	AT4G12910.1	S
<annotation protein_description=282	AT5G13980.1	101	1	Symbols: Glycosyl hydrolase family 38 protein chr5:4508626-4514334 FORWARD LENGTH=1024	Eukaryota	Streptophyta	Brassicales	Brassicaceae	Arabidopsis	Arabidopsis thaliana	1	21	105	0.181	1	134	1024	30.83	1	105	0.6311	2	AT5G13980.2,AT5G13980.1	S
<annotation protein_description=282	AT5G13980.2	101	1	Symbols: Glycosyl hydrolase family 38 protein chr5:4508626-4514334 FORWARD LENGTH=1024	Eukaryota	Streptophyta	Brassicales	Brassicaceae	Arabidopsis	Arabidopsis thaliana	1	21	105	0.181	1	134	1024	30.83	1	105	0.6311	2	AT5G13980.2,AT5G13980.1	S
<annotation protein_description=241	AT3G16530.1	60	1	Symbols: Legume lectin family protein chr3:5624586-5625416 REVERSE LENGTH=276	Eukaryota	Streptophyta	Brassicales	Brassicaceae	Arabidopsis	Arabidopsis thaliana	1	32.2	22	0.059	1	32	276	6.65	1	22	0.613	1	AT3G16530.1	S
<annotation protein_description=265	AT4G20860.1	84	1	Symbols: FAD-binding Berberine family protein chr4:11172726-11174318 FORWARD LENGTH=530	Eukaryota	Streptophyta	Brassicales	Brassicaceae	Arabidopsis	Arabidopsis thaliana	1	29.4	78	0.128	1	84	530	23.71	1	78	0.6096	1	AT4G20860.1	S
<annotation protein_description=496	AT1G68760.1	no	0.992	Symbols: ATNUDT1, ATNUDX1, NUDX1 nudix hydrolase 1 chr1:25829090-25829607 FORWARD LENGTH=147	Eukaryota	Streptophyta	Brassicales	Brassicaceae	Arabidopsis	Arabidopsis thaliana	0.992	35.4	17	0.03	0.927	19	147	5.18	0.992	17	0.6033	1	AT1G68760.1	S
<annotation protein_description=264	AT4G20840.1	83	1	Symbols: FAD-binding Berberine family protein chr4:11157916-11159535 FORWARD LENGTH=539	Eukaryota	Streptophyta	Brassicales	Brassicaceae	Arabidopsis	Arabidopsis thaliana	1	36.5	74	0.129	1	65	539	22.8	1	74	0.6014	1	AT4G20840.1	S
<annotation protein_description=608	AT4G36010.1	no	0.9621	Symbols: Pathogenesis-related thaumatin superfamily protein chr4:17039472-17040976 REVERSE LENGTH=301	Eukaryota	Streptophyta	Brassicales	Brassicaceae	Arabidopsis	Arabidopsis thaliana	0.9621	7.6	8	0.017	0.031	25	301	2.46	0.9621	8	0.5798	2	AT4G36010.2,AT4G36010.1	S
<annotation protein_description=608	AT4G36010.2	no	0.9621	Symbols: Pathogenesis-related thaumatin superfamily protein chr4:17039472-17040976 REVERSE LENGTH=301	Eukaryota	Streptophyta	Brassicales	Brassicaceae	Arabidopsis	Arabidopsis thaliana	0.9621	7.6	8	0.017	0.031	25	301	2.46	0.9621	8	0.5798	2	AT4G36010.2,AT4G36010.1	S
<annotation protein_description=196	AT1G26380.1	15	1	Symbols: FAD-binding Berberine family protein chr1:9126901-9128508 REVERSE LENGTH=535	Eukaryota	Streptophyta	Brassicales	Brassicaceae	Arabidopsis	Arabidopsis thaliana	1	27.9	62	0.128	1	71	535	20.33	1	62	0.5651	1	AT1G26380.1	S
<annotation protein_description=34	AT1G71695.1	no	1	Symbols: Peroxidase superfamily protein chr1:26964359-26966557 FORWARD LENGTH=358	Eukaryota	Streptophyta	Brassicales	Brassicaceae	Arabidopsis	Arabidopsis thaliana	1	26	33	0.058	1	55	358	11.04	1	33	0.5539	1	AT1G71695.1	S
<annotation protein_description=360	AT5G47550.1	no	0.9996	Symbols: Cystatin/monellin superfamily protein chr5:19286596-19286964 REVERSE LENGTH=122	Eukaryota	Streptophyta	Brassicales	Brassicaceae	Arabidopsis	Arabidopsis thaliana	0.9996	21.3	16	0.024	1	18	122	5.37	0.9996	16	0.5519	1	AT5G47550.1	S
<annotation protein_description=19	AT1G21680.1	no	1	Symbols: DPP6 N-terminal domain-like protein chr1:7613028-7615148 FORWARD LENGTH=706	Eukaryota	Streptophyta	Brassicales	Brassicaceae	Arabidopsis	Arabidopsis thaliana	1	36.1	67	0.122	1	106	706	22.77	1	67	0.5453	1	AT1G21680.1	S
<annotation protein_description=107	AT3G62110.1	no	1	Symbols: Pectin lyase-like superfamily protein chr3:22997313-22999503 REVERSE LENGTH=471	Eukaryota	Streptophyta	Brassicales	Brassicaceae	Arabidopsis	Arabidopsis thaliana	1	19.1	21	0.047	1	66	471	7.21	1	21	0.5397	1	AT3G62110.1	S
<annotation protein_description=270	AT4G30270.1	89	1	Symbols: MERI5B, MERI-5, XTH24, SEN4 xyloglucan endotransglucosylase/hydrolase 24 chr4:14819445-14820448 REVERSE LENGTH=269	Eukaryota	Streptophyta	Brassicales	Brassicaceae	Arabidopsis	Arabidopsis thaliana	1	35.3	29	0.039	1	29	269	10.1	1	29	0.5321	1	AT4G30270.1	S
<annotation protein_description=112	AT4G12420.1	no	1	Symbols: SKU5 Cupredoxin superfamily protein chr4:7349941-7352868 REVERSE LENGTH=587	Eukaryota	Streptophyta	Brassicales	Brassicaceae	Arabidopsis	Arabidopsis thaliana	1	10.4	54	0.084	1	70	587	19.12	1	54	0.5233	2	AT4G12420.2,AT4G12420.1	S
<annotation protein_description=112	AT4G12420.2	no	1	Symbols: SKU5 Cupredoxin superfamily protein chr4:7349941-7352868 REVERSE LENGTH=587	Eukaryota	Streptophyta	Brassicales	Brassicaceae	Arabidopsis	Arabidopsis thaliana	1	10.4	54	0.084	1	70	587	19.12	1	54	0.5233	2	AT4G12420.2,AT4G12420.1	S
<annotation protein_description=194	AT1G21720.1	13	1	Symbols: PBC1 proteasome beta subunit C1 chr1:7626394-7628070 FORWARD LENGTH=204	Eukaryota	Streptophyta	Brassicales	Brassicaceae	Arabidopsis	Arabidopsis thaliana	0.9999	25	12	0.024	1	31	204	4.53	0.9999	12	0.4908	1	AT1G21720.1	S
<annotation protein_description=251	AT3G55260.1	70	1	Symbols: HEXO1, ATHEX2 beta-hexosaminidase 1 chr3:20489317-20492858 FORWARD LENGTH=541	Eukaryota	Streptophyta	Brassicales	Brassicaceae	Arabidopsis	Arabidopsis thaliana	1	15.9	40	0.081	1	79	541	15.36	1	40	0.4826	1	AT3G55260.1	S
<annotation protein_description=216	AT1G78850.1	35	1	Symbols: D-mannose binding lectin protein with Apple-like carbohydrate-binding domain chr1:29642072-29643397 REVERSE LENGTH=441	Eukaryota	Streptophyta	Brassicales	Brassicaceae	Arabidopsis	Arabidopsis thaliana	1	27	42	0.089	1	56	441	16.5	1	42	0.4717	1	AT1G78850.1	S
<annotation protein_description=244	AT3G26720.1	63	1	Symbols: Glycosyl hydrolase family 38 protein chr3:9816707-9823056 FORWARD LENGTH=1019	Eukaryota	Streptophyta	Brassicales	Brassicaceae	Arabidopsis	Arabidopsis thaliana	1	23.5	89	0.129	1	142	1019	35.43	1	89	0.4655	1	AT3G26720.1	S
<annotation protein_description=514	AT5G10760.1	no	0.9905	Symbols: Eukaryotic aspartyl protease family protein chr5:3400671-3402165 REVERSE LENGTH=464	Eukaryota	Streptophyta	Brassicales	Brassicaceae	Arabidopsis	Arabidopsis thaliana	0.9905	12.3	13	0.031	0.442	44	464	5.41	0.9905	13	0.441	1	AT5G10760.1	S
<annotation protein_description=138	AT5G08370.1	no	1	Symbols: AtAGAL2, AGAL2 alpha-galactosidase 2 chr5:2691116-2693441 REVERSE LENGTH=396	Eukaryota	Streptophyta	Brassicales	Brassicaceae	Arabidopsis	Arabidopsis thaliana	1	39.2	39	0.054	1	54	396	16.42	1	39	0.4401	2	AT5G08370.2,AT5G08370.1	S
<annotation protein_description=143	AT5G10560.1	no	1	Symbols: Glycosyl hydrolase family protein chr5:3336335-3339351 REVERSE LENGTH=792	Eukaryota	Streptophyta	Brassicales	Brassicaceae	Arabidopsis	Arabidopsis thaliana	1	17.8	56	0.118	1	110	792	24.02	1	56	0.432	1	AT5G10560.1	S
<annotation protein_description=523	AT1G04750.1	no	0.9884	Symbols: VAMP7B, VAMP721, ATVAMP721, AT VAMP7B vesicle-associated membrane protein 721 chr1:1331857-1333426 REVERSE LENGTH=219	Eukaryota	Streptophyta	Brassicales	Brassicaceae	Arabidopsis	Arabidopsis thaliana	0.9884	12.7	18	0.035	0.194	28	219	7.64	0.9884	18	0.4315	4	AT2G33120.1,AT1G04750.1,AT1G04750.2,AT2G33120.2	S
<annotation protein_description=523	AT1G04750.2	no	0.9884	Symbols: VAMP7B, VAMP721, ATVAMP721, AT VAMP7B vesicle-associated membrane protein 721 chr1:1331857-1333426 REVERSE LENGTH=181	Eukaryota	Streptophyta	Brassicales	Brassicaceae	Arabidopsis	Arabidopsis thaliana	0.9884	12.7	18	0.035	0.194	25	181	7.64	0.9884	18	0.4315	4	AT2G33120.1,AT1G04750.1,AT1G04750.2,AT2G33120.2	S
<annotation protein_description=523	AT2G33120.1	no	0.9884	Symbols: SAR1, VAMP722, ATVAMP722 synaptobrevin-related protein 1 chr2:14043785-14045337 REVERSE LENGTH=221	Eukaryota	Streptophyta	Brassicales	Brassicaceae	Arabidopsis	Arabidopsis thaliana	0.9884	12.7	18	0.035	0.194	27	221	7.64	0.9884	18	0.4315	4	AT2G33120.1,AT1G04750.1,AT1G04750.2,AT2G33120.2	S
<annotation protein_description=523	AT2G33120.2	no	0.9884	Symbols: SAR1, VAMP722, ATVAMP722 synaptobrevin-related protein 1 chr2:14043785-14045337 REVERSE LENGTH=229	Eukaryota	Streptophyta	Brassicales	Brassicaceae	Arabidopsis	Arabidopsis thaliana	0.9884	12.7	18	0.035	0.194	27	229	7.64	0.9884	18	0.4315	4	AT2G33120.1,AT1G04750.1,AT1G04750.2,AT2G33120.2	S
<annotation protein_description=245	AT3G45010.1	64	1	Symbols: scpl48 serine carboxypeptidase-like 48 chr3:16466328-16468845 FORWARD LENGTH=510	Eukaryota	Streptophyta	Brassicales	Brassicaceae	Arabidopsis	Arabidopsis thaliana	1	24.7	34	0.067	1	58	510	14.8	1	34	0.4257	1	AT3G45010.1	S
<annotation protein_description=481	AT4G34480.1	172	0.9934	Symbols: O-Glycosyl hydrolases family 17 protein chr4:16481147-16483988 REVERSE LENGTH=504	Eukaryota	Streptophyta	Brassicales	Brassicaceae	Arabidopsis	Arabidopsis thaliana	0.9934	8.1	22	0.037	0.052	46	504	10.03	0.9934	22	0.4038	1	AT4G34480.1	S
<annotation protein_description=469	AT3G05180.1	no	0.994	Symbols: GDSL-like Lipase/Acylhydrolase superfamily protein chr3:1468599-1470529 REVERSE LENGTH=379	Eukaryota	Streptophyta	Brassicales	Brassicaceae	Arabidopsis	Arabidopsis thaliana	0.994	13.5	20	0.041	0.383	55	379	9.51	0.994	20	0.3874	1	AT3G05180.1	S
<annotation protein_description=657	AT1G22900.1	no	0.93	Symbols: Disease resistance-responsive (dirigent-like protein) family protein chr1:8103910-8104491 REVERSE LENGTH=193	Eukaryota	Streptophyta	Brassicales	Brassicaceae	Arabidopsis	Arabidopsis thaliana	0.93	11.9	11	0.018	0.035	26	193	5.05	0.93	11	0.3754	1	AT1G22900.1	S
<annotation protein_description=484	AT5G19240.1	no	0.9932	Symbols: Glycoprotein membrane precursor GPI-anchored chr5:6470209-6470981 FORWARD LENGTH=199	Eukaryota	Streptophyta	Brassicales	Brassicaceae	Arabidopsis	Arabidopsis thaliana	0.9932	8	4	0.008	0.092	34	199	2.02	0.9932	4	0.3644	1	AT5G19240.1	S
<annotation protein_description=359	AT5G06860.1	no	0.9996	Symbols: PGIP1, ATPGIP1 polygalacturonase inhibiting protein 1 chr5:2132373-2133434 FORWARD LENGTH=330	Eukaryota	Streptophyta	Brassicales	Brassicaceae	Arabidopsis	Arabidopsis thaliana	0.9996	26.4	21	0.032	1	59	330	10.91	0.9996	21	0.3565	1	AT5G06860.1	S
<annotation protein_description=121	AT4G29260.1	no	1	Symbols: HAD superfamily, subfamily IIIB acid phosphatase chr4:14422310-14423409 REVERSE LENGTH=255	Eukaryota	Streptophyta	Brassicales	Brassicaceae	Arabidopsis	Arabidopsis thaliana	1	23.5	15	0.034	1	36	255	7.91	1	15	0.3514	1	AT4G29260.1	S
<annotation protein_description=174	AT5G65760.1	no	1	Symbols: Serine carboxypeptidase S28 family protein chr5:26308289-26310891 FORWARD LENGTH=515	Eukaryota	Streptophyta	Brassicales	Brassicaceae	Arabidopsis	Arabidopsis thaliana	1	18.4	22	0.036	1	72	515	11.76	1	22	0.3466	1	AT5G65760.1	S
<annotation protein_description=337	AT1G03220.1	127	0.9998	Symbols: Eukaryotic aspartyl protease family protein chr1:787143-788444 FORWARD LENGTH=433	Eukaryota	Streptophyta	Brassicales	Brassicaceae	Arabidopsis	Arabidopsis thaliana	0.9998	24.5	21	0.039	1	49	433	11.64	0.9998	21	0.3342	1	AT1G03220.1	S
<annotation protein_description=12	AT1G13900.1	no	1	Symbols: Purple acid phosphatases superfamily protein chr1:4753494-4755554 REVERSE LENGTH=656	Eukaryota	Streptophyta	Brassicales	Brassicaceae	Arabidopsis	Arabidopsis thaliana	1	12.3	30	0.053	1	69	656	16.81	1	30	0.3307	1	AT1G13900.1	S
<annotation protein_description=369	AT4G01610.1	no	0.9994	Symbols: Cysteine proteinases superfamily protein chr4:694857-696937 FORWARD LENGTH=359	Eukaryota	Streptophyta	Brassicales	Brassicaceae	Arabidopsis	Arabidopsis thaliana	0.9994	18.4	24	0.03	0.998	37	359	13.55	0.9994	24	0.328	2	AT4G01610.2,AT4G01610.1	S
<annotation protein_description=369	AT4G01610.2	no	0.9994	Symbols: Cysteine proteinases superfamily protein chr4:694857-696937 FORWARD LENGTH=359	Eukaryota	Streptophyta	Brassicales	Brassicaceae	Arabidopsis	Arabidopsis thaliana	0.9994	18.4	24	0.03	0.998	38	359	13.55	0.9994	24	0.328	2	AT4G01610.2,AT4G01610.1	S
<annotation protein_description=324	AT4G36195.1	124	0.9999	Symbols: Serine carboxypeptidase S28 family protein chr4:17127202-17129787 FORWARD LENGTH=488	Eukaryota	Streptophyta	Brassicales	Brassicaceae	Arabidopsis	Arabidopsis thaliana	0.9999	14.9	30	0.056	1	75	488	17.53	0.9999	30	0.3171	3	AT4G36195.1,AT4G36195.3,AT4G36195.2	S
<annotation protein_description=324	AT4G36195.2	124	0.9999	Symbols: Serine carboxypeptidase S28 family protein chr4:17127202-17129787 FORWARD LENGTH=477	Eukaryota	Streptophyta	Brassicales	Brassicaceae	Arabidopsis	Arabidopsis thaliana	0.9999	14.9	30	0.056	1	75	477	17.53	0.9999	30	0.3171	3	AT4G36195.1,AT4G36195.3,AT4G36195.2	S
<annotation protein_description=324	AT4G36195.3	124	0.9999	Symbols: Serine carboxypeptidase S28 family protein chr4:17127202-17129787 FORWARD LENGTH=488	Eukaryota	Streptophyta	Brassicales	Brassicaceae	Arabidopsis	Arabidopsis thaliana	0.9999	14.9	30	0.056	1	75	488	17.53	0.9999	30	0.3171	3	AT4G36195.1,AT4G36195.3,AT4G36195.2	S
<annotation protein_description=566	AT3G08030.1	no	0.978	Symbols: Protein of unknown function, DUF642 chr3:2564191-2565819 FORWARD LENGTH=365	Eukaryota	Streptophyta	Brassicales	Brassicaceae	Arabidopsis	Arabidopsis thaliana	0.978	11.5	19	0.02	0.551	41	365	10.98	0.978	19	0.3136	2	AT3G08030.1,AT3G08030.2	S
<annotation protein_description=458	AT4G37530.1	no	0.9956	Symbols: Peroxidase superfamily protein chr4:17634786-17636082 FORWARD LENGTH=329	Eukaryota	Streptophyta	Brassicales	Brassicaceae	Arabidopsis	Arabidopsis thaliana	0.9956	22.7	20	0.029	0.894	46	329	12.14	0.9956	20	0.3039	2	AT4G37530.2,AT4G37530.1	S
<annotation protein_description=458	AT4G37530.2	no	0.9956	Symbols: Peroxidase superfamily protein chr4:17634786-17636008 FORWARD LENGTH=282	Eukaryota	Streptophyta	Brassicales	Brassicaceae	Arabidopsis	Arabidopsis thaliana	0.9956	22.7	20	0.029	0.894	40	282	12.14	0.9956	20	0.3039	2	AT4G37530.2,AT4G37530.1	S
<annotation protein_description=295	AT5G59130.1	114	1	Symbols: Subtilase family protein chr5:23870192-23873691 REVERSE LENGTH=732	Eukaryota	Streptophyta	Brassicales	Brassicaceae	Arabidopsis	Arabidopsis thaliana	1	12.8	36	0.046	0.996	72	732	22.24	1	36	0.2999	1	AT5G59130.1	S
<annotation protein_description=311	AT3G45970.1	no	0.9999	Symbols: ATEXLA1, EXPL1, ATEXPL1, ATHEXP BETA 2.1, EXLA1 expansin-like A1 chr3:16896238-16897189 FORWARD LENGTH=265	Eukaryota	Streptophyta	Brassicales	Brassicaceae	Arabidopsis	Arabidopsis thaliana	0.9999	26.8	13	0.023	1	24	265	8.26	0.9999	13	0.2916	1	AT3G45970.1	S
<annotation protein_description=378	AT5G23870.1	no	0.9992	Symbols: Pectinacetylesterase family protein chr5:8046309-8049999 REVERSE LENGTH=415	Eukaryota	Streptophyta	Brassicales	Brassicaceae	Arabidopsis	Arabidopsis thaliana	0.9992	8.7	16	0.032	0.992	65	415	10.66	0.9992	16	0.2779	3	AT5G23870.1,AT5G23870.3,AT5G23870.2	S
<annotation protein_description=378	AT5G23870.2	no	0.9992	Symbols: Pectinacetylesterase family protein chr5:8045958-8049999 REVERSE LENGTH=436	Eukaryota	Streptophyta	Brassicales	Brassicaceae	Arabidopsis	Arabidopsis thaliana	0.9992	8.7	16	0.032	0.992	69	436	10.66	0.9992	16	0.2779	3	AT5G23870.1,AT5G23870.3,AT5G23870.2	S
<annotation protein_description=378	AT5G23870.3	no	0.9992	Symbols: Pectinacetylesterase family protein chr5:8046060-8049999 REVERSE LENGTH=451	Eukaryota	Streptophyta	Brassicales	Brassicaceae	Arabidopsis	Arabidopsis thaliana	0.9992	8.7	16	0.032	0.992	70	451	10.66	0.9992	16	0.2779	3	AT5G23870.1,AT5G23870.3,AT5G23870.2	S
<annotation protein_description=504	AT1G73260.1	no	0.9911	Symbols: ATKTI1, KTI1 kunitz trypsin inhibitor 1 chr1:27547410-27548057 REVERSE LENGTH=215	Eukaryota	Streptophyta	Brassicales	Brassicaceae	Arabidopsis	Arabidopsis thaliana	0.9911	29.3	8	0.013	0.9	23	215	5.33	0.9911	8	0.2756	1	AT1G73260.1	S
<annotation protein_description=416	AT5G42100.1	no	0.9982	Symbols: ATBG_PPAP, ATBG_PAP, BG_PPAP beta-1,3-glucanase_putative chr5:16829460-16831168 REVERSE LENGTH=425	Eukaryota	Streptophyta	Brassicales	Brassicaceae	Arabidopsis	Arabidopsis thaliana	0.9982	13.2	11	0.02	0.863	51	425	7.41	0.9982	11	0.2746	2	AT5G42100.2,AT5G42100.1	S
<annotation protein_description=416	AT5G42100.2	no	0.9982	Symbols: ATBG_PPAP, ATBG_PAP beta-1,3-glucanase_putative chr5:16829897-16831168 REVERSE LENGTH=423	Eukaryota	Streptophyta	Brassicales	Brassicaceae	Arabidopsis	Arabidopsis thaliana	0.9982	13.2	11	0.02	0.863	46	423	7.41	0.9982	11	0.2746	2	AT5G42100.2,AT5G42100.1	S
<annotation protein_description=344	AT2G28100.1	no	0.9997	Symbols: ATFUC1, FUC1 alpha-L-fucosidase 1 chr2:11974803-11976489 FORWARD LENGTH=506	Eukaryota	Streptophyta	Brassicales	Brassicaceae	Arabidopsis	Arabidopsis thaliana	0.9997	11.3	26	0.038	0.979	71	506	17.72	0.9997	26	0.2718	1	AT2G28100.1	S
<annotation protein_description=356	AT5G60360.1	135	0.9997	Symbols: SAG2, AALP, ALP aleurain-like protease chr5:24280044-24282152 FORWARD LENGTH=358	Eukaryota	Streptophyta	Brassicales	Brassicaceae	Arabidopsis	Arabidopsis thaliana	0.9995	18.8	14	0.022	0.924	38	358	9.61	0.9995	14	0.2698	3	AT5G60360.1,AT5G60360.2,AT5G60360.3	S
<annotation protein_description=356	AT5G60360.2	135	0.9997	Symbols: AALP, ALP aleurain-like protease chr5:24280044-24282152 FORWARD LENGTH=357	Eukaryota	Streptophyta	Brassicales	Brassicaceae	Arabidopsis	Arabidopsis thaliana	0.9995	18.8	14	0.022	0.924	38	357	9.61	0.9995	14	0.2698	3	AT5G60360.1,AT5G60360.2,AT5G60360.3	S
<annotation protein_description=356	AT5G60360.3	135	0.9997	Symbols: AALP, ALP aleurain-like protease chr5:24280044-24282157 FORWARD LENGTH=361	Eukaryota	Streptophyta	Brassicales	Brassicaceae	Arabidopsis	Arabidopsis thaliana	0.9995	18.8	14	0.022	0.924	41	361	9.61	0.9995	14	0.2698	3	AT5G60360.1,AT5G60360.2,AT5G60360.3	S
<annotation protein_description=341	AT1G56340.1	no	0.9997	Symbols: CRT1, CRT1a, AtCRT1a calreticulin 1a chr1:21090059-21092630 REVERSE LENGTH=425	Eukaryota	Streptophyta	Brassicales	Brassicaceae	Arabidopsis	Arabidopsis thaliana	0.9997	18.2	25	0.034	1	27	425	17.21	0.9997	25	0.2691	2	AT1G56340.1,AT1G56340.2	S
<annotation protein_description=341	AT1G56340.2	no	0.9997	Symbols: CRT1, CRT1a, AtCRT1a calreticulin 1a chr1:21090022-21092630 REVERSE LENGTH=424	Eukaryota	Streptophyta	Brassicales	Brassicaceae	Arabidopsis	Arabidopsis thaliana	0.9997	18.2	25	0.034	1	35	424	17.21	0.9997	25	0.2691	2	AT1G56340.1,AT1G56340.2	S
<annotation protein_description=396	AT2G22420.1	no	0.9987	Symbols: Peroxidase superfamily protein chr2:9513341-9514484 FORWARD LENGTH=329	Eukaryota	Streptophyta	Brassicales	Brassicaceae	Arabidopsis	Arabidopsis thaliana	0.9987	26.4	17	0.028	0.998	59	329	11.8	0.9987	17	0.2666	1	AT2G22420.1	S
<annotation protein_description=573	AT3G55620.1	no	0.9774	Symbols: emb1624 Translation initiation factor IF6 chr3:20634581-20636312 FORWARD LENGTH=245	Eukaryota	Streptophyta	Brassicales	Brassicaceae	Arabidopsis	Arabidopsis thaliana	0.9774	17.1	8	0.014	0.067	35	245	5.44	0.9774	8	0.2663	1	AT3G55620.1	S
<annotation protein_description=423	AT2G34070.1	154	0.9981	Symbols: TBL37 TRICHOME BIREFRINGENCE-LIKE 37 chr2:14387631-14390160 REVERSE LENGTH=385	Eukaryota	Streptophyta	Brassicales	Brassicaceae	Arabidopsis	Arabidopsis thaliana	0.9981	15.3	13	0.027	0.88	64	385	9.07	0.9981	13	0.2651	1	AT2G34070.1	S
<annotation protein_description=413	AT4G30530.1	151	0.9984	Symbols: Class I glutamine amidotransferase-like superfamily protein chr4:14920605-14922286 FORWARD LENGTH=250	Eukaryota	Streptophyta	Brassicales	Brassicaceae	Arabidopsis	Arabidopsis thaliana	0.9984	21.6	12	0.026	0.94	27	250	8.52	0.9984	12	0.2605	1	AT4G30530.1	S
<annotation protein_description=125	AT4G34260.1	no	1	Symbols: FUC95A 1,2-alpha-L-fucosidases chr4:16398130-16401591 FORWARD LENGTH=843	Eukaryota	Streptophyta	Brassicales	Brassicaceae	Arabidopsis	Arabidopsis thaliana	1	14.6	39	0.056	1	122	843	28.44	1	39	0.2541	1	AT4G34260.1	S
<annotation protein_description=162	AT5G55480.1	no	1	Symbols: SVL1 SHV3-like 1 chr5:22474277-22477819 FORWARD LENGTH=766	Eukaryota	Streptophyta	Brassicales	Brassicaceae	Arabidopsis	Arabidopsis thaliana	1	15	31	0.052	1	107	766	23.53	1	31	0.2441	1	AT5G55480.1	S
<annotation protein_description=594	AT1G09490.1	193	0.9676	Symbols: NAD(P)-binding Rossmann-fold superfamily protein chr1:3064172-3065815 FORWARD LENGTH=322	Eukaryota	Streptophyta	Brassicales	Brassicaceae	Arabidopsis	Arabidopsis thaliana	0.9675	18.9	13	0.017	0.247	48	322	9.76	0.9675	13	0.2388	2	AT1G09490.1,AT1G09490.2	S
<annotation protein_description=516	AT1G47960.1	no	0.9902	Symbols: C/VIF1, ATC/VIF1 cell wall / vacuolar inhibitor of fructosidase 1 chr1:17681954-17683516 REVERSE LENGTH=205	Eukaryota	Streptophyta	Brassicales	Brassicaceae	Arabidopsis	Arabidopsis thaliana	0.9902	20.5	10	0.018	0.715	26	205	8.04	0.9902	10	0.2282	1	AT1G47960.1	S
<annotation protein_description=145	AT5G11720.1	no	1	Symbols: Glycosyl hydrolases family 31 protein chr5:3776840-3780025 FORWARD LENGTH=902	Eukaryota	Streptophyta	Brassicales	Brassicaceae	Arabidopsis	Arabidopsis thaliana	1	18.3	35	0.074	1	128	902	28.81	1	35	0.2251	1	AT5G11720.1	S
<annotation protein_description=287	AT5G34940.2	106	1	Symbols: AtGUS3, GUS3 glucuronidase 3 chr5:13235912-13238718 REVERSE LENGTH=536	Eukaryota	Streptophyta	Brassicales	Brassicaceae	Arabidopsis	Arabidopsis thaliana	1	24.9	18	0.033	1	73	536	14.99	1	18	0.2225	2	AT5G34940.3,AT5G34940.2	S
<annotation protein_description=287	AT5G34940.3	106	1	Symbols: AtGUS3, GUS3 glucuronidase 3 chr5:13236566-13238718 REVERSE LENGTH=382	Eukaryota	Streptophyta	Brassicales	Brassicaceae	Arabidopsis	Arabidopsis thaliana	1	24.9	18	0.033	1	50	382	14.99	1	18	0.2225	2	AT5G34940.3,AT5G34940.2	S
<annotation protein_description=464	AT3G10850.1	no	0.9947	Symbols: GLX2-2, GLY2 Metallo-hydrolase/oxidoreductase superfamily protein chr3:3397756-3399522 REVERSE LENGTH=258	Eukaryota	Streptophyta	Brassicales	Brassicaceae	Arabidopsis	Arabidopsis thaliana	0.9947	17.4	8	0.013	0.978	26	258	7.59	0.9947	8	0.1942	1	AT3G10850.1	S
<annotation protein_description=440	AT2G43620.1	no	0.997	Symbols: Chitinase family protein chr2:18093954-18095025 REVERSE LENGTH=283	Eukaryota	Streptophyta	Brassicales	Brassicaceae	Arabidopsis	Arabidopsis thaliana	0.997	16.6	9	0.013	0.989	32	283	8.58	0.997	9	0.1938	1	AT2G43620.1	S
<annotation protein_description=431	AT3G19620.1	no	0.9978	Symbols: Glycosyl hydrolase family protein chr3:6815613-6818308 REVERSE LENGTH=781	Eukaryota	Streptophyta	Brassicales	Brassicaceae	Arabidopsis	Arabidopsis thaliana	0.9978	8.6	28	0.048	0.836	103	781	26.96	0.9978	28	0.192	1	AT3G19620.1	S
<annotation protein_description=353	AT1G79500.1	132	0.9997	Symbols: AtkdsA1 Aldolase-type TIM barrel family protein chr1:29903604-29905989 FORWARD LENGTH=290	Eukaryota	Streptophyta	Brassicales	Brassicaceae	Arabidopsis	Arabidopsis thaliana	0.9996	27.9	13	0.025	0.999	42	290	12.68	0.9996	13	0.1899	4	AT1G79500.2,AT1G79500.3,AT1G79500.4,AT1G79500.1	S
<annotation protein_description=353	AT1G79500.2	132	0.9997	Symbols: AtkdsA1 Aldolase-type TIM barrel family protein chr1:29903604-29905989 FORWARD LENGTH=290	Eukaryota	Streptophyta	Brassicales	Brassicaceae	Arabidopsis	Arabidopsis thaliana	0.9996	27.9	13	0.025	0.999	42	290	12.68	0.9996	13	0.1899	4	AT1G79500.2,AT1G79500.3,AT1G79500.4,AT1G79500.1	S
<annotation protein_description=353	AT1G79500.3	132	0.9997	Symbols: AtkdsA1 Aldolase-type TIM barrel family protein chr1:29903604-29905989 FORWARD LENGTH=290	Eukaryota	Streptophyta	Brassicales	Brassicaceae	Arabidopsis	Arabidopsis thaliana	0.9996	27.9	13	0.025	0.999	42	290	12.68	0.9996	13	0.1899	4	AT1G79500.2,AT1G79500.3,AT1G79500.4,AT1G79500.1	S
<annotation protein_description=353	AT1G79500.4	132	0.9997	Symbols: AtkdsA1 Aldolase-type TIM barrel family protein chr1:29903604-29905989 FORWARD LENGTH=290	Eukaryota	Streptophyta	Brassicales	Brassicaceae	Arabidopsis	Arabidopsis thaliana	0.9996	27.9	13	0.025	0.999	42	290	12.68	0.9996	13	0.1899	4	AT1G79500.2,AT1G79500.3,AT1G79500.4,AT1G79500.1	S
<annotation protein_description=367	AT3G14210.1	no	0.9994	Symbols: ESM1 epithiospecifier modifier 1 chr3:4729886-4731562 FORWARD LENGTH=392	Eukaryota	Streptophyta	Brassicales	Brassicaceae	Arabidopsis	Arabidopsis thaliana	0.9994	14.3	12	0.021	0.99	53	392	11.92	0.9994	12	0.1864	1	AT3G14210.1	S
<annotation protein_description=454	AT1G02360.1	no	0.9959	Symbols: Chitinase family protein chr1:472138-473116 REVERSE LENGTH=272	Eukaryota	Streptophyta	Brassicales	Brassicaceae	Arabidopsis	Arabidopsis thaliana	0.9959	15.8	6	0.015	0.74	35	272	5.94	0.9959	6	0.1864	1	AT1G02360.1	S
<annotation protein_description=196	AT1G26390.1	15	1	Symbols: FAD-binding Berberine family protein chr1:9130164-9131756 REVERSE LENGTH=530	Eukaryota	Streptophyta	Brassicales	Brassicaceae	Arabidopsis	Arabidopsis thaliana	0.9888	12.1	18	0.058	0.999	65	530	17.85	0.9888	18	0.1847	1	AT1G26390.1	S
<annotation protein_description=308	AT2G34930.1	no	0.9999	Symbols: disease resistance family protein / LRR family protein chr2:14737169-14739886 REVERSE LENGTH=905	Eukaryota	Streptophyta	Brassicales	Brassicaceae	Arabidopsis	Arabidopsis thaliana	0.9999	13.4	26	0.034	1	201	905	26.71	0.9999	26	0.1803	1	AT2G34930.1	S
<annotation protein_description=476	AT1G07700.3	169	0.9936	Symbols: Thioredoxin superfamily protein chr1:2380297-2381127 FORWARD LENGTH=217	Eukaryota	Streptophyta	Brassicales	Brassicaceae	Arabidopsis	Arabidopsis thaliana	0.9933	25	10	0.018	0.934	32	217	10.23	0.9933	10	0.1799	2	AT1G07700.1,AT1G07700.3	S
<annotation protein_description=560	AT2G43590.1	187	0.9799	Symbols: Chitinase family protein chr2:18081592-18082749 REVERSE LENGTH=264	Eukaryota	Streptophyta	Brassicales	Brassicaceae	Arabidopsis	Arabidopsis thaliana	0.9791	12.1	6	0.009	0.371	31	264	6.07	0.9791	6	0.1793	1	AT2G43590.1	S
<annotation protein_description=586	AT4G19810.1	no	0.9698	Symbols: Glycosyl hydrolase family protein with chitinase insertion domain chr4:10764151-10765753 REVERSE LENGTH=379	Eukaryota	Streptophyta	Brassicales	Brassicaceae	Arabidopsis	Arabidopsis thaliana	0.9698	9.8	8	0.019	0.05	42	379	8.03	0.9698	8	0.179	1	AT4G19810.1	S
<annotation protein_description=479	AT4G14800.1	171	0.9935	Symbols: PBD2 20S proteasome beta subunit D2 chr4:8500398-8502058 FORWARD LENGTH=199	Eukaryota	Streptophyta	Brassicales	Brassicaceae	Arabidopsis	Arabidopsis thaliana	0.9935	41.2	11	0.015	0.994	26	199	11.81	0.9935	11	0.1714	1	AT4G14800.1	S
<annotation protein_description=25	AT1G33610.1	no	1	Symbols: Leucine-rich repeat (LRR) family protein chr1:12188910-12190346 FORWARD LENGTH=478	Eukaryota	Streptophyta	Brassicales	Brassicaceae	Arabidopsis	Arabidopsis thaliana	1	9.8	13	0.025	0.999	99	478	14.77	1	13	0.1631	1	AT1G33610.1	S
<annotation protein_description=501	AT1G28660.1	no	0.9915	Symbols: GDSL-like Lipase/Acylhydrolase superfamily protein chr1:10071856-10073371 REVERSE LENGTH=383	Eukaryota	Streptophyta	Brassicales	Brassicaceae	Arabidopsis	Arabidopsis thaliana	0.9915	3.9	5	0.014	0.062	48	383	6.06	0.9915	5	0.1516	1	AT1G28660.1	S
<annotation protein_description=20	AT1G21750.1	no	1	Symbols: ATPDIL1-1, ATPDI5, PDI5, PDIL1-1 PDI-like 1-1 chr1:7645767-7648514 FORWARD LENGTH=501	Eukaryota	Streptophyta	Brassicales	Brassicaceae	Arabidopsis	Arabidopsis thaliana	1	26.9	24	0.038	1	44	501	29.34	1	24	0.1515	2	AT1G21750.2,AT1G21750.1	S
<annotation protein_description=20	AT1G21750.2	no	1	Symbols: ATPDIL1-1, PDIL1-1 PDI-like 1-1 chr1:7645767-7648695 FORWARD LENGTH=487	Eukaryota	Streptophyta	Brassicales	Brassicaceae	Arabidopsis	Arabidopsis thaliana	1	26.9	24	0.038	1	48	487	29.34	1	24	0.1515	2	AT1G21750.2,AT1G21750.1	S
<annotation protein_description=321	AT2G22970.1	121	0.9999	Symbols: SCPL11 serine carboxypeptidase-like 11 chr2:9774875-9778224 FORWARD LENGTH=433	Eukaryota	Streptophyta	Brassicales	Brassicaceae	Arabidopsis	Arabidopsis thaliana	0.9998	13.4	8	0.021	0.962	58	433	9.87	0.9998	8	0.1501	3	AT2G22970.1,AT2G22970.2,AT2G22970.3	S
<annotation protein_description=321	AT2G22970.2	121	0.9999	Symbols: SCPL11 serine carboxypeptidase-like 11 chr2:9774875-9777146 FORWARD LENGTH=320	Eukaryota	Streptophyta	Brassicales	Brassicaceae	Arabidopsis	Arabidopsis thaliana	0.9998	13.4	8	0.021	0.962	44	320	9.87	0.9998	8	0.1501	3	AT2G22970.1,AT2G22970.2,AT2G22970.3	S
<annotation protein_description=321	AT2G22970.3	121	0.9999	Symbols: SCPL11 serine carboxypeptidase-like 11 chr2:9774875-9778255 FORWARD LENGTH=443	Eukaryota	Streptophyta	Brassicales	Brassicaceae	Arabidopsis	Arabidopsis thaliana	0.9998	13.4	8	0.021	0.962	62	443	9.87	0.9998	8	0.1501	3	AT2G22970.1,AT2G22970.2,AT2G22970.3	S
<annotation protein_description=525	AT5G08260.1	no	0.9881	Symbols: scpl35 serine carboxypeptidase-like 35 chr5:2657236-2661272 FORWARD LENGTH=480	Eukaryota	Streptophyta	Brassicales	Brassicaceae	Arabidopsis	Arabidopsis thaliana	0.9881	11.9	10	0.019	0.309	57	480	12.37	0.9881	10	0.148	1	AT5G08260.1	S
<annotation protein_description=409	AT2G46930.1	no	0.9984	Symbols: Pectinacetylesterase family protein chr2:19283625-19286090 FORWARD LENGTH=416	Eukaryota	Streptophyta	Brassicales	Brassicaceae	Arabidopsis	Arabidopsis thaliana	0.9984	15.6	9	0.019	0.98	55	416	11.71	0.9984	9	0.1422	1	AT2G46930.1	S
<annotation protein_description=420	AT2G14260.1	no	0.9981	Symbols: PIP proline iminopeptidase chr2:6041441-6043869 REVERSE LENGTH=380	Eukaryota	Streptophyta	Brassicales	Brassicaceae	Arabidopsis	Arabidopsis thaliana	0.9981	22.2	10	0.017	0.983	54	380	13.01	0.9981	10	0.1421	2	AT2G14260.1,AT2G14260.2	S
<annotation protein_description=588	AT4G17530.1	191	0.9688	Symbols: RAB1C, ATRAB1C, ATRABD2C RAB GTPase homolog 1C chr4:9773721-9775424 REVERSE LENGTH=202	Eukaryota	Streptophyta	Brassicales	Brassicaceae	Arabidopsis	Arabidopsis thaliana	0.9682	21.3	7	0.015	0.165	24	202	9.29	0.9682	7	0.1351	2	AT5G47200.1,AT4G17530.1	S
<annotation protein_description=588	AT5G47200.1	191	0.9688	Symbols: ATRABD2B, ATRAB1A, RAB1A RAB GTPase homolog 1A chr5:19167029-19168718 FORWARD LENGTH=202	Eukaryota	Streptophyta	Brassicales	Brassicaceae	Arabidopsis	Arabidopsis thaliana	0.9682	21.3	7	0.015	0.165	24	202	9.29	0.9682	7	0.1351	2	AT5G47200.1,AT4G17530.1	S
<annotation protein_description=485	AT5G26280.1	173	0.9931	Symbols: TRAF-like family protein chr5:9208724-9210403 FORWARD LENGTH=350	Eukaryota	Streptophyta	Brassicales	Brassicaceae	Arabidopsis	Arabidopsis thaliana	0.9928	25.4	10	0.021	0.426	45	350	13.69	0.9928	10	0.1343	2	AT5G26280.2,AT5G26280.1	S
<annotation protein_description=485	AT5G26280.2	173	0.9931	Symbols: TRAF-like family protein chr5:9208724-9210403 FORWARD LENGTH=327	Eukaryota	Streptophyta	Brassicales	Brassicaceae	Arabidopsis	Arabidopsis thaliana	0.9928	25.4	10	0.021	0.426	40	327	13.69	0.9928	10	0.1343	2	AT5G26280.2,AT5G26280.1	S
<annotation protein_description=402	AT1G33590.1	147	0.9986	Symbols: Leucine-rich repeat (LRR) family protein chr1:12177788-12179221 FORWARD LENGTH=477	Eukaryota	Streptophyta	Brassicales	Brassicaceae	Arabidopsis	Arabidopsis thaliana	0.9986	21.2	12	0.018	0.997	86	477	16.64	0.9986	12	0.1334	1	AT1G33590.1	S
<annotation protein_description=585	AT4G31140.1	190	0.9706	Symbols: O-Glycosyl hydrolases family 17 protein chr4:15141581-15143188 FORWARD LENGTH=484	Eukaryota	Streptophyta	Brassicales	Brassicaceae	Arabidopsis	Arabidopsis thaliana	0.9706	16.9	8	0.015	0.147	65	484	10.86	0.9706	8	0.1325	1	AT4G31140.1	S
<annotation protein_description=44	AT2G01820.1	no	1	Symbols: Leucine-rich repeat protein kinase family protein chr2:357664-360681 REVERSE LENGTH=943	Eukaryota	Streptophyta	Brassicales	Brassicaceae	Arabidopsis	Arabidopsis thaliana	1	7.7	20	0.035	1	144	943	28.64	1	20	0.1294	1	AT2G01820.1	S
<annotation protein_description=147	AT5G13690.1	no	1	Symbols: CYL1, NAGLU alpha-N-acetylglucosaminidase family / NAGLU family chr5:4415808-4420159 FORWARD LENGTH=806	Eukaryota	Streptophyta	Brassicales	Brassicaceae	Arabidopsis	Arabidopsis thaliana	1	17	20	0.031	1	118	806	29.2	1	20	0.1269	1	AT5G13690.1	S
<annotation protein_description=648	AT3G62750.1	204	0.9419	Symbols: BGLU8 beta glucosidase 8 chr3:23214375-23216900 FORWARD LENGTH=497	Eukaryota	Streptophyta	Brassicales	Brassicaceae	Arabidopsis	Arabidopsis thaliana	0.94	7.8	8	0.012	0.013	58	497	11.52	0.94	8	0.1209	1	AT3G62750.1	S
<annotation protein_description=198	AT1G32940.1	17	1	Symbols: ATSBT3.5, SBT3.5 Subtilase family protein chr1:11937634-11940856 FORWARD LENGTH=774	Eukaryota	Streptophyta	Brassicales	Brassicaceae	Arabidopsis	Arabidopsis thaliana	1	14.5	13	0.027	1	94	774	20.08	1	13	0.1199	1	AT1G32940.1	S
<annotation protein_description=655	AT3G07460.1	no	0.9328	Symbols: Protein of unknown function, DUF538 chr3:2384837-2385617 REVERSE LENGTH=177	Eukaryota	Streptophyta	Brassicales	Brassicaceae	Arabidopsis	Arabidopsis thaliana	0.9328	7.1	5	0.008	0.022	30	177	7.73	0.9328	5	0.1118	3	AT3G07460.2,AT3G07470.1,AT3G07460.1	S
<annotation protein_description=655	AT3G07460.2	no	0.9328	Symbols: Protein of unknown function, DUF538 chr3:2384544-2385617 REVERSE LENGTH=271	Eukaryota	Streptophyta	Brassicales	Brassicaceae	Arabidopsis	Arabidopsis thaliana	0.9328	7.1	5	0.008	0.022	49	271	7.73	0.9328	5	0.1118	3	AT3G07460.2,AT3G07470.1,AT3G07460.1	S
<annotation protein_description=655	AT3G07470.1	no	0.9328	Symbols: Protein of unknown function, DUF538 chr3:2387291-2388343 REVERSE LENGTH=169	Eukaryota	Streptophyta	Brassicales	Brassicaceae	Arabidopsis	Arabidopsis thaliana	0.9328	7.1	5	0.008	0.022	26	169	7.73	0.9328	5	0.1118	3	AT3G07460.2,AT3G07470.1,AT3G07460.1	S
<annotation protein_description=611	AT1G11910.1	196	0.9602	Symbols: APA1, ATAPA1 aspartic proteinase A1 chr1:4017119-4019874 REVERSE LENGTH=506	Eukaryota	Streptophyta	Brassicales	Brassicaceae	Arabidopsis	Arabidopsis thaliana	0.9601	7.3	9	0.009	0.011	56	506	16.06	0.9601	9	0.0997	1	AT1G11910.1	S
<annotation protein_description=304	AT1G77510.1	no	0.9999	Symbols: ATPDIL1-2, PDI6, ATPDI6, PDIL1-2 PDI-like 1-2 chr1:29126742-29129433 FORWARD LENGTH=508	Eukaryota	Streptophyta	Brassicales	Brassicaceae	Arabidopsis	Arabidopsis thaliana	0.9999	23.8	13	0.02	1	45	508	25.92	0.9999	13	0.0929	1	AT1G77510.1	S
<annotation protein_description=489	AT3G17180.1	no	0.9926	Symbols: scpl33 serine carboxypeptidase-like 33 chr3:5855861-5859157 REVERSE LENGTH=478	Eukaryota	Streptophyta	Brassicales	Brassicaceae	Arabidopsis	Arabidopsis thaliana	0.9926	9	6	0.016	0.161	62	478	13.7	0.9926	6	0.0805	1	AT3G17180.1	S
<annotation protein_description=630	AT4G33220.1	198	0.9528	Symbols: PME44, ATPME44 pectin methylesterase 44 chr4:16022506-16026130 FORWARD LENGTH=525	Eukaryota	Streptophyta	Brassicales	Brassicaceae	Arabidopsis	Arabidopsis thaliana	0.9522	6.1	7	0.012	0.053	76	525	15.37	0.9522	7	0.0803	1	AT4G33220.1	S
<annotation protein_description=497	AT1G30720.1	176	0.9918	Symbols: FAD-binding Berberine family protein chr1:10898197-10899780 FORWARD LENGTH=527	Eukaryota	Streptophyta	Brassicales	Brassicaceae	Arabidopsis	Arabidopsis thaliana	0.9918	9.5	7	0.017	0.32	82	527	16.59	0.9918	7	0.0775	1	AT1G30720.1	S
<annotation protein_description=224	AT5G63800.1	43	1	Symbols: MUM2, BGAL6 Glycosyl hydrolase family 35 protein chr5:25530323-25535678 FORWARD LENGTH=718	Eukaryota	Streptophyta	Brassicales	Brassicaceae	Arabidopsis	Arabidopsis thaliana	0.9939	10	9	0.018	0.444	86	718	21.94	0.9939	9	0.0755	1	AT5G63800.1	S
<annotation protein_description=668	AT3G10450.1	no	0.9225	Symbols: SCPL7 serine carboxypeptidase-like 7 chr3:3249544-3252320 FORWARD LENGTH=437	Eukaryota	Streptophyta	Brassicales	Brassicaceae	Arabidopsis	Arabidopsis thaliana	0.9225	13.5	3	0.007	0.157	54	437	7.48	0.9225	3	0.0685	2	AT3G10450.1,AT3G10450.2	S
<annotation protein_description=646	AT3G32980.1	no	0.9432	Symbols: Peroxidase superfamily protein chr3:13526404-13529949 REVERSE LENGTH=352	Eukaryota	Streptophyta	Brassicales	Brassicaceae	Arabidopsis	Arabidopsis thaliana	0.9432	17.3	3	0.029	0.997	58	352	8.1	0.9432	3	0.0647	1	AT3G32980.1	S
<annotation protein_description=544	AT2G37130.1	no	0.9845	Symbols: Peroxidase superfamily protein chr2:15598225-15600004 REVERSE LENGTH=327	Eukaryota	Streptophyta	Brassicales	Brassicaceae	Arabidopsis	Arabidopsis thaliana	0.9845	11.5	4	0.008	0.076	52	327	11.64	0.9845	4	0.0626	2	AT2G37130.2,AT2G37130.1	S
<annotation protein_description=477	AT4G15210.1	170	0.9936	Symbols: ATBETA-AMY, AT-BETA-AMY, RAM1, BMY1, BAM5 beta-amylase 5 chr4:8666734-8669357 REVERSE LENGTH=498	Eukaryota	Streptophyta	Brassicales	Brassicaceae	Arabidopsis	Arabidopsis thaliana	0.9936	10	5	0.011	0.063	60	498	15.19	0.9936	5	0.0606	1	AT4G15210.1	S
<annotation protein_description=379	AT1G51805.1	141	0.9991	Symbols: Leucine-rich repeat protein kinase family protein chr1:19221187-19225590 REVERSE LENGTH=884	Eukaryota	Streptophyta	Brassicales	Brassicaceae	Arabidopsis	Arabidopsis thaliana	0.9985	3.5	8	0.016	0.508	128	884	24.54	0.9985	8	0.0603	1	AT1G51805.1	S
<annotation protein_description=387	AT5G49760.1	no	0.999	Symbols: Leucine-rich repeat protein kinase family protein chr5:20216679-20221052 FORWARD LENGTH=953	Eukaryota	Streptophyta	Brassicales	Brassicaceae	Arabidopsis	Arabidopsis thaliana	0.999	4.7	10	0.018	0.332	158	953	30.92	0.999	10	0.0598	1	AT5G49760.1	S
<annotation protein_description=398	AT3G19400.1	145	0.9987	Symbols: Cysteine proteinases superfamily protein chr3:6725510-6726878 FORWARD LENGTH=362	Eukaryota	Streptophyta	Brassicales	Brassicaceae	Arabidopsis	Arabidopsis thaliana	0.9987	9.9	4	0.008	0.095	45	362	13.31	0.9987	4	0.0556	1	AT3G19400.1	S
<annotation protein_description=610	AT2G26440.1	no	0.9612	Symbols: Plant invertase/pectin methylesterase inhibitor superfamily chr2:11247407-11249407 FORWARD LENGTH=547	Eukaryota	Streptophyta	Brassicales	Brassicaceae	Arabidopsis	Arabidopsis thaliana	0.9612	11.2	5	0.01	0.049	71	547	16.32	0.9612	5	0.0545	1	AT2G26440.1	S
<annotation protein_description=637	AT1G13750.1	no	0.9484	Symbols: Purple acid phosphatases superfamily protein chr1:4715490-4718091 REVERSE LENGTH=613	Eukaryota	Streptophyta	Brassicales	Brassicaceae	Arabidopsis	Arabidopsis thaliana	0.9484	3.8	6	0.01	0.004	70	613	19.96	0.9484	6	0.0528	1	AT1G13750.1	S
<annotation protein_description=672	AT1G17100.1	no	0.9172	Symbols: SOUL heme-binding family protein chr1:5844766-5845539 FORWARD LENGTH=232	Eukaryota	Streptophyta	Brassicales	Brassicaceae	Arabidopsis	Arabidopsis thaliana	0.9172	11.6	2	0.004	0.003	23	232	6.78	0.9172	2	0.0501	1	AT1G17100.1	S
<annotation protein_description=622	AT3G51550.1	no	0.9568	Symbols: FER Malectin/receptor-like protein kinase family protein chr3:19117877-19120564 REVERSE LENGTH=895	Eukaryota	Streptophyta	Brassicales	Brassicaceae	Arabidopsis	Arabidopsis thaliana	0.9568	5.7	4	0.009	0.006	111	895	24.9	0.9568	4	0.0284	1	AT3G51550.1	S
<annotation protein_description=654	AT3G21630.1	no	0.9337	Symbols: CERK1, LYSM RLK1 chitin elicitor receptor kinase 1 chr3:7615543-7618530 REVERSE LENGTH=617	Eukaryota	Streptophyta	Brassicales	Brassicaceae	Arabidopsis	Arabidopsis thaliana	0.9337	9.9	3	0.007	0.013	86	617	18.84	0.9337	3	0.0275	1	AT3G21630.1	S
<annotation protein_description=639	AT1G06780.1	no	0.948	Symbols: GAUT6 galacturonosyltransferase 6 chr1:2083689-2086853 FORWARD LENGTH=589	Eukaryota	Streptophyta	Brassicales	Brassicaceae	Arabidopsis	Arabidopsis thaliana	0.948	3.9	1	0.003	0.001	96	589	21.16	0.948	1	0.0083	2	AT1G06780.2,AT1G06780.1	S
<annotation protein_description=639	AT1G06780.2	no	0.948	Symbols: GAUT6 galacturonosyltransferase 6 chr1:2083689-2086853 FORWARD LENGTH=602	Eukaryota	Streptophyta	Brassicales	Brassicaceae	Arabidopsis	Arabidopsis thaliana	0.948	3.9	1	0.003	0.001	100	602	21.16	0.948	1	0.0083	2	AT1G06780.2,AT1G06780.1	S

## Sheet: Nc14_inf_4th_rep
protein group	name	pseudo name	group probability	annotation	classification1	classification2	classification3	classification4	classification5	classification6	probability	percent coverage	total number unique peptides	pct spectrum ids	confidence	R L count	length	OI_VALUE	PROTEINPROPHET_PROBABILITY	TOTAL_SPECTRAL_COUNTS	APEX_PROTEIN_ABUNDANCE	NUMBER_OF_DEGENERATE_PROTEINS	IDS_DEGENERATE_PROTEINS	Secreted
<annotation protein_description=247	AT5G67360.1	no	1	Symbols: ARA12 Subtilase family protein chr5:26872192-26874465 REVERSE LENGTH=757	Eukaryota	Streptophyta	Brassicales	Brassicaceae	Arabidopsis	Arabidopsis thaliana	1	36.7	624	1.795	1	85	757	16.71	1	624	10.8572	1	AT5G67360.1	S
<annotation protein_description=289	AT1G76160.1	38	1	Symbols: sks5 SKU5 similar 5 chr1:28578211-28581020 REVERSE LENGTH=541	Eukaryota	Streptophyta	Brassicales	Brassicaceae	Arabidopsis	Arabidopsis thaliana	1	34.9	591	1.423	1	76	541	16.07	1	591	10.6925	1	AT1G76160.1	S
<annotation protein_description=375	AT5G26000.1	124	1	Symbols: TGG1, BGLU38 thioglucoside glucohydrolase 1 chr5:9079678-9082347 REVERSE LENGTH=541	Eukaryota	Streptophyta	Brassicales	Brassicaceae	Arabidopsis	Arabidopsis thaliana	1	46.3	767	2.354	1	66	541	21.38	1	767	10.4303	2	AT5G26000.2,AT5G26000.1	S
<annotation protein_description=375	AT5G26000.2	124	1	Symbols: TGG1, BGLU38 thioglucoside glucohydrolase 1 chr5:9080009-9082347 REVERSE LENGTH=456	Eukaryota	Streptophyta	Brassicales	Brassicaceae	Arabidopsis	Arabidopsis thaliana	1	46.3	767	2.354	1	55	456	21.38	1	767	10.4303	2	AT5G26000.2,AT5G26000.1	S
<annotation protein_description=52	AT1G78830.1	no	1	Symbols: Curculin-like (mannose-binding) lectin family protein chr1:29637141-29638508 REVERSE LENGTH=455	Eukaryota	Streptophyta	Brassicales	Brassicaceae	Arabidopsis	Arabidopsis thaliana	1	43.1	520	1.309	1	62	455	15.98	1	520	9.4609	1	AT1G78830.1	S
<annotation protein_description=10	AT1G09750.1	no	1	Symbols: Eukaryotic aspartyl protease family protein chr1:3157541-3158960 FORWARD LENGTH=449	Eukaryota	Streptophyta	Brassicales	Brassicaceae	Arabidopsis	Arabidopsis thaliana	1	26.5	188	0.413	1	62	449	6.08	1	188	8.9901	1	AT1G09750.1	S
<annotation protein_description=174	AT4G27520.1	no	1	Symbols: ENODL2, AtENODL2 early nodulin-like protein 2 chr4:13750668-13751819 REVERSE LENGTH=349	Eukaryota	Streptophyta	Brassicales	Brassicaceae	Arabidopsis	Arabidopsis thaliana	1	20.9	294	0.913	1	21	349	10.04	1	294	8.5138	1	AT4G27520.1	S
<annotation protein_description=152	AT3G57260.1	no	1	Symbols: BGL2, PR2, BG2, PR-2 beta-1,3-glucanase 2 chr3:21188709-21189822 REVERSE LENGTH=339	Eukaryota	Streptophyta	Brassicales	Brassicaceae	Arabidopsis	Arabidopsis thaliana	1	44	219	0.688	1	44	339	9.65	1	219	6.5982	1	AT3G57260.1	S
<annotation protein_description=209	AT5G20630.1	no	1	Symbols: GLP3, GLP3A, GLP3B, ATGER3, GER3 germin 3 chr5:6975315-6975950 REVERSE LENGTH=211	Eukaryota	Streptophyta	Brassicales	Brassicaceae	Arabidopsis	Arabidopsis thaliana	1	29.4	52	0.114	1	24	211	3.41	1	52	4.4336	1	AT5G20630.1	S
<annotation protein_description=51	AT1G78820.1	no	1	Symbols: D-mannose binding lectin protein with Apple-like carbohydrate-binding domain chr1:29634401-29635768 REVERSE LENGTH=455	Eukaryota	Streptophyta	Brassicales	Brassicaceae	Arabidopsis	Arabidopsis thaliana	1	34.9	189	0.384	1	62	455	13.24	1	189	4.1503	1	AT1G78820.1	S
<annotation protein_description=144	AT3G54400.1	no	1	Symbols: Eukaryotic aspartyl protease family protein chr3:20140291-20142599 REVERSE LENGTH=425	Eukaryota	Streptophyta	Brassicales	Brassicaceae	Arabidopsis	Arabidopsis thaliana	1	22.8	142	0.309	1	66	425	10.74	1	142	3.844	1	AT3G54400.1	S
<annotation protein_description=90	AT2G43570.1	no	1	Symbols: CHI chitinase, putative chr2:18076389-18077435 REVERSE LENGTH=277	Eukaryota	Streptophyta	Brassicales	Brassicaceae	Arabidopsis	Arabidopsis thaliana	1	24.9	95	0.28	1	24	277	7.28	1	95	3.794	1	AT2G43570.1	S
<annotation protein_description=166	AT4G12880.1	no	1	Symbols: ENODL19, AtENODL19 early nodulin-like protein 19 chr4:7544572-7545226 REVERSE LENGTH=141	Eukaryota	Streptophyta	Brassicales	Brassicaceae	Arabidopsis	Arabidopsis thaliana	1	27.2	57	0.119	1	21	141	4.43	1	57	3.7409	2	AT4G12880.1,AT4G12880.2	S
<annotation protein_description=255	AT1G06680.2	4	1	Symbols: PSBP-1, OEE2, PSII-P photosystem II subunit P-1 chr1:2048076-2049186 FORWARD LENGTH=219	Eukaryota	Streptophyta	Brassicales	Brassicaceae	Arabidopsis	Arabidopsis thaliana	1	50.7	110	0.296	1	25	219	9.52	1	110	3.3594	2	AT1G06680.2,AT1G06680.1	S
<annotation protein_description=21	AT1G17860.1	no	1	Symbols: Kunitz family trypsin and protease inhibitor protein chr1:6149343-6149933 FORWARD LENGTH=196	Eukaryota	Streptophyta	Brassicales	Brassicaceae	Arabidopsis	Arabidopsis thaliana	1	17.3	118	0.326	1	24	196	10.36	1	118	3.3115	1	AT1G17860.1	S
<annotation protein_description=82	AT2G30870.1	no	1	Symbols: ATGSTF10, ERD13, ATGSTF4, GSTF10 glutathione S-transferase PHI 10 chr2:13141490-13142392 FORWARD LENGTH=215	Eukaryota	Streptophyta	Brassicales	Brassicaceae	Arabidopsis	Arabidopsis thaliana	1	44.2	102	0.285	1	32	215	9.33	1	102	3.1785	1	AT2G30870.1	S
<annotation protein_description=196	AT5G08380.1	no	1	Symbols: AtAGAL1, AGAL1 alpha-galactosidase 1 chr5:2694851-2697616 REVERSE LENGTH=410	Eukaryota	Streptophyta	Brassicales	Brassicaceae	Arabidopsis	Arabidopsis thaliana	1	33.4	140	0.375	1	51	410	13.07	1	140	3.1143	1	AT5G08380.1	S
<annotation protein_description=311	AT2G45470.1	60	1	Symbols: FLA8, AGP8 FASCICLIN-like arabinogalactan protein 8 chr2:18742797-18744059 REVERSE LENGTH=420	Eukaryota	Streptophyta	Brassicales	Brassicaceae	Arabidopsis	Arabidopsis thaliana	1	19.8	90	0.201	1	50	420	9.35	1	90	2.7986	1	AT2G45470.1	S
<annotation protein_description=345	AT4G20830.1	94	1	Symbols: FAD-binding Berberine family protein chr4:11155486-11157577 FORWARD LENGTH=570	Eukaryota	Streptophyta	Brassicales	Brassicaceae	Arabidopsis	Arabidopsis thaliana	1	45.6	199	0.613	1	73	570	21.5	1	199	2.691	2	AT4G20830.2,AT4G20830.1	S
<annotation protein_description=345	AT4G20830.2	94	1	Symbols: FAD-binding Berberine family protein chr4:11155486-11157108 FORWARD LENGTH=540	Eukaryota	Streptophyta	Brassicales	Brassicaceae	Arabidopsis	Arabidopsis thaliana	1	45.6	199	0.613	1	67	540	21.5	1	199	2.691	2	AT4G20830.2,AT4G20830.1	S
<annotation protein_description=13	AT1G10370.1	no	1	Symbols: GST30, ATGSTU17, GST30B, ERD9 Glutathione S-transferase family protein chr1:3397274-3398273 REVERSE LENGTH=227	Eukaryota	Streptophyta	Brassicales	Brassicaceae	Arabidopsis	Arabidopsis thaliana	1	21.1	61	0.169	1	28	227	6.62	1	61	2.679	1	AT1G10370.1	S
<annotation protein_description=171	AT4G16500.1	no	1	Symbols: Cystatin/monellin superfamily protein chr4:9301530-9301883 REVERSE LENGTH=117	Eukaryota	Streptophyta	Brassicales	Brassicaceae	Arabidopsis	Arabidopsis thaliana	1	37.6	42	0.087	1	15	117	5	1	42	2.4422	1	AT4G16500.1	S
<annotation protein_description=141	AT3G52880.2	no	1	Symbols: ATMDAR1, MDAR1 monodehydroascorbate reductase 1 chr3:19601477-19604366 REVERSE LENGTH=466	Eukaryota	Streptophyta	Brassicales	Brassicaceae	Arabidopsis	Arabidopsis thaliana	1	50.7	172	0.459	1	57	466	21.67	1	172	2.3077	2	AT3G52880.1,AT3G52880.2	S
<annotation protein_description=408	AT5G44130.1	no	0.9999	Symbols: FLA13 FASCICLIN-like arabinogalactan protein 13 precursor chr5:17761128-17761871 FORWARD LENGTH=247	Eukaryota	Streptophyta	Brassicales	Brassicaceae	Arabidopsis	Arabidopsis thaliana	0.9999	13.4	42	0.106	0.999	42	247	5.75	0.9999	42	2.1234	1	AT5G44130.1	S
<annotation protein_description=24	AT1G21670.1	no	1	Symbols: LOCATED IN: cell wall, plant-type cell wall; EXPRESSED IN: 23 plant structures; EXPRESSED DURING: 14 growth stages; CONTAINS InterPro DOMAIN/s: WD40-like Beta Propeller (InterPro:IPR011659), Six-bladed beta-propeller, TolB-like (InterPro:IPR011042); BEST Arabidopsis thaliana protein match is: DPP6 N-terminal domain-like protein (TAIR:AT1G21680.1); Has 8461 Blast hits to 5060 proteins in …	Eukaryota	Streptophyta	Brassicales	Brassicaceae	Arabidopsis	Arabidopsis thaliana	1	38.3	183	0.507	1	88	703	25.63	1	183	2.0759	1	AT1G21670.1	S
<annotation protein_description=480	AT5G23820.1	no	0.9991	Symbols: MD-2-related lipid recognition domain-containing protein chr5:8031386-8032809 FORWARD LENGTH=164	Eukaryota	Streptophyta	Brassicales	Brassicaceae	Arabidopsis	Arabidopsis thaliana	0.9991	19.5	32	0.06	0.989	21	164	4.48	0.9991	32	2.0748	1	AT5G23820.1	S
<annotation protein_description=225	AT5G48540.1	no	1	Symbols: receptor-like protein kinase-related family protein chr5:19669096-19669887 REVERSE LENGTH=263	Eukaryota	Streptophyta	Brassicales	Brassicaceae	Arabidopsis	Arabidopsis thaliana	1	25.1	78	0.247	1	36	263	11.34	1	78	1.9998	1	AT5G48540.1	S
<annotation protein_description=319	AT3G15356.1	68	1	Symbols: Legume lectin family protein chr3:5174603-5175418 REVERSE LENGTH=271	Eukaryota	Streptophyta	Brassicales	Brassicaceae	Arabidopsis	Arabidopsis thaliana	1	29.2	65	0.193	1	32	271	9.56	1	65	1.9768	1	AT3G15356.1	S
<annotation protein_description=116	AT3G16850.1	no	1	Symbols: Pectin lyase-like superfamily protein chr3:5748692-5750981 FORWARD LENGTH=455	Eukaryota	Streptophyta	Brassicales	Brassicaceae	Arabidopsis	Arabidopsis thaliana	1	26.6	45	0.105	1	55	455	6.72	1	45	1.9469	1	AT3G16850.1	S
<annotation protein_description=379	AT5G40370.1	128	1	Symbols: Glutaredoxin family protein chr5:16147826-16149052 REVERSE LENGTH=111	Eukaryota	Streptophyta	Brassicales	Brassicaceae	Arabidopsis	Arabidopsis thaliana	1	36	35	0.091	1	11	111	5.27	1	35	1.9309	1	AT5G40370.1	S
<annotation protein_description=381	AT5G45280.2	130	1	Symbols: Pectinacetylesterase family protein chr5:18346862-18349488 FORWARD LENGTH=391	Eukaryota	Streptophyta	Brassicales	Brassicaceae	Arabidopsis	Arabidopsis thaliana	1	23	79	0.236	1	36	391	12.62	1	79	1.82	1	AT5G45280.2	S
<annotation protein_description=63	AT2G04780.1	no	1	Symbols: FLA7 FASCICLIN-like arabinoogalactan 7 chr2:1677488-1678252 FORWARD LENGTH=254	Eukaryota	Streptophyta	Brassicales	Brassicaceae	Arabidopsis	Arabidopsis thaliana	1	11.4	31	0.079	0.995	30	254	5.21	1	31	1.7299	2	AT2G04780.2,AT2G04780.1	S
<annotation protein_description=63	AT2G04780.2	no	1	Symbols: FLA7 FASCICLIN-like arabinoogalactan 7 chr2:1677488-1678252 FORWARD LENGTH=254	Eukaryota	Streptophyta	Brassicales	Brassicaceae	Arabidopsis	Arabidopsis thaliana	1	11.4	31	0.079	0.995	30	254	5.21	1	31	1.7299	2	AT2G04780.2,AT2G04780.1	S
<annotation protein_description=192	AT5G05340.1	no	1	Symbols: Peroxidase superfamily protein chr5:1579142-1580819 REVERSE LENGTH=324	Eukaryota	Streptophyta	Brassicales	Brassicaceae	Arabidopsis	Arabidopsis thaliana	1	38.6	45	0.129	1	45	324	8.63	1	45	1.516	1	AT5G05340.1	S
<annotation protein_description=354	AT4G30270.1	103	1	Symbols: MERI5B, MERI-5, XTH24, SEN4 xyloglucan endotransglucosylase/hydrolase 24 chr4:14819445-14820448 REVERSE LENGTH=269	Eukaryota	Streptophyta	Brassicales	Brassicaceae	Arabidopsis	Arabidopsis thaliana	1	36.4	51	0.134	1	29	269	10.1	1	51	1.4681	1	AT4G30270.1	S
<annotation protein_description=326	AT3G49120.1	75	1	Symbols: ATPERX34, PERX34, PRXCB, ATPCB, PRX34 peroxidase CB chr3:18207819-18210041 FORWARD LENGTH=353	Eukaryota	Streptophyta	Brassicales	Brassicaceae	Arabidopsis	Arabidopsis thaliana	1	24.6	42	0.112	1	64	353	8.51	1	42	1.4349	1	AT3G49120.1	S
<annotation protein_description=125	AT3G23490.1	no	1	Symbols: CYN cyanase chr3:8423238-8424415 REVERSE LENGTH=168	Eukaryota	Streptophyta	Brassicales	Brassicaceae	Arabidopsis	Arabidopsis thaliana	1	36.3	33	0.095	1	24	168	6.85	1	33	1.4006	1	AT3G23490.1	S
<annotation protein_description=329	AT3G52840.1	78	1	Symbols: BGAL2 beta-galactosidase 2 chr3:19581244-19586097 FORWARD LENGTH=727	Eukaryota	Streptophyta	Brassicales	Brassicaceae	Arabidopsis	Arabidopsis thaliana	1	23.1	83	0.228	1	79	727	17.64	1	83	1.368	1	AT3G52840.1	S
<annotation protein_description=357	AT4G34180.1	106	1	Symbols: Cyclase family protein chr4:16370060-16371383 REVERSE LENGTH=255	Eukaryota	Streptophyta	Brassicales	Brassicaceae	Arabidopsis	Arabidopsis thaliana	1	37.3	40	0.097	1	45	255	8.64	1	40	1.346	1	AT4G34180.1	S
<annotation protein_description=232	AT5G55730.1	no	1	Symbols: FLA1 FASCICLIN-like arabinogalactan 1 chr5:22558375-22560392 REVERSE LENGTH=424	Eukaryota	Streptophyta	Brassicales	Brassicaceae	Arabidopsis	Arabidopsis thaliana	1	11.3	64	0.191	1	54	424	13.85	1	64	1.3435	2	AT5G55730.1,AT5G55730.2	S
<annotation protein_description=232	AT5G55730.2	no	1	Symbols: FLA1 FASCICLIN-like arabinogalactan 1 chr5:22558375-22560392 REVERSE LENGTH=424	Eukaryota	Streptophyta	Brassicales	Brassicaceae	Arabidopsis	Arabidopsis thaliana	1	11.3	64	0.191	1	54	424	13.85	1	64	1.3435	2	AT5G55730.1,AT5G55730.2	S
<annotation protein_description=145	AT3G54420.1	no	1	Symbols: ATEP3, ATCHITIV, CHIV, EP3 homolog of carrot EP3-3 chitinase chr3:20145935-20147034 FORWARD LENGTH=273	Eukaryota	Streptophyta	Brassicales	Brassicaceae	Arabidopsis	Arabidopsis thaliana	1	12.8	30	0.071	0.963	26	273	6.6	1	30	1.3215	1	AT3G54420.1	S
<annotation protein_description=338	AT4G12910.1	87	1	Symbols: scpl20 serine carboxypeptidase-like 20 chr4:7550576-7553051 REVERSE LENGTH=497	Eukaryota	Streptophyta	Brassicales	Brassicaceae	Arabidopsis	Arabidopsis thaliana	1	21.5	64	0.165	1	58	497	14.33	1	64	1.2985	1	AT4G12910.1	S
<annotation protein_description=106	AT3G10740.1	no	1	Symbols: ASD1, ARAF1, ARAF, ATASD1 alpha-L-arabinofuranosidase 1 chr3:3361031-3364573 REVERSE LENGTH=678	Eukaryota	Streptophyta	Brassicales	Brassicaceae	Arabidopsis	Arabidopsis thaliana	1	17.7	86	0.269	1	74	678	19.54	1	86	1.2796	1	AT3G10740.1	S
<annotation protein_description=304	AT2G28470.1	53	1	Symbols: BGAL8 beta-galactosidase 8 chr2:12169047-12173164 REVERSE LENGTH=852	Eukaryota	Streptophyta	Brassicales	Brassicaceae	Arabidopsis	Arabidopsis thaliana	1	29.4	98	0.278	1	95	852	22.91	1	98	1.2436	2	AT2G28470.2,AT2G28470.1	S
<annotation protein_description=304	AT2G28470.2	53	1	Symbols: BGAL8 beta-galactosidase 8 chr2:12169047-12173146 REVERSE LENGTH=846	Eukaryota	Streptophyta	Brassicales	Brassicaceae	Arabidopsis	Arabidopsis thaliana	1	29.4	98	0.278	1	95	846	22.91	1	98	1.2436	2	AT2G28470.2,AT2G28470.1	S
<annotation protein_description=296	AT2G15220.1	45	1	Symbols: Plant basic secretory protein (BSP) family protein chr2:6608689-6609366 FORWARD LENGTH=225	Eukaryota	Streptophyta	Brassicales	Brassicaceae	Arabidopsis	Arabidopsis thaliana	1	36.4	36	0.106	1	30	225	8.62	1	36	1.2142	1	AT2G15220.1	S
<annotation protein_description=376	AT5G34940.2	125	1	Symbols: AtGUS3, GUS3 glucuronidase 3 chr5:13235912-13238718 REVERSE LENGTH=536	Eukaryota	Streptophyta	Brassicales	Brassicaceae	Arabidopsis	Arabidopsis thaliana	1	19.6	62	0.171	1	73	536	14.99	1	62	1.2025	1	AT5G34940.2	S
<annotation protein_description=518	AT5G15350.1	no	0.9972	Symbols: ENODL17, AtENODL17 early nodulin-like protein 17 chr5:4985184-4986154 REVERSE LENGTH=172	Eukaryota	Streptophyta	Brassicales	Brassicaceae	Arabidopsis	Arabidopsis thaliana	0.9972	10.5	19	0.047	0.192	19	172	4.6	0.9972	19	1.1975	1	AT5G15350.1	S
<annotation protein_description=114	AT3G16530.1	no	1	Symbols: Legume lectin family protein chr3:5624586-5625416 REVERSE LENGTH=276	Eukaryota	Streptophyta	Brassicales	Brassicaceae	Arabidopsis	Arabidopsis thaliana	1	23.9	27	0.057	1	32	276	6.65	1	27	1.1804	1	AT3G16530.1	S
<annotation protein_description=216	AT5G34850.1	no	1	Symbols: ATPAP26, PAP26 purple acid phosphatase 26 chr5:13108475-13111217 REVERSE LENGTH=475	Eukaryota	Streptophyta	Brassicales	Brassicaceae	Arabidopsis	Arabidopsis thaliana	1	37.1	72	0.197	1	52	475	17.76	1	72	1.1786	1	AT5G34850.1	S
<annotation protein_description=62	AT2G04690.1	no	1	Symbols: Pyridoxamine 5'-phosphate oxidase family protein chr2:1644628-1646179 FORWARD LENGTH=210	Eukaryota	Streptophyta	Brassicales	Brassicaceae	Arabidopsis	Arabidopsis thaliana	1	24.6	27	0.084	0.997	34	210	6.87	1	27	1.1426	2	AT2G04690.1,AT2G04690.2	S
<annotation protein_description=62	AT2G04690.2	no	1	Symbols: Pyridoxamine 5'-phosphate oxidase family protein chr2:1644628-1646035 FORWARD LENGTH=203	Eukaryota	Streptophyta	Brassicales	Brassicaceae	Arabidopsis	Arabidopsis thaliana	1	24.6	27	0.084	0.997	32	203	6.87	1	27	1.1426	2	AT2G04690.1,AT2G04690.2	S
<annotation protein_description=345	AT4G20840.1	94	1	Symbols: FAD-binding Berberine family protein chr4:11157916-11159535 FORWARD LENGTH=539	Eukaryota	Streptophyta	Brassicales	Brassicaceae	Arabidopsis	Arabidopsis thaliana	1	39	85	0.294	1	65	539	22.8	1	85	1.0839	1	AT4G20840.1	S
<annotation protein_description=22	AT1G20160.1	no	1	Symbols: ATSBT5.2 Subtilisin-like serine endopeptidase family protein chr1:6990852-6993854 REVERSE LENGTH=769	Eukaryota	Streptophyta	Brassicales	Brassicaceae	Arabidopsis	Arabidopsis thaliana	1	16.2	82	0.203	1	62	769	22.42	1	82	1.0633	2	AT1G20160.1,AT1G20160.2	S
<annotation protein_description=403	AT5G06720.1	no	0.9999	Symbols: ATPA2, PA2 peroxidase 2 chr5:2077567-2078857 REVERSE LENGTH=335	Eukaryota	Streptophyta	Brassicales	Brassicaceae	Arabidopsis	Arabidopsis thaliana	0.9999	6.3	11	0.036	0.301	46	335	3.29	0.9999	11	0.9719	1	AT5G06720.1	S
<annotation protein_description=346	AT4G20860.1	95	1	Symbols: FAD-binding Berberine family protein chr4:11172726-11174318 FORWARD LENGTH=530	Eukaryota	Streptophyta	Brassicales	Brassicaceae	Arabidopsis	Arabidopsis thaliana	1	22.6	79	0.24	1	84	530	23.71	1	79	0.9687	1	AT4G20860.1	S
<annotation protein_description=240	AT5G63800.1	no	1	Symbols: MUM2, BGAL6 Glycosyl hydrolase family 35 protein chr5:25530323-25535678 FORWARD LENGTH=718	Eukaryota	Streptophyta	Brassicales	Brassicaceae	Arabidopsis	Arabidopsis thaliana	1	29.1	73	0.189	1	86	718	21.94	1	73	0.9673	1	AT5G63800.1	S
<annotation protein_description=48	AT1G75040.1	no	1	Symbols: PR5, PR-5 pathogenesis-related gene 5 chr1:28177754-28178731 FORWARD LENGTH=239	Eukaryota	Streptophyta	Brassicales	Brassicaceae	Arabidopsis	Arabidopsis thaliana	1	20.9	24	0.062	0.991	24	239	7.27	1	24	0.9598	1	AT1G75040.1	S
<annotation protein_description=195	AT5G08370.1	no	1	Symbols: AtAGAL2, AGAL2 alpha-galactosidase 2 chr5:2691116-2693441 REVERSE LENGTH=396	Eukaryota	Streptophyta	Brassicales	Brassicaceae	Arabidopsis	Arabidopsis thaliana	1	33.2	54	0.105	1	54	396	16.42	1	54	0.9561	2	AT5G08370.2,AT5G08370.1	S
<annotation protein_description=243	AT5G64120.1	no	1	Symbols: Peroxidase superfamily protein chr5:25659551-25660946 REVERSE LENGTH=328	Eukaryota	Streptophyta	Brassicales	Brassicaceae	Arabidopsis	Arabidopsis thaliana	1	32	30	0.073	1	54	328	9.58	1	30	0.9104	1	AT5G64120.1	S
<annotation protein_description=369	AT5G13980.1	118	1	Symbols: Glycosyl hydrolase family 38 protein chr5:4508626-4514334 FORWARD LENGTH=1024	Eukaryota	Streptophyta	Brassicales	Brassicaceae	Arabidopsis	Arabidopsis thaliana	1	18.3	96	0.247	1	134	1024	30.83	1	96	0.9053	2	AT5G13980.2,AT5G13980.1	S
<annotation protein_description=369	AT5G13980.2	118	1	Symbols: Glycosyl hydrolase family 38 protein chr5:4508626-4514334 FORWARD LENGTH=1024	Eukaryota	Streptophyta	Brassicales	Brassicaceae	Arabidopsis	Arabidopsis thaliana	1	18.3	96	0.247	1	134	1024	30.83	1	96	0.9053	2	AT5G13980.2,AT5G13980.1	S
<annotation protein_description=331	AT3G55260.1	80	1	Symbols: HEXO1, ATHEX2 beta-hexosaminidase 1 chr3:20489317-20492858 FORWARD LENGTH=541	Eukaryota	Streptophyta	Brassicales	Brassicaceae	Arabidopsis	Arabidopsis thaliana	1	17.6	47	0.123	1	79	541	15.36	1	47	0.8896	1	AT3G55260.1	S
<annotation protein_description=135	AT3G45970.1	no	1	Symbols: ATEXLA1, EXPL1, ATEXPL1, ATHEXP BETA 2.1, EXLA1 expansin-like A1 chr3:16896238-16897189 FORWARD LENGTH=265	Eukaryota	Streptophyta	Brassicales	Brassicaceae	Arabidopsis	Arabidopsis thaliana	1	30.6	25	0.063	1	24	265	8.26	1	25	0.8799	1	AT3G45970.1	S
<annotation protein_description=151	AT3G57240.1	no	1	Symbols: BG3 beta-1,3-glucanase 3 chr3:21181916-21183045 REVERSE LENGTH=341	Eukaryota	Streptophyta	Brassicales	Brassicaceae	Arabidopsis	Arabidopsis thaliana	1	24.9	44	0.122	1	54	341	14.7	1	44	0.8702	1	AT3G57240.1	S
<annotation protein_description=198	AT5G10560.1	no	1	Symbols: Glycosyl hydrolase family protein chr5:3336335-3339351 REVERSE LENGTH=792	Eukaryota	Streptophyta	Brassicales	Brassicaceae	Arabidopsis	Arabidopsis thaliana	1	19.2	70	0.217	1	110	792	24.02	1	70	0.8472	1	AT5G10560.1	S
<annotation protein_description=368	AT5G12950.1	117	1	Symbols: Putative glycosyl hydrolase of unknown function (DUF1680) chr5:4093117-4096806 FORWARD LENGTH=861	Eukaryota	Streptophyta	Brassicales	Brassicaceae	Arabidopsis	Arabidopsis thaliana	1	27.8	86	0.237	1	121	861	29.62	1	86	0.8441	1	AT5G12950.1	S
<annotation protein_description=283	AT1G66970.1	32	1	Symbols: SVL2 SHV3-like 2 chr1:24992746-24996005 REVERSE LENGTH=763	Eukaryota	Streptophyta	Brassicales	Brassicaceae	Arabidopsis	Arabidopsis thaliana	1	12.8	66	0.227	1	108	763	22.92	1	66	0.8372	1	AT1G66970.1	S
<annotation protein_description=25	AT1G21680.1	no	1	Symbols: DPP6 N-terminal domain-like protein chr1:7613028-7615148 FORWARD LENGTH=706	Eukaryota	Streptophyta	Brassicales	Brassicaceae	Arabidopsis	Arabidopsis thaliana	1	27.8	64	0.16	1	106	706	22.77	1	64	0.8171	1	AT1G21680.1	S
<annotation protein_description=656	AT4G23170.1	186	0.9297	Symbols: EP1, CRK9 receptor-like protein kinase-related family protein chr4:12135205-12136002 FORWARD LENGTH=265	Eukaryota	Streptophyta	Brassicales	Brassicaceae	Arabidopsis	Arabidopsis thaliana	0.9286	6.8	13	0.024	0.054	41	265	4.35	0.9286	13	0.8068	1	AT4G23170.1	S
<annotation protein_description=423	AT2G14610.1	no	0.9998	Symbols: PR1, PR 1, ATPR1 pathogenesis-related gene 1 chr2:6241944-6242429 REVERSE LENGTH=161	Eukaryota	Streptophyta	Brassicales	Brassicaceae	Arabidopsis	Arabidopsis thaliana	0.9998	13.7	12	0.026	0.657	21	161	4.37	0.9998	12	0.7982	1	AT2G14610.1	S
<annotation protein_description=323	AT3G43670.1	72	1	Symbols: Copper amine oxidase family protein chr3:15567144-15569734 FORWARD LENGTH=687	Eukaryota	Streptophyta	Brassicales	Brassicaceae	Arabidopsis	Arabidopsis thaliana	1	16.3	50	0.126	1	94	687	18.42	1	50	0.7892	1	AT3G43670.1	S
<annotation protein_description=299	AT2G22990.1	48	1	Symbols: SNG1, SCPL8 sinapoylglucose 1 chr2:9786393-9789925 FORWARD LENGTH=433	Eukaryota	Streptophyta	Brassicales	Brassicaceae	Arabidopsis	Arabidopsis thaliana	1	16.3	15	0.031	1	45	433	5.88	1	15	0.7416	5	AT2G22990.4,AT2G22990.6,AT2G22990.1,AT2G22990.2,AT2G22990.3	S
<annotation protein_description=299	AT2G22990.3	48	1	Symbols: SNG1, SCPL8 sinapoylglucose 1 chr2:9786393-9789998 FORWARD LENGTH=458	Eukaryota	Streptophyta	Brassicales	Brassicaceae	Arabidopsis	Arabidopsis thaliana	1	16.3	15	0.031	1	50	458	5.88	1	15	0.7416	5	AT2G22990.4,AT2G22990.6,AT2G22990.1,AT2G22990.2,AT2G22990.3	S
<annotation protein_description=299	AT2G22990.4	48	1	Symbols: SNG1, SCPL8 sinapoylglucose 1 chr2:9786393-9789870 FORWARD LENGTH=416	Eukaryota	Streptophyta	Brassicales	Brassicaceae	Arabidopsis	Arabidopsis thaliana	1	16.3	15	0.031	1	45	416	5.88	1	15	0.7416	5	AT2G22990.4,AT2G22990.6,AT2G22990.1,AT2G22990.2,AT2G22990.3	S
<annotation protein_description=512	AT1G03870.1	no	0.9976	Symbols: FLA9 FASCICLIN-like arabinoogalactan 9 chr1:982625-983368 REVERSE LENGTH=247	Eukaryota	Streptophyta	Brassicales	Brassicaceae	Arabidopsis	Arabidopsis thaliana	0.9976	19.4	14	0.05	0.537	36	247	5.6	0.9976	14	0.7251	1	AT1G03870.1	S
<annotation protein_description=109	AT3G14067.1	no	1	Symbols: Subtilase family protein chr3:4658421-4660754 REVERSE LENGTH=777	Eukaryota	Streptophyta	Brassicales	Brassicaceae	Arabidopsis	Arabidopsis thaliana	1	10.2	46	0.136	1	86	777	18.57	1	46	0.7202	1	AT3G14067.1	S
<annotation protein_description=517	AT5G19240.1	no	0.9974	Symbols: Glycoprotein membrane precursor GPI-anchored chr5:6470209-6470981 FORWARD LENGTH=199	Eukaryota	Streptophyta	Brassicales	Brassicaceae	Arabidopsis	Arabidopsis thaliana	0.9974	8	5	0.016	0.097	34	199	2.02	0.9974	5	0.7177	1	AT5G19240.1	S
<annotation protein_description=359	AT4G36195.1	108	1	Symbols: Serine carboxypeptidase S28 family protein chr4:17127202-17129787 FORWARD LENGTH=488	Eukaryota	Streptophyta	Brassicales	Brassicaceae	Arabidopsis	Arabidopsis thaliana	1	19.9	43	0.146	1	75	488	17.53	1	43	0.7131	3	AT4G36195.1,AT4G36195.3,AT4G36195.2	S
<annotation protein_description=359	AT4G36195.2	108	1	Symbols: Serine carboxypeptidase S28 family protein chr4:17127202-17129787 FORWARD LENGTH=477	Eukaryota	Streptophyta	Brassicales	Brassicaceae	Arabidopsis	Arabidopsis thaliana	1	19.9	43	0.146	1	75	477	17.53	1	43	0.7131	3	AT4G36195.1,AT4G36195.3,AT4G36195.2	S
<annotation protein_description=359	AT4G36195.3	108	1	Symbols: Serine carboxypeptidase S28 family protein chr4:17127202-17129787 FORWARD LENGTH=488	Eukaryota	Streptophyta	Brassicales	Brassicaceae	Arabidopsis	Arabidopsis thaliana	1	19.9	43	0.146	1	75	488	17.53	1	43	0.7131	3	AT4G36195.1,AT4G36195.3,AT4G36195.2	S
<annotation protein_description=35	AT1G47128.1	no	1	Symbols: RD21, RD21A Granulin repeat cysteine protease family protein chr1:17283139-17285609 REVERSE LENGTH=462	Eukaryota	Streptophyta	Brassicales	Brassicaceae	Arabidopsis	Arabidopsis thaliana	1	15.2	33	0.079	1	46	462	13.72	1	33	0.6993	1	AT1G47128.1	S
<annotation protein_description=450	AT1G68760.1	no	0.9996	Symbols: ATNUDT1, ATNUDX1, NUDX1 nudix hydrolase 1 chr1:25829090-25829607 FORWARD LENGTH=147	Eukaryota	Streptophyta	Brassicales	Brassicaceae	Arabidopsis	Arabidopsis thaliana	0.9996	17.7	12	0.031	0.706	19	147	5.18	0.9996	12	0.6732	1	AT1G68760.1	S
<annotation protein_description=132	AT3G26720.1	no	1	Symbols: Glycosyl hydrolase family 38 protein chr3:9816707-9823056 FORWARD LENGTH=1019	Eukaryota	Streptophyta	Brassicales	Brassicaceae	Arabidopsis	Arabidopsis thaliana	1	18.8	82	0.175	1	142	1019	35.43	1	82	0.6729	2	AT3G26720.1,AT3G26720.2	S
<annotation protein_description=132	AT3G26720.2	no	1	Symbols: Glycosyl hydrolase family 38 protein chr3:9816707-9822958 FORWARD LENGTH=943	Eukaryota	Streptophyta	Brassicales	Brassicaceae	Arabidopsis	Arabidopsis thaliana	1	18.8	82	0.175	1	130	943	35.43	1	82	0.6729	2	AT3G26720.1,AT3G26720.2	S
<annotation protein_description=92	AT2G45220.1	no	1	Symbols: Plant invertase/pectin methylesterase inhibitor superfamily chr2:18644281-18646394 REVERSE LENGTH=511	Eukaryota	Streptophyta	Brassicales	Brassicaceae	Arabidopsis	Arabidopsis thaliana	1	19.4	36	0.104	1	66	511	15.82	1	36	0.6616	1	AT2G45220.1	S
<annotation protein_description=559	AT5G49215.1	no	0.9919	Symbols: Pectin lyase-like superfamily protein chr5:19953670-19955874 FORWARD LENGTH=449	Eukaryota	Streptophyta	Brassicales	Brassicaceae	Arabidopsis	Arabidopsis thaliana	0.9919	4.9	18	0.034	0.64	58	449	7.95	0.9919	18	0.6529	2	AT5G49215.2,AT5G49215.1	S
<annotation protein_description=559	AT5G49215.2	no	0.9919	Symbols: Pectin lyase-like superfamily protein chr5:19953670-19955874 FORWARD LENGTH=447	Eukaryota	Streptophyta	Brassicales	Brassicaceae	Arabidopsis	Arabidopsis thaliana	0.9919	4.9	18	0.034	0.64	58	447	7.95	0.9919	18	0.6529	2	AT5G49215.2,AT5G49215.1	S
<annotation protein_description=291	AT1G78850.1	40	1	Symbols: D-mannose binding lectin protein with Apple-like carbohydrate-binding domain chr1:29642072-29643397 REVERSE LENGTH=441	Eukaryota	Streptophyta	Brassicales	Brassicaceae	Arabidopsis	Arabidopsis thaliana	1	29.7	37	0.099	1	56	441	16.5	1	37	0.6519	1	AT1G78850.1	S
<annotation protein_description=592	AT2G02850.1	no	0.9815	Symbols: ARPN plantacyanin chr2:826630-827720 REVERSE LENGTH=129	Eukaryota	Streptophyta	Brassicales	Brassicaceae	Arabidopsis	Arabidopsis thaliana	0.9815	9.3	6	0.019	0.011	11	129	2.67	0.9815	6	0.6412	1	AT2G02850.1	S
<annotation protein_description=307	AT2G34070.1	56	1	Symbols: TBL37 TRICHOME BIREFRINGENCE-LIKE 37 chr2:14387631-14390160 REVERSE LENGTH=385	Eukaryota	Streptophyta	Brassicales	Brassicaceae	Arabidopsis	Arabidopsis thaliana	1	15.8	20	0.058	1	64	385	9.07	1	20	0.6411	1	AT2G34070.1	S
<annotation protein_description=211	AT5G23870.1	no	1	Symbols: Pectinacetylesterase family protein chr5:8046309-8049999 REVERSE LENGTH=415	Eukaryota	Streptophyta	Brassicales	Brassicaceae	Arabidopsis	Arabidopsis thaliana	1	13.3	23	0.071	1	65	415	10.66	1	23	0.6273	3	AT5G23870.1,AT5G23870.3,AT5G23870.2	S
<annotation protein_description=211	AT5G23870.2	no	1	Symbols: Pectinacetylesterase family protein chr5:8045958-8049999 REVERSE LENGTH=436	Eukaryota	Streptophyta	Brassicales	Brassicaceae	Arabidopsis	Arabidopsis thaliana	1	13.3	23	0.071	1	69	436	10.66	1	23	0.6273	3	AT5G23870.1,AT5G23870.3,AT5G23870.2	S
<annotation protein_description=211	AT5G23870.3	no	1	Symbols: Pectinacetylesterase family protein chr5:8046060-8049999 REVERSE LENGTH=451	Eukaryota	Streptophyta	Brassicales	Brassicaceae	Arabidopsis	Arabidopsis thaliana	1	13.3	23	0.071	1	70	451	10.66	1	23	0.6273	3	AT5G23870.1,AT5G23870.3,AT5G23870.2	S
<annotation protein_description=303	AT2G27920.1	52	1	Symbols: SCPL51 serine carboxypeptidase-like 51 chr2:11885777-11889043 REVERSE LENGTH=461	Eukaryota	Streptophyta	Brassicales	Brassicaceae	Arabidopsis	Arabidopsis thaliana	1	19.3	26	0.08	1	61	461	12.82	1	26	0.5896	2	AT2G27920.1,AT2G27920.2	S
<annotation protein_description=463	AT4G12420.1	no	0.9995	Symbols: SKU5 Cupredoxin superfamily protein chr4:7349941-7352868 REVERSE LENGTH=587	Eukaryota	Streptophyta	Brassicales	Brassicaceae	Arabidopsis	Arabidopsis thaliana	0.9995	6.6	38	0.095	0.132	70	587	19.12	0.9995	38	0.5775	2	AT4G12420.2,AT4G12420.1	S
<annotation protein_description=463	AT4G12420.2	no	0.9995	Symbols: SKU5 Cupredoxin superfamily protein chr4:7349941-7352868 REVERSE LENGTH=587	Eukaryota	Streptophyta	Brassicales	Brassicaceae	Arabidopsis	Arabidopsis thaliana	0.9995	6.6	38	0.095	0.132	70	587	19.12	0.9995	38	0.5775	2	AT4G12420.2,AT4G12420.1	S
<annotation protein_description=44	AT1G64190.1	no	1	Symbols: 6-phosphogluconate dehydrogenase family protein chr1:23825549-23827012 REVERSE LENGTH=487	Eukaryota	Streptophyta	Brassicales	Brassicaceae	Arabidopsis	Arabidopsis thaliana	1	23.2	33	0.112	1	75	487	17.3	1	33	0.5545	1	AT1G64190.1	S
<annotation protein_description=56	AT1G79720.1	no	1	Symbols: Eukaryotic aspartyl protease family protein chr1:29997259-29998951 REVERSE LENGTH=484	Eukaryota	Streptophyta	Brassicales	Brassicaceae	Arabidopsis	Arabidopsis thaliana	1	17.6	24	0.074	1	70	484	12.76	1	24	0.5468	1	AT1G79720.1	S
<annotation protein_description=642	AT4G14630.1	no	0.9447	Symbols: GLP9 germin-like protein 9 chr4:8392920-8393680 FORWARD LENGTH=222	Eukaryota	Streptophyta	Brassicales	Brassicaceae	Arabidopsis	Arabidopsis thaliana	0.9447	4.5	3	0.008	0.006	31	222	1.52	0.9447	3	0.5421	1	AT4G14630.1	S
<annotation protein_description=445	AT5G10760.1	no	0.9997	Symbols: Eukaryotic aspartyl protease family protein chr5:3400671-3402165 REVERSE LENGTH=464	Eukaryota	Streptophyta	Brassicales	Brassicaceae	Arabidopsis	Arabidopsis thaliana	0.9997	6.2	10	0.034	0.084	44	464	5.41	0.9997	10	0.5372	1	AT5G10760.1	S
<annotation protein_description=158	AT3G62110.1	no	1	Symbols: Pectin lyase-like superfamily protein chr3:22997313-22999503 REVERSE LENGTH=471	Eukaryota	Streptophyta	Brassicales	Brassicaceae	Arabidopsis	Arabidopsis thaliana	1	9.1	13	0.036	0.924	66	471	7.21	1	13	0.5242	1	AT3G62110.1	S
<annotation protein_description=50	AT1G78680.1	no	1	Symbols: ATGGH2, GGH2 gamma-glutamyl hydrolase 2 chr1:29593933-29596037 FORWARD LENGTH=347	Eukaryota	Streptophyta	Brassicales	Brassicaceae	Arabidopsis	Arabidopsis thaliana	1	35.1	17	0.039	1	44	347	9.75	1	17	0.5069	2	AT1G78680.2,AT1G78680.1	S
<annotation protein_description=50	AT1G78680.2	no	1	Symbols: GGH2 gamma-glutamyl hydrolase 2 chr1:29593933-29595968 FORWARD LENGTH=333	Eukaryota	Streptophyta	Brassicales	Brassicaceae	Arabidopsis	Arabidopsis thaliana	1	35.1	17	0.039	1	41	333	9.75	1	17	0.5069	2	AT1G78680.2,AT1G78680.1	S
<annotation protein_description=30	AT1G29660.1	no	1	Symbols: GDSL-like Lipase/Acylhydrolase superfamily protein chr1:10371955-10373624 FORWARD LENGTH=364	Eukaryota	Streptophyta	Brassicales	Brassicaceae	Arabidopsis	Arabidopsis thaliana	1	7.4	19	0.062	0.295	48	364	11.03	1	19	0.5008	1	AT1G29660.1	S
<annotation protein_description=94	AT2G46930.1	no	1	Symbols: Pectinacetylesterase family protein chr2:19283625-19286090 FORWARD LENGTH=416	Eukaryota	Streptophyta	Brassicales	Brassicaceae	Arabidopsis	Arabidopsis thaliana	1	11.5	20	0.066	1	55	416	11.71	1	20	0.4965	1	AT2G46930.1	S
<annotation protein_description=80	AT2G28100.1	no	1	Symbols: ATFUC1, FUC1 alpha-L-fucosidase 1 chr2:11974803-11976489 FORWARD LENGTH=506	Eukaryota	Streptophyta	Brassicales	Brassicaceae	Arabidopsis	Arabidopsis thaliana	1	16.2	30	0.06	1	71	506	17.72	1	30	0.4922	1	AT2G28100.1	S
<annotation protein_description=650	AT5G59320.1	no	0.9375	Symbols: LTP3 lipid transfer protein 3 chr5:23929051-23929492 FORWARD LENGTH=115	Eukaryota	Streptophyta	Brassicales	Brassicaceae	Arabidopsis	Arabidopsis thaliana	0.9375	13.9	4	0.011	0.012	13	115	2.23	0.9375	4	0.4889	1	AT5G59320.1	S
<annotation protein_description=252	AT1G03220.1	1	1	Symbols: Eukaryotic aspartyl protease family protein chr1:787143-788444 FORWARD LENGTH=433	Eukaryota	Streptophyta	Brassicales	Brassicaceae	Arabidopsis	Arabidopsis thaliana	1	18.9	19	0.056	1	49	433	11.64	1	19	0.4745	1	AT1G03220.1	S
<annotation protein_description=29	AT1G26380.1	no	1	Symbols: FAD-binding Berberine family protein chr1:9126901-9128508 REVERSE LENGTH=535	Eukaryota	Streptophyta	Brassicales	Brassicaceae	Arabidopsis	Arabidopsis thaliana	1	14.8	33	0.096	1	71	535	20.33	1	33	0.4719	1	AT1G26380.1	S
<annotation protein_description=324	AT3G45010.1	73	1	Symbols: scpl48 serine carboxypeptidase-like 48 chr3:16466328-16468845 FORWARD LENGTH=510	Eukaryota	Streptophyta	Brassicales	Brassicaceae	Arabidopsis	Arabidopsis thaliana	1	11.6	24	0.073	1	58	510	14.8	1	24	0.4714	1	AT3G45010.1	S
<annotation protein_description=384	AT5G59130.1	133	1	Symbols: Subtilase family protein chr5:23870192-23873691 REVERSE LENGTH=732	Eukaryota	Streptophyta	Brassicales	Brassicaceae	Arabidopsis	Arabidopsis thaliana	1	9.5	36	0.107	1	72	732	22.24	1	36	0.4706	2	AT5G59130.2,AT5G59130.1	S
<annotation protein_description=384	AT5G59130.2	133	1	Symbols: Subtilase family protein chr5:23870192-23873691 REVERSE LENGTH=726	Eukaryota	Streptophyta	Brassicales	Brassicaceae	Arabidopsis	Arabidopsis thaliana	1	9.5	36	0.107	1	71	726	22.24	1	36	0.4706	2	AT5G59130.2,AT5G59130.1	S
<annotation protein_description=110	AT3G14210.1	no	1	Symbols: ESM1 epithiospecifier modifier 1 chr3:4729886-4731562 FORWARD LENGTH=392	Eukaryota	Streptophyta	Brassicales	Brassicaceae	Arabidopsis	Arabidopsis thaliana	1	22.4	19	0.042	1	53	392	11.92	1	19	0.4634	1	AT3G14210.1	S
<annotation protein_description=373	AT1G09490.1	122	1	Symbols: NAD(P)-binding Rossmann-fold superfamily protein chr1:3064172-3065815 FORWARD LENGTH=322	Eukaryota	Streptophyta	Brassicales	Brassicaceae	Arabidopsis	Arabidopsis thaliana	0.9961	11.8	14	0.031	0.969	48	322	9.76	0.9961	14	0.4154	1	AT1G09490.1	S
<annotation protein_description=26	AT1G21720.1	no	1	Symbols: PBC1 proteasome beta subunit C1 chr1:7626394-7628070 FORWARD LENGTH=204	Eukaryota	Streptophyta	Brassicales	Brassicaceae	Arabidopsis	Arabidopsis thaliana	1	15.2	6	0.018	0.94	31	204	4.53	1	6	0.385	3	AT1G77440.1,AT1G77440.2,AT1G21720.1	S
<annotation protein_description=26	AT1G77440.1	no	1	Symbols: PBC2 20S proteasome beta subunit C2 chr1:29096334-29098105 FORWARD LENGTH=204	Eukaryota	Streptophyta	Brassicales	Brassicaceae	Arabidopsis	Arabidopsis thaliana	1	15.2	6	0.018	0.94	31	204	4.53	1	6	0.385	3	AT1G77440.1,AT1G77440.2,AT1G21720.1	S
<annotation protein_description=26	AT1G77440.2	no	1	Symbols: PBC2 20S proteasome beta subunit C2 chr1:29096020-29098105 FORWARD LENGTH=204	Eukaryota	Streptophyta	Brassicales	Brassicaceae	Arabidopsis	Arabidopsis thaliana	1	15.2	6	0.018	0.94	31	204	4.53	1	6	0.385	3	AT1G77440.1,AT1G77440.2,AT1G21720.1	S
<annotation protein_description=554	AT1G73260.1	no	0.9926	Symbols: ATKTI1, KTI1 kunitz trypsin inhibitor 1 chr1:27547410-27548057 REVERSE LENGTH=215	Eukaryota	Streptophyta	Brassicales	Brassicaceae	Arabidopsis	Arabidopsis thaliana	0.9926	13.5	7	0.015	0.767	23	215	5.33	0.9926	7	0.379	1	AT1G73260.1	S
<annotation protein_description=182	AT4G34260.1	no	1	Symbols: FUC95A 1,2-alpha-L-fucosidases chr4:16398130-16401591 FORWARD LENGTH=843	Eukaryota	Streptophyta	Brassicales	Brassicaceae	Arabidopsis	Arabidopsis thaliana	1	9	37	0.087	1	122	843	28.44	1	37	0.3782	1	AT4G34260.1	S
<annotation protein_description=33	AT1G33610.1	no	1	Symbols: Leucine-rich repeat (LRR) family protein chr1:12188910-12190346 FORWARD LENGTH=478	Eukaryota	Streptophyta	Brassicales	Brassicaceae	Arabidopsis	Arabidopsis thaliana	1	16.3	19	0.053	1	99	478	14.77	1	19	0.374	1	AT1G33610.1	S
<annotation protein_description=219	AT5G41670.1	no	1	Symbols: 6-phosphogluconate dehydrogenase family protein chr5:16665647-16667110 REVERSE LENGTH=487	Eukaryota	Streptophyta	Brassicales	Brassicaceae	Arabidopsis	Arabidopsis thaliana	1	19.9	24	0.08	1	76	487	19.77	1	24	0.3529	2	AT5G41670.2,AT5G41670.1	S
<annotation protein_description=219	AT5G41670.2	no	1	Symbols: 6-phosphogluconate dehydrogenase family protein chr5:16665647-16667110 REVERSE LENGTH=487	Eukaryota	Streptophyta	Brassicales	Brassicaceae	Arabidopsis	Arabidopsis thaliana	1	19.9	24	0.08	1	76	487	19.77	1	24	0.3529	2	AT5G41670.2,AT5G41670.1	S
<annotation protein_description=97	AT3G02360.1	no	1	Symbols: 6-phosphogluconate dehydrogenase family protein chr3:482498-483958 FORWARD LENGTH=486	Eukaryota	Streptophyta	Brassicales	Brassicaceae	Arabidopsis	Arabidopsis thaliana	1	33.1	27	0.092	1	64	486	22.59	1	27	0.3475	2	AT3G02360.2,AT3G02360.1	S
<annotation protein_description=97	AT3G02360.2	no	1	Symbols: 6-phosphogluconate dehydrogenase family protein chr3:482498-483958 FORWARD LENGTH=486	Eukaryota	Streptophyta	Brassicales	Brassicaceae	Arabidopsis	Arabidopsis thaliana	1	33.1	27	0.092	1	64	486	22.59	1	27	0.3475	2	AT3G02360.2,AT3G02360.1	S
<annotation protein_description=17	AT1G13900.1	no	1	Symbols: Purple acid phosphatases superfamily protein chr1:4753494-4755554 REVERSE LENGTH=656	Eukaryota	Streptophyta	Brassicales	Brassicaceae	Arabidopsis	Arabidopsis thaliana	1	10.7	20	0.048	1	69	656	16.81	1	20	0.3459	1	AT1G13900.1	S
<annotation protein_description=549	AT1G23205.1	no	0.9932	Symbols: Plant invertase/pectin methylesterase inhibitor superfamily protein chr1:8234234-8234851 REVERSE LENGTH=205	Eukaryota	Streptophyta	Brassicales	Brassicaceae	Arabidopsis	Arabidopsis thaliana	0.9932	11.2	4	0.01	0.074	32	205	3.35	0.9932	4	0.3447	1	AT1G23205.1	S
<annotation protein_description=199	AT5G11720.1	no	1	Symbols: Glycosyl hydrolases family 31 protein chr5:3776840-3780025 FORWARD LENGTH=902	Eukaryota	Streptophyta	Brassicales	Brassicaceae	Arabidopsis	Arabidopsis thaliana	1	9.8	34	0.067	1	128	902	28.81	1	34	0.3431	1	AT5G11720.1	S
<annotation protein_description=491	AT1G02360.1	no	0.9987	Symbols: Chitinase family protein chr1:472138-473116 REVERSE LENGTH=272	Eukaryota	Streptophyta	Brassicales	Brassicaceae	Arabidopsis	Arabidopsis thaliana	0.9987	15.8	7	0.014	0.492	35	272	5.94	0.9987	7	0.3421	1	AT1G02360.1	S
<annotation protein_description=452	AT2G43620.1	no	0.9996	Symbols: Chitinase family protein chr2:18093954-18095025 REVERSE LENGTH=283	Eukaryota	Streptophyta	Brassicales	Brassicaceae	Arabidopsis	Arabidopsis thaliana	0.9996	10.2	10	0.025	0.332	32	283	8.58	0.9996	10	0.3387	1	AT2G43620.1	S
<annotation protein_description=540	AT3G56240.1	no	0.9943	Symbols: CCH copper chaperone chr3:20863460-20864402 REVERSE LENGTH=121	Eukaryota	Streptophyta	Brassicales	Brassicaceae	Arabidopsis	Arabidopsis thaliana	0.9943	20.7	10	0.021	0.051	3	121	9.3	0.9943	10	0.3108	1	AT3G56240.1	S
<annotation protein_description=334	AT3G62750.1	83	1	Symbols: BGLU8 beta glucosidase 8 chr3:23214375-23216900 FORWARD LENGTH=497	Eukaryota	Streptophyta	Brassicales	Brassicaceae	Arabidopsis	Arabidopsis thaliana	0.9982	4.8	11	0.027	0.844	58	497	11.52	0.9982	11	0.2771	1	AT3G62750.1	S
<annotation protein_description=487	AT3G05180.1	no	0.9989	Symbols: GDSL-like Lipase/Acylhydrolase superfamily protein chr3:1468599-1470529 REVERSE LENGTH=379	Eukaryota	Streptophyta	Brassicales	Brassicaceae	Arabidopsis	Arabidopsis thaliana	0.9989	6.9	9	0.031	0.014	55	379	9.51	0.9989	9	0.2748	1	AT3G05180.1	S
<annotation protein_description=84	AT2G34930.1	no	1	Symbols: disease resistance family protein / LRR family protein chr2:14737169-14739886 REVERSE LENGTH=905	Eukaryota	Streptophyta	Brassicales	Brassicaceae	Arabidopsis	Arabidopsis thaliana	1	7.7	25	0.062	0.999	201	905	26.71	1	25	0.2721	1	AT2G34930.1	S
<annotation protein_description=495	AT4G34480.1	158	0.9986	Symbols: O-Glycosyl hydrolases family 17 protein chr4:16481147-16483988 REVERSE LENGTH=504	Eukaryota	Streptophyta	Brassicales	Brassicaceae	Arabidopsis	Arabidopsis thaliana	0.9986	9.3	9	0.018	0.799	46	504	10.03	0.9986	9	0.2605	1	AT4G34480.1	S
<annotation protein_description=396	AT3G14920.1	no	0.9999	Symbols: Peptide-N4-(N-acetyl-beta-glucosaminyl)asparagine amidase A protein chr3:5018275-5020104 FORWARD LENGTH=609	Eukaryota	Streptophyta	Brassicales	Brassicaceae	Arabidopsis	Arabidopsis thaliana	0.9999	7.9	11	0.025	0.986	80	609	12.49	0.9999	11	0.256	1	AT3G14920.1	S
<annotation protein_description=185	AT4G37800.1	no	1	Symbols: XTH7 xyloglucan endotransglucosylase/hydrolase 7 chr4:17775703-17777372 REVERSE LENGTH=293	Eukaryota	Streptophyta	Brassicales	Brassicaceae	Arabidopsis	Arabidopsis thaliana	1	18.4	10	0.024	1	35	293	11.56	1	10	0.2515	1	AT4G37800.1	S
<annotation protein_description=270	AT1G30720.1	19	1	Symbols: FAD-binding Berberine family protein chr1:10898197-10899780 FORWARD LENGTH=527	Eukaryota	Streptophyta	Brassicales	Brassicaceae	Arabidopsis	Arabidopsis thaliana	1	12.5	14	0.037	1	82	527	16.59	1	14	0.2453	1	AT1G30720.1	S
<annotation protein_description=473	AT4G30530.1	no	0.9993	Symbols: Class I glutamine amidotransferase-like superfamily protein chr4:14920605-14922286 FORWARD LENGTH=250	Eukaryota	Streptophyta	Brassicales	Brassicaceae	Arabidopsis	Arabidopsis thaliana	0.9993	18.4	7	0.013	0.967	27	250	8.52	0.9993	7	0.2387	1	AT4G30530.1	S
<annotation protein_description=576	AT3G10850.1	no	0.986	Symbols: GLX2-2, GLY2 Metallo-hydrolase/oxidoreductase superfamily protein chr3:3397756-3399522 REVERSE LENGTH=258	Eukaryota	Streptophyta	Brassicales	Brassicaceae	Arabidopsis	Arabidopsis thaliana	0.986	8.9	6	0.016	0.024	26	258	7.59	0.986	6	0.2266	1	AT3G10850.1	S
<annotation protein_description=289	AT1G41830.1	38	1	Symbols: SKS6 SKU5-similar 6 chr1:15603892-15607802 REVERSE LENGTH=542	Eukaryota	Streptophyta	Brassicales	Brassicaceae	Arabidopsis	Arabidopsis thaliana	1	15.5	12	0.47	1	81	542	15.64	1	12	0.223	1	AT1G41830.1	S
<annotation protein_description=245	AT5G65760.1	no	1	Symbols: Serine carboxypeptidase S28 family protein chr5:26308289-26310891 FORWARD LENGTH=515	Eukaryota	Streptophyta	Brassicales	Brassicaceae	Arabidopsis	Arabidopsis thaliana	1	8.3	9	0.028	0.998	72	515	11.76	1	9	0.2225	1	AT5G65760.1	S
<annotation protein_description=478	AT4G29260.1	no	0.9991	Symbols: HAD superfamily, subfamily IIIB acid phosphatase chr4:14422310-14423409 REVERSE LENGTH=255	Eukaryota	Streptophyta	Brassicales	Brassicaceae	Arabidopsis	Arabidopsis thaliana	0.9991	10.6	6	0.016	0.108	36	255	7.91	0.9991	6	0.2203	1	AT4G29260.1	S
<annotation protein_description=458	AT1G33600.1	no	0.9995	Symbols: Leucine-rich repeat (LRR) family protein chr1:12180776-12182212 FORWARD LENGTH=478	Eukaryota	Streptophyta	Brassicales	Brassicaceae	Arabidopsis	Arabidopsis thaliana	0.9995	7.1	9	0.022	0.552	93	478	12.06	0.9995	9	0.2168	1	AT1G33600.1	S
<annotation protein_description=120	AT3G19620.1	no	1	Symbols: Glycosyl hydrolase family protein chr3:6815613-6818308 REVERSE LENGTH=781	Eukaryota	Streptophyta	Brassicales	Brassicaceae	Arabidopsis	Arabidopsis thaliana	1	15.2	20	0.058	1	103	781	26.96	1	20	0.2156	1	AT3G19620.1	S
<annotation protein_description=666	AT1G22900.1	no	0.9154	Symbols: Disease resistance-responsive (dirigent-like protein) family protein chr1:8103910-8104491 REVERSE LENGTH=193	Eukaryota	Streptophyta	Brassicales	Brassicaceae	Arabidopsis	Arabidopsis thaliana	0.9154	11.9	4	0.009	0.063	26	193	5.05	0.9154	4	0.2108	1	AT1G22900.1	S
<annotation protein_description=298	AT2G22970.1	47	1	Symbols: SCPL11 serine carboxypeptidase-like 11 chr2:9774875-9778224 FORWARD LENGTH=433	Eukaryota	Streptophyta	Brassicales	Brassicaceae	Arabidopsis	Arabidopsis thaliana	1	7.5	7	0.022	0.93	58	433	9.87	1	7	0.2062	3	AT2G22970.1,AT2G22970.2,AT2G22970.3	S
<annotation protein_description=298	AT2G22970.2	47	1	Symbols: SCPL11 serine carboxypeptidase-like 11 chr2:9774875-9777146 FORWARD LENGTH=320	Eukaryota	Streptophyta	Brassicales	Brassicaceae	Arabidopsis	Arabidopsis thaliana	1	7.5	7	0.022	0.93	44	320	9.87	1	7	0.2062	3	AT2G22970.1,AT2G22970.2,AT2G22970.3	S
<annotation protein_description=298	AT2G22970.3	47	1	Symbols: SCPL11 serine carboxypeptidase-like 11 chr2:9774875-9778255 FORWARD LENGTH=443	Eukaryota	Streptophyta	Brassicales	Brassicaceae	Arabidopsis	Arabidopsis thaliana	1	7.5	7	0.022	0.93	62	443	9.87	1	7	0.2062	3	AT2G22970.1,AT2G22970.2,AT2G22970.3	S
<annotation protein_description=61	AT2G01820.1	no	1	Symbols: Leucine-rich repeat protein kinase family protein chr2:357664-360681 REVERSE LENGTH=943	Eukaryota	Streptophyta	Brassicales	Brassicaceae	Arabidopsis	Arabidopsis thaliana	1	6	20	0.056	1	144	943	28.64	1	20	0.203	1	AT2G01820.1	S
<annotation protein_description=27	AT1G21750.1	no	1	Symbols: ATPDIL1-1, ATPDI5, PDI5, PDIL1-1 PDI-like 1-1 chr1:7645767-7648514 FORWARD LENGTH=501	Eukaryota	Streptophyta	Brassicales	Brassicaceae	Arabidopsis	Arabidopsis thaliana	1	23.6	20	0.052	1	44	501	29.34	1	20	0.1981	2	AT1G21750.2,AT1G21750.1	S
<annotation protein_description=27	AT1G21750.2	no	1	Symbols: ATPDIL1-1, PDIL1-1 PDI-like 1-1 chr1:7645767-7648695 FORWARD LENGTH=487	Eukaryota	Streptophyta	Brassicales	Brassicaceae	Arabidopsis	Arabidopsis thaliana	1	23.6	20	0.052	1	48	487	29.34	1	20	0.1981	2	AT1G21750.2,AT1G21750.1	S
<annotation protein_description=401	AT4G25000.1	no	0.9999	Symbols: ATAMY1, AMY1 alpha-amylase-like chr4:12852109-12853825 REVERSE LENGTH=423	Eukaryota	Streptophyta	Brassicales	Brassicaceae	Arabidopsis	Arabidopsis thaliana	0.9999	13.9	10	0.026	0.842	50	423	14.69	0.9999	10	0.1978	1	AT4G25000.1	S
<annotation protein_description=123	AT3G22060.1	no	1	Symbols: Receptor-like protein kinase-related family protein chr3:7771065-7772137 FORWARD LENGTH=252	Eukaryota	Streptophyta	Brassicales	Brassicaceae	Arabidopsis	Arabidopsis thaliana	1	13.1	6	0.02	0.848	34	252	8.88	1	6	0.1964	1	AT3G22060.1	S
<annotation protein_description=439	AT3G07460.1	no	0.9997	Symbols: Protein of unknown function, DUF538 chr3:2384837-2385617 REVERSE LENGTH=177	Eukaryota	Streptophyta	Brassicales	Brassicaceae	Arabidopsis	Arabidopsis thaliana	0.9997	7.1	5	0.014	0.995	30	177	7.73	0.9997	5	0.188	3	AT3G07460.2,AT3G07470.1,AT3G07460.1	S
<annotation protein_description=439	AT3G07460.2	no	0.9997	Symbols: Protein of unknown function, DUF538 chr3:2384544-2385617 REVERSE LENGTH=271	Eukaryota	Streptophyta	Brassicales	Brassicaceae	Arabidopsis	Arabidopsis thaliana	0.9997	7.1	5	0.014	0.995	49	271	7.73	0.9997	5	0.188	3	AT3G07460.2,AT3G07470.1,AT3G07460.1	S
<annotation protein_description=439	AT3G07470.1	no	0.9997	Symbols: Protein of unknown function, DUF538 chr3:2387291-2388343 REVERSE LENGTH=169	Eukaryota	Streptophyta	Brassicales	Brassicaceae	Arabidopsis	Arabidopsis thaliana	0.9997	7.1	5	0.014	0.995	26	169	7.73	0.9997	5	0.188	3	AT3G07460.2,AT3G07470.1,AT3G07460.1	S
<annotation protein_description=584	AT5G60360.1	no	0.9829	Symbols: SAG2, AALP, ALP aleurain-like protease chr5:24280044-24282152 FORWARD LENGTH=358	Eukaryota	Streptophyta	Brassicales	Brassicaceae	Arabidopsis	Arabidopsis thaliana	0.9829	3.9	6	0.011	0.094	38	358	9.61	0.9829	6	0.1784	3	AT5G60360.1,AT5G60360.2,AT5G60360.3	S
<annotation protein_description=584	AT5G60360.2	no	0.9829	Symbols: AALP, ALP aleurain-like protease chr5:24280044-24282152 FORWARD LENGTH=357	Eukaryota	Streptophyta	Brassicales	Brassicaceae	Arabidopsis	Arabidopsis thaliana	0.9829	3.9	6	0.011	0.094	38	357	9.61	0.9829	6	0.1784	3	AT5G60360.1,AT5G60360.2,AT5G60360.3	S
<annotation protein_description=584	AT5G60360.3	no	0.9829	Symbols: AALP, ALP aleurain-like protease chr5:24280044-24282157 FORWARD LENGTH=361	Eukaryota	Streptophyta	Brassicales	Brassicaceae	Arabidopsis	Arabidopsis thaliana	0.9829	3.9	6	0.011	0.094	41	361	9.61	0.9829	6	0.1784	3	AT5G60360.1,AT5G60360.2,AT5G60360.3	S
<annotation protein_description=466	AT2G26440.1	no	0.9994	Symbols: Plant invertase/pectin methylesterase inhibitor superfamily chr2:11247407-11249407 FORWARD LENGTH=547	Eukaryota	Streptophyta	Brassicales	Brassicaceae	Arabidopsis	Arabidopsis thaliana	0.9994	6.6	10	0.028	0.255	71	547	16.32	0.9994	10	0.178	1	AT2G26440.1	S
<annotation protein_description=556	AT1G64760.1	171	0.9925	Symbols: O-Glycosyl hydrolases family 17 protein chr1:24054220-24056194 REVERSE LENGTH=481	Eukaryota	Streptophyta	Brassicales	Brassicaceae	Arabidopsis	Arabidopsis thaliana	0.9925	4.2	5	0.012	0.007	52	481	8.11	0.9925	5	0.1779	2	AT1G64760.2,AT1G64760.1	S
<annotation protein_description=556	AT1G64760.2	171	0.9925	Symbols: O-Glycosyl hydrolases family 17 protein chr1:24054220-24056194 REVERSE LENGTH=481	Eukaryota	Streptophyta	Brassicales	Brassicaceae	Arabidopsis	Arabidopsis thaliana	0.9925	4.2	5	0.012	0.007	52	481	8.11	0.9925	5	0.1779	2	AT1G64760.2,AT1G64760.1	S
<annotation protein_description=603	AT1G78670.1	178	0.9779	Symbols: ATGGH3, GGH3 gamma-glutamyl hydrolase 3 chr1:29591053-29593319 FORWARD LENGTH=352	Eukaryota	Streptophyta	Brassicales	Brassicaceae	Arabidopsis	Arabidopsis thaliana	0.9776	17.9	6	0.012	0.672	40	352	9.63	0.9776	6	0.177	1	AT1G78670.1	S
<annotation protein_description=510	AT5G43060.1	no	0.9978	Symbols: Granulin repeat cysteine protease family protein chr5:17269784-17272117 REVERSE LENGTH=463	Eukaryota	Streptophyta	Brassicales	Brassicaceae	Arabidopsis	Arabidopsis thaliana	0.9978	6.3	8	0.018	0.063	46	463	13.38	0.9978	8	0.1734	1	AT5G43060.1	S
<annotation protein_description=545	AT2G22420.1	no	0.9937	Symbols: Peroxidase superfamily protein chr2:9513341-9514484 FORWARD LENGTH=329	Eukaryota	Streptophyta	Brassicales	Brassicaceae	Arabidopsis	Arabidopsis thaliana	0.9937	13.1	7	0.014	0.839	59	329	11.8	0.9937	7	0.1713	1	AT2G22420.1	S
<annotation protein_description=402	AT4G37520.1	no	0.9999	Symbols: Peroxidase superfamily protein chr4:17631704-17633060 FORWARD LENGTH=329	Eukaryota	Streptophyta	Brassicales	Brassicaceae	Arabidopsis	Arabidopsis thaliana	0.9999	7.7	7	0.024	0.33	51	329	12.81	0.9999	7	0.1588	2	AT4G37520.2,AT4G37520.1	S
<annotation protein_description=402	AT4G37520.2	no	0.9999	Symbols: Peroxidase superfamily protein chr4:17631704-17633060 FORWARD LENGTH=326	Eukaryota	Streptophyta	Brassicales	Brassicaceae	Arabidopsis	Arabidopsis thaliana	0.9999	7.7	7	0.024	0.33	50	326	12.81	0.9999	7	0.1588	2	AT4G37520.2,AT4G37520.1	S
<annotation protein_description=272	AT1G33590.1	21	1	Symbols: Leucine-rich repeat (LRR) family protein chr1:12177788-12179221 FORWARD LENGTH=477	Eukaryota	Streptophyta	Brassicales	Brassicaceae	Arabidopsis	Arabidopsis thaliana	1	10.1	9	0.023	0.918	86	477	16.64	1	9	0.1572	1	AT1G33590.1	S
<annotation protein_description=275	AT1G51805.1	24	1	Symbols: Leucine-rich repeat protein kinase family protein chr1:19221187-19225590 REVERSE LENGTH=884	Eukaryota	Streptophyta	Brassicales	Brassicaceae	Arabidopsis	Arabidopsis thaliana	1	6.1	13	0.031	0.997	128	884	24.54	1	13	0.154	1	AT1G51805.1	S
<annotation protein_description=612	AT5G42100.1	no	0.9712	Symbols: ATBG_PPAP, ATBG_PAP, BG_PPAP beta-1,3-glucanase_putative chr5:16829460-16831168 REVERSE LENGTH=425	Eukaryota	Streptophyta	Brassicales	Brassicaceae	Arabidopsis	Arabidopsis thaliana	0.9712	5	4	0.008	0.057	51	425	7.41	0.9712	4	0.1524	2	AT5G42100.2,AT5G42100.1	S
<annotation protein_description=612	AT5G42100.2	no	0.9712	Symbols: ATBG_PPAP, ATBG_PAP beta-1,3-glucanase_putative chr5:16829897-16831168 REVERSE LENGTH=423	Eukaryota	Streptophyta	Brassicales	Brassicaceae	Arabidopsis	Arabidopsis thaliana	0.9712	5	4	0.008	0.057	46	423	7.41	0.9712	4	0.1524	2	AT5G42100.2,AT5G42100.1	S
<annotation protein_description=483	AT3G48460.1	no	0.999	Symbols: GDSL-like Lipase/Acylhydrolase superfamily protein chr3:17949496-17951082 FORWARD LENGTH=381	Eukaryota	Streptophyta	Brassicales	Brassicaceae	Arabidopsis	Arabidopsis thaliana	0.999	6.6	4	0.013	0.024	50	381	7.75	0.999	4	0.1499	1	AT3G48460.1	S
<annotation protein_description=269	AT1G26390.1	18	1	Symbols: FAD-binding Berberine family protein chr1:9130164-9131756 REVERSE LENGTH=530	Eukaryota	Streptophyta	Brassicales	Brassicaceae	Arabidopsis	Arabidopsis thaliana	1	12.1	9	0.022	1	65	530	17.85	1	9	0.1465	1	AT1G26390.1	S
<annotation protein_description=394	AT1G77510.1	no	0.9999	Symbols: ATPDIL1-2, PDI6, ATPDI6, PDIL1-2 PDI-like 1-2 chr1:29126742-29129433 FORWARD LENGTH=508	Eukaryota	Streptophyta	Brassicales	Brassicaceae	Arabidopsis	Arabidopsis thaliana	0.9999	15.6	13	0.026	1	45	508	25.92	0.9999	13	0.1458	1	AT1G77510.1	S
<annotation protein_description=565	AT5G41870.1	no	0.9893	Symbols: Pectin lyase-like superfamily protein chr5:16758817-16760490 REVERSE LENGTH=449	Eukaryota	Streptophyta	Brassicales	Brassicaceae	Arabidopsis	Arabidopsis thaliana	0.9893	15.1	7	0.014	0.464	51	449	13.88	0.9893	7	0.145	1	AT5G41870.1	S
<annotation protein_description=690	AT3G54600.1	191	0.873	Symbols: Class I glutamine amidotransferase-like superfamily protein chr3:20211048-20212876 FORWARD LENGTH=399	Eukaryota	Streptophyta	Brassicales	Brassicaceae	Arabidopsis	Arabidopsis thaliana	0.8723	5.3	4	0.009	0.011	53	399	7.07	0.8723	4	0.1434	1	AT3G54600.1	S
<annotation protein_description=686	AT2G40880.1	no	0.8844	Symbols: FL3-27, ATCYSA, CYSA cystatin A chr2:17057463-17057930 FORWARD LENGTH=125	Eukaryota	Streptophyta	Brassicales	Brassicaceae	Arabidopsis	Arabidopsis thaliana	0.8844	10.4	2	0.005	0.011	15	125	3.59	0.8844	2	0.1432	1	AT2G40880.1	S
<annotation protein_description=226	AT5G49360.1	no	1	Symbols: BXL1, ATBXL1 beta-xylosidase 1 chr5:20012179-20016659 REVERSE LENGTH=774	Eukaryota	Streptophyta	Brassicales	Brassicaceae	Arabidopsis	Arabidopsis thaliana	1	6.6	11	0.032	0.905	108	774	23.81	1	11	0.1343	1	AT5G49360.1	S
<annotation protein_description=429	AT3G08030.1	no	0.9998	Symbols: Protein of unknown function, DUF642 chr3:2564191-2565819 FORWARD LENGTH=365	Eukaryota	Streptophyta	Brassicales	Brassicaceae	Arabidopsis	Arabidopsis thaliana	0.9998	10.5	5	0.013	0.847	41	365	10.98	0.9998	5	0.1323	2	AT3G08030.1,AT3G08030.2	S
<annotation protein_description=418	AT5G11420.1	146	0.9999	Symbols: Protein of unknown function, DUF642 chr5:3644655-3646991 FORWARD LENGTH=366	Eukaryota	Streptophyta	Brassicales	Brassicaceae	Arabidopsis	Arabidopsis thaliana	0.9999	10.9	4	0.013	0.89	43	366	8.79	0.9999	4	0.1322	1	AT5G11420.1	S
<annotation protein_description=419	AT5G26280.1	147	0.9999	Symbols: TRAF-like family protein chr5:9208724-9210403 FORWARD LENGTH=350	Eukaryota	Streptophyta	Brassicales	Brassicaceae	Arabidopsis	Arabidopsis thaliana	0.9999	17.1	6	0.018	0.966	45	350	13.69	0.9999	6	0.1274	2	AT5G26280.2,AT5G26280.1	S
<annotation protein_description=419	AT5G26280.2	147	0.9999	Symbols: TRAF-like family protein chr5:9208724-9210403 FORWARD LENGTH=327	Eukaryota	Streptophyta	Brassicales	Brassicaceae	Arabidopsis	Arabidopsis thaliana	0.9999	17.1	6	0.018	0.966	40	327	13.69	0.9999	6	0.1274	2	AT5G26280.2,AT5G26280.1	S
<annotation protein_description=624	AT2G44210.1	no	0.9579	Symbols: Protein of Unknown Function (DUF239) chr2:18280809-18282591 FORWARD LENGTH=415	Eukaryota	Streptophyta	Brassicales	Brassicaceae	Arabidopsis	Arabidopsis thaliana	0.9579	4.8	3	0.008	0.009	41	415	6.67	0.9579	3	0.1252	2	AT2G44210.2,AT2G44210.1	S
<annotation protein_description=624	AT2G44210.2	no	0.9579	Symbols: Protein of Unknown Function (DUF239) chr2:18280809-18282591 FORWARD LENGTH=445	Eukaryota	Streptophyta	Brassicales	Brassicaceae	Arabidopsis	Arabidopsis thaliana	0.9579	4.8	3	0.008	0.009	48	445	6.67	0.9579	3	0.1252	2	AT2G44210.2,AT2G44210.1	S
<annotation protein_description=546	AT5G42240.1	no	0.9936	Symbols: scpl42 serine carboxypeptidase-like 42 chr5:16888717-16890931 FORWARD LENGTH=473	Eukaryota	Streptophyta	Brassicales	Brassicaceae	Arabidopsis	Arabidopsis thaliana	0.9936	13.5	7	0.012	0.898	64	473	16.46	0.9936	7	0.1228	1	AT5G42240.1	S
<annotation protein_description=663	AT4G31140.1	no	0.9179	Symbols: O-Glycosyl hydrolases family 17 protein chr4:15141581-15143188 FORWARD LENGTH=484	Eukaryota	Streptophyta	Brassicales	Brassicaceae	Arabidopsis	Arabidopsis thaliana	0.9179	2.3	5	0.014	0.002	65	484	10.86	0.9179	5	0.1228	2	AT5G20870.1,AT4G31140.1	S
<annotation protein_description=663	AT5G20870.1	no	0.9179	Symbols: O-Glycosyl hydrolases family 17 protein chr5:7080037-7081739 REVERSE LENGTH=501	Eukaryota	Streptophyta	Brassicales	Brassicaceae	Arabidopsis	Arabidopsis thaliana	0.9179	2.3	5	0.014	0.002	65	501	10.86	0.9179	5	0.1228	2	AT5G20870.1,AT4G31140.1	S
<annotation protein_description=404	AT5G07830.1	no	0.9999	Symbols: AtGUS2, GUS2 glucuronidase 2 chr5:2504168-2506567 FORWARD LENGTH=543	Eukaryota	Streptophyta	Brassicales	Brassicaceae	Arabidopsis	Arabidopsis thaliana	0.9999	4.8	5	0.016	0.109	82	543	13.25	0.9999	5	0.1097	1	AT5G07830.1	S
<annotation protein_description=202	AT5G13690.1	no	1	Symbols: CYL1, NAGLU alpha-N-acetylglucosaminidase family / NAGLU family chr5:4415808-4420159 FORWARD LENGTH=806	Eukaryota	Streptophyta	Brassicales	Brassicaceae	Arabidopsis	Arabidopsis thaliana	1	6.5	11	0.028	0.98	118	806	29.2	1	11	0.1095	1	AT5G13690.1	S
<annotation protein_description=688	AT3G22630.1	no	0.8786	Symbols: PBD1, PRCGB 20S proteasome beta subunit D1 chr3:8009709-8010774 REVERSE LENGTH=204	Eukaryota	Streptophyta	Brassicales	Brassicaceae	Arabidopsis	Arabidopsis thaliana	0.8786	12.7	4	0.008	0.022	26	204	9.43	0.8786	4	0.1083	1	AT3G22630.1	S
<annotation protein_description=670	AT4G30550.1	no	0.9097	Symbols: Class I glutamine amidotransferase-like superfamily protein chr4:14925618-14926713 FORWARD LENGTH=249	Eukaryota	Streptophyta	Brassicales	Brassicaceae	Arabidopsis	Arabidopsis thaliana	0.9097	10	3	0.01	0.121	29	249	7.41	0.9097	3	0.107	1	AT4G30550.1	S
<annotation protein_description=520	AT5G06860.1	163	0.9971	Symbols: PGIP1, ATPGIP1 polygalacturonase inhibiting protein 1 chr5:2132373-2133434 FORWARD LENGTH=330	Eukaryota	Streptophyta	Brassicales	Brassicaceae	Arabidopsis	Arabidopsis thaliana	0.9971	6.4	4	0.01	0.758	59	330	10.91	0.9971	4	0.1062	1	AT5G06860.1	S
<annotation protein_description=631	AT4G25900.1	no	0.9522	Symbols: Galactose mutarotase-like superfamily protein chr4:13161487-13163397 FORWARD LENGTH=318	Eukaryota	Streptophyta	Brassicales	Brassicaceae	Arabidopsis	Arabidopsis thaliana	0.9522	9.4	5	0.011	0.246	47	318	13.13	0.9522	5	0.1054	1	AT4G25900.1	S
<annotation protein_description=422	AT1G71695.1	no	0.9998	Symbols: Peroxidase superfamily protein chr1:26964359-26966557 FORWARD LENGTH=358	Eukaryota	Streptophyta	Brassicales	Brassicaceae	Arabidopsis	Arabidopsis thaliana	0.9998	10.6	4	0.013	0.86	55	358	11.04	0.9998	4	0.1053	1	AT1G71695.1	S
<annotation protein_description=322	AT3G43270.1	71	1	Symbols: Plant invertase/pectin methylesterase inhibitor superfamily chr3:15222402-15225124 REVERSE LENGTH=527	Eukaryota	Streptophyta	Brassicales	Brassicaceae	Arabidopsis	Arabidopsis thaliana	0.9975	6.1	4	0.01	0.371	58	527	11.16	0.9975	4	0.1039	1	AT3G43270.1	S
<annotation protein_description=623	AT3G56310.1	no	0.9587	Symbols: Melibiase family protein chr3:20882886-20885745 FORWARD LENGTH=437	Eukaryota	Streptophyta	Brassicales	Brassicaceae	Arabidopsis	Arabidopsis thaliana	0.9587	4.4	4	0.009	0.188	54	437	10.74	0.9587	4	0.1038	2	AT3G56310.2,AT3G56310.1	S
<annotation protein_description=623	AT3G56310.2	no	0.9587	Symbols: Melibiase family protein chr3:20882886-20885745 FORWARD LENGTH=413	Eukaryota	Streptophyta	Brassicales	Brassicaceae	Arabidopsis	Arabidopsis thaliana	0.9587	4.4	4	0.009	0.188	50	413	10.74	0.9587	4	0.1038	2	AT3G56310.2,AT3G56310.1	S
<annotation protein_description=571	AT3G17790.1	no	0.9878	Symbols: ATACP5, ATPAP17, PAP17 purple acid phosphatase 17 chr3:6089779-6090988 FORWARD LENGTH=338	Eukaryota	Streptophyta	Brassicales	Brassicaceae	Arabidopsis	Arabidopsis thaliana	0.9878	10.4	4	0.01	0.105	47	338	11.14	0.9878	4	0.1031	1	AT3G17790.1	S
<annotation protein_description=479	AT5G04885.1	no	0.9991	Symbols: Glycosyl hydrolase family protein chr5:1423369-1426628 FORWARD LENGTH=665	Eukaryota	Streptophyta	Brassicales	Brassicaceae	Arabidopsis	Arabidopsis thaliana	0.9991	3.3	5	0.014	0.035	82	665	14.54	0.9991	5	0.0998	1	AT5G04885.1	S
<annotation protein_description=437	AT5G11330.1	149	0.9998	Symbols: FAD/NAD(P)-binding oxidoreductase family protein chr5:3617342-3618861 REVERSE LENGTH=408	Eukaryota	Streptophyta	Brassicales	Brassicaceae	Arabidopsis	Arabidopsis thaliana	0.9998	9.8	5	0.015	0.805	64	408	14.84	0.9998	5	0.0979	1	AT5G11330.1	S
<annotation protein_description=671	AT4G01610.1	no	0.9095	Symbols: Cysteine proteinases superfamily protein chr4:694857-696937 FORWARD LENGTH=359	Eukaryota	Streptophyta	Brassicales	Brassicaceae	Arabidopsis	Arabidopsis thaliana	0.9095	7	5	0.008	0.006	37	359	13.55	0.9095	5	0.0975	2	AT4G01610.2,AT4G01610.1	S
<annotation protein_description=671	AT4G01610.2	no	0.9095	Symbols: Cysteine proteinases superfamily protein chr4:694857-696937 FORWARD LENGTH=359	Eukaryota	Streptophyta	Brassicales	Brassicaceae	Arabidopsis	Arabidopsis thaliana	0.9095	7	5	0.008	0.006	38	359	13.55	0.9095	5	0.0975	2	AT4G01610.2,AT4G01610.1	S
<annotation protein_description=322	AT4G02330.1	71	1	Symbols: ATPMEPCRB Plant invertase/pectin methylesterase inhibitor superfamily chr4:1032479-1034928 FORWARD LENGTH=573	Eukaryota	Streptophyta	Brassicales	Brassicaceae	Arabidopsis	Arabidopsis thaliana	0.9967	4	3	0.01	0.077	74	573	8.95	0.9967	3	0.0971	1	AT4G02330.1	S
<annotation protein_description=399	AT4G15210.1	no	0.9999	Symbols: ATBETA-AMY, AT-BETA-AMY, RAM1, BMY1, BAM5 beta-amylase 5 chr4:8666734-8669357 REVERSE LENGTH=498	Eukaryota	Streptophyta	Brassicales	Brassicaceae	Arabidopsis	Arabidopsis thaliana	0.9999	5.5	5	0.019	0.222	60	498	15.19	0.9999	5	0.0956	2	AT4G15210.1,AT4G15210.2	S
<annotation protein_description=399	AT4G15210.2	no	0.9999	Symbols: ATBETA-AMY, AT-BETA-AMY, RAM1 beta-amylase 5 chr4:8666852-8669357 REVERSE LENGTH=420	Eukaryota	Streptophyta	Brassicales	Brassicaceae	Arabidopsis	Arabidopsis thaliana	0.9999	5.5	5	0.019	0.222	53	420	15.19	0.9999	5	0.0956	2	AT4G15210.1,AT4G15210.2	S
<annotation protein_description=318	AT3G14850.2	67	1	Symbols: TBL41 TRICHOME BIREFRINGENCE-LIKE 41 chr3:4995615-4997611 FORWARD LENGTH=356	Eukaryota	Streptophyta	Brassicales	Brassicaceae	Arabidopsis	Arabidopsis thaliana	1	12.1	4	0.012	0.997	62	356	12.26	1	4	0.0948	1	AT3G14850.2	S
<annotation protein_description=605	AT5G14180.1	no	0.9746	Symbols: MPL1 Myzus persicae-induced lipase 1 chr5:4571442-4574413 REVERSE LENGTH=418	Eukaryota	Streptophyta	Brassicales	Brassicaceae	Arabidopsis	Arabidopsis thaliana	0.9746	2.9	3	0.008	0.003	57	418	9.05	0.9746	3	0.0939	1	AT5G14180.1	S
<annotation protein_description=492	AT1G32940.1	no	0.9987	Symbols: ATSBT3.5, SBT3.5 Subtilase family protein chr1:11937634-11940856 FORWARD LENGTH=774	Eukaryota	Streptophyta	Brassicales	Brassicaceae	Arabidopsis	Arabidopsis thaliana	0.9987	6.3	6	0.016	0.873	94	774	20.08	0.9987	6	0.0867	1	AT1G32940.1	S
<annotation protein_description=536	AT5G55480.1	no	0.9952	Symbols: SVL1 SHV3-like 1 chr5:22474277-22477819 FORWARD LENGTH=766	Eukaryota	Streptophyta	Brassicales	Brassicaceae	Arabidopsis	Arabidopsis thaliana	0.9952	5.2	7	0.014	0.158	107	766	23.53	0.9952	7	0.086	1	AT5G55480.1	S
<annotation protein_description=678	AT3G19400.1	190	0.9031	Symbols: Cysteine proteinases superfamily protein chr3:6725510-6726878 FORWARD LENGTH=362	Eukaryota	Streptophyta	Brassicales	Brassicaceae	Arabidopsis	Arabidopsis thaliana	0.902	9.9	4	0.008	0.021	45	362	13.31	0.902	4	0.0788	1	AT3G19400.1	S
<annotation protein_description=617	AT4G12730.1	no	0.9666	Symbols: FLA2 FASCICLIN-like arabinogalactan 2 chr4:7491598-7492809 REVERSE LENGTH=403	Eukaryota	Streptophyta	Brassicales	Brassicaceae	Arabidopsis	Arabidopsis thaliana	0.9666	8.2	3	0.009	0.103	47	403	11.24	0.9666	3	0.075	1	AT4G12730.1	S
<annotation protein_description=412	AT1G11910.1	140	0.9999	Symbols: APA1, ATAPA1 aspartic proteinase A1 chr1:4017119-4019874 REVERSE LENGTH=506	Eukaryota	Streptophyta	Brassicales	Brassicaceae	Arabidopsis	Arabidopsis thaliana	0.9999	5.5	4	0.014	0.134	56	506	16.06	0.9999	4	0.0724	1	AT1G11910.1	S
<annotation protein_description=485	AT5G59670.1	no	0.999	Symbols: Leucine-rich repeat protein kinase family protein chr5:24041538-24045478 FORWARD LENGTH=868	Eukaryota	Streptophyta	Brassicales	Brassicaceae	Arabidopsis	Arabidopsis thaliana	0.999	5.4	6	0.017	0.015	141	868	24.11	0.999	6	0.0722	1	AT5G59670.1	S
<annotation protein_description=643	AT5G18470.1	no	0.9447	Symbols: Curculin-like (mannose-binding) lectin family protein chr5:6127952-6129193 FORWARD LENGTH=413	Eukaryota	Streptophyta	Brassicales	Brassicaceae	Arabidopsis	Arabidopsis thaliana	0.9447	3.1	2	0.007	0.003	56	413	7.68	0.9447	2	0.0715	1	AT5G18470.1	S
<annotation protein_description=645	AT1G04750.1	no	0.9407	Symbols: VAMP7B, VAMP721, ATVAMP721, AT VAMP7B vesicle-associated membrane protein 721 chr1:1331857-1333426 REVERSE LENGTH=219	Eukaryota	Streptophyta	Brassicales	Brassicaceae	Arabidopsis	Arabidopsis thaliana	0.9407	6.6	2	0.004	0.007	28	219	7.64	0.9407	2	0.0715	4	AT2G33120.1,AT1G04750.1,AT1G04750.2,AT2G33120.2	S
<annotation protein_description=645	AT1G04750.2	no	0.9407	Symbols: VAMP7B, VAMP721, ATVAMP721, AT VAMP7B vesicle-associated membrane protein 721 chr1:1331857-1333426 REVERSE LENGTH=181	Eukaryota	Streptophyta	Brassicales	Brassicaceae	Arabidopsis	Arabidopsis thaliana	0.9407	6.6	2	0.004	0.007	25	181	7.64	0.9407	2	0.0715	4	AT2G33120.1,AT1G04750.1,AT1G04750.2,AT2G33120.2	S
<annotation protein_description=645	AT2G33120.1	no	0.9407	Symbols: SAR1, VAMP722, ATVAMP722 synaptobrevin-related protein 1 chr2:14043785-14045337 REVERSE LENGTH=221	Eukaryota	Streptophyta	Brassicales	Brassicaceae	Arabidopsis	Arabidopsis thaliana	0.9407	6.6	2	0.004	0.007	27	221	7.64	0.9407	2	0.0715	4	AT2G33120.1,AT1G04750.1,AT1G04750.2,AT2G33120.2	S
<annotation protein_description=645	AT2G33120.2	no	0.9407	Symbols: SAR1, VAMP722, ATVAMP722 synaptobrevin-related protein 1 chr2:14043785-14045337 REVERSE LENGTH=229	Eukaryota	Streptophyta	Brassicales	Brassicaceae	Arabidopsis	Arabidopsis thaliana	0.9407	6.6	2	0.004	0.007	27	229	7.64	0.9407	2	0.0715	4	AT2G33120.1,AT1G04750.1,AT1G04750.2,AT2G33120.2	S
<annotation protein_description=594	AT4G37530.1	no	0.9812	Symbols: Peroxidase superfamily protein chr4:17634786-17636082 FORWARD LENGTH=329	Eukaryota	Streptophyta	Brassicales	Brassicaceae	Arabidopsis	Arabidopsis thaliana	0.9812	9.2	3	0.008	0.154	46	329	12.14	0.9812	3	0.0704	2	AT4G37530.2,AT4G37530.1	S
<annotation protein_description=594	AT4G37530.2	no	0.9812	Symbols: Peroxidase superfamily protein chr4:17634786-17636008 FORWARD LENGTH=282	Eukaryota	Streptophyta	Brassicales	Brassicaceae	Arabidopsis	Arabidopsis thaliana	0.9812	9.2	3	0.008	0.154	40	282	12.14	0.9812	3	0.0704	2	AT4G37530.2,AT4G37530.1	S
<annotation protein_description=658	AT5G66920.1	no	0.928	Symbols: sks17 SKU5 similar 17 chr5:26722963-26725370 FORWARD LENGTH=546	Eukaryota	Streptophyta	Brassicales	Brassicaceae	Arabidopsis	Arabidopsis thaliana	0.928	2.6	3	0.008	0.002	72	546	12.58	0.928	3	0.0643	1	AT5G66920.1	S
<annotation protein_description=588	AT2G47470.1	no	0.9824	Symbols: ATPDIL2-1, UNE5, MEE30, PDI11, ATPDI11 thioredoxin family protein chr2:19481503-19483683 FORWARD LENGTH=361	Eukaryota	Streptophyta	Brassicales	Brassicaceae	Arabidopsis	Arabidopsis thaliana	0.9824	5.3	4	0.013	0.005	43	361	19.01	0.9824	4	0.0601	4	AT2G47470.3,AT2G47470.4,AT2G47470.1,AT2G47470.2	S
<annotation protein_description=588	AT2G47470.2	no	0.9824	Symbols: ATPDIL2-1, UNE5, MEE30, PDI11, ATPDI11 thioredoxin family protein chr2:19481503-19483303 FORWARD LENGTH=266	Eukaryota	Streptophyta	Brassicales	Brassicaceae	Arabidopsis	Arabidopsis thaliana	0.9824	5.3	4	0.013	0.005	27	266	19.01	0.9824	4	0.0601	4	AT2G47470.3,AT2G47470.4,AT2G47470.1,AT2G47470.2	S
<annotation protein_description=588	AT2G47470.3	no	0.9824	Symbols: ATPDIL2-1, UNE5, MEE30, PDI11, ATPDI11 thioredoxin family protein chr2:19481503-19483571 FORWARD LENGTH=323	Eukaryota	Streptophyta	Brassicales	Brassicaceae	Arabidopsis	Arabidopsis thaliana	0.9824	5.3	4	0.013	0.005	40	323	19.01	0.9824	4	0.0601	4	AT2G47470.3,AT2G47470.4,AT2G47470.1,AT2G47470.2	S
<annotation protein_description=588	AT2G47470.4	no	0.9824	Symbols: ATPDIL2-1, UNE5, MEE30, PDI11, ATPDI11 thioredoxin family protein chr2:19481503-19483683 FORWARD LENGTH=335	Eukaryota	Streptophyta	Brassicales	Brassicaceae	Arabidopsis	Arabidopsis thaliana	0.9824	5.3	4	0.013	0.005	38	335	19.01	0.9824	4	0.0601	4	AT2G47470.3,AT2G47470.4,AT2G47470.1,AT2G47470.2	S
<annotation protein_description=547	AT1G09210.1	no	0.9935	Symbols: CRT1b, AtCRT1b calreticulin 1b chr1:2973217-2976655 REVERSE LENGTH=424	Eukaryota	Streptophyta	Brassicales	Brassicaceae	Arabidopsis	Arabidopsis thaliana	0.9935	4.2	4	0.011	0.08	30	424	19.37	0.9935	4	0.0596	1	AT1G09210.1	S
<annotation protein_description=560	AT2G34790.1	172	0.9918	Symbols: MEE23, EDA28 FAD-binding Berberine family protein chr2:14673998-14677237 REVERSE LENGTH=532	Eukaryota	Streptophyta	Brassicales	Brassicaceae	Arabidopsis	Arabidopsis thaliana	0.9918	6.4	4	0.012	0.116	73	532	21.58	0.9918	4	0.0534	1	AT2G34790.1	S
<annotation protein_description=464	AT4G12290.1	152	0.9995	Symbols: Copper amine oxidase family protein chr4:7304434-7306973 FORWARD LENGTH=741	Eukaryota	Streptophyta	Brassicales	Brassicaceae	Arabidopsis	Arabidopsis thaliana	0.9995	5.5	3	0.011	0.08	85	741	16.4	0.9995	3	0.0531	1	AT4G12290.1	S
<annotation protein_description=444	AT5G09730.1	no	0.9997	Symbols: BXL3, ATBXL3, XYL3, ATBX3, BX3 beta-xylosidase 3 chr5:3015319-3018226 REVERSE LENGTH=773	Eukaryota	Streptophyta	Brassicales	Brassicaceae	Arabidopsis	Arabidopsis thaliana	0.9997	4.3	4	0.018	0.855	100	773	22.46	0.9997	4	0.0517	1	AT5G09730.1	S
<annotation protein_description=635	AT3G14590.2	no	0.9504	Symbols: NTMC2TYPE6.2, NTMC2T6.2 Calcium-dependent lipid-binding (CaLB domain) family protein chr3:4904448-4907741 REVERSE LENGTH=737	Eukaryota	Streptophyta	Brassicales	Brassicaceae	Arabidopsis	Arabidopsis thaliana	0.9504	1.4	4	0.012	0.002	111	737	22.14	0.9504	4	0.0499	3	AT3G14590.3,AT3G14590.1,AT3G14590.2	S
<annotation protein_description=664	AT1G78060.1	no	0.9156	Symbols: Glycosyl hydrolase family protein chr1:29349796-29352868 REVERSE LENGTH=767	Eukaryota	Streptophyta	Brassicales	Brassicaceae	Arabidopsis	Arabidopsis thaliana	0.9156	1.7	5	0.011	0.001	103	767	27.71	0.9156	5	0.048	1	AT1G78060.1	S
<annotation protein_description=646	AT1G79500.1	185	0.9407	Symbols: AtkdsA1 Aldolase-type TIM barrel family protein chr1:29903604-29905989 FORWARD LENGTH=290	Eukaryota	Streptophyta	Brassicales	Brassicaceae	Arabidopsis	Arabidopsis thaliana	0.9403	7.9	2	0.005	0.039	42	290	12.68	0.9403	2	0.0431	4	AT1G79500.2,AT1G79500.3,AT1G79500.4,AT1G79500.1	S
<annotation protein_description=646	AT1G79500.2	185	0.9407	Symbols: AtkdsA1 Aldolase-type TIM barrel family protein chr1:29903604-29905989 FORWARD LENGTH=290	Eukaryota	Streptophyta	Brassicales	Brassicaceae	Arabidopsis	Arabidopsis thaliana	0.9403	7.9	2	0.005	0.039	42	290	12.68	0.9403	2	0.0431	4	AT1G79500.2,AT1G79500.3,AT1G79500.4,AT1G79500.1	S
<annotation protein_description=646	AT1G79500.3	185	0.9407	Symbols: AtkdsA1 Aldolase-type TIM barrel family protein chr1:29903604-29905989 FORWARD LENGTH=290	Eukaryota	Streptophyta	Brassicales	Brassicaceae	Arabidopsis	Arabidopsis thaliana	0.9403	7.9	2	0.005	0.039	42	290	12.68	0.9403	2	0.0431	4	AT1G79500.2,AT1G79500.3,AT1G79500.4,AT1G79500.1	S
<annotation protein_description=646	AT1G79500.4	185	0.9407	Symbols: AtkdsA1 Aldolase-type TIM barrel family protein chr1:29903604-29905989 FORWARD LENGTH=290	Eukaryota	Streptophyta	Brassicales	Brassicaceae	Arabidopsis	Arabidopsis thaliana	0.9403	7.9	2	0.005	0.039	42	290	12.68	0.9403	2	0.0431	4	AT1G79500.2,AT1G79500.3,AT1G79500.4,AT1G79500.1	S
<annotation protein_description=602	AT2G47010.1	no	0.9784	Symbols: unknown protein; FUNCTIONS IN: molecular_function unknown; INVOLVED IN: biological_process unknown; LOCATED IN: endomembrane system; EXPRESSED IN: 17 plant structures; EXPRESSED DURING: 10 growth stages; BEST Arabidopsis thaliana protein match is: unknown protein (TAIR:AT1G17030.1); Has 72 Blast hits to 72 proteins in 13 species: Archae - 0; Bacteria - 0; Metazoa - 0; Fungi - 0; Plants -…	Eukaryota	Streptophyta	Brassicales	Brassicaceae	Arabidopsis	Arabidopsis thaliana	0.9784	5.1	2	0.006	0.004	62	493	13.89	0.9784	2	0.0409	2	AT2G47010.2,AT2G47010.1	S
<annotation protein_description=602	AT2G47010.2	no	0.9784	Symbols: unknown protein; FUNCTIONS IN: molecular_function unknown; INVOLVED IN: biological_process unknown; LOCATED IN: endomembrane system; EXPRESSED IN: 17 plant structures; EXPRESSED DURING: 10 growth stages; BEST Arabidopsis thaliana protein match is: unknown protein (TAIR:AT1G17030.1); Has 72 Blast hits to 72 proteins in 13 species: Archae - 0; Bacteria - 0; Metazoa - 0; Fungi - 0; Plants -…	Eukaryota	Streptophyta	Brassicales	Brassicaceae	Arabidopsis	Arabidopsis thaliana	0.9784	5.1	2	0.006	0.004	62	493	13.89	0.9784	2	0.0409	2	AT2G47010.2,AT2G47010.1	S
<annotation protein_description=528	AT5G49760.1	no	0.9958	Symbols: Leucine-rich repeat protein kinase family protein chr5:20216679-20221052 FORWARD LENGTH=953	Eukaryota	Streptophyta	Brassicales	Brassicaceae	Arabidopsis	Arabidopsis thaliana	0.9958	2.4	4	0.01	0.008	158	953	30.92	0.9958	4	0.0374	1	AT5G49760.1	S
<annotation protein_description=649	AT4G36360.1	no	0.9376	Symbols: BGAL3 beta-galactosidase 3 chr4:17176840-17181143 REVERSE LENGTH=856	Eukaryota	Streptophyta	Brassicales	Brassicaceae	Arabidopsis	Arabidopsis thaliana	0.9376	3.2	2	0.005	0.023	98	856	17.56	0.9376	2	0.031	2	AT4G36360.2,AT4G36360.1	S
<annotation protein_description=649	AT4G36360.2	no	0.9376	Symbols: BGAL3 beta-galactosidase 3 chr4:17176840-17181143 REVERSE LENGTH=855	Eukaryota	Streptophyta	Brassicales	Brassicaceae	Arabidopsis	Arabidopsis thaliana	0.9376	3.2	2	0.005	0.023	98	855	17.56	0.9376	2	0.031	2	AT4G36360.2,AT4G36360.1	S
<annotation protein_description=362	AT5G28540.1	111	1	Symbols: BIP1 heat shock protein 70 (Hsp 70) family protein chr5:10540665-10543274 REVERSE LENGTH=669	Eukaryota	Streptophyta	Brassicales	Brassicaceae	Arabidopsis	Arabidopsis thaliana	0.9195	8.6	3	0.014	0.995	76	669	27.33	0.9195	3	0.0293	3	AT5G28540.1,AT5G42020.1,AT5G42020.2	S
<annotation protein_description=362	AT5G42020.1	111	1	Symbols: BIP, BIP2 Heat shock protein 70 (Hsp 70) family protein chr5:16807697-16810480 REVERSE LENGTH=668	Eukaryota	Streptophyta	Brassicales	Brassicaceae	Arabidopsis	Arabidopsis thaliana	0.9195	8.6	3	0.014	0.995	76	668	27.33	0.9195	3	0.0293	3	AT5G28540.1,AT5G42020.1,AT5G42020.2	S
<annotation protein_description=362	AT5G42020.2	111	1	Symbols: BIP Heat shock protein 70 (Hsp 70) family protein chr5:16807697-16810480 REVERSE LENGTH=613	Eukaryota	Streptophyta	Brassicales	Brassicaceae	Arabidopsis	Arabidopsis thaliana	0.9195	8.6	3	0.014	0.995	72	613	27.33	0.9195	3	0.0293	3	AT5G28540.1,AT5G42020.1,AT5G42020.2	S
<annotation protein_description=683	AT2G02730.1	no	0.8873	Symbols: Protein of unknown function (DUF1664) chr2:765280-767336 REVERSE LENGTH=276	Eukaryota	Streptophyta	Brassicales	Brassicaceae	Arabidopsis	Arabidopsis thaliana	0.8873	2.5	1	0.004	0.004	41	276	9.44	0.8873	1	0.0273	2	AT2G02730.2,AT2G02730.1	S
<annotation protein_description=683	AT2G02730.2	no	0.8873	Symbols: Protein of unknown function (DUF1664) chr2:765280-767336 REVERSE LENGTH=276	Eukaryota	Streptophyta	Brassicales	Brassicaceae	Arabidopsis	Arabidopsis thaliana	0.8873	2.5	1	0.004	0.004	41	276	9.44	0.8873	1	0.0273	2	AT2G02730.2,AT2G02730.1	S
<annotation protein_description=614	AT1G14540.1	no	0.967	Symbols: Peroxidase superfamily protein chr1:4974233-4975600 REVERSE LENGTH=315	Eukaryota	Streptophyta	Brassicales	Brassicaceae	Arabidopsis	Arabidopsis thaliana	0.967	3.8	1	0.004	0.004	55	315	10.44	0.967	1	0.0269	1	AT1G14540.1	S
<annotation protein_description=334	AT4G27830.1	83	1	Symbols: BGLU10 beta glucosidase 10 chr4:13861794-13864489 REVERSE LENGTH=508	Eukaryota	Streptophyta	Brassicales	Brassicaceae	Arabidopsis	Arabidopsis thaliana	0.8747	4.7	1	0.008	0.742	61	508	11.52	0.8747	1	0.022	1	AT4G27830.1	S
