# Supplementary material for: Obligate Biotroph Pathogens of the Genus Albugo Are Better Adapted to Active Host Defense Compared to Niche Competitors
Source: Front Plant Sci. 2016 Jun 20;7:820. doi: 10.3389/fpls.2016.00820 (PMC4913113; doi:10.3389/fpls.2016.00820)
Supplement: Supplementary file 2 [file Table_4.xlsx]

## Sheet: Info
This file includes the raw protein data of all asymptomatic A. thaliana plants collected at Pul and Gey performed on the LTQ Velos machine (see LC-MS/MS Analysis and MS Data Processing)

## Sheet: Pul_uninf_1st_rep
protein group	name	pseudo name	group probability	annotation	classification1	classification2	classification3	classification4	classification5	classification6	probability	percent coverage	total number unique peptides	pct spectrum ids	confidence	R L count	length	OI_VALUE	PROTEINPROPHET_PROBABILITY	TOTAL_SPECTRAL_COUNTS	APEX_PROTEIN_ABUNDANCE	NUMBER_OF_DEGENERATE_PROTEINS	IDS_DEGENERATE_PROTEINS	Secreted
<annotation protein_description=79	AT3G57260.1	no	1	Symbols: BGL2, PR2, BG2, PR-2 beta-1,3-glucanase 2 chr3:21188709-21189822 REVERSE LENGTH=339	Eukaryota	Streptophyta	Brassicales	Brassicaceae	Arabidopsis	Arabidopsis thaliana	1	60.2	1876	10.547	1	44	339	9.65	1	1876	56.3453	1	AT3G57260.1	S
<annotation protein_description=30	AT1G75040.1	no	1	Symbols: PR5, PR-5 pathogenesis-related gene 5 chr1:28177754-28178731 FORWARD LENGTH=239	Eukaryota	Streptophyta	Brassicales	Brassicaceae	Arabidopsis	Arabidopsis thaliana	1	36.4	658	3.224	1	24	239	7.27	1	658	26.2327	1	AT1G75040.1	S
<annotation protein_description=139	AT5G67360.1	no	1	Symbols: ARA12 Subtilase family protein chr5:26872192-26874465 REVERSE LENGTH=757	Eukaryota	Streptophyta	Brassicales	Brassicaceae	Arabidopsis	Arabidopsis thaliana	1	33.2	1145	6.167	1	85	757	16.71	1	1145	19.8601	1	AT5G67360.1	S
<annotation protein_description=200	AT4G23170.1	56	1	Symbols: EP1, CRK9 receptor-like protein kinase-related family protein chr4:12135205-12136002 FORWARD LENGTH=265	Eukaryota	Streptophyta	Brassicales	Brassicaceae	Arabidopsis	Arabidopsis thaliana	1	11.3	240	1.009	1	41	265	4.35	1	240	15.9909	1	AT4G23170.1	S
<annotation protein_description=111	AT5G10760.1	no	1	Symbols: Eukaryotic aspartyl protease family protein chr5:3400671-3402165 REVERSE LENGTH=464	Eukaryota	Streptophyta	Brassicales	Brassicaceae	Arabidopsis	Arabidopsis thaliana	1	19.4	222	0.931	1	44	464	5.41	1	222	11.8934	1	AT5G10760.1	S
<annotation protein_description=95	AT4G27520.1	no	1	Symbols: ENODL2, AtENODL2 early nodulin-like protein 2 chr4:13750668-13751819 REVERSE LENGTH=349	Eukaryota	Streptophyta	Brassicales	Brassicaceae	Arabidopsis	Arabidopsis thaliana	1	14.3	371	1.865	1	21	349	10.04	1	371	10.71	1	AT4G27520.1	S
<annotation protein_description=188	AT3G49120.1	44	1	Symbols: ATPERX34, PERX34, PRXCB, ATPCB, PRX34 peroxidase CB chr3:18207819-18210041 FORWARD LENGTH=353	Eukaryota	Streptophyta	Brassicales	Brassicaceae	Arabidopsis	Arabidopsis thaliana	1	34	232	0.881	1	64	353	8.51	1	232	7.9015	1	AT3G49120.1	S
<annotation protein_description=52	AT2G43570.1	no	1	Symbols: CHI chitinase, putative chr2:18076389-18077435 REVERSE LENGTH=277	Eukaryota	Streptophyta	Brassicales	Brassicaceae	Arabidopsis	Arabidopsis thaliana	1	16.2	170	0.913	1	24	277	7.28	1	170	6.7681	1	AT2G43570.1	S
<annotation protein_description=74	AT3G54420.1	no	1	Symbols: ATEP3, ATCHITIV, CHIV, EP3 homolog of carrot EP3-3 chitinase chr3:20145935-20147034 FORWARD LENGTH=273	Eukaryota	Streptophyta	Brassicales	Brassicaceae	Arabidopsis	Arabidopsis thaliana	1	31.1	149	0.817	1	26	273	6.6	1	149	6.5432	1	AT3G54420.1	S
<annotation protein_description=78	AT3G57240.1	no	1	Symbols: BG3 beta-1,3-glucanase 3 chr3:21181916-21183045 REVERSE LENGTH=341	Eukaryota	Streptophyta	Brassicales	Brassicaceae	Arabidopsis	Arabidopsis thaliana	1	50.1	291	1.545	1	54	341	14.7	1	291	5.7375	1	AT3G57240.1	S
<annotation protein_description=90	AT4G25000.1	no	1	Symbols: ATAMY1, AMY1 alpha-amylase-like chr4:12852109-12853825 REVERSE LENGTH=423	Eukaryota	Streptophyta	Brassicales	Brassicaceae	Arabidopsis	Arabidopsis thaliana	1	31.9	259	1.38	1	50	423	14.69	1	259	5.1101	1	AT4G25000.1	S
<annotation protein_description=166	AT1G66970.1	22	1	Symbols: SVL2 SHV3-like 2 chr1:24992746-24996005 REVERSE LENGTH=763	Eukaryota	Streptophyta	Brassicales	Brassicaceae	Arabidopsis	Arabidopsis thaliana	1	23.5	344	1.958	1	108	763	22.92	1	344	4.35	1	AT1G66970.1	S
<annotation protein_description=121	AT5G20630.1	no	1	Symbols: GLP3, GLP3A, GLP3B, ATGER3, GER3 germin 3 chr5:6975315-6975950 REVERSE LENGTH=211	Eukaryota	Streptophyta	Brassicales	Brassicaceae	Arabidopsis	Arabidopsis thaliana	1	19.9	44	0.233	1	24	211	3.41	1	44	3.7398	1	AT5G20630.1	S
<annotation protein_description=169	AT1G76160.1	25	1	Symbols: sks5 SKU5 similar 5 chr1:28578211-28581020 REVERSE LENGTH=541	Eukaryota	Streptophyta	Brassicales	Brassicaceae	Arabidopsis	Arabidopsis thaliana	1	22	160	0.828	1	76	541	16.07	1	160	2.8857	1	AT1G76160.1	S
<annotation protein_description=107	AT5G06720.1	no	1	Symbols: ATPA2, PA2 peroxidase 2 chr5:2077567-2078857 REVERSE LENGTH=335	Eukaryota	Streptophyta	Brassicales	Brassicaceae	Arabidopsis	Arabidopsis thaliana	1	12.8	30	0.158	1	46	335	3.29	1	30	2.6428	1	AT5G06720.1	S
<annotation protein_description=41	AT2G17120.1	no	1	Symbols: LYM2 lysm domain GPI-anchored protein 2 precursor chr2:7459156-7460648 FORWARD LENGTH=350	Eukaryota	Streptophyta	Brassicales	Brassicaceae	Arabidopsis	Arabidopsis thaliana	1	15.7	51	0.259	1	50	350	5.88	1	51	2.5138	1	AT2G17120.1	S
<annotation protein_description=122	AT5G26000.1	no	1	Symbols: TGG1, BGLU38 thioglucoside glucohydrolase 1 chr5:9079678-9082347 REVERSE LENGTH=541	Eukaryota	Streptophyta	Brassicales	Brassicaceae	Arabidopsis	Arabidopsis thaliana	1	32.7	183	0.874	1	66	541	21.38	1	183	2.4808	2	AT5G26000.2,AT5G26000.1	S
<annotation protein_description=122	AT5G26000.2	no	1	Symbols: TGG1, BGLU38 thioglucoside glucohydrolase 1 chr5:9080009-9082347 REVERSE LENGTH=456	Eukaryota	Streptophyta	Brassicales	Brassicaceae	Arabidopsis	Arabidopsis thaliana	1	32.7	183	0.874	1	55	456	21.38	1	183	2.4808	2	AT5G26000.2,AT5G26000.1	S
<annotation protein_description=324	AT2G14610.1	no	0.9659	Symbols: PR1, PR 1, ATPR1 pathogenesis-related gene 1 chr2:6241944-6242429 REVERSE LENGTH=161	Eukaryota	Streptophyta	Brassicales	Brassicaceae	Arabidopsis	Arabidopsis thaliana	0.9659	5.6	37	0.181	0.027	21	161	4.37	0.9659	37	2.3703	1	AT2G14610.1	S
<annotation protein_description=53	AT2G45220.1	no	1	Symbols: Plant invertase/pectin methylesterase inhibitor superfamily chr2:18644281-18646394 REVERSE LENGTH=511	Eukaryota	Streptophyta	Brassicales	Brassicaceae	Arabidopsis	Arabidopsis thaliana	1	27.4	122	0.586	1	66	511	15.82	1	122	2.2351	1	AT2G45220.1	S
<annotation protein_description=179	AT2G34790.1	35	1	Symbols: MEE23, EDA28 FAD-binding Berberine family protein chr2:14673998-14677237 REVERSE LENGTH=532	Eukaryota	Streptophyta	Brassicales	Brassicaceae	Arabidopsis	Arabidopsis thaliana	1	34.4	162	0.854	1	73	532	21.58	1	162	2.1757	1	AT2G34790.1	S
<annotation protein_description=127	AT5G44130.1	no	1	Symbols: FLA13 FASCICLIN-like arabinogalactan protein 13 precursor chr5:17761128-17761871 FORWARD LENGTH=247	Eukaryota	Streptophyta	Brassicales	Brassicaceae	Arabidopsis	Arabidopsis thaliana	1	16.6	43	0.128	1	42	247	5.75	1	43	2.1674	1	AT5G44130.1	S
<annotation protein_description=22	AT1G51890.1	no	1	Symbols: Leucine-rich repeat protein kinase family protein chr1:19274802-19278528 REVERSE LENGTH=876	Eukaryota	Streptophyta	Brassicales	Brassicaceae	Arabidopsis	Arabidopsis thaliana	1	9.3	150	0.765	1	129	876	20.83	1	150	2.0871	2	AT1G51890.2,AT1G51890.1	S
<annotation protein_description=22	AT1G51890.2	no	1	Symbols: Leucine-rich repeat protein kinase family protein chr1:19274802-19278528 REVERSE LENGTH=828	Eukaryota	Streptophyta	Brassicales	Brassicaceae	Arabidopsis	Arabidopsis thaliana	1	9.3	150	0.765	1	119	828	20.83	1	150	2.0871	2	AT1G51890.2,AT1G51890.1	S
<annotation protein_description=39	AT2G02990.1	no	1	Symbols: RNS1, ATRNS1 ribonuclease 1 chr2:873714-874667 FORWARD LENGTH=230	Eukaryota	Streptophyta	Brassicales	Brassicaceae	Arabidopsis	Arabidopsis thaliana	1	13.5	33	0.137	1	23	230	4.92	1	33	1.944	1	AT2G02990.1	S
<annotation protein_description=101	AT4G36945.1	no	1	Symbols: PLC-like phosphodiesterases superfamily protein chr4:17420098-17422047 REVERSE LENGTH=408	Eukaryota	Streptophyta	Brassicales	Brassicaceae	Arabidopsis	Arabidopsis thaliana	1	13.7	55	0.258	1	47	408	9.6	1	55	1.6605	1	AT4G36945.1	S
<annotation protein_description=128	AT5G45890.1	no	1	Symbols: SAG12 senescence-associated gene 12 chr5:18613300-18614759 FORWARD LENGTH=346	Eukaryota	Streptophyta	Brassicales	Brassicaceae	Arabidopsis	Arabidopsis thaliana	1	13.6	50	0.262	1	29	346	9.76	1	50	1.4848	1	AT5G45890.1	S
<annotation protein_description=155	AT1G51805.1	11	1	Symbols: Leucine-rich repeat protein kinase family protein chr1:19221187-19225590 REVERSE LENGTH=884	Eukaryota	Streptophyta	Brassicales	Brassicaceae	Arabidopsis	Arabidopsis thaliana	1	11	123	0.615	1	128	884	24.54	1	123	1.4527	1	AT1G51805.1	S
<annotation protein_description=254	AT1G03870.1	no	0.9988	Symbols: FLA9 FASCICLIN-like arabinoogalactan 9 chr1:982625-983368 REVERSE LENGTH=247	Eukaryota	Streptophyta	Brassicales	Brassicaceae	Arabidopsis	Arabidopsis thaliana	0.9988	9.7	28	0.208	0.977	36	247	5.6	0.9988	28	1.4474	1	AT1G03870.1	S
<annotation protein_description=269	AT2G45470.1	no	0.9973	Symbols: FLA8, AGP8 FASCICLIN-like arabinogalactan protein 8 chr2:18742797-18744059 REVERSE LENGTH=420	Eukaryota	Streptophyta	Brassicales	Brassicaceae	Arabidopsis	Arabidopsis thaliana	0.9973	6.2	41	0.197	0.069	50	420	9.35	0.9973	41	1.2675	2	AT2G45470.1,AT3G60900.1	S
<annotation protein_description=269	AT3G60900.1	no	0.9973	Symbols: FLA10 FASCICLIN-like arabinogalactan-protein 10 chr3:22499573-22500841 REVERSE LENGTH=422	Eukaryota	Streptophyta	Brassicales	Brassicaceae	Arabidopsis	Arabidopsis thaliana	0.9973	6.2	41	0.197	0.069	54	422	9.35	0.9973	41	1.2675	2	AT2G45470.1,AT3G60900.1	S
<annotation protein_description=129	AT5G46950.1	no	1	Symbols: Plant invertase/pectin methylesterase inhibitor superfamily protein chr5:19059565-19060089 REVERSE LENGTH=174	Eukaryota	Streptophyta	Brassicales	Brassicaceae	Arabidopsis	Arabidopsis thaliana	1	21.8	32	0.165	1	23	174	7.97	1	32	1.1637	1	AT5G46950.1	S
<annotation protein_description=164	AT1G64760.1	20	1	Symbols: O-Glycosyl hydrolases family 17 protein chr1:24054220-24056194 REVERSE LENGTH=481	Eukaryota	Streptophyta	Brassicales	Brassicaceae	Arabidopsis	Arabidopsis thaliana	1	11.9	32	0.167	1	52	481	8.11	1	32	1.1436	2	AT1G64760.2,AT1G64760.1	S
<annotation protein_description=164	AT1G64760.2	20	1	Symbols: O-Glycosyl hydrolases family 17 protein chr1:24054220-24056194 REVERSE LENGTH=481	Eukaryota	Streptophyta	Brassicales	Brassicaceae	Arabidopsis	Arabidopsis thaliana	1	11.9	32	0.167	1	52	481	8.11	1	32	1.1436	2	AT1G64760.2,AT1G64760.1	S
<annotation protein_description=71	AT3G51330.1	no	1	Symbols: Eukaryotic aspartyl protease family protein chr3:19053480-19056152 REVERSE LENGTH=529	Eukaryota	Streptophyta	Brassicales	Brassicaceae	Arabidopsis	Arabidopsis thaliana	1	11.5	47	0.26	1	90	529	12.56	1	47	1.0845	1	AT3G51330.1	S
<annotation protein_description=47	AT2G26440.1	no	1	Symbols: Plant invertase/pectin methylesterase inhibitor superfamily chr2:11247407-11249407 FORWARD LENGTH=547	Eukaryota	Streptophyta	Brassicales	Brassicaceae	Arabidopsis	Arabidopsis thaliana	1	17.2	61	0.312	1	71	547	16.32	1	61	1.0833	1	AT2G26440.1	S
<annotation protein_description=196	AT4G15210.1	52	1	Symbols: ATBETA-AMY, AT-BETA-AMY, RAM1, BMY1, BAM5 beta-amylase 5 chr4:8666734-8669357 REVERSE LENGTH=498	Eukaryota	Streptophyta	Brassicales	Brassicaceae	Arabidopsis	Arabidopsis thaliana	1	18.9	54	0.25	1	60	498	15.19	1	54	1.0303	1	AT4G15210.1	S
<annotation protein_description=153	AT1G26380.1	9	1	Symbols: FAD-binding Berberine family protein chr1:9126901-9128508 REVERSE LENGTH=535	Eukaryota	Streptophyta	Brassicales	Brassicaceae	Arabidopsis	Arabidopsis thaliana	1	30.8	68	0.322	1	71	535	20.33	1	68	0.9694	1	AT1G26380.1	S
<annotation protein_description=130	AT5G46960.1	no	1	Symbols: Plant invertase/pectin methylesterase inhibitor superfamily protein chr5:19062220-19062744 REVERSE LENGTH=174	Eukaryota	Streptophyta	Brassicales	Brassicaceae	Arabidopsis	Arabidopsis thaliana	1	21.8	22	0.114	1	25	174	7.33	1	22	0.8699	1	AT5G46960.1	S
<annotation protein_description=160	AT1G56130.1	16	1	Symbols: Leucine-rich repeat transmembrane protein kinase chr1:20994931-21000887 REVERSE LENGTH=1032	Eukaryota	Streptophyta	Brassicales	Brassicaceae	Arabidopsis	Arabidopsis thaliana	0.9999	5	88	0.575	1	173	1032	30.24	0.9999	88	0.8433	1	AT1G56130.1	S
<annotation protein_description=154	AT1G32940.1	10	1	Symbols: ATSBT3.5, SBT3.5 Subtilase family protein chr1:11937634-11940856 FORWARD LENGTH=774	Eukaryota	Streptophyta	Brassicales	Brassicaceae	Arabidopsis	Arabidopsis thaliana	1	14.1	57	0.281	1	94	774	20.08	1	57	0.8227	1	AT1G32940.1	S
<annotation protein_description=175	AT2G15220.1	31	1	Symbols: Plant basic secretory protein (BSP) family protein chr2:6608689-6609366 FORWARD LENGTH=225	Eukaryota	Streptophyta	Brassicales	Brassicaceae	Arabidopsis	Arabidopsis thaliana	1	40	23	0.121	1	30	225	8.62	1	23	0.7733	1	AT2G15220.1	S
<annotation protein_description=131	AT5G49760.1	no	1	Symbols: Leucine-rich repeat protein kinase family protein chr5:20216679-20221052 FORWARD LENGTH=953	Eukaryota	Streptophyta	Brassicales	Brassicaceae	Arabidopsis	Arabidopsis thaliana	1	9.1	81	0.416	1	158	953	30.92	1	81	0.7592	1	AT5G49760.1	S
<annotation protein_description=199	AT4G20840.1	55	1	Symbols: FAD-binding Berberine family protein chr4:11157916-11159535 FORWARD LENGTH=539	Eukaryota	Streptophyta	Brassicales	Brassicaceae	Arabidopsis	Arabidopsis thaliana	1	26.3	59	0.32	1	65	539	22.8	1	59	0.75	1	AT4G20840.1	S
<annotation protein_description=208	AT5G06860.1	64	1	Symbols: PGIP1, ATPGIP1 polygalacturonase inhibiting protein 1 chr5:2132373-2133434 FORWARD LENGTH=330	Eukaryota	Streptophyta	Brassicales	Brassicaceae	Arabidopsis	Arabidopsis thaliana	1	19.1	28	0.141	1	59	330	10.91	1	28	0.7438	1	AT5G06860.1	S
<annotation protein_description=38	AT2G01820.1	no	1	Symbols: Leucine-rich repeat protein kinase family protein chr2:357664-360681 REVERSE LENGTH=943	Eukaryota	Streptophyta	Brassicales	Brassicaceae	Arabidopsis	Arabidopsis thaliana	1	9.2	72	0.411	1	144	943	28.64	1	72	0.7286	1	AT2G01820.1	S
<annotation protein_description=33	AT1G79720.1	no	1	Symbols: Eukaryotic aspartyl protease family protein chr1:29997259-29998951 REVERSE LENGTH=484	Eukaryota	Streptophyta	Brassicales	Brassicaceae	Arabidopsis	Arabidopsis thaliana	1	10.5	32	0.167	1	70	484	12.76	1	32	0.7268	1	AT1G79720.1	S
<annotation protein_description=203	AT4G31140.1	59	1	Symbols: O-Glycosyl hydrolases family 17 protein chr4:15141581-15143188 FORWARD LENGTH=484	Eukaryota	Streptophyta	Brassicales	Brassicaceae	Arabidopsis	Arabidopsis thaliana	1	15.9	27	0.125	1	65	484	10.86	1	27	0.7205	1	AT4G31140.1	S
<annotation protein_description=216	AT5G34940.2	72	1	Symbols: AtGUS3, GUS3 glucuronidase 3 chr5:13235912-13238718 REVERSE LENGTH=536	Eukaryota	Streptophyta	Brassicales	Brassicaceae	Arabidopsis	Arabidopsis thaliana	1	22.5	37	0.209	1	73	536	14.99	1	37	0.7154	2	AT5G34940.3,AT5G34940.2	S
<annotation protein_description=216	AT5G34940.3	72	1	Symbols: AtGUS3, GUS3 glucuronidase 3 chr5:13236566-13238718 REVERSE LENGTH=382	Eukaryota	Streptophyta	Brassicales	Brassicaceae	Arabidopsis	Arabidopsis thaliana	1	22.5	37	0.209	1	50	382	14.99	1	37	0.7154	2	AT5G34940.3,AT5G34940.2	S
<annotation protein_description=57	AT3G04010.1	no	1	Symbols: O-Glycosyl hydrolases family 17 protein chr3:1036879-1039263 REVERSE LENGTH=491	Eukaryota	Streptophyta	Brassicales	Brassicaceae	Arabidopsis	Arabidopsis thaliana	1	12.6	18	0.075	1	52	491	7.51	1	18	0.6946	1	AT3G04010.1	S
<annotation protein_description=184	AT3G14310.1	40	1	Symbols: ATPME3, PME3 pectin methylesterase 3 chr3:4772214-4775095 REVERSE LENGTH=592	Eukaryota	Streptophyta	Brassicales	Brassicaceae	Arabidopsis	Arabidopsis thaliana	1	8.4	36	0.173	1	71	592	15.02	1	36	0.6946	1	AT3G14310.1	S
<annotation protein_description=65	AT3G23490.1	no	1	Symbols: CYN cyanase chr3:8423238-8424415 REVERSE LENGTH=168	Eukaryota	Streptophyta	Brassicales	Brassicaceae	Arabidopsis	Arabidopsis thaliana	1	22	15	0.079	1	24	168	6.85	1	15	0.6346	1	AT3G23490.1	S
<annotation protein_description=274	AT5G25980.1	no	0.996	Symbols: TGG2, BGLU37 glucoside glucohydrolase 2 chr5:9072730-9075143 FORWARD LENGTH=467	Eukaryota	Streptophyta	Brassicales	Brassicaceae	Arabidopsis	Arabidopsis thaliana	0.996	8.8	35	0.11	0.979	69	467	16.04	0.996	35	0.6299	3	AT5G25980.1,AT5G25980.2,AT5G25980.3	S
<annotation protein_description=274	AT5G25980.2	no	0.996	Symbols: TGG2, BGLU37 glucoside glucohydrolase 2 chr5:9072730-9075477 FORWARD LENGTH=547	Eukaryota	Streptophyta	Brassicales	Brassicaceae	Arabidopsis	Arabidopsis thaliana	0.996	8.8	35	0.11	0.979	83	547	16.04	0.996	35	0.6299	3	AT5G25980.1,AT5G25980.2,AT5G25980.3	S
<annotation protein_description=274	AT5G25980.3	no	0.996	Symbols: TGG2, BGLU37 glucoside glucohydrolase 2 chr5:9072730-9075143 FORWARD LENGTH=467	Eukaryota	Streptophyta	Brassicales	Brassicaceae	Arabidopsis	Arabidopsis thaliana	0.996	8.8	35	0.11	0.979	69	467	16.04	0.996	35	0.6299	3	AT5G25980.1,AT5G25980.2,AT5G25980.3	S
<annotation protein_description=252	AT5G19240.1	no	0.9991	Symbols: Glycoprotein membrane precursor GPI-anchored chr5:6470209-6470981 FORWARD LENGTH=199	Eukaryota	Streptophyta	Brassicales	Brassicaceae	Arabidopsis	Arabidopsis thaliana	0.9991	13.1	4	0.02	0.73	34	199	2.02	0.9991	4	0.5734	1	AT5G19240.1	S
<annotation protein_description=120	AT5G19890.1	no	1	Symbols: Peroxidase superfamily protein chr5:6724372-6725877 REVERSE LENGTH=328	Eukaryota	Streptophyta	Brassicales	Brassicaceae	Arabidopsis	Arabidopsis thaliana	1	13.1	17	0.067	1	53	328	9.08	1	17	0.5426	1	AT5G19890.1	S
<annotation protein_description=16	AT1G47128.1	no	1	Symbols: RD21, RD21A Granulin repeat cysteine protease family protein chr1:17283139-17285609 REVERSE LENGTH=462	Eukaryota	Streptophyta	Brassicales	Brassicaceae	Arabidopsis	Arabidopsis thaliana	1	12.6	24	0.127	1	46	462	13.72	1	24	0.507	1	AT1G47128.1	S
<annotation protein_description=284	AT2G04780.1	no	0.99	Symbols: FLA7 FASCICLIN-like arabinoogalactan 7 chr2:1677488-1678252 FORWARD LENGTH=254	Eukaryota	Streptophyta	Brassicales	Brassicaceae	Arabidopsis	Arabidopsis thaliana	0.99	7.1	9	0.051	0.017	30	254	5.21	0.99	9	0.4956	2	AT2G04780.2,AT2G04780.1	S
<annotation protein_description=284	AT2G04780.2	no	0.99	Symbols: FLA7 FASCICLIN-like arabinoogalactan 7 chr2:1677488-1678252 FORWARD LENGTH=254	Eukaryota	Streptophyta	Brassicales	Brassicaceae	Arabidopsis	Arabidopsis thaliana	0.99	7.1	9	0.051	0.017	30	254	5.21	0.99	9	0.4956	2	AT2G04780.2,AT2G04780.1	S
<annotation protein_description=232	AT5G55180.1	81	0.9999	Symbols: O-Glycosyl hydrolases family 17 protein chr5:22388834-22390550 FORWARD LENGTH=460	Eukaryota	Streptophyta	Brassicales	Brassicaceae	Arabidopsis	Arabidopsis thaliana	0.9999	8.5	22	0.1	1	48	460	13.43	0.9999	22	0.4747	2	AT5G55180.2,AT5G55180.1	S
<annotation protein_description=232	AT5G55180.2	81	0.9999	Symbols: O-Glycosyl hydrolases family 17 protein chr5:22388834-22390561 FORWARD LENGTH=465	Eukaryota	Streptophyta	Brassicales	Brassicaceae	Arabidopsis	Arabidopsis thaliana	0.9999	8.5	22	0.1	1	51	465	13.43	0.9999	22	0.4747	2	AT5G55180.2,AT5G55180.1	S
<annotation protein_description=151	AT1G21750.1	7	1	Symbols: ATPDIL1-1, ATPDI5, PDI5, PDIL1-1 PDI-like 1-1 chr1:7645767-7648514 FORWARD LENGTH=501	Eukaryota	Streptophyta	Brassicales	Brassicaceae	Arabidopsis	Arabidopsis thaliana	1	34.7	48	0.256	1	44	501	29.34	1	48	0.4741	1	AT1G21750.1	S
<annotation protein_description=29	AT1G71695.1	no	1	Symbols: Peroxidase superfamily protein chr1:26964359-26966557 FORWARD LENGTH=358	Eukaryota	Streptophyta	Brassicales	Brassicaceae	Arabidopsis	Arabidopsis thaliana	1	14.8	18	0.096	1	55	358	11.04	1	18	0.4725	1	AT1G71695.1	S
<annotation protein_description=62	AT3G14067.1	no	1	Symbols: Subtilase family protein chr3:4658421-4660754 REVERSE LENGTH=777	Eukaryota	Streptophyta	Brassicales	Brassicaceae	Arabidopsis	Arabidopsis thaliana	1	8.9	30	0.158	1	86	777	18.57	1	30	0.4682	1	AT3G14067.1	S
<annotation protein_description=137	AT5G65760.1	no	1	Symbols: Serine carboxypeptidase S28 family protein chr5:26308289-26310891 FORWARD LENGTH=515	Eukaryota	Streptophyta	Brassicales	Brassicaceae	Arabidopsis	Arabidopsis thaliana	1	14	19	0.106	1	72	515	11.76	1	19	0.4682	1	AT5G65760.1	S
<annotation protein_description=72	AT3G51550.1	no	1	Symbols: FER Malectin/receptor-like protein kinase family protein chr3:19117877-19120564 REVERSE LENGTH=895	Eukaryota	Streptophyta	Brassicales	Brassicaceae	Arabidopsis	Arabidopsis thaliana	1	7.8	40	0.227	1	111	895	24.9	1	40	0.4656	1	AT3G51550.1	S
<annotation protein_description=56	AT3G02740.1	no	1	Symbols: Eukaryotic aspartyl protease family protein chr3:590561-593089 FORWARD LENGTH=488	Eukaryota	Streptophyta	Brassicales	Brassicaceae	Arabidopsis	Arabidopsis thaliana	1	10.2	16	0.091	1	67	488	10.11	1	16	0.4586	1	AT3G02740.1	S
<annotation protein_description=76	AT3G55260.1	no	1	Symbols: HEXO1, ATHEX2 beta-hexosaminidase 1 chr3:20489317-20492858 FORWARD LENGTH=541	Eukaryota	Streptophyta	Brassicales	Brassicaceae	Arabidopsis	Arabidopsis thaliana	1	7.4	24	0.132	1	79	541	15.36	1	24	0.4528	1	AT3G55260.1	S
<annotation protein_description=46	AT2G22420.1	no	1	Symbols: Peroxidase superfamily protein chr2:9513341-9514484 FORWARD LENGTH=329	Eukaryota	Streptophyta	Brassicales	Brassicaceae	Arabidopsis	Arabidopsis thaliana	1	16.1	18	0.084	1	59	329	11.8	1	18	0.4421	1	AT2G22420.1	S
<annotation protein_description=147	AT1G11840.6	3	1	Symbols: GLX1 glyoxalase I homolog chr1:3995928-3997518 FORWARD LENGTH=322	Eukaryota	Streptophyta	Brassicales	Brassicaceae	Arabidopsis	Arabidopsis thaliana	1	18.4	20	0.1	1	46	322	13.24	1	20	0.4378	5	AT1G11840.2,AT1G11840.3,AT1G11840.1,AT1G11840.6,AT1G11840.4	S
<annotation protein_description=60	AT3G10740.1	no	1	Symbols: ASD1, ARAF1, ARAF, ATASD1 alpha-L-arabinofuranosidase 1 chr3:3361031-3364573 REVERSE LENGTH=678	Eukaryota	Streptophyta	Brassicales	Brassicaceae	Arabidopsis	Arabidopsis thaliana	1	8.1	28	0.146	1	74	678	19.54	1	28	0.4153	1	AT3G10740.1	S
<annotation protein_description=5	AT1G13900.1	no	1	Symbols: Purple acid phosphatases superfamily protein chr1:4753494-4755554 REVERSE LENGTH=656	Eukaryota	Streptophyta	Brassicales	Brassicaceae	Arabidopsis	Arabidopsis thaliana	1	10.4	24	0.126	1	69	656	16.81	1	24	0.4138	1	AT1G13900.1	S
<annotation protein_description=69	AT3G45010.1	no	1	Symbols: scpl48 serine carboxypeptidase-like 48 chr3:16466328-16468845 FORWARD LENGTH=510	Eukaryota	Streptophyta	Brassicales	Brassicaceae	Arabidopsis	Arabidopsis thaliana	1	12.9	20	0.113	1	58	510	14.8	1	20	0.3916	1	AT3G45010.1	S
<annotation protein_description=246	AT5G48540.1	no	0.9994	Symbols: receptor-like protein kinase-related family protein chr5:19669096-19669887 REVERSE LENGTH=263	Eukaryota	Streptophyta	Brassicales	Brassicaceae	Arabidopsis	Arabidopsis thaliana	0.9994	12.5	15	0.078	0.989	36	263	11.34	0.9994	15	0.3831	1	AT5G48540.1	S
<annotation protein_description=343	AT3G16850.1	no	0.9402	Symbols: Pectin lyase-like superfamily protein chr3:5748692-5750981 FORWARD LENGTH=455	Eukaryota	Streptophyta	Brassicales	Brassicaceae	Arabidopsis	Arabidopsis thaliana	0.9402	5.1	9	0.034	0.044	55	455	6.72	0.9402	9	0.3649	1	AT3G16850.1	S
<annotation protein_description=27	AT1G66250.1	no	1	Symbols: O-Glycosyl hydrolases family 17 protein chr1:24693063-24695416 FORWARD LENGTH=505	Eukaryota	Streptophyta	Brassicales	Brassicaceae	Arabidopsis	Arabidopsis thaliana	1	8.1	11	0.053	1	67	505	8.75	1	11	0.3643	1	AT1G66250.1	S
<annotation protein_description=199	AT4G20830.1	55	1	Symbols: FAD-binding Berberine family protein chr4:11155486-11157577 FORWARD LENGTH=570	Eukaryota	Streptophyta	Brassicales	Brassicaceae	Arabidopsis	Arabidopsis thaliana	1	12.8	27	0.13	1	73	570	21.5	1	27	0.3639	2	AT4G20830.2,AT4G20830.1	S
<annotation protein_description=199	AT4G20830.2	55	1	Symbols: FAD-binding Berberine family protein chr4:11155486-11157108 FORWARD LENGTH=540	Eukaryota	Streptophyta	Brassicales	Brassicaceae	Arabidopsis	Arabidopsis thaliana	1	12.8	27	0.13	1	67	540	21.5	1	27	0.3639	2	AT4G20830.2,AT4G20830.1	S
<annotation protein_description=134	AT5G55730.1	no	1	Symbols: FLA1 FASCICLIN-like arabinogalactan 1 chr5:22558375-22560392 REVERSE LENGTH=424	Eukaryota	Streptophyta	Brassicales	Brassicaceae	Arabidopsis	Arabidopsis thaliana	1	7.5	17	0.094	0.935	54	424	13.85	1	17	0.3557	2	AT5G55730.1,AT5G55730.2	S
<annotation protein_description=134	AT5G55730.2	no	1	Symbols: FLA1 FASCICLIN-like arabinogalactan 1 chr5:22558375-22560392 REVERSE LENGTH=424	Eukaryota	Streptophyta	Brassicales	Brassicaceae	Arabidopsis	Arabidopsis thaliana	1	7.5	17	0.094	0.935	54	424	13.85	1	17	0.3557	2	AT5G55730.1,AT5G55730.2	S
<annotation protein_description=178	AT2G34510.1	34	1	Symbols: Protein of unknown function, DUF642 chr2:14544114-14546732 REVERSE LENGTH=401	Eukaryota	Streptophyta	Brassicales	Brassicaceae	Arabidopsis	Arabidopsis thaliana	1	20	17	0.086	1	48	401	14.03	1	17	0.3511	1	AT2G34510.1	S
<annotation protein_description=245	AT1G33590.1	84	0.9995	Symbols: Leucine-rich repeat (LRR) family protein chr1:12177788-12179221 FORWARD LENGTH=477	Eukaryota	Streptophyta	Brassicales	Brassicaceae	Arabidopsis	Arabidopsis thaliana	0.9995	17.4	20	0.064	1	86	477	16.64	0.9995	20	0.3481	1	AT1G33590.1	S
<annotation protein_description=20	AT1G51800.1	no	1	Symbols: Leucine-rich repeat protein kinase family protein chr1:19214203-19217833 FORWARD LENGTH=894	Eukaryota	Streptophyta	Brassicales	Brassicaceae	Arabidopsis	Arabidopsis thaliana	1	6	28	0.129	1	134	894	23.93	1	28	0.3391	1	AT1G51800.1	S
<annotation protein_description=214	AT5G24770.1	70	1	Symbols: VSP2, ATVSP2 vegetative storage protein 2 chr5:8500713-8501844 REVERSE LENGTH=265	Eukaryota	Streptophyta	Brassicales	Brassicaceae	Arabidopsis	Arabidopsis thaliana	1	13.6	10	0.045	1	41	265	8.57	1	10	0.3381	1	AT5G24770.1	S
<annotation protein_description=124	AT5G41670.1	no	1	Symbols: 6-phosphogluconate dehydrogenase family protein chr5:16665647-16667110 REVERSE LENGTH=487	Eukaryota	Streptophyta	Brassicales	Brassicaceae	Arabidopsis	Arabidopsis thaliana	1	21.1	23	0.179	1	76	487	19.77	1	23	0.3371	2	AT5G41670.2,AT5G41670.1	S
<annotation protein_description=124	AT5G41670.2	no	1	Symbols: 6-phosphogluconate dehydrogenase family protein chr5:16665647-16667110 REVERSE LENGTH=487	Eukaryota	Streptophyta	Brassicales	Brassicaceae	Arabidopsis	Arabidopsis thaliana	1	21.1	23	0.179	1	76	487	19.77	1	23	0.3371	2	AT5G41670.2,AT5G41670.1	S
<annotation protein_description=8	AT1G20160.1	no	1	Symbols: ATSBT5.2 Subtilisin-like serine endopeptidase family protein chr1:6990852-6993854 REVERSE LENGTH=769	Eukaryota	Streptophyta	Brassicales	Brassicaceae	Arabidopsis	Arabidopsis thaliana	1	7.1	26	0.152	1	62	769	22.42	1	26	0.3361	2	AT1G20160.1,AT1G20160.2	S
<annotation protein_description=154	AT1G32950.1	10	1	Symbols: Subtilase family protein chr1:11941438-11944599 FORWARD LENGTH=773	Eukaryota	Streptophyta	Brassicales	Brassicaceae	Arabidopsis	Arabidopsis thaliana	0.9646	4.3	24	0.108	0.766	84	773	19.99	0.9646	24	0.3356	1	AT1G32950.1	S
<annotation protein_description=204	AT4G34180.1	60	1	Symbols: Cyclase family protein chr4:16370060-16371383 REVERSE LENGTH=255	Eukaryota	Streptophyta	Brassicales	Brassicaceae	Arabidopsis	Arabidopsis thaliana	1	27.1	10	0.054	1	45	255	8.64	1	10	0.3354	1	AT4G34180.1	S
<annotation protein_description=25	AT1G64190.1	no	1	Symbols: 6-phosphogluconate dehydrogenase family protein chr1:23825549-23827012 REVERSE LENGTH=487	Eukaryota	Streptophyta	Brassicales	Brassicaceae	Arabidopsis	Arabidopsis thaliana	1	18.5	20	0.151	1	75	487	17.3	1	20	0.335	1	AT1G64190.1	S
<annotation protein_description=249	AT3G54600.1	85	0.9993	Symbols: Class I glutamine amidotransferase-like superfamily protein chr3:20211048-20212876 FORWARD LENGTH=399	Eukaryota	Streptophyta	Brassicales	Brassicaceae	Arabidopsis	Arabidopsis thaliana	0.9991	5	8	0.037	0.717	53	399	7.07	0.9991	8	0.3276	1	AT3G54600.1	S
<annotation protein_description=156	AT1G51850.1	12	1	Symbols: Leucine-rich repeat protein kinase family protein chr1:19252964-19256783 REVERSE LENGTH=865	Eukaryota	Streptophyta	Brassicales	Brassicaceae	Arabidopsis	Arabidopsis thaliana	1	6.1	22	0.068	1	119	865	20.2	1	22	0.3156	1	AT1G51850.1	S
<annotation protein_description=215	AT5G24780.1	71	1	Symbols: VSP1, ATVSP1 vegetative storage protein 1 chr5:8507783-8508889 REVERSE LENGTH=270	Eukaryota	Streptophyta	Brassicales	Brassicaceae	Arabidopsis	Arabidopsis thaliana	1	17	8	0.038	1	40	270	7.38	1	8	0.3141	1	AT5G24780.1	S
<annotation protein_description=13	AT1G33610.1	no	1	Symbols: Leucine-rich repeat (LRR) family protein chr1:12188910-12190346 FORWARD LENGTH=478	Eukaryota	Streptophyta	Brassicales	Brassicaceae	Arabidopsis	Arabidopsis thaliana	1	10.9	16	0.08	1	99	478	14.77	1	16	0.3139	1	AT1G33610.1	S
<annotation protein_description=171	AT1G78830.1	27	1	Symbols: Curculin-like (mannose-binding) lectin family protein chr1:29637141-29638508 REVERSE LENGTH=455	Eukaryota	Streptophyta	Brassicales	Brassicaceae	Arabidopsis	Arabidopsis thaliana	1	15.2	17	0.079	1	62	455	15.98	1	17	0.3083	1	AT1G78830.1	S
<annotation protein_description=177	AT2G28470.1	33	1	Symbols: BGAL8 beta-galactosidase 8 chr2:12169047-12173164 REVERSE LENGTH=852	Eukaryota	Streptophyta	Brassicales	Brassicaceae	Arabidopsis	Arabidopsis thaliana	1	13.2	23	0.112	1	95	852	22.91	1	23	0.2909	2	AT2G28470.2,AT2G28470.1	S
<annotation protein_description=177	AT2G28470.2	33	1	Symbols: BGAL8 beta-galactosidase 8 chr2:12169047-12173146 REVERSE LENGTH=846	Eukaryota	Streptophyta	Brassicales	Brassicaceae	Arabidopsis	Arabidopsis thaliana	1	13.2	23	0.112	1	95	846	22.91	1	23	0.2909	2	AT2G28470.2,AT2G28470.1	S
<annotation protein_description=68	AT3G26720.1	no	1	Symbols: Glycosyl hydrolase family 38 protein chr3:9816707-9823056 FORWARD LENGTH=1019	Eukaryota	Streptophyta	Brassicales	Brassicaceae	Arabidopsis	Arabidopsis thaliana	1	13.4	35	0.184	1	142	1019	35.43	1	35	0.2863	2	AT3G26720.1,AT3G26720.2	S
<annotation protein_description=68	AT3G26720.2	no	1	Symbols: Glycosyl hydrolase family 38 protein chr3:9816707-9822958 FORWARD LENGTH=943	Eukaryota	Streptophyta	Brassicales	Brassicaceae	Arabidopsis	Arabidopsis thaliana	1	13.4	35	0.184	1	130	943	35.43	1	35	0.2863	2	AT3G26720.1,AT3G26720.2	S
<annotation protein_description=116	AT5G13980.1	no	1	Symbols: Glycosyl hydrolase family 38 protein chr5:4508626-4514334 FORWARD LENGTH=1024	Eukaryota	Streptophyta	Brassicales	Brassicaceae	Arabidopsis	Arabidopsis thaliana	1	9.8	30	0.152	1	134	1024	30.83	1	30	0.282	3	AT5G13980.2,AT5G13980.3,AT5G13980.1	S
<annotation protein_description=116	AT5G13980.2	no	1	Symbols: Glycosyl hydrolase family 38 protein chr5:4508626-4514334 FORWARD LENGTH=1024	Eukaryota	Streptophyta	Brassicales	Brassicaceae	Arabidopsis	Arabidopsis thaliana	1	9.8	30	0.152	1	134	1024	30.83	1	30	0.282	3	AT5G13980.2,AT5G13980.3,AT5G13980.1	S
<annotation protein_description=116	AT5G13980.3	no	1	Symbols: Glycosyl hydrolase family 38 protein chr5:4508626-4513928 FORWARD LENGTH=921	Eukaryota	Streptophyta	Brassicales	Brassicaceae	Arabidopsis	Arabidopsis thaliana	1	9.8	30	0.152	1	115	921	30.83	1	30	0.282	3	AT5G13980.2,AT5G13980.3,AT5G13980.1	S
<annotation protein_description=202	AT4G25810.1	58	1	Symbols: XTR6, XTH23 xyloglucan endotransglycosylase 6 chr4:13128694-13129715 FORWARD LENGTH=286	Eukaryota	Streptophyta	Brassicales	Brassicaceae	Arabidopsis	Arabidopsis thaliana	1	17.8	10	0.047	1	32	286	10.7	1	10	0.2708	1	AT4G25810.1	S
<annotation protein_description=271	AT1G24140.1	no	0.9971	Symbols: Matrixin family protein chr1:8536131-8537285 REVERSE LENGTH=384	Eukaryota	Streptophyta	Brassicales	Brassicaceae	Arabidopsis	Arabidopsis thaliana	0.9971	5.7	9	0.033	0.523	54	384	9.62	0.9971	9	0.2703	1	AT1G24140.1	S
<annotation protein_description=31	AT1G77510.1	no	1	Symbols: ATPDIL1-2, PDI6, ATPDI6, PDIL1-2 PDI-like 1-2 chr1:29126742-29129433 FORWARD LENGTH=508	Eukaryota	Streptophyta	Brassicales	Brassicaceae	Arabidopsis	Arabidopsis thaliana	1	27.6	24	0.165	1	45	508	25.92	1	24	0.2683	1	AT1G77510.1	S
<annotation protein_description=119	AT5G19880.1	no	1	Symbols: Peroxidase superfamily protein chr5:6720578-6722411 REVERSE LENGTH=329	Eukaryota	Streptophyta	Brassicales	Brassicaceae	Arabidopsis	Arabidopsis thaliana	1	15.5	6	0.036	0.999	58	329	6.88	1	6	0.2527	1	AT5G19880.1	S
<annotation protein_description=146	AT1G03220.1	2	1	Symbols: Eukaryotic aspartyl protease family protein chr1:787143-788444 FORWARD LENGTH=433	Eukaryota	Streptophyta	Brassicales	Brassicaceae	Arabidopsis	Arabidopsis thaliana	1	9	10	0.053	0.999	49	433	11.64	1	10	0.249	1	AT1G03220.1	S
<annotation protein_description=2	AT1G05840.1	no	1	Symbols: Eukaryotic aspartyl protease family protein chr1:1762843-1766150 REVERSE LENGTH=485	Eukaryota	Streptophyta	Brassicales	Brassicaceae	Arabidopsis	Arabidopsis thaliana	1	4.7	10	0.055	0.683	71	485	11.66	1	10	0.2485	1	AT1G05840.1	S
<annotation protein_description=223	AT2G28100.1	no	0.9999	Symbols: ATFUC1, FUC1 alpha-L-fucosidase 1 chr2:11974803-11976489 FORWARD LENGTH=506	Eukaryota	Streptophyta	Brassicales	Brassicaceae	Arabidopsis	Arabidopsis thaliana	0.9999	7.3	15	0.062	0.992	71	506	17.72	0.9999	15	0.2453	1	AT2G28100.1	S
<annotation protein_description=273	AT4G23500.1	no	0.997	Symbols: Pectin lyase-like superfamily protein chr4:12264640-12267074 FORWARD LENGTH=495	Eukaryota	Streptophyta	Brassicales	Brassicaceae	Arabidopsis	Arabidopsis thaliana	0.997	5.9	7	0.037	0.081	67	495	8.39	0.997	7	0.241	1	AT4G23500.1	S
<annotation protein_description=263	AT1G30700.1	no	0.998	Symbols: FAD-binding Berberine family protein chr1:10892623-10894437 FORWARD LENGTH=527	Eukaryota	Streptophyta	Brassicales	Brassicaceae	Arabidopsis	Arabidopsis thaliana	0.998	8.7	13	0.044	0.99	73	527	15.75	0.998	13	0.2387	1	AT1G30700.1	S
<annotation protein_description=21	AT1G51860.1	no	1	Symbols: Leucine-rich repeat protein kinase family protein chr1:19257634-19261479 REVERSE LENGTH=890	Eukaryota	Streptophyta	Brassicales	Brassicaceae	Arabidopsis	Arabidopsis thaliana	1	4	18	0.093	0.987	128	890	24.38	1	18	0.2139	1	AT1G51860.1	S
<annotation protein_description=193	AT4G12290.1	49	1	Symbols: Copper amine oxidase family protein chr4:7304434-7306973 FORWARD LENGTH=741	Eukaryota	Streptophyta	Brassicales	Brassicaceae	Arabidopsis	Arabidopsis thaliana	1	12.4	12	0.054	1	85	741	16.4	1	12	0.212	1	AT4G12290.1	S
<annotation protein_description=180	AT2G41850.1	36	1	Symbols: PGAZAT, ADPG2 polygalacturonase abscission zone A. thaliana chr2:17461918-17464059 REVERSE LENGTH=433	Eukaryota	Streptophyta	Brassicales	Brassicaceae	Arabidopsis	Arabidopsis thaliana	1	8.1	11	0.067	0.999	38	433	15.17	1	11	0.2101	1	AT2G41850.1	S
<annotation protein_description=112	AT5G10770.1	no	1	Symbols: Eukaryotic aspartyl protease family protein chr5:3403331-3405331 REVERSE LENGTH=474	Eukaryota	Streptophyta	Brassicales	Brassicaceae	Arabidopsis	Arabidopsis thaliana	1	3.2	7	0.041	0.687	53	474	9.76	1	7	0.2078	1	AT5G10770.1	S
<annotation protein_description=92	AT4G25900.1	no	1	Symbols: Galactose mutarotase-like superfamily protein chr4:13161487-13163397 FORWARD LENGTH=318	Eukaryota	Streptophyta	Brassicales	Brassicaceae	Arabidopsis	Arabidopsis thaliana	1	10.4	9	0.05	1	47	318	13.13	1	9	0.1986	1	AT4G25900.1	S
<annotation protein_description=87	AT4G20860.1	no	1	Symbols: FAD-binding Berberine family protein chr4:11172726-11174318 FORWARD LENGTH=530	Eukaryota	Streptophyta	Brassicales	Brassicaceae	Arabidopsis	Arabidopsis thaliana	1	8.3	16	0.089	1	84	530	23.71	1	16	0.1955	1	AT4G20860.1	S
<annotation protein_description=37	AT2G01630.1	no	1	Symbols: O-Glycosyl hydrolases family 17 protein chr2:279541-281955 REVERSE LENGTH=501	Eukaryota	Streptophyta	Brassicales	Brassicaceae	Arabidopsis	Arabidopsis thaliana	1	6.1	5	0.03	0.767	62	501	7.51	1	5	0.1929	2	AT2G01630.2,AT2G01630.1	S
<annotation protein_description=37	AT2G01630.2	no	1	Symbols: O-Glycosyl hydrolases family 17 protein chr2:279564-281955 REVERSE LENGTH=391	Eukaryota	Streptophyta	Brassicales	Brassicaceae	Arabidopsis	Arabidopsis thaliana	1	6.1	5	0.03	0.767	50	391	7.51	1	5	0.1929	2	AT2G01630.2,AT2G01630.1	S
<annotation protein_description=297	AT1G28660.1	no	0.9865	Symbols: GDSL-like Lipase/Acylhydrolase superfamily protein chr1:10071856-10073371 REVERSE LENGTH=383	Eukaryota	Streptophyta	Brassicales	Brassicaceae	Arabidopsis	Arabidopsis thaliana	0.9865	3.9	4	0.021	0.011	48	383	6.06	0.9865	4	0.1887	1	AT1G28660.1	S
<annotation protein_description=268	AT2G30870.1	no	0.9973	Symbols: ATGSTF10, ERD13, ATGSTF4, GSTF10 glutathione S-transferase PHI 10 chr2:13141490-13142392 FORWARD LENGTH=215	Eukaryota	Streptophyta	Brassicales	Brassicaceae	Arabidopsis	Arabidopsis thaliana	0.9973	16.3	6	0.023	1	32	215	9.33	0.9973	6	0.1858	1	AT2G30870.1	S
<annotation protein_description=96	AT4G27830.1	no	1	Symbols: BGLU10 beta glucosidase 10 chr4:13861794-13864489 REVERSE LENGTH=508	Eukaryota	Streptophyta	Brassicales	Brassicaceae	Arabidopsis	Arabidopsis thaliana	1	5.5	7	0.037	0.998	61	508	11.52	1	7	0.1761	1	AT4G27830.1	S
<annotation protein_description=110	AT5G10560.1	no	1	Symbols: Glycosyl hydrolase family protein chr5:3336335-3339351 REVERSE LENGTH=792	Eukaryota	Streptophyta	Brassicales	Brassicaceae	Arabidopsis	Arabidopsis thaliana	1	5.6	14	0.076	0.999	110	792	24.02	1	14	0.1689	1	AT5G10560.1	S
<annotation protein_description=9	AT1G21680.1	no	1	Symbols: DPP6 N-terminal domain-like protein chr1:7613028-7615148 FORWARD LENGTH=706	Eukaryota	Streptophyta	Brassicales	Brassicaceae	Arabidopsis	Arabidopsis thaliana	1	7.8	13	0.073	0.998	106	706	22.77	1	13	0.1654	1	AT1G21680.1	S
<annotation protein_description=218	AT5G45280.2	74	1	Symbols: Pectinacetylesterase family protein chr5:18346862-18349488 FORWARD LENGTH=391	Eukaryota	Streptophyta	Brassicales	Brassicaceae	Arabidopsis	Arabidopsis thaliana	1	11.8	7	0.035	1	36	391	12.62	1	7	0.1607	1	AT5G45280.2	S
<annotation protein_description=267	AT1G49750.1	no	0.9973	Symbols: Leucine-rich repeat (LRR) family protein chr1:18411177-18412779 REVERSE LENGTH=494	Eukaryota	Streptophyta	Brassicales	Brassicaceae	Arabidopsis	Arabidopsis thaliana	0.9973	9.3	7	0.025	0.994	77	494	12.66	0.9973	7	0.1598	1	AT1G49750.1	S
<annotation protein_description=275	AT1G18980.1	no	0.9959	Symbols: RmlC-like cupins superfamily protein chr1:6557364-6558026 REVERSE LENGTH=220	Eukaryota	Streptophyta	Brassicales	Brassicaceae	Arabidopsis	Arabidopsis thaliana	0.9959	10.5	2	0.012	0.855	28	220	3.67	0.9959	2	0.1573	1	AT1G18980.1	S
<annotation protein_description=108	AT5G07830.1	no	1	Symbols: AtGUS2, GUS2 glucuronidase 2 chr5:2504168-2506567 FORWARD LENGTH=543	Eukaryota	Streptophyta	Brassicales	Brassicaceae	Arabidopsis	Arabidopsis thaliana	1	9	7	0.042	1	82	543	13.25	1	7	0.1531	1	AT5G07830.1	S
<annotation protein_description=299	AT2G29000.1	no	0.9858	Symbols: Leucine-rich repeat protein kinase family protein chr2:12460781-12465037 FORWARD LENGTH=872	Eukaryota	Streptophyta	Brassicales	Brassicaceae	Arabidopsis	Arabidopsis thaliana	0.9858	1.3	15	0.073	0.004	131	872	28.7	0.9858	15	0.1493	1	AT2G29000.1	S
<annotation protein_description=230	AT4G30270.1	79	0.9999	Symbols: MERI5B, MERI-5, XTH24, SEN4 xyloglucan endotransglucosylase/hydrolase 24 chr4:14819445-14820448 REVERSE LENGTH=269	Eukaryota	Streptophyta	Brassicales	Brassicaceae	Arabidopsis	Arabidopsis thaliana	0.9999	14.1	5	0.026	0.961	29	269	10.1	0.9999	5	0.1434	1	AT4G30270.1	S
<annotation protein_description=186	AT3G19620.1	42	1	Symbols: Glycosyl hydrolase family protein chr3:6815613-6818308 REVERSE LENGTH=781	Eukaryota	Streptophyta	Brassicales	Brassicaceae	Arabidopsis	Arabidopsis thaliana	1	4.2	13	0.068	0.993	103	781	26.96	1	13	0.1397	1	AT3G19620.1	S
<annotation protein_description=239	AT3G57790.1	no	0.9997	Symbols: Pectin lyase-like superfamily protein chr3:21405387-21407088 REVERSE LENGTH=490	Eukaryota	Streptophyta	Brassicales	Brassicaceae	Arabidopsis	Arabidopsis thaliana	0.9997	4.3	5	0.022	0.648	60	490	10.42	0.9997	5	0.139	1	AT3G57790.1	S
<annotation protein_description=288	AT2G27920.1	no	0.9893	Symbols: SCPL51 serine carboxypeptidase-like 51 chr2:11885777-11889043 REVERSE LENGTH=461	Eukaryota	Streptophyta	Brassicales	Brassicaceae	Arabidopsis	Arabidopsis thaliana	0.9893	3.9	6	0.038	0.01	61	461	12.82	0.9893	6	0.1341	3	AT2G27920.3,AT2G27920.1,AT2G27920.2	S
<annotation protein_description=307	AT3G54400.1	no	0.9808	Symbols: Eukaryotic aspartyl protease family protein chr3:20140291-20142599 REVERSE LENGTH=425	Eukaryota	Streptophyta	Brassicales	Brassicaceae	Arabidopsis	Arabidopsis thaliana	0.9808	8.9	5	0.017	0.688	66	425	10.74	0.9808	5	0.1323	1	AT3G54400.1	S
<annotation protein_description=113	AT5G11720.1	no	1	Symbols: Glycosyl hydrolases family 31 protein chr5:3776840-3780025 FORWARD LENGTH=902	Eukaryota	Streptophyta	Brassicales	Brassicaceae	Arabidopsis	Arabidopsis thaliana	1	5.8	13	0.06	1	128	902	28.81	1	13	0.1307	1	AT5G11720.1	S
<annotation protein_description=153	AT1G26390.1	9	1	Symbols: FAD-binding Berberine family protein chr1:9130164-9131756 REVERSE LENGTH=530	Eukaryota	Streptophyta	Brassicales	Brassicaceae	Arabidopsis	Arabidopsis thaliana	1	11.9	8	0.075	1	65	530	17.85	1	8	0.1298	1	AT1G26390.1	S
<annotation protein_description=43	AT2G19500.1	no	1	Symbols: CKX2, ATCKX2 cytokinin oxidase 2 chr2:8444311-8447301 REVERSE LENGTH=501	Eukaryota	Streptophyta	Brassicales	Brassicaceae	Arabidopsis	Arabidopsis thaliana	1	7	7	0.03	0.997	71	501	16.44	1	7	0.1234	1	AT2G19500.1	S
<annotation protein_description=241	AT2G18150.1	83	0.9997	Symbols: Peroxidase superfamily protein chr2:7892298-7893586 REVERSE LENGTH=338	Eukaryota	Streptophyta	Brassicales	Brassicaceae	Arabidopsis	Arabidopsis thaliana	0.9604	8	4	0.016	0.246	55	338	9.68	0.9604	4	0.115	1	AT2G18150.1	S
<annotation protein_description=314	AT4G34480.1	89	0.9755	Symbols: O-Glycosyl hydrolases family 17 protein chr4:16481147-16483988 REVERSE LENGTH=504	Eukaryota	Streptophyta	Brassicales	Brassicaceae	Arabidopsis	Arabidopsis thaliana	0.9745	6.7	4	0.016	0.759	46	504	10.03	0.9745	4	0.1126	1	AT4G34480.1	S
<annotation protein_description=19	AT1G51790.1	no	1	Symbols: Leucine-rich repeat protein kinase family protein chr1:19206858-19210574 REVERSE LENGTH=882	Eukaryota	Streptophyta	Brassicales	Brassicaceae	Arabidopsis	Arabidopsis thaliana	1	3.9	9	0.043	0.991	132	882	23.47	1	9	0.1111	1	AT1G51790.1	S
<annotation protein_description=331	AT1G22900.1	no	0.9592	Symbols: Disease resistance-responsive (dirigent-like protein) family protein chr1:8103910-8104491 REVERSE LENGTH=193	Eukaryota	Streptophyta	Brassicales	Brassicaceae	Arabidopsis	Arabidopsis thaliana	0.9592	4.1	2	0.011	0.022	26	193	5.05	0.9592	2	0.1101	1	AT1G22900.1	S
<annotation protein_description=241	AT5G06730.1	83	0.9997	Symbols: Peroxidase superfamily protein chr5:2080207-2081621 REVERSE LENGTH=358	Eukaryota	Streptophyta	Brassicales	Brassicaceae	Arabidopsis	Arabidopsis thaliana	0.9904	7.5	2	0.007	0.073	45	358	5.31	0.9904	2	0.1081	1	AT5G06730.1	S
<annotation protein_description=276	AT2G37050.1	no	0.9935	Symbols: Leucine-rich repeat protein kinase family protein chr2:15569290-15573477 FORWARD LENGTH=933	Eukaryota	Streptophyta	Brassicales	Brassicaceae	Arabidopsis	Arabidopsis thaliana	0.9935	6.6	10	0.036	0.923	140	933	28.55	0.9935	10	0.1008	3	AT2G37050.1,AT2G37050.3,AT2G37050.2	S
<annotation protein_description=276	AT2G37050.2	no	0.9935	Symbols: Leucine-rich repeat protein kinase family protein chr2:15569290-15572545 FORWARD LENGTH=714	Eukaryota	Streptophyta	Brassicales	Brassicaceae	Arabidopsis	Arabidopsis thaliana	0.9935	6.6	10	0.036	0.923	111	714	28.55	0.9935	10	0.1008	3	AT2G37050.1,AT2G37050.3,AT2G37050.2	S
<annotation protein_description=276	AT2G37050.3	no	0.9935	Symbols: Leucine-rich repeat protein kinase family protein chr2:15569290-15573477 FORWARD LENGTH=934	Eukaryota	Streptophyta	Brassicales	Brassicaceae	Arabidopsis	Arabidopsis thaliana	0.9935	6.6	10	0.036	0.923	140	934	28.55	0.9935	10	0.1008	3	AT2G37050.1,AT2G37050.3,AT2G37050.2	S
<annotation protein_description=154	AT1G32960.1	10	1	Symbols: ATSBT3.3, SBT3.3 Subtilase family protein chr1:11945351-11948429 FORWARD LENGTH=777	Eukaryota	Streptophyta	Brassicales	Brassicaceae	Arabidopsis	Arabidopsis thaliana	0.9993	10.4	8	0.06	1	96	777	23.65	0.9993	8	0.0979	1	AT1G32960.1	S
<annotation protein_description=165	AT1G65800.1	21	1	Symbols: ARK2, RK2 receptor kinase 2 chr1:24473166-24476523 FORWARD LENGTH=847	Eukaryota	Streptophyta	Brassicales	Brassicaceae	Arabidopsis	Arabidopsis thaliana	1	5.1	11	0.058	1	131	847	32.69	1	11	0.0975	1	AT1G65800.1	S
<annotation protein_description=42	AT2G19190.1	no	1	Symbols: FRK1 FLG22-induced receptor-like kinase 1 chr2:8326067-8329893 REVERSE LENGTH=876	Eukaryota	Streptophyta	Brassicales	Brassicaceae	Arabidopsis	Arabidopsis thaliana	1	4	8	0.041	0.992	140	876	25.34	1	8	0.0915	1	AT2G19190.1	S
<annotation protein_description=261	AT5G64120.1	no	0.9983	Symbols: Peroxidase superfamily protein chr5:25659551-25660946 REVERSE LENGTH=328	Eukaryota	Streptophyta	Brassicales	Brassicaceae	Arabidopsis	Arabidopsis thaliana	0.9983	7.9	3	0.016	0.562	54	328	9.58	0.9983	3	0.0906	1	AT5G64120.1	S
<annotation protein_description=330	AT2G27500.1	no	0.961	Symbols: Glycosyl hydrolase superfamily protein chr2:11752364-11753844 REVERSE LENGTH=392	Eukaryota	Streptophyta	Brassicales	Brassicaceae	Arabidopsis	Arabidopsis thaliana	0.961	8	3	0.014	0.086	61	392	9.26	0.961	3	0.0902	3	AT2G27500.2,AT2G27500.3,AT2G27500.1	S
<annotation protein_description=330	AT2G27500.2	no	0.961	Symbols: Glycosyl hydrolase superfamily protein chr2:11752615-11753844 REVERSE LENGTH=377	Eukaryota	Streptophyta	Brassicales	Brassicaceae	Arabidopsis	Arabidopsis thaliana	0.961	8	3	0.014	0.086	56	377	9.26	0.961	3	0.0902	3	AT2G27500.2,AT2G27500.3,AT2G27500.1	S
<annotation protein_description=344	AT3G52500.1	no	0.9361	Symbols: Eukaryotic aspartyl protease family protein chr3:19465644-19467053 REVERSE LENGTH=469	Eukaryota	Streptophyta	Brassicales	Brassicaceae	Arabidopsis	Arabidopsis thaliana	0.9361	4.7	4	0.018	0.096	62	469	12.38	0.9361	4	0.0876	1	AT3G52500.1	S
<annotation protein_description=161	AT1G56340.1	17	1	Symbols: CRT1, CRT1a, AtCRT1a calreticulin 1a chr1:21090059-21092630 REVERSE LENGTH=425	Eukaryota	Streptophyta	Brassicales	Brassicaceae	Arabidopsis	Arabidopsis thaliana	1	7.5	5	0.027	0.743	27	425	17.21	1	5	0.0842	2	AT1G56340.1,AT1G56340.2	S
<annotation protein_description=161	AT1G56340.2	17	1	Symbols: CRT1, CRT1a, AtCRT1a calreticulin 1a chr1:21090022-21092630 REVERSE LENGTH=424	Eukaryota	Streptophyta	Brassicales	Brassicaceae	Arabidopsis	Arabidopsis thaliana	1	7.5	5	0.027	0.743	35	424	17.21	1	5	0.0842	2	AT1G56340.1,AT1G56340.2	S
<annotation protein_description=339	AT5G23870.1	no	0.9486	Symbols: Pectinacetylesterase family protein chr5:8046309-8049999 REVERSE LENGTH=415	Eukaryota	Streptophyta	Brassicales	Brassicaceae	Arabidopsis	Arabidopsis thaliana	0.9486	2.7	3	0.018	0.009	65	415	10.66	0.9486	3	0.0773	3	AT5G23870.1,AT5G23870.3,AT5G23870.2	S
<annotation protein_description=339	AT5G23870.2	no	0.9486	Symbols: Pectinacetylesterase family protein chr5:8045958-8049999 REVERSE LENGTH=436	Eukaryota	Streptophyta	Brassicales	Brassicaceae	Arabidopsis	Arabidopsis thaliana	0.9486	2.7	3	0.018	0.009	69	436	10.66	0.9486	3	0.0773	3	AT5G23870.1,AT5G23870.3,AT5G23870.2	S
<annotation protein_description=339	AT5G23870.3	no	0.9486	Symbols: Pectinacetylesterase family protein chr5:8046060-8049999 REVERSE LENGTH=451	Eukaryota	Streptophyta	Brassicales	Brassicaceae	Arabidopsis	Arabidopsis thaliana	0.9486	2.7	3	0.018	0.009	70	451	10.66	0.9486	3	0.0773	3	AT5G23870.1,AT5G23870.3,AT5G23870.2	S
<annotation protein_description=264	AT3G14840.2	no	0.9978	Symbols: Leucine-rich repeat transmembrane protein kinase chr3:4988271-4993891 FORWARD LENGTH=1020	Eukaryota	Streptophyta	Brassicales	Brassicaceae	Arabidopsis	Arabidopsis thaliana	0.9978	4.6	10	0.031	0.986	151	1020	37.7	0.9978	10	0.0767	1	AT3G14840.2	S
<annotation protein_description=319	AT5G42100.1	no	0.972	Symbols: ATBG_PPAP, ATBG_PAP, BG_PPAP beta-1,3-glucanase_putative chr5:16829460-16831168 REVERSE LENGTH=425	Eukaryota	Streptophyta	Brassicales	Brassicaceae	Arabidopsis	Arabidopsis thaliana	0.972	2.4	2	0.009	0.009	51	425	7.41	0.972	2	0.076	2	AT5G42100.2,AT5G42100.1	S
<annotation protein_description=319	AT5G42100.2	no	0.972	Symbols: ATBG_PPAP, ATBG_PAP beta-1,3-glucanase_putative chr5:16829897-16831168 REVERSE LENGTH=423	Eukaryota	Streptophyta	Brassicales	Brassicaceae	Arabidopsis	Arabidopsis thaliana	0.972	2.4	2	0.009	0.009	46	423	7.41	0.972	2	0.076	2	AT5G42100.2,AT5G42100.1	S
<annotation protein_description=227	AT5G55480.1	no	0.9999	Symbols: SVL1 SHV3-like 1 chr5:22474277-22477819 FORWARD LENGTH=766	Eukaryota	Streptophyta	Brassicales	Brassicaceae	Arabidopsis	Arabidopsis thaliana	0.9999	6.8	6	0.026	0.999	107	766	23.53	0.9999	6	0.0738	1	AT5G55480.1	S
<annotation protein_description=356	AT4G12910.1	no	0.9012	Symbols: scpl20 serine carboxypeptidase-like 20 chr4:7550576-7553051 REVERSE LENGTH=497	Eukaryota	Streptophyta	Brassicales	Brassicaceae	Arabidopsis	Arabidopsis thaliana	0.9012	8.2	4	0.011	0.309	58	497	14.33	0.9012	4	0.0729	1	AT4G12910.1	S
<annotation protein_description=348	AT4G29260.1	no	0.918	Symbols: HAD superfamily, subfamily IIIB acid phosphatase chr4:14422310-14423409 REVERSE LENGTH=255	Eukaryota	Streptophyta	Brassicales	Brassicaceae	Arabidopsis	Arabidopsis thaliana	0.918	7.1	2	0.012	0.016	36	255	7.91	0.918	2	0.0672	1	AT4G29260.1	S
<annotation protein_description=125	AT5G41870.1	no	1	Symbols: Pectin lyase-like superfamily protein chr5:16758817-16760490 REVERSE LENGTH=449	Eukaryota	Streptophyta	Brassicales	Brassicaceae	Arabidopsis	Arabidopsis thaliana	1	7.8	3	0.019	0.698	51	449	13.88	1	3	0.0626	1	AT5G41870.1	S
<annotation protein_description=234	AT3G46290.1	no	0.9998	Symbols: HERK1 hercules receptor kinase 1 chr3:17013009-17015501 FORWARD LENGTH=830	Eukaryota	Streptophyta	Brassicales	Brassicaceae	Arabidopsis	Arabidopsis thaliana	0.9998	2.5	5	0.026	0.376	104	830	23.63	0.9998	5	0.0613	1	AT3G46290.1	S
<annotation protein_description=312	AT1G78850.1	no	0.9782	Symbols: D-mannose binding lectin protein with Apple-like carbohydrate-binding domain chr1:29642072-29643397 REVERSE LENGTH=441	Eukaryota	Streptophyta	Brassicales	Brassicaceae	Arabidopsis	Arabidopsis thaliana	0.9782	2.5	3	0.014	0.009	56	441	16.5	0.9782	3	0.0515	1	AT1G78850.1	S
<annotation protein_description=306	AT5G20950.1	no	0.9816	Symbols: Glycosyl hydrolase family protein chr5:7107609-7110775 REVERSE LENGTH=624	Eukaryota	Streptophyta	Brassicales	Brassicaceae	Arabidopsis	Arabidopsis thaliana	0.9816	2.2	3	0.018	0.009	75	624	18.36	0.9816	3	0.0464	5	AT5G20950.1,AT3G47050.1,AT3G47000.1,AT3G47050.2,AT5G20950.2	S
<annotation protein_description=306	AT5G20950.2	no	0.9816	Symbols: Glycosyl hydrolase family protein chr5:7107609-7110775 REVERSE LENGTH=624	Eukaryota	Streptophyta	Brassicales	Brassicaceae	Arabidopsis	Arabidopsis thaliana	0.9816	2.2	3	0.018	0.009	75	624	18.36	0.9816	3	0.0464	5	AT5G20950.1,AT3G47050.1,AT3G47000.1,AT3G47050.2,AT5G20950.2	S
<annotation protein_description=337	AT1G66150.1	no	0.9522	Symbols: TMK1 transmembrane kinase 1 chr1:24631503-24634415 FORWARD LENGTH=942	Eukaryota	Streptophyta	Brassicales	Brassicaceae	Arabidopsis	Arabidopsis thaliana	0.9522	2.9	5	0.023	0.042	156	942	30.04	0.9522	5	0.0459	1	AT1G66150.1	S
<annotation protein_description=279	AT5G12200.1	no	0.9915	Symbols: PYD2 pyrimidine 2 chr5:3941700-3944727 REVERSE LENGTH=531	Eukaryota	Streptophyta	Brassicales	Brassicaceae	Arabidopsis	Arabidopsis thaliana	0.9915	2.4	2	0.013	0.007	68	531	13.17	0.9915	2	0.0436	1	AT5G12200.1	S
<annotation protein_description=272	AT1G65240.1	no	0.997	Symbols: Eukaryotic aspartyl protease family protein chr1:24230963-24233349 REVERSE LENGTH=475	Eukaryota	Streptophyta	Brassicales	Brassicaceae	Arabidopsis	Arabidopsis thaliana	0.997	5.7	2	0.012	0.486	62	475	13.37	0.997	2	0.0432	1	AT1G65240.1	S
<annotation protein_description=340	AT1G30740.1	no	0.9452	Symbols: FAD-binding Berberine family protein chr1:10903029-10904630 FORWARD LENGTH=533	Eukaryota	Streptophyta	Brassicales	Brassicaceae	Arabidopsis	Arabidopsis thaliana	0.9452	5.6	3	0.016	0.113	80	533	19.41	0.9452	3	0.0423	1	AT1G30740.1	S
<annotation protein_description=298	AT1G06840.1	no	0.9858	Symbols: Leucine-rich repeat protein kinase family protein chr1:2097854-2103208 REVERSE LENGTH=953	Eukaryota	Streptophyta	Brassicales	Brassicaceae	Arabidopsis	Arabidopsis thaliana	0.9858	1.6	3	0.01	0.004	178	953	23.89	0.9858	3	0.0358	1	AT1G06840.1	S
<annotation protein_description=352	AT3G49110.1	no	0.9077	Symbols: PRX33, PRXCA, ATPRX33, ATPCA peroxidase CA chr3:18200713-18202891 FORWARD LENGTH=354	Eukaryota	Streptophyta	Brassicales	Brassicaceae	Arabidopsis	Arabidopsis thaliana	0.9077	13.8	1	0.331	1	58	354	8.04	0.9077	1	0.0327	1	AT3G49110.1	S
<annotation protein_description=322	AT3G62750.1	no	0.9693	Symbols: BGLU8 beta glucosidase 8 chr3:23214375-23216900 FORWARD LENGTH=497	Eukaryota	Streptophyta	Brassicales	Brassicaceae	Arabidopsis	Arabidopsis thaliana	0.9693	2.6	1	0.006	0.008	58	497	11.52	0.9693	1	0.0243	2	AT3G62750.1,AT4G27820.1	S
<annotation protein_description=322	AT4G27820.1	no	0.9693	Symbols: BGLU9 beta glucosidase 9 chr4:13857873-13860571 REVERSE LENGTH=506	Eukaryota	Streptophyta	Brassicales	Brassicaceae	Arabidopsis	Arabidopsis thaliana	0.9693	2.6	1	0.006	0.008	54	506	11.52	0.9693	1	0.0243	2	AT3G62750.1,AT4G27820.1	S
<annotation protein_description=359	AT4G16260.1	no	0.8932	Symbols: Glycosyl hydrolase superfamily protein chr4:9200180-9201441 REVERSE LENGTH=344	Eukaryota	Streptophyta	Brassicales	Brassicaceae	Arabidopsis	Arabidopsis thaliana	0.8932	3.8	1	0.006	0.011	52	344	10.81	0.8932	1	0.0239	1	AT4G16260.1	S
<annotation protein_description=156	AT1G51820.1	12	1	Symbols: Leucine-rich repeat protein kinase family protein chr1:19237407-19241883 REVERSE LENGTH=885	Eukaryota	Streptophyta	Brassicales	Brassicaceae	Arabidopsis	Arabidopsis thaliana	0.8899	2.7	2	0.026	0.987	131	885	22.09	0.8899	2	0.0233	1	AT1G51820.1	S
<annotation protein_description=309	AT3G47800.1	no	0.9796	Symbols: Galactose mutarotase-like superfamily protein chr3:17634971-17636998 FORWARD LENGTH=358	Eukaryota	Streptophyta	Brassicales	Brassicaceae	Arabidopsis	Arabidopsis thaliana	0.9796	2.8	1	0.006	0.011	43	358	13.5	0.9796	1	0.021	1	AT3G47800.1	S
<annotation protein_description=315	AT3G21630.1	no	0.9754	Symbols: CERK1, LYSM RLK1 chitin elicitor receptor kinase 1 chr3:7615543-7618530 REVERSE LENGTH=617	Eukaryota	Streptophyta	Brassicales	Brassicaceae	Arabidopsis	Arabidopsis thaliana	0.9754	1.8	1	0.006	0.006	86	617	18.84	0.9754	1	0.015	1	AT3G21630.1	S
<annotation protein_description=327	AT3G02360.1	no	0.9627	Symbols: 6-phosphogluconate dehydrogenase family protein chr3:482498-483958 FORWARD LENGTH=486	Eukaryota	Streptophyta	Brassicales	Brassicaceae	Arabidopsis	Arabidopsis thaliana	0.9627	8.8	1	0.069	0.999	64	486	22.59	0.9627	1	0.0123	2	AT3G02360.2,AT3G02360.1	S
<annotation protein_description=327	AT3G02360.2	no	0.9627	Symbols: 6-phosphogluconate dehydrogenase family protein chr3:482498-483958 FORWARD LENGTH=486	Eukaryota	Streptophyta	Brassicales	Brassicaceae	Arabidopsis	Arabidopsis thaliana	0.9627	8.8	1	0.069	0.999	64	486	22.59	0.9627	1	0.0123	2	AT3G02360.2,AT3G02360.1	S

## Sheet: Pul_uninf_2nd_rep
protein group	name	pseudo name	group probability	annotation	classification1	classification2	classification3	classification4	classification5	classification6	probability	percent coverage	total number unique peptides	pct spectrum ids	confidence	R L count	length	OI_VALUE	PROTEINPROPHET_PROBABILITY	TOTAL_SPECTRAL_COUNTS	APEX_PROTEIN_ABUNDANCE	NUMBER_OF_DEGENERATE_PROTEINS	IDS_DEGENERATE_PROTEINS	Secreted
<annotation protein_description=113	AT3G57240.1	no	1	Symbols: BG3 beta-1,3-glucanase 3 chr3:21181916-21183045 REVERSE LENGTH=341	Eukaryota	Streptophyta	Brassicales	Brassicaceae	Arabidopsis	Arabidopsis thaliana	1	83.9	7052	13.954	1	54	341	14.7	1	7052	59.8153	1	AT3G57240.1	S
<annotation protein_description=114	AT3G57260.1	no	1	Symbols: BGL2, PR2, BG2, PR-2 beta-1,3-glucanase 2 chr3:21188709-21189822 REVERSE LENGTH=339	Eukaryota	Streptophyta	Brassicales	Brassicaceae	Arabidopsis	Arabidopsis thaliana	1	61.4	4140	8.738	1	44	339	9.65	1	4140	53.4922	1	AT3G57260.1	S
<annotation protein_description=218	AT1G75040.1	27	1	Symbols: PR5, PR-5 pathogenesis-related gene 5 chr1:28177754-28178731 FORWARD LENGTH=239	Eukaryota	Streptophyta	Brassicales	Brassicaceae	Arabidopsis	Arabidopsis thaliana	1	71.5	2866	5.156	1	24	239	7.27	1	2866	49.154	1	AT1G75040.1	S
<annotation protein_description=47	AT2G14610.1	no	1	Symbols: PR1, PR 1, ATPR1 pathogenesis-related gene 1 chr2:6241944-6242429 REVERSE LENGTH=161	Eukaryota	Streptophyta	Brassicales	Brassicaceae	Arabidopsis	Arabidopsis thaliana	1	67.1	1009	2.02	1	21	161	4.37	1	1009	28.789	1	AT2G14610.1	S
<annotation protein_description=219	AT1G76160.1	28	1	Symbols: sks5 SKU5 similar 5 chr1:28578211-28581020 REVERSE LENGTH=541	Eukaryota	Streptophyta	Brassicales	Brassicaceae	Arabidopsis	Arabidopsis thaliana	1	40.1	2502	4.199	1	76	541	16.07	1	2502	19.4128	1	AT1G76160.1	S
<annotation protein_description=6	AT1G09750.1	no	1	Symbols: Eukaryotic aspartyl protease family protein chr1:3157541-3158960 FORWARD LENGTH=449	Eukaryota	Streptophyta	Brassicales	Brassicaceae	Arabidopsis	Arabidopsis thaliana	1	23.6	913	1.038	1	62	449	6.08	1	913	18.7234	1	AT1G09750.1	S
<annotation protein_description=186	AT5G67360.1	no	1	Symbols: ARA12 Subtilase family protein chr5:26872192-26874465 REVERSE LENGTH=757	Eukaryota	Streptophyta	Brassicales	Brassicaceae	Arabidopsis	Arabidopsis thaliana	1	37	2413	4.785	1	85	757	16.71	1	2413	18.0052	1	AT5G67360.1	S
<annotation protein_description=154	AT5G10760.1	no	1	Symbols: Eukaryotic aspartyl protease family protein chr5:3400671-3402165 REVERSE LENGTH=464	Eukaryota	Streptophyta	Brassicales	Brassicaceae	Arabidopsis	Arabidopsis thaliana	1	27.4	563	0.658	1	44	464	5.41	1	563	12.9756	1	AT5G10760.1	S
<annotation protein_description=183	AT5G64120.1	no	1	Symbols: Peroxidase superfamily protein chr5:25659551-25660946 REVERSE LENGTH=328	Eukaryota	Streptophyta	Brassicales	Brassicaceae	Arabidopsis	Arabidopsis thaliana	1	55.2	879	1.634	1	54	328	9.58	1	879	11.4403	1	AT5G64120.1	S
<annotation protein_description=134	AT4G27520.1	no	1	Symbols: ENODL2, AtENODL2 early nodulin-like protein 2 chr4:13750668-13751819 REVERSE LENGTH=349	Eukaryota	Streptophyta	Brassicales	Brassicaceae	Arabidopsis	Arabidopsis thaliana	1	18.3	757	1.386	1	21	349	10.04	1	757	9.4011	1	AT4G27520.1	S
<annotation protein_description=255	AT4G23170.1	64	1	Symbols: EP1, CRK9 receptor-like protein kinase-related family protein chr4:12135205-12136002 FORWARD LENGTH=265	Eukaryota	Streptophyta	Brassicales	Brassicaceae	Arabidopsis	Arabidopsis thaliana	1	32.8	302	0.288	1	41	265	4.35	1	302	8.6563	1	AT4G23170.1	S
<annotation protein_description=162	AT5G20630.1	no	1	Symbols: GLP3, GLP3A, GLP3B, ATGER3, GER3 germin 3 chr5:6975315-6975950 REVERSE LENGTH=211	Eukaryota	Streptophyta	Brassicales	Brassicaceae	Arabidopsis	Arabidopsis thaliana	1	29.4	188	0.343	1	24	211	3.41	1	188	6.8741	1	AT5G20630.1	S
<annotation protein_description=204	AT1G33590.1	13	1	Symbols: Leucine-rich repeat (LRR) family protein chr1:12177788-12179221 FORWARD LENGTH=477	Eukaryota	Streptophyta	Brassicales	Brassicaceae	Arabidopsis	Arabidopsis thaliana	1	37.9	813	1.209	1	86	477	16.64	1	813	6.0919	1	AT1G33590.1	S
<annotation protein_description=105	AT3G54400.1	no	1	Symbols: Eukaryotic aspartyl protease family protein chr3:20140291-20142599 REVERSE LENGTH=425	Eukaryota	Streptophyta	Brassicales	Brassicaceae	Arabidopsis	Arabidopsis thaliana	1	21.2	460	0.737	1	66	425	10.74	1	460	5.3403	1	AT3G54400.1	S
<annotation protein_description=71	AT2G43570.1	no	1	Symbols: CHI chitinase, putative chr2:18076389-18077435 REVERSE LENGTH=277	Eukaryota	Streptophyta	Brassicales	Brassicaceae	Arabidopsis	Arabidopsis thaliana	1	34.7	267	0.501	1	24	277	7.28	1	267	4.5729	1	AT2G43570.1	S
<annotation protein_description=253	AT4G20830.1	62	1	Symbols: FAD-binding Berberine family protein chr4:11155486-11157577 FORWARD LENGTH=570	Eukaryota	Streptophyta	Brassicales	Brassicaceae	Arabidopsis	Arabidopsis thaliana	1	48.9	701	1.245	1	73	570	21.5	1	701	4.0653	2	AT4G20830.2,AT4G20830.1	S
<annotation protein_description=253	AT4G20830.2	62	1	Symbols: FAD-binding Berberine family protein chr4:11155486-11157108 FORWARD LENGTH=540	Eukaryota	Streptophyta	Brassicales	Brassicaceae	Arabidopsis	Arabidopsis thaliana	1	48.9	701	1.245	1	67	540	21.5	1	701	4.0653	2	AT4G20830.2,AT4G20830.1	S
<annotation protein_description=150	AT5G08380.1	no	1	Symbols: AtAGAL1, AGAL1 alpha-galactosidase 1 chr5:2694851-2697616 REVERSE LENGTH=410	Eukaryota	Streptophyta	Brassicales	Brassicaceae	Arabidopsis	Arabidopsis thaliana	1	41.7	386	0.729	1	51	410	13.07	1	386	3.6823	1	AT5G08380.1	S
<annotation protein_description=164	AT5G26000.1	no	1	Symbols: TGG1, BGLU38 thioglucoside glucohydrolase 1 chr5:9079678-9082347 REVERSE LENGTH=541	Eukaryota	Streptophyta	Brassicales	Brassicaceae	Arabidopsis	Arabidopsis thaliana	1	37.1	625	1.247	1	66	541	21.38	1	625	3.6449	2	AT5G26000.2,AT5G26000.1	S
<annotation protein_description=164	AT5G26000.2	no	1	Symbols: TGG1, BGLU38 thioglucoside glucohydrolase 1 chr5:9080009-9082347 REVERSE LENGTH=456	Eukaryota	Streptophyta	Brassicales	Brassicaceae	Arabidopsis	Arabidopsis thaliana	1	37.1	625	1.247	1	55	456	21.38	1	625	3.6449	2	AT5G26000.2,AT5G26000.1	S
<annotation protein_description=42	AT1G79720.1	no	1	Symbols: Eukaryotic aspartyl protease family protein chr1:29997259-29998951 REVERSE LENGTH=484	Eukaryota	Streptophyta	Brassicales	Brassicaceae	Arabidopsis	Arabidopsis thaliana	1	23.6	345	0.642	1	70	484	12.76	1	345	3.3712	1	AT1G79720.1	S
<annotation protein_description=215	AT1G66970.1	24	1	Symbols: SVL2 SHV3-like 2 chr1:24992746-24996005 REVERSE LENGTH=763	Eukaryota	Streptophyta	Brassicales	Brassicaceae	Arabidopsis	Arabidopsis thaliana	1	30.3	604	0.939	1	108	763	22.92	1	604	3.2857	1	AT1G66970.1	S
<annotation protein_description=23	AT1G33610.1	no	1	Symbols: Leucine-rich repeat (LRR) family protein chr1:12188910-12190346 FORWARD LENGTH=478	Eukaryota	Streptophyta	Brassicales	Brassicaceae	Arabidopsis	Arabidopsis thaliana	1	25.7	369	0.6	1	99	478	14.77	1	369	3.115	1	AT1G33610.1	S
<annotation protein_description=40	AT1G78850.1	no	1	Symbols: D-mannose binding lectin protein with Apple-like carbohydrate-binding domain chr1:29642072-29643397 REVERSE LENGTH=441	Eukaryota	Streptophyta	Brassicales	Brassicaceae	Arabidopsis	Arabidopsis thaliana	1	41	395	0.571	1	56	441	16.5	1	395	2.9849	1	AT1G78850.1	S
<annotation protein_description=223	AT2G15220.1	32	1	Symbols: Plant basic secretory protein (BSP) family protein chr2:6608689-6609366 FORWARD LENGTH=225	Eukaryota	Streptophyta	Brassicales	Brassicaceae	Arabidopsis	Arabidopsis thaliana	1	47.1	194	0.359	1	30	225	8.62	1	194	2.8061	1	AT2G15220.1	S
<annotation protein_description=39	AT1G78830.1	no	1	Symbols: Curculin-like (mannose-binding) lectin family protein chr1:29637141-29638508 REVERSE LENGTH=455	Eukaryota	Streptophyta	Brassicales	Brassicaceae	Arabidopsis	Arabidopsis thaliana	1	45.9	347	0.521	1	62	455	15.98	1	347	2.7075	1	AT1G78830.1	S
<annotation protein_description=175	AT5G48540.1	no	1	Symbols: receptor-like protein kinase-related family protein chr5:19669096-19669887 REVERSE LENGTH=263	Eukaryota	Streptophyta	Brassicales	Brassicaceae	Arabidopsis	Arabidopsis thaliana	1	35.4	246	0.471	1	36	263	11.34	1	246	2.7048	1	AT5G48540.1	S
<annotation protein_description=258	AT4G30270.1	67	1	Symbols: MERI5B, MERI-5, XTH24, SEN4 xyloglucan endotransglucosylase/hydrolase 24 chr4:14819445-14820448 REVERSE LENGTH=269	Eukaryota	Streptophyta	Brassicales	Brassicaceae	Arabidopsis	Arabidopsis thaliana	1	44.2	204	0.323	1	29	269	10.1	1	204	2.5184	1	AT4G30270.1	S
<annotation protein_description=15	AT1G21670.1	no	1	Symbols: LOCATED IN: cell wall, plant-type cell wall; EXPRESSED IN: 23 plant structures; EXPRESSED DURING: 14 growth stages; CONTAINS InterPro DOMAIN/s: WD40-like Beta Propeller (InterPro:IPR011659), Six-bladed beta-propeller, TolB-like (InterPro:IPR011042); BEST Arabidopsis thaliana protein match is: DPP6 N-terminal domain-like protein (TAIR:AT1G21680.1); Has 8461 Blast hits to 5060 proteins in …	Eukaryota	Streptophyta	Brassicales	Brassicaceae	Arabidopsis	Arabidopsis thaliana	1	53.5	513	0.832	1	88	703	25.63	1	513	2.4956	1	AT1G21670.1	S
<annotation protein_description=131	AT4G25000.1	no	1	Symbols: ATAMY1, AMY1 alpha-amylase-like chr4:12852109-12853825 REVERSE LENGTH=423	Eukaryota	Streptophyta	Brassicales	Brassicaceae	Arabidopsis	Arabidopsis thaliana	1	40.4	261	0.434	1	50	423	14.69	1	261	2.2153	1	AT4G25000.1	S
<annotation protein_description=233	AT3G08030.1	42	1	Symbols: Protein of unknown function, DUF642 chr3:2564191-2565819 FORWARD LENGTH=365	Eukaryota	Streptophyta	Brassicales	Brassicaceae	Arabidopsis	Arabidopsis thaliana	1	46	195	0.291	1	41	365	10.98	1	195	2.2143	1	AT3G08030.1	S
<annotation protein_description=159	AT5G19240.1	no	1	Symbols: Glycoprotein membrane precursor GPI-anchored chr5:6470209-6470981 FORWARD LENGTH=199	Eukaryota	Streptophyta	Brassicales	Brassicaceae	Arabidopsis	Arabidopsis thaliana	1	18.6	32	0.056	1	34	199	2.02	1	32	1.9752	1	AT5G19240.1	S
<annotation protein_description=242	AT3G45970.1	51	1	Symbols: ATEXLA1, EXPL1, ATEXPL1, ATHEXP BETA 2.1, EXLA1 expansin-like A1 chr3:16896238-16897189 FORWARD LENGTH=265	Eukaryota	Streptophyta	Brassicales	Brassicaceae	Arabidopsis	Arabidopsis thaliana	1	43.4	128	0.198	1	24	265	8.26	1	128	1.9321	1	AT3G45970.1	S
<annotation protein_description=302	AT5G38940.1	no	0.9999	Symbols: RmlC-like cupins superfamily protein chr5:15588771-15589526 FORWARD LENGTH=223	Eukaryota	Streptophyta	Brassicales	Brassicaceae	Arabidopsis	Arabidopsis thaliana	0.9999	13.9	22	0.029	0.998	31	223	1.6	0.9999	22	1.7142	1	AT5G38940.1	S
<annotation protein_description=45	AT2G04780.1	no	1	Symbols: FLA7 FASCICLIN-like arabinoogalactan 7 chr2:1677488-1678252 FORWARD LENGTH=254	Eukaryota	Streptophyta	Brassicales	Brassicaceae	Arabidopsis	Arabidopsis thaliana	1	11.4	65	0.111	1	30	254	5.21	1	65	1.5555	2	AT2G04780.2,AT2G04780.1	S
<annotation protein_description=45	AT2G04780.2	no	1	Symbols: FLA7 FASCICLIN-like arabinoogalactan 7 chr2:1677488-1678252 FORWARD LENGTH=254	Eukaryota	Streptophyta	Brassicales	Brassicaceae	Arabidopsis	Arabidopsis thaliana	1	11.4	65	0.111	1	30	254	5.21	1	65	1.5555	2	AT2G04780.2,AT2G04780.1	S
<annotation protein_description=244	AT3G52840.1	53	1	Symbols: BGAL2 beta-galactosidase 2 chr3:19581244-19586097 FORWARD LENGTH=727	Eukaryota	Streptophyta	Brassicales	Brassicaceae	Arabidopsis	Arabidopsis thaliana	1	25	211	0.404	1	79	727	17.64	1	211	1.4914	1	AT3G52840.1	S
<annotation protein_description=121	AT4G12880.1	no	1	Symbols: ENODL19, AtENODL19 early nodulin-like protein 19 chr4:7544572-7545226 REVERSE LENGTH=141	Eukaryota	Streptophyta	Brassicales	Brassicaceae	Arabidopsis	Arabidopsis thaliana	1	31.1	51	0.073	1	21	141	4.43	1	51	1.4354	2	AT4G12880.1,AT4G12880.2	S
<annotation protein_description=317	AT5G06720.1	no	0.9998	Symbols: ATPA2, PA2 peroxidase 2 chr5:2077567-2078857 REVERSE LENGTH=335	Eukaryota	Streptophyta	Brassicales	Brassicaceae	Arabidopsis	Arabidopsis thaliana	0.9998	15.8	36	0.069	0.992	46	335	3.29	0.9998	36	1.364	1	AT5G06720.1	S
<annotation protein_description=142	AT4G36945.1	no	1	Symbols: PLC-like phosphodiesterases superfamily protein chr4:17420098-17422047 REVERSE LENGTH=408	Eukaryota	Streptophyta	Brassicales	Brassicaceae	Arabidopsis	Arabidopsis thaliana	1	18.6	103	0.193	1	47	408	9.6	1	103	1.3377	1	AT4G36945.1	S
<annotation protein_description=235	AT3G15356.1	44	1	Symbols: Legume lectin family protein chr3:5174603-5175418 REVERSE LENGTH=271	Eukaryota	Streptophyta	Brassicales	Brassicaceae	Arabidopsis	Arabidopsis thaliana	1	39.5	102	0.171	1	32	271	9.56	1	102	1.3303	1	AT3G15356.1	S
<annotation protein_description=106	AT3G54420.1	no	1	Symbols: ATEP3, ATCHITIV, CHIV, EP3 homolog of carrot EP3-3 chitinase chr3:20145935-20147034 FORWARD LENGTH=273	Eukaryota	Streptophyta	Brassicales	Brassicaceae	Arabidopsis	Arabidopsis thaliana	1	24.2	69	0.124	1	26	273	6.6	1	69	1.3035	1	AT3G54420.1	S
<annotation protein_description=212	AT1G64760.1	21	1	Symbols: O-Glycosyl hydrolases family 17 protein chr1:24054220-24056194 REVERSE LENGTH=481	Eukaryota	Streptophyta	Brassicales	Brassicaceae	Arabidopsis	Arabidopsis thaliana	1	22	83	0.138	1	52	481	8.11	1	83	1.276	2	AT1G64760.2,AT1G64760.1	S
<annotation protein_description=212	AT1G64760.2	21	1	Symbols: O-Glycosyl hydrolases family 17 protein chr1:24054220-24056194 REVERSE LENGTH=481	Eukaryota	Streptophyta	Brassicales	Brassicaceae	Arabidopsis	Arabidopsis thaliana	1	22	83	0.138	1	52	481	8.11	1	83	1.276	2	AT1G64760.2,AT1G64760.1	S
<annotation protein_description=254	AT4G20860.1	63	1	Symbols: FAD-binding Berberine family protein chr4:11172726-11174318 FORWARD LENGTH=530	Eukaryota	Streptophyta	Brassicales	Brassicaceae	Arabidopsis	Arabidopsis thaliana	1	30.8	241	0.468	1	84	530	23.71	1	241	1.2673	1	AT4G20860.1	S
<annotation protein_description=59	AT2G26440.1	no	1	Symbols: Plant invertase/pectin methylesterase inhibitor superfamily chr2:11247407-11249407 FORWARD LENGTH=547	Eukaryota	Streptophyta	Brassicales	Brassicaceae	Arabidopsis	Arabidopsis thaliana	1	21	162	0.262	1	71	547	16.32	1	162	1.2376	1	AT2G26440.1	S
<annotation protein_description=161	AT5G20230.1	no	1	Symbols: ATBCB, BCB, SAG14 blue-copper-binding protein chr5:6826626-6827408 FORWARD LENGTH=196	Eukaryota	Streptophyta	Brassicales	Brassicaceae	Arabidopsis	Arabidopsis thaliana	1	21.4	25	0.045	0.999	12	196	2.52	1	25	1.2369	1	AT5G20230.1	S
<annotation protein_description=179	AT5G55730.1	no	1	Symbols: FLA1 FASCICLIN-like arabinogalactan 1 chr5:22558375-22560392 REVERSE LENGTH=424	Eukaryota	Streptophyta	Brassicales	Brassicaceae	Arabidopsis	Arabidopsis thaliana	1	28.1	137	0.28	1	54	424	13.85	1	137	1.2333	2	AT5G55730.1,AT5G55730.2	S
<annotation protein_description=179	AT5G55730.2	no	1	Symbols: FLA1 FASCICLIN-like arabinogalactan 1 chr5:22558375-22560392 REVERSE LENGTH=424	Eukaryota	Streptophyta	Brassicales	Brassicaceae	Arabidopsis	Arabidopsis thaliana	1	28.1	137	0.28	1	54	424	13.85	1	137	1.2333	2	AT5G55730.1,AT5G55730.2	S
<annotation protein_description=174	AT5G47550.1	no	1	Symbols: Cystatin/monellin superfamily protein chr5:19286596-19286964 REVERSE LENGTH=122	Eukaryota	Streptophyta	Brassicales	Brassicaceae	Arabidopsis	Arabidopsis thaliana	1	41	53	0.072	1	18	122	5.37	1	53	1.2306	1	AT5G47550.1	S
<annotation protein_description=146	AT5G05340.1	no	1	Symbols: Peroxidase superfamily protein chr5:1579142-1580819 REVERSE LENGTH=324	Eukaryota	Streptophyta	Brassicales	Brassicaceae	Arabidopsis	Arabidopsis thaliana	1	38.9	80	0.152	1	45	324	8.63	1	80	1.1558	1	AT5G05340.1	S
<annotation protein_description=58	AT2G25060.1	no	1	Symbols: ENODL14, AtENODL14 early nodulin-like protein 14 chr2:10662308-10662930 FORWARD LENGTH=182	Eukaryota	Streptophyta	Brassicales	Brassicaceae	Arabidopsis	Arabidopsis thaliana	1	24.7	56	0.082	1	21	182	6.26	1	56	1.1154	1	AT2G25060.1	S
<annotation protein_description=225	AT2G28470.1	34	1	Symbols: BGAL8 beta-galactosidase 8 chr2:12169047-12173164 REVERSE LENGTH=852	Eukaryota	Streptophyta	Brassicales	Brassicaceae	Arabidopsis	Arabidopsis thaliana	1	31.7	202	0.34	1	95	852	22.91	1	202	1.0993	2	AT2G28470.2,AT2G28470.1	S
<annotation protein_description=225	AT2G28470.2	34	1	Symbols: BGAL8 beta-galactosidase 8 chr2:12169047-12173146 REVERSE LENGTH=846	Eukaryota	Streptophyta	Brassicales	Brassicaceae	Arabidopsis	Arabidopsis thaliana	1	31.7	202	0.34	1	95	846	22.91	1	202	1.0993	2	AT2G28470.2,AT2G28470.1	S
<annotation protein_description=127	AT4G20840.1	no	1	Symbols: FAD-binding Berberine family protein chr4:11157916-11159535 FORWARD LENGTH=539	Eukaryota	Streptophyta	Brassicales	Brassicaceae	Arabidopsis	Arabidopsis thaliana	1	38	199	0.437	1	65	539	22.8	1	199	1.0882	1	AT4G20840.1	S
<annotation protein_description=120	AT4G12730.1	no	1	Symbols: FLA2 FASCICLIN-like arabinogalactan 2 chr4:7491598-7492809 REVERSE LENGTH=403	Eukaryota	Streptophyta	Brassicales	Brassicaceae	Arabidopsis	Arabidopsis thaliana	1	15.9	92	0.165	1	47	403	11.24	1	92	1.0205	1	AT4G12730.1	S
<annotation protein_description=158	AT5G18470.1	no	1	Symbols: Curculin-like (mannose-binding) lectin family protein chr5:6127952-6129193 FORWARD LENGTH=413	Eukaryota	Streptophyta	Brassicales	Brassicaceae	Arabidopsis	Arabidopsis thaliana	1	22.3	62	0.106	1	56	413	7.68	1	62	1.0065	1	AT5G18470.1	S
<annotation protein_description=259	AT4G31140.1	68	1	Symbols: O-Glycosyl hydrolases family 17 protein chr4:15141581-15143188 FORWARD LENGTH=484	Eukaryota	Streptophyta	Brassicales	Brassicaceae	Arabidopsis	Arabidopsis thaliana	1	28.1	85	0.132	1	65	484	10.86	1	85	0.9759	1	AT4G31140.1	S
<annotation protein_description=261	AT4G34480.1	70	1	Symbols: O-Glycosyl hydrolases family 17 protein chr4:16481147-16483988 REVERSE LENGTH=504	Eukaryota	Streptophyta	Brassicales	Brassicaceae	Arabidopsis	Arabidopsis thaliana	1	20.6	78	0.142	1	46	504	10.03	1	78	0.9696	1	AT4G34480.1	S
<annotation protein_description=202	AT1G26380.1	11	1	Symbols: FAD-binding Berberine family protein chr1:9126901-9128508 REVERSE LENGTH=535	Eukaryota	Streptophyta	Brassicales	Brassicaceae	Arabidopsis	Arabidopsis thaliana	1	24.7	156	0.259	1	71	535	20.33	1	156	0.9567	1	AT1G26380.1	S
<annotation protein_description=100	AT3G49120.1	no	1	Symbols: ATPERX34, PERX34, PRXCB, ATPCB, PRX34 peroxidase CB chr3:18207819-18210041 FORWARD LENGTH=353	Eukaryota	Streptophyta	Brassicales	Brassicaceae	Arabidopsis	Arabidopsis thaliana	1	24.9	63	0.078	1	64	353	8.51	1	63	0.923	1	AT3G49120.1	S
<annotation protein_description=12	AT1G17860.1	no	1	Symbols: Kunitz family trypsin and protease inhibitor protein chr1:6149343-6149933 FORWARD LENGTH=196	Eukaryota	Streptophyta	Brassicales	Brassicaceae	Arabidopsis	Arabidopsis thaliana	1	25	75	0.126	1	24	196	10.36	1	75	0.9026	1	AT1G17860.1	S
<annotation protein_description=148	AT5G08260.1	no	1	Symbols: scpl35 serine carboxypeptidase-like 35 chr5:2657236-2661272 FORWARD LENGTH=480	Eukaryota	Streptophyta	Brassicales	Brassicaceae	Arabidopsis	Arabidopsis thaliana	1	19.2	89	0.164	1	57	480	12.37	1	89	0.897	1	AT5G08260.1	S
<annotation protein_description=260	AT4G34180.1	69	1	Symbols: Cyclase family protein chr4:16370060-16371383 REVERSE LENGTH=255	Eukaryota	Streptophyta	Brassicales	Brassicaceae	Arabidopsis	Arabidopsis thaliana	1	41.6	61	0.092	1	45	255	8.64	1	61	0.8803	1	AT4G34180.1	S
<annotation protein_description=22	AT1G33600.1	no	1	Symbols: Leucine-rich repeat (LRR) family protein chr1:12180776-12182212 FORWARD LENGTH=478	Eukaryota	Streptophyta	Brassicales	Brassicaceae	Arabidopsis	Arabidopsis thaliana	1	23.6	84	0.12	1	93	478	12.06	1	84	0.8684	1	AT1G33600.1	S
<annotation protein_description=119	AT4G12420.1	no	1	Symbols: SKU5 Cupredoxin superfamily protein chr4:7349941-7352868 REVERSE LENGTH=587	Eukaryota	Streptophyta	Brassicales	Brassicaceae	Arabidopsis	Arabidopsis thaliana	1	18.9	131	0.216	1	70	587	19.12	1	131	0.8542	2	AT4G12420.2,AT4G12420.1	S
<annotation protein_description=119	AT4G12420.2	no	1	Symbols: SKU5 Cupredoxin superfamily protein chr4:7349941-7352868 REVERSE LENGTH=587	Eukaryota	Streptophyta	Brassicales	Brassicaceae	Arabidopsis	Arabidopsis thaliana	1	18.9	131	0.216	1	70	587	19.12	1	131	0.8542	2	AT4G12420.2,AT4G12420.1	S
<annotation protein_description=309	AT1G03870.1	no	0.9998	Symbols: FLA9 FASCICLIN-like arabinoogalactan 9 chr1:982625-983368 REVERSE LENGTH=247	Eukaryota	Streptophyta	Brassicales	Brassicaceae	Arabidopsis	Arabidopsis thaliana	0.9998	9.7	37	0.051	0.998	36	247	5.6	0.9998	37	0.8236	1	AT1G03870.1	S
<annotation protein_description=153	AT5G10560.1	no	1	Symbols: Glycosyl hydrolase family protein chr5:3336335-3339351 REVERSE LENGTH=792	Eukaryota	Streptophyta	Brassicales	Brassicaceae	Arabidopsis	Arabidopsis thaliana	1	22.7	156	0.268	1	110	792	24.02	1	156	0.8097	1	AT5G10560.1	S
<annotation protein_description=284	AT5G45280.2	93	1	Symbols: Pectinacetylesterase family protein chr5:18346862-18349488 FORWARD LENGTH=391	Eukaryota	Streptophyta	Brassicales	Brassicaceae	Arabidopsis	Arabidopsis thaliana	1	25.3	81	0.13	1	36	391	12.62	1	81	0.8002	1	AT5G45280.2	S
<annotation protein_description=268	AT5G06860.1	77	1	Symbols: PGIP1, ATPGIP1 polygalacturonase inhibiting protein 1 chr5:2132373-2133434 FORWARD LENGTH=330	Eukaryota	Streptophyta	Brassicales	Brassicaceae	Arabidopsis	Arabidopsis thaliana	1	26.4	70	0.111	1	59	330	10.91	1	70	0.8	1	AT5G06860.1	S
<annotation protein_description=230	AT2G45470.1	39	1	Symbols: FLA8, AGP8 FASCICLIN-like arabinogalactan protein 8 chr2:18742797-18744059 REVERSE LENGTH=420	Eukaryota	Streptophyta	Brassicales	Brassicaceae	Arabidopsis	Arabidopsis thaliana	1	18.6	59	0.086	1	50	420	9.35	1	59	0.7867	1	AT2G45470.1	S
<annotation protein_description=125	AT4G19810.1	no	1	Symbols: Glycosyl hydrolase family protein with chitinase insertion domain chr4:10764151-10765753 REVERSE LENGTH=379	Eukaryota	Streptophyta	Brassicales	Brassicaceae	Arabidopsis	Arabidopsis thaliana	1	33	50	0.093	1	42	379	8.03	1	50	0.7763	1	AT4G19810.1	S
<annotation protein_description=272	AT5G13980.1	81	1	Symbols: Glycosyl hydrolase family 38 protein chr5:4508626-4514334 FORWARD LENGTH=1024	Eukaryota	Streptophyta	Brassicales	Brassicaceae	Arabidopsis	Arabidopsis thaliana	1	22.2	191	0.302	1	134	1024	30.83	1	191	0.7724	2	AT5G13980.2,AT5G13980.1	S
<annotation protein_description=272	AT5G13980.2	81	1	Symbols: Glycosyl hydrolase family 38 protein chr5:4508626-4514334 FORWARD LENGTH=1024	Eukaryota	Streptophyta	Brassicales	Brassicaceae	Arabidopsis	Arabidopsis thaliana	1	22.2	191	0.302	1	134	1024	30.83	1	191	0.7724	2	AT5G13980.2,AT5G13980.1	S
<annotation protein_description=90	AT3G22060.1	no	1	Symbols: Receptor-like protein kinase-related family protein chr3:7771065-7772137 FORWARD LENGTH=252	Eukaryota	Streptophyta	Brassicales	Brassicaceae	Arabidopsis	Arabidopsis thaliana	1	46.8	55	0.098	1	34	252	8.88	1	55	0.7722	1	AT3G22060.1	S
<annotation protein_description=66	AT2G34930.1	no	1	Symbols: disease resistance family protein / LRR family protein chr2:14737169-14739886 REVERSE LENGTH=905	Eukaryota	Streptophyta	Brassicales	Brassicaceae	Arabidopsis	Arabidopsis thaliana	1	19.1	162	0.244	1	201	905	26.71	1	162	0.7562	1	AT2G34930.1	S
<annotation protein_description=72	AT2G45220.1	no	1	Symbols: Plant invertase/pectin methylesterase inhibitor superfamily chr2:18644281-18646394 REVERSE LENGTH=511	Eukaryota	Streptophyta	Brassicales	Brassicaceae	Arabidopsis	Arabidopsis thaliana	1	18	95	0.183	1	66	511	15.82	1	95	0.7487	1	AT2G45220.1	S
<annotation protein_description=51	AT2G17120.1	no	1	Symbols: LYM2 lysm domain GPI-anchored protein 2 precursor chr2:7459156-7460648 FORWARD LENGTH=350	Eukaryota	Streptophyta	Brassicales	Brassicaceae	Arabidopsis	Arabidopsis thaliana	1	18.9	32	0.043	1	50	350	5.88	1	32	0.6785	1	AT2G17120.1	S
<annotation protein_description=43	AT2G01820.1	no	1	Symbols: Leucine-rich repeat protein kinase family protein chr2:357664-360681 REVERSE LENGTH=943	Eukaryota	Streptophyta	Brassicales	Brassicaceae	Arabidopsis	Arabidopsis thaliana	1	12.1	155	0.304	1	144	943	28.64	1	155	0.6748	1	AT2G01820.1	S
<annotation protein_description=263	AT4G37520.1	72	1	Symbols: Peroxidase superfamily protein chr4:17631704-17633060 FORWARD LENGTH=329	Eukaryota	Streptophyta	Brassicales	Brassicaceae	Arabidopsis	Arabidopsis thaliana	1	32.2	69	0.142	1	51	329	12.81	1	69	0.6716	1	AT4G37520.1	S
<annotation protein_description=419	AT4G39730.1	no	0.9922	Symbols: Lipase/lipooxygenase, PLAT/LH2 family protein chr4:18432950-18433581 FORWARD LENGTH=181	Eukaryota	Streptophyta	Brassicales	Brassicaceae	Arabidopsis	Arabidopsis thaliana	0.9922	17.1	18	0.02	1	27	181	3.38	0.9922	18	0.6588	1	AT4G39730.1	S
<annotation protein_description=145	AT5G04885.1	no	1	Symbols: Glycosyl hydrolase family protein chr5:1423369-1426628 FORWARD LENGTH=665	Eukaryota	Streptophyta	Brassicales	Brassicaceae	Arabidopsis	Arabidopsis thaliana	1	17	76	0.135	1	82	665	14.54	1	76	0.6517	1	AT5G04885.1	S
<annotation protein_description=228	AT2G43620.1	37	1	Symbols: Chitinase family protein chr2:18093954-18095025 REVERSE LENGTH=283	Eukaryota	Streptophyta	Brassicales	Brassicaceae	Arabidopsis	Arabidopsis thaliana	1	24	44	0.085	1	32	283	8.58	1	44	0.6394	1	AT2G43620.1	S
<annotation protein_description=19	AT1G30730.1	no	1	Symbols: FAD-binding Berberine family protein chr1:10900854-10902434 FORWARD LENGTH=526	Eukaryota	Streptophyta	Brassicales	Brassicaceae	Arabidopsis	Arabidopsis thaliana	1	23	95	0.106	1	77	526	18.66	1	95	0.6347	1	AT1G30730.1	S
<annotation protein_description=135	AT4G29360.1	no	1	Symbols: O-Glycosyl hydrolases family 17 protein chr4:14451562-14453687 REVERSE LENGTH=534	Eukaryota	Streptophyta	Brassicales	Brassicaceae	Arabidopsis	Arabidopsis thaliana	1	12.3	36	0.058	1	54	534	7.72	1	36	0.5814	2	AT4G29360.2,AT4G29360.1	S
<annotation protein_description=135	AT4G29360.2	no	1	Symbols: O-Glycosyl hydrolases family 17 protein chr4:14451881-14453687 REVERSE LENGTH=488	Eukaryota	Streptophyta	Brassicales	Brassicaceae	Arabidopsis	Arabidopsis thaliana	1	12.3	36	0.058	1	49	488	7.72	1	36	0.5814	2	AT4G29360.2,AT4G29360.1	S
<annotation protein_description=248	AT4G02330.1	57	1	Symbols: ATPMEPCRB Plant invertase/pectin methylesterase inhibitor superfamily chr4:1032479-1034928 FORWARD LENGTH=573	Eukaryota	Streptophyta	Brassicales	Brassicaceae	Arabidopsis	Arabidopsis thaliana	1	4	41	0.076	1	74	573	8.95	1	41	0.5711	1	AT4G02330.1	S
<annotation protein_description=62	AT2G28100.1	no	1	Symbols: ATFUC1, FUC1 alpha-L-fucosidase 1 chr2:11974803-11976489 FORWARD LENGTH=506	Eukaryota	Streptophyta	Brassicales	Brassicaceae	Arabidopsis	Arabidopsis thaliana	1	19.6	80	0.122	1	71	506	17.72	1	80	0.5629	1	AT2G28100.1	S
<annotation protein_description=241	AT3G43670.1	50	1	Symbols: Copper amine oxidase family protein chr3:15567144-15569734 FORWARD LENGTH=687	Eukaryota	Streptophyta	Brassicales	Brassicaceae	Arabidopsis	Arabidopsis thaliana	1	17.9	83	0.129	1	94	687	18.42	1	83	0.5618	1	AT3G43670.1	S
<annotation protein_description=282	AT5G42240.1	91	1	Symbols: scpl42 serine carboxypeptidase-like 42 chr5:16888717-16890931 FORWARD LENGTH=473	Eukaryota	Streptophyta	Brassicales	Brassicaceae	Arabidopsis	Arabidopsis thaliana	1	27.1	74	0.115	1	64	473	16.46	1	74	0.5605	1	AT5G42240.1	S
<annotation protein_description=279	AT5G34940.2	88	1	Symbols: AtGUS3, GUS3 glucuronidase 3 chr5:13235912-13238718 REVERSE LENGTH=536	Eukaryota	Streptophyta	Brassicales	Brassicaceae	Arabidopsis	Arabidopsis thaliana	1	19.8	67	0.113	1	73	536	14.99	1	67	0.5573	1	AT5G34940.2	S
<annotation protein_description=96	AT3G32980.1	no	1	Symbols: Peroxidase superfamily protein chr3:13526404-13529949 REVERSE LENGTH=352	Eukaryota	Streptophyta	Brassicales	Brassicaceae	Arabidopsis	Arabidopsis thaliana	1	18.5	36	0.05	1	58	352	8.1	1	36	0.5541	1	AT3G32980.1	S
<annotation protein_description=209	AT1G56130.1	18	1	Symbols: Leucine-rich repeat transmembrane protein kinase chr1:20994931-21000887 REVERSE LENGTH=1032	Eukaryota	Streptophyta	Brassicales	Brassicaceae	Arabidopsis	Arabidopsis thaliana	0.9984	3.5	125	0.289	1	173	1032	30.24	0.9984	125	0.5145	1	AT1G56130.1	S
<annotation protein_description=170	AT5G42100.1	no	1	Symbols: ATBG_PPAP, ATBG_PAP, BG_PPAP beta-1,3-glucanase_putative chr5:16829460-16831168 REVERSE LENGTH=425	Eukaryota	Streptophyta	Brassicales	Brassicaceae	Arabidopsis	Arabidopsis thaliana	1	19.4	30	0.047	1	51	425	7.41	1	30	0.5048	2	AT5G42100.2,AT5G42100.1	S
<annotation protein_description=170	AT5G42100.2	no	1	Symbols: ATBG_PPAP, ATBG_PAP beta-1,3-glucanase_putative chr5:16829897-16831168 REVERSE LENGTH=423	Eukaryota	Streptophyta	Brassicales	Brassicaceae	Arabidopsis	Arabidopsis thaliana	1	19.4	30	0.047	1	46	423	7.41	1	30	0.5048	2	AT5G42100.2,AT5G42100.1	S
<annotation protein_description=78	AT3G02740.1	no	1	Symbols: Eukaryotic aspartyl protease family protein chr3:590561-593089 FORWARD LENGTH=488	Eukaryota	Streptophyta	Brassicales	Brassicaceae	Arabidopsis	Arabidopsis thaliana	1	13.5	40	0.07	1	67	488	10.11	1	40	0.4933	1	AT3G02740.1	S
<annotation protein_description=173	AT5G46960.1	no	1	Symbols: Plant invertase/pectin methylesterase inhibitor superfamily protein chr5:19062220-19062744 REVERSE LENGTH=174	Eukaryota	Streptophyta	Brassicales	Brassicaceae	Arabidopsis	Arabidopsis thaliana	1	22.4	29	0.06	1	25	174	7.33	1	29	0.4933	1	AT5G46960.1	S
<annotation protein_description=155	AT5G11720.1	no	1	Symbols: Glycosyl hydrolases family 31 protein chr5:3776840-3780025 FORWARD LENGTH=902	Eukaryota	Streptophyta	Brassicales	Brassicaceae	Arabidopsis	Arabidopsis thaliana	1	16.9	109	0.195	1	128	902	28.81	1	109	0.4717	1	AT5G11720.1	S
<annotation protein_description=1	AT1G02360.1	no	1	Symbols: Chitinase family protein chr1:472138-473116 REVERSE LENGTH=272	Eukaryota	Streptophyta	Brassicales	Brassicaceae	Arabidopsis	Arabidopsis thaliana	1	15.8	22	0.043	0.997	35	272	5.94	1	22	0.4617	1	AT1G02360.1	S
<annotation protein_description=406	AT1G21880.2	125	0.9951	Symbols: LYM1 lysm domain GPI-anchored protein 1 precursor chr1:7680689-7682526 FORWARD LENGTH=416	Eukaryota	Streptophyta	Brassicales	Brassicaceae	Arabidopsis	Arabidopsis thaliana	0.9951	7	15	0.016	0.185	54	416	4.08	0.9951	15	0.4561	1	AT1G21880.2	S
<annotation protein_description=264	AT4G37530.1	73	1	Symbols: Peroxidase superfamily protein chr4:17634786-17636082 FORWARD LENGTH=329	Eukaryota	Streptophyta	Brassicales	Brassicaceae	Arabidopsis	Arabidopsis thaliana	1	27.7	44	0.089	1	46	329	12.14	1	44	0.4519	1	AT4G37530.1	S
<annotation protein_description=277	AT5G20950.1	86	1	Symbols: Glycosyl hydrolase family protein chr5:7107609-7110775 REVERSE LENGTH=624	Eukaryota	Streptophyta	Brassicales	Brassicaceae	Arabidopsis	Arabidopsis thaliana	1	14.3	57	0.074	1	75	624	15.93	1	57	0.4461	2	AT5G20950.1,AT5G20950.2	S
<annotation protein_description=277	AT5G20950.2	86	1	Symbols: Glycosyl hydrolase family protein chr5:7107609-7110775 REVERSE LENGTH=624	Eukaryota	Streptophyta	Brassicales	Brassicaceae	Arabidopsis	Arabidopsis thaliana	1	14.3	57	0.074	1	75	624	15.93	1	57	0.4461	2	AT5G20950.1,AT5G20950.2	S
<annotation protein_description=48	AT2G15320.1	no	1	Symbols: Leucine-rich repeat (LRR) family protein chr2:6666527-6667675 REVERSE LENGTH=382	Eukaryota	Streptophyta	Brassicales	Brassicaceae	Arabidopsis	Arabidopsis thaliana	1	28.3	34	0.055	1	75	382	9.59	1	34	0.442	1	AT2G15320.1	S
<annotation protein_description=269	AT5G11420.1	78	1	Symbols: Protein of unknown function, DUF642 chr5:3644655-3646991 FORWARD LENGTH=366	Eukaryota	Streptophyta	Brassicales	Brassicaceae	Arabidopsis	Arabidopsis thaliana	1	25.1	31	0.054	1	43	366	8.79	1	31	0.4397	1	AT5G11420.1	S
<annotation protein_description=172	AT5G46950.1	no	1	Symbols: Plant invertase/pectin methylesterase inhibitor superfamily protein chr5:19059565-19060089 REVERSE LENGTH=174	Eukaryota	Streptophyta	Brassicales	Brassicaceae	Arabidopsis	Arabidopsis thaliana	1	21.8	28	0.05	1	23	174	7.97	1	28	0.438	1	AT5G46950.1	S
<annotation protein_description=193	AT1G03220.1	2	1	Symbols: Eukaryotic aspartyl protease family protein chr1:787143-788444 FORWARD LENGTH=433	Eukaryota	Streptophyta	Brassicales	Brassicaceae	Arabidopsis	Arabidopsis thaliana	1	18.7	40	0.082	1	49	433	11.64	1	40	0.4284	1	AT1G03220.1	S
<annotation protein_description=30	AT1G51890.1	no	1	Symbols: Leucine-rich repeat protein kinase family protein chr1:19274802-19278528 REVERSE LENGTH=876	Eukaryota	Streptophyta	Brassicales	Brassicaceae	Arabidopsis	Arabidopsis thaliana	1	6.4	71	0.113	1	129	876	20.83	1	71	0.4249	2	AT1G51890.2,AT1G51890.1	S
<annotation protein_description=30	AT1G51890.2	no	1	Symbols: Leucine-rich repeat protein kinase family protein chr1:19274802-19278528 REVERSE LENGTH=828	Eukaryota	Streptophyta	Brassicales	Brassicaceae	Arabidopsis	Arabidopsis thaliana	1	6.4	71	0.113	1	119	828	20.83	1	71	0.4249	2	AT1G51890.2,AT1G51890.1	S
<annotation protein_description=229	AT2G44570.1	38	1	Symbols: AtGH9B12, GH9B12 glycosyl hydrolase 9B12 chr2:18394425-18396268 REVERSE LENGTH=492	Eukaryota	Streptophyta	Brassicales	Brassicaceae	Arabidopsis	Arabidopsis thaliana	1	18.1	29	0.065	1	60	492	8.88	1	29	0.4071	1	AT2G44570.1	S
<annotation protein_description=219	AT1G41830.1	28	1	Symbols: SKS6 SKU5-similar 6 chr1:15603892-15607802 REVERSE LENGTH=542	Eukaryota	Streptophyta	Brassicales	Brassicaceae	Arabidopsis	Arabidopsis thaliana	1	17.5	51	0.947	1	81	542	15.64	1	51	0.4065	1	AT1G41830.1	S
<annotation protein_description=36	AT1G78060.1	no	1	Symbols: Glycosyl hydrolase family protein chr1:29349796-29352868 REVERSE LENGTH=767	Eukaryota	Streptophyta	Brassicales	Brassicaceae	Arabidopsis	Arabidopsis thaliana	1	22.3	89	0.151	1	103	767	27.71	1	89	0.4004	1	AT1G78060.1	S
<annotation protein_description=79	AT3G04010.1	no	1	Symbols: O-Glycosyl hydrolases family 17 protein chr3:1036879-1039263 REVERSE LENGTH=491	Eukaryota	Streptophyta	Brassicales	Brassicaceae	Arabidopsis	Arabidopsis thaliana	1	11	24	0.025	1	52	491	7.51	1	24	0.3984	1	AT3G04010.1	S
<annotation protein_description=329	AT3G13560.1	no	0.9996	Symbols: O-Glycosyl hydrolases family 17 protein chr3:4425484-4427284 REVERSE LENGTH=505	Eukaryota	Streptophyta	Brassicales	Brassicaceae	Arabidopsis	Arabidopsis thaliana	0.9996	6.1	22	0.028	0.984	64	505	7.12	0.9996	22	0.3851	3	AT3G13560.3,AT3G13560.2,AT3G13560.1	S
<annotation protein_description=329	AT3G13560.2	no	0.9996	Symbols: O-Glycosyl hydrolases family 17 protein chr3:4425484-4427284 REVERSE LENGTH=505	Eukaryota	Streptophyta	Brassicales	Brassicaceae	Arabidopsis	Arabidopsis thaliana	0.9996	6.1	22	0.028	0.984	64	505	7.12	0.9996	22	0.3851	3	AT3G13560.3,AT3G13560.2,AT3G13560.1	S
<annotation protein_description=329	AT3G13560.3	no	0.9996	Symbols: O-Glycosyl hydrolases family 17 protein chr3:4425484-4427284 REVERSE LENGTH=505	Eukaryota	Streptophyta	Brassicales	Brassicaceae	Arabidopsis	Arabidopsis thaliana	0.9996	6.1	22	0.028	0.984	64	505	7.12	0.9996	22	0.3851	3	AT3G13560.3,AT3G13560.2,AT3G13560.1	S
<annotation protein_description=44	AT2G02990.1	no	1	Symbols: RNS1, ATRNS1 ribonuclease 1 chr2:873714-874667 FORWARD LENGTH=230	Eukaryota	Streptophyta	Brassicales	Brassicaceae	Arabidopsis	Arabidopsis thaliana	1	40.9	15	0.025	1	23	230	4.92	1	15	0.3801	1	AT2G02990.1	S
<annotation protein_description=301	AT5G25090.1	no	0.9999	Symbols: ENODL13, AtENODL13 early nodulin-like protein 13 chr5:8647117-8647755 REVERSE LENGTH=186	Eukaryota	Streptophyta	Brassicales	Brassicaceae	Arabidopsis	Arabidopsis thaliana	0.9999	23.1	21	0.041	1	25	186	6.92	0.9999	21	0.3783	1	AT5G25090.1	S
<annotation protein_description=102	AT3G51330.1	no	1	Symbols: Eukaryotic aspartyl protease family protein chr3:19053480-19056152 REVERSE LENGTH=529	Eukaryota	Streptophyta	Brassicales	Brassicaceae	Arabidopsis	Arabidopsis thaliana	1	10	38	0.073	0.999	90	529	12.56	1	38	0.3772	1	AT3G51330.1	S
<annotation protein_description=283	AT5G44390.1	92	1	Symbols: FAD-binding Berberine family protein chr5:17882329-17884906 REVERSE LENGTH=542	Eukaryota	Streptophyta	Brassicales	Brassicaceae	Arabidopsis	Arabidopsis thaliana	1	24.2	68	0.129	1	67	542	22.7	1	68	0.3735	1	AT5G44390.1	S
<annotation protein_description=128	AT4G23500.1	no	1	Symbols: Pectin lyase-like superfamily protein chr4:12264640-12267074 FORWARD LENGTH=495	Eukaryota	Streptophyta	Brassicales	Brassicaceae	Arabidopsis	Arabidopsis thaliana	1	8.9	25	0.054	0.995	67	495	8.39	1	25	0.3715	1	AT4G23500.1	S
<annotation protein_description=312	AT1G22900.1	no	0.9998	Symbols: Disease resistance-responsive (dirigent-like protein) family protein chr1:8103910-8104491 REVERSE LENGTH=193	Eukaryota	Streptophyta	Brassicales	Brassicaceae	Arabidopsis	Arabidopsis thaliana	0.9998	16.1	15	0.024	0.998	26	193	5.05	0.9998	15	0.3702	1	AT1G22900.1	S
<annotation protein_description=81	AT3G05180.1	no	1	Symbols: GDSL-like Lipase/Acylhydrolase superfamily protein chr3:1468599-1470529 REVERSE LENGTH=379	Eukaryota	Streptophyta	Brassicales	Brassicaceae	Arabidopsis	Arabidopsis thaliana	1	12.4	28	0.051	1	55	379	9.51	1	28	0.3671	1	AT3G05180.1	S
<annotation protein_description=27	AT1G47960.1	no	1	Symbols: C/VIF1, ATC/VIF1 cell wall / vacuolar inhibitor of fructosidase 1 chr1:17681954-17683516 REVERSE LENGTH=205	Eukaryota	Streptophyta	Brassicales	Brassicaceae	Arabidopsis	Arabidopsis thaliana	1	21.5	23	0.038	1	26	205	8.04	1	23	0.3566	1	AT1G47960.1	S
<annotation protein_description=98	AT3G46550.1	no	1	Symbols: SOS5 Fasciclin-like arabinogalactan family protein chr3:17136612-17137874 REVERSE LENGTH=420	Eukaryota	Streptophyta	Brassicales	Brassicaceae	Arabidopsis	Arabidopsis thaliana	1	10.7	24	0.048	1	71	420	8.57	1	24	0.3491	1	AT3G46550.1	S
<annotation protein_description=139	AT4G34260.1	no	1	Symbols: FUC95A 1,2-alpha-L-fucosidases chr4:16398130-16401591 FORWARD LENGTH=843	Eukaryota	Streptophyta	Brassicales	Brassicaceae	Arabidopsis	Arabidopsis thaliana	1	16.1	77	0.138	1	122	843	28.44	1	77	0.3375	1	AT4G34260.1	S
<annotation protein_description=509	AT1G77630.1	no	0.9107	Symbols: Peptidoglycan-binding LysM domain-containing protein chr1:29173726-29175387 FORWARD LENGTH=423	Eukaryota	Streptophyta	Brassicales	Brassicaceae	Arabidopsis	Arabidopsis thaliana	0.9107	6.9	14	0.019	0.124	53	423	4.78	0.9107	14	0.3325	1	AT1G77630.1	S
<annotation protein_description=222	AT2G01630.1	31	1	Symbols: O-Glycosyl hydrolases family 17 protein chr2:279541-281955 REVERSE LENGTH=501	Eukaryota	Streptophyta	Brassicales	Brassicaceae	Arabidopsis	Arabidopsis thaliana	1	12.4	19	0.04	1	62	501	7.51	1	19	0.3154	1	AT2G01630.1	S
<annotation protein_description=60	AT2G27920.1	no	1	Symbols: SCPL51 serine carboxypeptidase-like 51 chr2:11885777-11889043 REVERSE LENGTH=461	Eukaryota	Streptophyta	Brassicales	Brassicaceae	Arabidopsis	Arabidopsis thaliana	1	14.9	32	0.063	1	61	461	12.82	1	32	0.3112	3	AT2G27920.3,AT2G27920.1,AT2G27920.2	S
<annotation protein_description=227	AT2G43590.1	36	1	Symbols: Chitinase family protein chr2:18081592-18082749 REVERSE LENGTH=264	Eukaryota	Streptophyta	Brassicales	Brassicaceae	Arabidopsis	Arabidopsis thaliana	1	19.3	15	0.026	0.999	31	264	6.07	1	15	0.3081	1	AT2G43590.1	S
<annotation protein_description=14	AT1G21090.1	no	1	Symbols: Cupredoxin superfamily protein chr1:7384854-7386199 FORWARD LENGTH=242	Eukaryota	Streptophyta	Brassicales	Brassicaceae	Arabidopsis	Arabidopsis thaliana	1	5.4	9	0.018	0.774	27	242	3.66	1	9	0.3066	1	AT1G21090.1	S
<annotation protein_description=163	AT5G23870.1	no	1	Symbols: Pectinacetylesterase family protein chr5:8046309-8049999 REVERSE LENGTH=415	Eukaryota	Streptophyta	Brassicales	Brassicaceae	Arabidopsis	Arabidopsis thaliana	1	12	26	0.051	1	65	415	10.66	1	26	0.3041	3	AT5G23870.1,AT5G23870.3,AT5G23870.2	S
<annotation protein_description=163	AT5G23870.2	no	1	Symbols: Pectinacetylesterase family protein chr5:8045958-8049999 REVERSE LENGTH=436	Eukaryota	Streptophyta	Brassicales	Brassicaceae	Arabidopsis	Arabidopsis thaliana	1	12	26	0.051	1	69	436	10.66	1	26	0.3041	3	AT5G23870.1,AT5G23870.3,AT5G23870.2	S
<annotation protein_description=163	AT5G23870.3	no	1	Symbols: Pectinacetylesterase family protein chr5:8046060-8049999 REVERSE LENGTH=451	Eukaryota	Streptophyta	Brassicales	Brassicaceae	Arabidopsis	Arabidopsis thaliana	1	12	26	0.051	1	70	451	10.66	1	26	0.3041	3	AT5G23870.1,AT5G23870.3,AT5G23870.2	S
<annotation protein_description=87	AT3G16530.1	no	1	Symbols: Legume lectin family protein chr3:5624586-5625416 REVERSE LENGTH=276	Eukaryota	Streptophyta	Brassicales	Brassicaceae	Arabidopsis	Arabidopsis thaliana	1	27.5	16	0.025	1	32	276	6.65	1	16	0.2999	1	AT3G16530.1	S
<annotation protein_description=97	AT3G45010.1	no	1	Symbols: scpl48 serine carboxypeptidase-like 48 chr3:16466328-16468845 FORWARD LENGTH=510	Eukaryota	Streptophyta	Brassicales	Brassicaceae	Arabidopsis	Arabidopsis thaliana	1	17.1	35	0.069	1	58	510	14.8	1	35	0.2948	1	AT3G45010.1	S
<annotation protein_description=200	AT1G21750.1	9	1	Symbols: ATPDIL1-1, ATPDI5, PDI5, PDIL1-1 PDI-like 1-1 chr1:7645767-7648514 FORWARD LENGTH=501	Eukaryota	Streptophyta	Brassicales	Brassicaceae	Arabidopsis	Arabidopsis thaliana	1	39.5	67	0.138	1	44	501	29.34	1	67	0.2847	1	AT1G21750.1	S
<annotation protein_description=361	AT5G38930.1	no	0.9988	Symbols: RmlC-like cupins superfamily protein chr5:15585073-15585841 FORWARD LENGTH=223	Eukaryota	Streptophyta	Brassicales	Brassicaceae	Arabidopsis	Arabidopsis thaliana	0.9988	13.9	4	0.009	0.996	31	223	1.78	0.9988	4	0.2798	1	AT5G38930.1	S
<annotation protein_description=195	AT1G06680.2	4	1	Symbols: PSBP-1, OEE2, PSII-P photosystem II subunit P-1 chr1:2048076-2049186 FORWARD LENGTH=219	Eukaryota	Streptophyta	Brassicales	Brassicaceae	Arabidopsis	Arabidopsis thaliana	1	35.6	21	0.035	1	25	219	9.52	1	21	0.275	2	AT1G06680.2,AT1G06680.1	S
<annotation protein_description=83	AT3G10740.1	no	1	Symbols: ASD1, ARAF1, ARAF, ATASD1 alpha-L-arabinofuranosidase 1 chr3:3361031-3364573 REVERSE LENGTH=678	Eukaryota	Streptophyta	Brassicales	Brassicaceae	Arabidopsis	Arabidopsis thaliana	1	19.3	42	0.079	1	74	678	19.54	1	42	0.268	1	AT3G10740.1	S
<annotation protein_description=147	AT5G07830.1	no	1	Symbols: AtGUS2, GUS2 glucuronidase 2 chr5:2504168-2506567 FORWARD LENGTH=543	Eukaryota	Streptophyta	Brassicales	Brassicaceae	Arabidopsis	Arabidopsis thaliana	1	13.8	28	0.048	1	82	543	13.25	1	28	0.2634	1	AT5G07830.1	S
<annotation protein_description=17	AT1G26940.1	no	1	Symbols: Cyclophilin-like peptidyl-prolyl cis-trans isomerase family protein chr1:9343193-9344962 FORWARD LENGTH=226	Eukaryota	Streptophyta	Brassicales	Brassicaceae	Arabidopsis	Arabidopsis thaliana	1	21.7	20	0.032	1	34	226	9.92	1	20	0.2513	1	AT1G26940.1	S
<annotation protein_description=278	AT5G25980.2	87	1	Symbols: TGG2, BGLU37 glucoside glucohydrolase 2 chr5:9072730-9075477 FORWARD LENGTH=547	Eukaryota	Streptophyta	Brassicales	Brassicaceae	Arabidopsis	Arabidopsis thaliana	1	14.4	37	0.247	1	83	547	18.97	1	37	0.2431	1	AT5G25980.2	S
<annotation protein_description=403	AT2G44790.1	no	0.9957	Symbols: UCC2 uclacyanin 2 chr2:18462182-18463232 REVERSE LENGTH=202	Eukaryota	Streptophyta	Brassicales	Brassicaceae	Arabidopsis	Arabidopsis thaliana	0.9957	9.9	7	0.014	0.222	13	202	3.7	0.9957	7	0.2348	1	AT2G44790.1	S
<annotation protein_description=69	AT2G37130.1	no	1	Symbols: Peroxidase superfamily protein chr2:15598225-15600004 REVERSE LENGTH=327	Eukaryota	Streptophyta	Brassicales	Brassicaceae	Arabidopsis	Arabidopsis thaliana	1	24.3	21	0.042	1	52	327	11.64	1	21	0.2249	2	AT2G37130.2,AT2G37130.1	S
<annotation protein_description=226	AT2G34070.1	35	1	Symbols: TBL37 TRICHOME BIREFRINGENCE-LIKE 37 chr2:14387631-14390160 REVERSE LENGTH=385	Eukaryota	Streptophyta	Brassicales	Brassicaceae	Arabidopsis	Arabidopsis thaliana	1	23.4	16	0.024	1	64	385	9.07	1	16	0.2199	1	AT2G34070.1	S
<annotation protein_description=281	AT5G39580.1	90	1	Symbols: Peroxidase superfamily protein chr5:15847281-15849027 REVERSE LENGTH=319	Eukaryota	Streptophyta	Brassicales	Brassicaceae	Arabidopsis	Arabidopsis thaliana	1	23.8	18	0.033	1	48	319	10.39	1	18	0.216	1	AT5G39580.1	S
<annotation protein_description=205	AT1G51805.1	14	1	Symbols: Leucine-rich repeat protein kinase family protein chr1:19221187-19225590 REVERSE LENGTH=884	Eukaryota	Streptophyta	Brassicales	Brassicaceae	Arabidopsis	Arabidopsis thaliana	1	14.6	42	0.079	1	128	884	24.54	1	42	0.2133	1	AT1G51805.1	S
<annotation protein_description=181	AT5G63800.1	no	1	Symbols: MUM2, BGAL6 Glycosyl hydrolase family 35 protein chr5:25530323-25535678 FORWARD LENGTH=718	Eukaryota	Streptophyta	Brassicales	Brassicaceae	Arabidopsis	Arabidopsis thaliana	1	11.4	36	0.056	1	86	718	21.94	1	36	0.2045	1	AT5G63800.1	S
<annotation protein_description=310	AT1G05840.1	no	0.9998	Symbols: Eukaryotic aspartyl protease family protein chr1:1762843-1766150 REVERSE LENGTH=485	Eukaryota	Streptophyta	Brassicales	Brassicaceae	Arabidopsis	Arabidopsis thaliana	0.9998	6.8	19	0.042	0.953	71	485	11.66	0.9998	19	0.2031	1	AT1G05840.1	S
<annotation protein_description=32	AT1G56340.1	no	1	Symbols: CRT1, CRT1a, AtCRT1a calreticulin 1a chr1:21090059-21092630 REVERSE LENGTH=425	Eukaryota	Streptophyta	Brassicales	Brassicaceae	Arabidopsis	Arabidopsis thaliana	1	18.4	28	0.031	1	27	425	17.21	1	28	0.2028	2	AT1G56340.1,AT1G56340.2	S
<annotation protein_description=32	AT1G56340.2	no	1	Symbols: CRT1, CRT1a, AtCRT1a calreticulin 1a chr1:21090022-21092630 REVERSE LENGTH=424	Eukaryota	Streptophyta	Brassicales	Brassicaceae	Arabidopsis	Arabidopsis thaliana	1	18.4	28	0.031	1	35	424	17.21	1	28	0.2028	2	AT1G56340.1,AT1G56340.2	S
<annotation protein_description=426	AT1G18980.1	no	0.9898	Symbols: RmlC-like cupins superfamily protein chr1:6557364-6558026 REVERSE LENGTH=220	Eukaryota	Streptophyta	Brassicales	Brassicaceae	Arabidopsis	Arabidopsis thaliana	0.9898	5.5	6	0.009	0.646	28	220	3.67	0.9898	6	0.2017	1	AT1G18980.1	S
<annotation protein_description=64	AT2G30870.1	no	1	Symbols: ATGSTF10, ERD13, ATGSTF4, GSTF10 glutathione S-transferase PHI 10 chr2:13141490-13142392 FORWARD LENGTH=215	Eukaryota	Streptophyta	Brassicales	Brassicaceae	Arabidopsis	Arabidopsis thaliana	1	34.9	15	0.023	1	32	215	9.33	1	15	0.2004	1	AT2G30870.1	S
<annotation protein_description=149	AT5G08370.1	no	1	Symbols: AtAGAL2, AGAL2 alpha-galactosidase 2 chr5:2691116-2693441 REVERSE LENGTH=396	Eukaryota	Streptophyta	Brassicales	Brassicaceae	Arabidopsis	Arabidopsis thaliana	1	22.2	25	0.028	1	54	396	16.42	1	25	0.1898	2	AT5G08370.2,AT5G08370.1	S
<annotation protein_description=4	AT1G09210.1	no	1	Symbols: CRT1b, AtCRT1b calreticulin 1b chr1:2973217-2976655 REVERSE LENGTH=424	Eukaryota	Streptophyta	Brassicales	Brassicaceae	Arabidopsis	Arabidopsis thaliana	1	22.4	29	0.036	1	30	424	19.37	1	29	0.1866	1	AT1G09210.1	S
<annotation protein_description=18	AT1G30720.1	no	1	Symbols: FAD-binding Berberine family protein chr1:10898197-10899780 FORWARD LENGTH=527	Eukaryota	Streptophyta	Brassicales	Brassicaceae	Arabidopsis	Arabidopsis thaliana	1	23.9	24	0.107	1	82	527	16.59	1	24	0.1803	1	AT1G30720.1	S
<annotation protein_description=38	AT1G78820.1	no	1	Symbols: D-mannose binding lectin protein with Apple-like carbohydrate-binding domain chr1:29634401-29635768 REVERSE LENGTH=455	Eukaryota	Streptophyta	Brassicales	Brassicaceae	Arabidopsis	Arabidopsis thaliana	1	42.4	19	0.085	1	62	455	13.24	1	19	0.1789	1	AT1G78820.1	S
<annotation protein_description=381	AT5G42720.1	no	0.9977	Symbols: Glycosyl hydrolase family 17 protein chr5:17130535-17132763 FORWARD LENGTH=438	Eukaryota	Streptophyta	Brassicales	Brassicaceae	Arabidopsis	Arabidopsis thaliana	0.9977	6.6	16	0.035	0.208	62	438	11.21	0.9977	16	0.1775	1	AT5G42720.1	S
<annotation protein_description=334	AT5G39120.1	111	0.9996	Symbols: RmlC-like cupins superfamily protein chr5:15662705-15663486 REVERSE LENGTH=221	Eukaryota	Streptophyta	Brassicales	Brassicaceae	Arabidopsis	Arabidopsis thaliana	0.9945	15.4	7	0.011	0.341	20	221	4.92	0.9945	7	0.1764	3	AT5G39150.1,AT5G39120.1,AT5G39180.1	S
<annotation protein_description=334	AT5G39150.1	111	0.9996	Symbols: RmlC-like cupins superfamily protein chr5:15670008-15670789 REVERSE LENGTH=221	Eukaryota	Streptophyta	Brassicales	Brassicaceae	Arabidopsis	Arabidopsis thaliana	0.9945	15.4	7	0.011	0.341	21	221	4.92	0.9945	7	0.1764	3	AT5G39150.1,AT5G39120.1,AT5G39180.1	S
<annotation protein_description=334	AT5G39180.1	111	0.9996	Symbols: RmlC-like cupins superfamily protein chr5:15683572-15684353 REVERSE LENGTH=221	Eukaryota	Streptophyta	Brassicales	Brassicaceae	Arabidopsis	Arabidopsis thaliana	0.9945	15.4	7	0.011	0.341	21	221	4.92	0.9945	7	0.1764	3	AT5G39150.1,AT5G39120.1,AT5G39180.1	S
<annotation protein_description=322	AT5G55180.1	106	0.9998	Symbols: O-Glycosyl hydrolases family 17 protein chr5:22388834-22390550 FORWARD LENGTH=460	Eukaryota	Streptophyta	Brassicales	Brassicaceae	Arabidopsis	Arabidopsis thaliana	0.9998	18.7	19	0.027	1	48	460	13.43	0.9998	19	0.1763	2	AT5G55180.2,AT5G55180.1	S
<annotation protein_description=322	AT5G55180.2	106	0.9998	Symbols: O-Glycosyl hydrolases family 17 protein chr5:22388834-22390561 FORWARD LENGTH=465	Eukaryota	Streptophyta	Brassicales	Brassicaceae	Arabidopsis	Arabidopsis thaliana	0.9998	18.7	19	0.027	1	51	465	13.43	0.9998	19	0.1763	2	AT5G55180.2,AT5G55180.1	S
<annotation protein_description=316	AT4G20430.1	no	0.9998	Symbols: Subtilase family protein chr4:11017656-11021105 REVERSE LENGTH=856	Eukaryota	Streptophyta	Brassicales	Brassicaceae	Arabidopsis	Arabidopsis thaliana	0.9998	6.7	24	0.047	0.958	98	856	17.37	0.9998	24	0.1722	2	AT4G20430.2,AT4G20430.1	S
<annotation protein_description=316	AT4G20430.2	no	0.9998	Symbols: Subtilase family protein chr4:11017656-11021105 REVERSE LENGTH=832	Eukaryota	Streptophyta	Brassicales	Brassicaceae	Arabidopsis	Arabidopsis thaliana	0.9998	6.7	24	0.047	0.958	95	832	17.37	0.9998	24	0.1722	2	AT4G20430.2,AT4G20430.1	S
<annotation protein_description=29	AT1G51800.1	no	1	Symbols: Leucine-rich repeat protein kinase family protein chr1:19214203-19217833 FORWARD LENGTH=894	Eukaryota	Streptophyta	Brassicales	Brassicaceae	Arabidopsis	Arabidopsis thaliana	1	7	33	0.049	1	134	894	23.93	1	33	0.1719	1	AT1G51800.1	S
<annotation protein_description=103	AT3G51550.1	no	1	Symbols: FER Malectin/receptor-like protein kinase family protein chr3:19117877-19120564 REVERSE LENGTH=895	Eukaryota	Streptophyta	Brassicales	Brassicaceae	Arabidopsis	Arabidopsis thaliana	1	7.8	32	0.058	1	111	895	24.9	1	32	0.1602	1	AT3G51550.1	S
<annotation protein_description=99	AT3G47800.1	no	1	Symbols: Galactose mutarotase-like superfamily protein chr3:17634971-17636998 FORWARD LENGTH=358	Eukaryota	Streptophyta	Brassicales	Brassicaceae	Arabidopsis	Arabidopsis thaliana	1	20.4	17	0.033	1	43	358	13.5	1	17	0.157	1	AT3G47800.1	S
<annotation protein_description=10	AT1G14540.1	no	1	Symbols: Peroxidase superfamily protein chr1:4974233-4975600 REVERSE LENGTH=315	Eukaryota	Streptophyta	Brassicales	Brassicaceae	Arabidopsis	Arabidopsis thaliana	1	18.7	13	0.021	1	55	315	10.44	1	13	0.1552	1	AT1G14540.1	S
<annotation protein_description=323	AT1G53070.1	no	0.9997	Symbols: Legume lectin family protein chr1:19778371-19779189 FORWARD LENGTH=272	Eukaryota	Streptophyta	Brassicales	Brassicaceae	Arabidopsis	Arabidopsis thaliana	0.9997	22.8	10	0.013	1	28	272	8.1	0.9997	10	0.1538	1	AT1G53070.1	S
<annotation protein_description=331	AT5G45890.1	no	0.9996	Symbols: SAG12 senescence-associated gene 12 chr5:18613300-18614759 FORWARD LENGTH=346	Eukaryota	Streptophyta	Brassicales	Brassicaceae	Arabidopsis	Arabidopsis thaliana	0.9996	12.4	12	0.025	0.573	29	346	9.76	0.9996	12	0.1532	1	AT5G45890.1	S
<annotation protein_description=407	AT5G44130.1	no	0.995	Symbols: FLA13 FASCICLIN-like arabinogalactan protein 13 precursor chr5:17761128-17761871 FORWARD LENGTH=247	Eukaryota	Streptophyta	Brassicales	Brassicaceae	Arabidopsis	Arabidopsis thaliana	0.995	13.4	7	0.022	0.928	42	247	5.75	0.995	7	0.151	1	AT5G44130.1	S
<annotation protein_description=234	AT3G14310.1	43	1	Symbols: ATPME3, PME3 pectin methylesterase 3 chr3:4772214-4775095 REVERSE LENGTH=592	Eukaryota	Streptophyta	Brassicales	Brassicaceae	Arabidopsis	Arabidopsis thaliana	1	14.5	18	0.03	1	71	592	15.02	1	18	0.1494	1	AT3G14310.1	S
<annotation protein_description=271	AT5G12950.1	80	1	Symbols: Putative glycosyl hydrolase of unknown function (DUF1680) chr5:4093117-4096806 FORWARD LENGTH=861	Eukaryota	Streptophyta	Brassicales	Brassicaceae	Arabidopsis	Arabidopsis thaliana	1	14.5	35	0.06	1	121	861	29.62	1	35	0.1473	1	AT5G12950.1	S
<annotation protein_description=203	AT1G32960.1	12	1	Symbols: ATSBT3.3, SBT3.3 Subtilase family protein chr1:11945351-11948429 FORWARD LENGTH=777	Eukaryota	Streptophyta	Brassicales	Brassicaceae	Arabidopsis	Arabidopsis thaliana	1	15.2	27	0.045	1	96	777	23.65	1	27	0.1423	1	AT1G32960.1	S
<annotation protein_description=65	AT2G34510.1	no	1	Symbols: Protein of unknown function, DUF642 chr2:14544114-14546732 REVERSE LENGTH=401	Eukaryota	Streptophyta	Brassicales	Brassicaceae	Arabidopsis	Arabidopsis thaliana	1	14.5	16	0.018	1	48	401	14.03	1	16	0.1421	1	AT2G34510.1	S
<annotation protein_description=346	AT5G06730.1	no	0.9993	Symbols: Peroxidase superfamily protein chr5:2080207-2081621 REVERSE LENGTH=358	Eukaryota	Streptophyta	Brassicales	Brassicaceae	Arabidopsis	Arabidopsis thaliana	0.9993	10.1	6	0.015	0.997	45	358	5.31	0.9993	6	0.1407	1	AT5G06730.1	S
<annotation protein_description=239	AT3G19620.1	48	1	Symbols: Glycosyl hydrolase family protein chr3:6815613-6818308 REVERSE LENGTH=781	Eukaryota	Streptophyta	Brassicales	Brassicaceae	Arabidopsis	Arabidopsis thaliana	1	11	30	0.057	1	103	781	26.96	1	30	0.1387	1	AT3G19620.1	S
<annotation protein_description=366	AT5G66920.1	no	0.9986	Symbols: sks17 SKU5 similar 17 chr5:26722963-26725370 FORWARD LENGTH=546	Eukaryota	Streptophyta	Brassicales	Brassicaceae	Arabidopsis	Arabidopsis thaliana	0.9986	6.2	14	0.02	0.604	72	546	12.58	0.9986	14	0.1385	1	AT5G66920.1	S
<annotation protein_description=185	AT5G67130.1	no	1	Symbols: PLC-like phosphodiesterases superfamily protein chr5:26791599-26793649 FORWARD LENGTH=426	Eukaryota	Streptophyta	Brassicales	Brassicaceae	Arabidopsis	Arabidopsis thaliana	1	15.5	14	0.029	1	61	426	12.66	1	14	0.1378	1	AT5G67130.1	S
<annotation protein_description=216	AT1G68560.1	25	1	Symbols: ATXYL1, XYL1, TRG1 alpha-xylosidase 1 chr1:25734435-25737897 REVERSE LENGTH=915	Eukaryota	Streptophyta	Brassicales	Brassicaceae	Arabidopsis	Arabidopsis thaliana	1	12.7	33	0.062	1	108	915	29.89	1	33	0.1376	1	AT1G68560.1	S
<annotation protein_description=213	AT1G65800.1	22	1	Symbols: ARK2, RK2 receptor kinase 2 chr1:24473166-24476523 FORWARD LENGTH=847	Eukaryota	Streptophyta	Brassicales	Brassicaceae	Arabidopsis	Arabidopsis thaliana	1	16.3	36	0.072	1	131	847	32.69	1	36	0.1373	1	AT1G65800.1	S
<annotation protein_description=166	AT5G34850.1	no	1	Symbols: ATPAP26, PAP26 purple acid phosphatase 26 chr5:13108475-13111217 REVERSE LENGTH=475	Eukaryota	Streptophyta	Brassicales	Brassicaceae	Arabidopsis	Arabidopsis thaliana	1	19.8	19	0.039	1	52	475	17.76	1	19	0.1333	1	AT5G34850.1	S
<annotation protein_description=176	AT5G49760.1	no	1	Symbols: Leucine-rich repeat protein kinase family protein chr5:20216679-20221052 FORWARD LENGTH=953	Eukaryota	Streptophyta	Brassicales	Brassicaceae	Arabidopsis	Arabidopsis thaliana	1	6.3	33	0.052	0.986	158	953	30.92	1	33	0.133	1	AT5G49760.1	S
<annotation protein_description=168	AT5G41670.1	no	1	Symbols: 6-phosphogluconate dehydrogenase family protein chr5:16665647-16667110 REVERSE LENGTH=487	Eukaryota	Streptophyta	Brassicales	Brassicaceae	Arabidopsis	Arabidopsis thaliana	1	22.8	21	0.043	1	76	487	19.77	1	21	0.1324	2	AT5G41670.2,AT5G41670.1	S
<annotation protein_description=168	AT5G41670.2	no	1	Symbols: 6-phosphogluconate dehydrogenase family protein chr5:16665647-16667110 REVERSE LENGTH=487	Eukaryota	Streptophyta	Brassicales	Brassicaceae	Arabidopsis	Arabidopsis thaliana	1	22.8	21	0.043	1	76	487	19.77	1	21	0.1324	2	AT5G41670.2,AT5G41670.1	S
<annotation protein_description=33	AT1G64190.1	no	1	Symbols: 6-phosphogluconate dehydrogenase family protein chr1:23825549-23827012 REVERSE LENGTH=487	Eukaryota	Streptophyta	Brassicales	Brassicaceae	Arabidopsis	Arabidopsis thaliana	1	20.3	18	0.035	1	75	487	17.3	1	18	0.1297	1	AT1G64190.1	S
<annotation protein_description=109	AT3G55260.1	no	1	Symbols: HEXO1, ATHEX2 beta-hexosaminidase 1 chr3:20489317-20492858 FORWARD LENGTH=541	Eukaryota	Streptophyta	Brassicales	Brassicaceae	Arabidopsis	Arabidopsis thaliana	1	6.8	15	0.031	0.989	79	541	15.36	1	15	0.1217	1	AT3G55260.1	S
<annotation protein_description=283	AT2G34790.1	92	1	Symbols: MEE23, EDA28 FAD-binding Berberine family protein chr2:14673998-14677237 REVERSE LENGTH=532	Eukaryota	Streptophyta	Brassicales	Brassicaceae	Arabidopsis	Arabidopsis thaliana	1	21.6	21	0.027	1	73	532	21.58	1	21	0.1213	1	AT2G34790.1	S
<annotation protein_description=291	AT1G13900.1	no	0.9999	Symbols: Purple acid phosphatases superfamily protein chr1:4753494-4755554 REVERSE LENGTH=656	Eukaryota	Streptophyta	Brassicales	Brassicaceae	Arabidopsis	Arabidopsis thaliana	0.9999	6.6	16	0.028	0.996	69	656	16.81	0.9999	16	0.1186	1	AT1G13900.1	S
<annotation protein_description=74	AT2G46930.1	no	1	Symbols: Pectinacetylesterase family protein chr2:19283625-19286090 FORWARD LENGTH=416	Eukaryota	Streptophyta	Brassicales	Brassicaceae	Arabidopsis	Arabidopsis thaliana	1	12.5	11	0.022	1	55	416	11.71	1	11	0.1171	1	AT2G46930.1	S
<annotation protein_description=132	AT4G25900.1	no	1	Symbols: Galactose mutarotase-like superfamily protein chr4:13161487-13163397 FORWARD LENGTH=318	Eukaryota	Streptophyta	Brassicales	Brassicaceae	Arabidopsis	Arabidopsis thaliana	1	22.3	12	0.023	1	47	318	13.13	1	12	0.1139	1	AT4G25900.1	S
<annotation protein_description=9	AT1G13750.1	no	1	Symbols: Purple acid phosphatases superfamily protein chr1:4715490-4718091 REVERSE LENGTH=613	Eukaryota	Streptophyta	Brassicales	Brassicaceae	Arabidopsis	Arabidopsis thaliana	1	14.4	18	0.03	1	70	613	19.96	1	18	0.1124	1	AT1G13750.1	S
<annotation protein_description=213	AT1G65790.1	22	1	Symbols: ARK1, RK1 receptor kinase 1 chr1:24468932-24472329 FORWARD LENGTH=843	Eukaryota	Streptophyta	Brassicales	Brassicaceae	Arabidopsis	Arabidopsis thaliana	1	9.8	26	0.046	1	145	843	29.05	1	26	0.1115	1	AT1G65790.1	S
<annotation protein_description=395	AT3G43270.1	no	0.9967	Symbols: Plant invertase/pectin methylesterase inhibitor superfamily chr3:15222402-15225124 REVERSE LENGTH=527	Eukaryota	Streptophyta	Brassicales	Brassicaceae	Arabidopsis	Arabidopsis thaliana	0.9967	10.1	10	0.022	1	58	527	11.16	0.9967	10	0.1113	1	AT3G43270.1	S
<annotation protein_description=484	AT2G29000.1	no	0.9498	Symbols: Leucine-rich repeat protein kinase family protein chr2:12460781-12465037 FORWARD LENGTH=872	Eukaryota	Streptophyta	Brassicales	Brassicaceae	Arabidopsis	Arabidopsis thaliana	0.9498	1.3	26	0.045	0.002	131	872	28.55	0.9498	26	0.1078	1	AT2G29000.1	S
<annotation protein_description=337	AT3G14850.1	no	0.9995	Symbols: TBL41 TRICHOME BIREFRINGENCE-LIKE 41 chr3:4996592-4997611 FORWARD LENGTH=253	Eukaryota	Streptophyta	Brassicales	Brassicaceae	Arabidopsis	Arabidopsis thaliana	0.9995	21.7	9	0.013	1	39	253	10.66	0.9995	9	0.1052	2	AT3G14850.2,AT3G14850.1	S
<annotation protein_description=337	AT3G14850.2	no	0.9995	Symbols: TBL41 TRICHOME BIREFRINGENCE-LIKE 41 chr3:4995615-4997611 FORWARD LENGTH=356	Eukaryota	Streptophyta	Brassicales	Brassicaceae	Arabidopsis	Arabidopsis thaliana	0.9995	21.7	9	0.013	1	62	356	10.66	0.9995	9	0.1052	2	AT3G14850.2,AT3G14850.1	S
<annotation protein_description=287	AT5G59130.1	96	1	Symbols: Subtilase family protein chr5:23870192-23873691 REVERSE LENGTH=732	Eukaryota	Streptophyta	Brassicales	Brassicaceae	Arabidopsis	Arabidopsis thaliana	1	7.9	18	0.03	1	72	732	22.24	1	18	0.1009	2	AT5G59130.2,AT5G59130.1	S
<annotation protein_description=287	AT5G59130.2	96	1	Symbols: Subtilase family protein chr5:23870192-23873691 REVERSE LENGTH=726	Eukaryota	Streptophyta	Brassicales	Brassicaceae	Arabidopsis	Arabidopsis thaliana	1	7.9	18	0.03	1	71	726	22.24	1	18	0.1009	2	AT5G59130.2,AT5G59130.1	S
<annotation protein_description=248	AT4G33220.1	57	1	Symbols: PME44, ATPME44 pectin methylesterase 44 chr4:16022506-16026130 FORWARD LENGTH=525	Eukaryota	Streptophyta	Brassicales	Brassicaceae	Arabidopsis	Arabidopsis thaliana	0.9996	11.6	12	0.016	1	76	525	15.37	0.9996	12	0.0973	1	AT4G33220.1	S
<annotation protein_description=459	AT1G02335.1	no	0.9669	Symbols: GL22 germin-like protein subfamily 2 member 2 precursor chr1:463979-464876 REVERSE LENGTH=219	Eukaryota	Streptophyta	Brassicales	Brassicaceae	Arabidopsis	Arabidopsis thaliana	0.9669	10	4	0.005	0.519	25	219	5.09	0.9669	4	0.0947	1	AT1G02335.1	S
<annotation protein_description=498	AT4G16500.1	no	0.9309	Symbols: Cystatin/monellin superfamily protein chr4:9301530-9301883 REVERSE LENGTH=117	Eukaryota	Streptophyta	Brassicales	Brassicaceae	Arabidopsis	Arabidopsis thaliana	0.9309	21.4	4	0.006	0.086	15	117	5	0.9309	4	0.0928	1	AT4G16500.1	S
<annotation protein_description=306	AT4G36195.1	102	0.9999	Symbols: Serine carboxypeptidase S28 family protein chr4:17127202-17129787 FORWARD LENGTH=488	Eukaryota	Streptophyta	Brassicales	Brassicaceae	Arabidopsis	Arabidopsis thaliana	0.9998	10.5	13	0.018	0.998	75	488	17.53	0.9998	13	0.0924	2	AT4G36195.1,AT4G36195.3	S
<annotation protein_description=306	AT4G36195.3	102	0.9999	Symbols: Serine carboxypeptidase S28 family protein chr4:17127202-17129787 FORWARD LENGTH=488	Eukaryota	Streptophyta	Brassicales	Brassicaceae	Arabidopsis	Arabidopsis thaliana	0.9998	10.5	13	0.018	0.998	75	488	17.53	0.9998	13	0.0924	2	AT4G36195.1,AT4G36195.3	S
<annotation protein_description=141	AT4G36430.1	no	1	Symbols: Peroxidase superfamily protein chr4:17204648-17205917 REVERSE LENGTH=331	Eukaryota	Streptophyta	Brassicales	Brassicaceae	Arabidopsis	Arabidopsis thaliana	1	29	8	0.018	1	56	331	10.83	1	8	0.0921	1	AT4G36430.1	S
<annotation protein_description=250	AT4G08780.1	59	1	Symbols: Peroxidase superfamily protein chr4:5604153-5608202 FORWARD LENGTH=346	Eukaryota	Streptophyta	Brassicales	Brassicaceae	Arabidopsis	Arabidopsis thaliana	1	17.6	11	0.013	1	60	346	15.1	1	11	0.0908	1	AT4G08780.1	S
<annotation protein_description=393	AT5G19230.1	no	0.9968	Symbols: Glycoprotein membrane precursor GPI-anchored chr5:6467636-6468337 FORWARD LENGTH=189	Eukaryota	Streptophyta	Brassicales	Brassicaceae	Arabidopsis	Arabidopsis thaliana	0.9968	15.3	4	0.008	0.782	33	189	5.53	0.9968	4	0.0899	1	AT5G19230.1	S
<annotation protein_description=86	AT3G14920.1	no	1	Symbols: Peptide-N4-(N-acetyl-beta-glucosaminyl)asparagine amidase A protein chr3:5018275-5020104 FORWARD LENGTH=609	Eukaryota	Streptophyta	Brassicales	Brassicaceae	Arabidopsis	Arabidopsis thaliana	1	6.6	9	0.016	0.942	80	609	12.49	1	9	0.0898	1	AT3G14920.1	S
<annotation protein_description=335	AT1G18970.1	no	0.9995	Symbols: GLP4 germin-like protein 4 chr1:6554702-6555364 REVERSE LENGTH=220	Eukaryota	Streptophyta	Brassicales	Brassicaceae	Arabidopsis	Arabidopsis thaliana	0.9995	10	3	0.006	0.79	31	220	4.2	0.9995	3	0.089	1	AT1G18970.1	S
<annotation protein_description=370	AT1G28650.1	120	0.9984	Symbols: GDSL-like Lipase/Acylhydrolase superfamily protein chr1:10069547-10071082 REVERSE LENGTH=385	Eukaryota	Streptophyta	Brassicales	Brassicaceae	Arabidopsis	Arabidopsis thaliana	0.998	6	4	0.008	0.485	50	385	5.62	0.998	4	0.0885	1	AT1G28650.1	S
<annotation protein_description=467	AT4G12900.1	no	0.9619	Symbols: Gamma interferon responsive lysosomal thiol (GILT) reductase family protein chr4:7548820-7549946 FORWARD LENGTH=231	Eukaryota	Streptophyta	Brassicales	Brassicaceae	Arabidopsis	Arabidopsis thaliana	0.9619	5.6	4	0.008	0.011	33	231	5.49	0.9619	4	0.0873	1	AT4G12900.1	S
<annotation protein_description=347	AT5G19890.1	no	0.9993	Symbols: Peroxidase superfamily protein chr5:6724372-6725877 REVERSE LENGTH=328	Eukaryota	Streptophyta	Brassicales	Brassicaceae	Arabidopsis	Arabidopsis thaliana	0.9993	13.4	6	0.01	0.985	53	328	9.08	0.9993	6	0.0823	1	AT5G19890.1	S
<annotation protein_description=384	AT5G03350.1	no	0.9975	Symbols: Legume lectin family protein chr5:815804-816628 REVERSE LENGTH=274	Eukaryota	Streptophyta	Brassicales	Brassicaceae	Arabidopsis	Arabidopsis thaliana	0.9975	9.9	5	0.009	0.45	29	274	7.59	0.9975	5	0.0819	1	AT5G03350.1	S
<annotation protein_description=383	AT1G11580.1	no	0.9976	Symbols: ATPMEPCRA, PMEPCRA methylesterase PCR A chr1:3888730-3890649 FORWARD LENGTH=557	Eukaryota	Streptophyta	Brassicales	Brassicaceae	Arabidopsis	Arabidopsis thaliana	0.9976	7	10	0.02	0.802	75	557	15.92	0.9976	10	0.0781	1	AT1G11580.1	S
<annotation protein_description=451	AT4G29260.1	no	0.9721	Symbols: HAD superfamily, subfamily IIIB acid phosphatase chr4:14422310-14423409 REVERSE LENGTH=255	Eukaryota	Streptophyta	Brassicales	Brassicaceae	Arabidopsis	Arabidopsis thaliana	0.9721	7.1	5	0.012	0.01	36	255	7.91	0.9721	5	0.0766	1	AT4G29260.1	S
<annotation protein_description=21	AT1G32860.1	no	1	Symbols: Glycosyl hydrolase superfamily protein chr1:11907308-11908803 REVERSE LENGTH=426	Eukaryota	Streptophyta	Brassicales	Brassicaceae	Arabidopsis	Arabidopsis thaliana	1	12	6	0.011	0.995	58	426	9.84	1	6	0.076	1	AT1G32860.1	S
<annotation protein_description=374	AT2G38380.1	122	0.9981	Symbols: Peroxidase superfamily protein chr2:16076443-16078314 FORWARD LENGTH=349	Eukaryota	Streptophyta	Brassicales	Brassicaceae	Arabidopsis	Arabidopsis thaliana	0.9981	9.2	4	0.007	0.371	60	349	6.75	0.9981	4	0.0737	1	AT2G38380.1	S
<annotation protein_description=392	AT2G22420.1	no	0.9968	Symbols: Peroxidase superfamily protein chr2:9513341-9514484 FORWARD LENGTH=329	Eukaryota	Streptophyta	Brassicales	Brassicaceae	Arabidopsis	Arabidopsis thaliana	0.9968	11.6	7	0.014	0.864	59	329	11.8	0.9968	7	0.0737	1	AT2G22420.1	S
<annotation protein_description=363	AT3G14210.1	no	0.9987	Symbols: ESM1 epithiospecifier modifier 1 chr3:4729886-4731562 FORWARD LENGTH=392	Eukaryota	Streptophyta	Brassicales	Brassicaceae	Arabidopsis	Arabidopsis thaliana	0.9987	19.4	7	0.008	0.994	53	392	11.92	0.9987	7	0.0731	1	AT3G14210.1	S
<annotation protein_description=115	AT3G61490.1	no	1	Symbols: Pectin lyase-like superfamily protein chr3:22758439-22760137 FORWARD LENGTH=476	Eukaryota	Streptophyta	Brassicales	Brassicaceae	Arabidopsis	Arabidopsis thaliana	1	11.3	7	0.014	0.999	47	476	11.98	1	7	0.0728	3	AT3G61490.1,AT3G61490.3,AT3G61490.2	S
<annotation protein_description=115	AT3G61490.2	no	1	Symbols: Pectin lyase-like superfamily protein chr3:22758439-22760137 FORWARD LENGTH=476	Eukaryota	Streptophyta	Brassicales	Brassicaceae	Arabidopsis	Arabidopsis thaliana	1	11.3	7	0.014	0.999	47	476	11.98	1	7	0.0728	3	AT3G61490.1,AT3G61490.3,AT3G61490.2	S
<annotation protein_description=115	AT3G61490.3	no	1	Symbols: Pectin lyase-like superfamily protein chr3:22758439-22760137 FORWARD LENGTH=476	Eukaryota	Streptophyta	Brassicales	Brassicaceae	Arabidopsis	Arabidopsis thaliana	1	11.3	7	0.014	0.999	47	476	11.98	1	7	0.0728	3	AT3G61490.1,AT3G61490.3,AT3G61490.2	S
<annotation protein_description=313	AT2G04690.1	no	0.9998	Symbols: Pyridoxamine 5'-phosphate oxidase family protein chr2:1644628-1646179 FORWARD LENGTH=210	Eukaryota	Streptophyta	Brassicales	Brassicaceae	Arabidopsis	Arabidopsis thaliana	0.9998	15.8	4	0.009	0.821	34	210	6.87	0.9998	4	0.0725	2	AT2G04690.1,AT2G04690.2	S
<annotation protein_description=313	AT2G04690.2	no	0.9998	Symbols: Pyridoxamine 5'-phosphate oxidase family protein chr2:1644628-1646035 FORWARD LENGTH=203	Eukaryota	Streptophyta	Brassicales	Brassicaceae	Arabidopsis	Arabidopsis thaliana	0.9998	15.8	4	0.009	0.821	32	203	6.87	0.9998	4	0.0725	2	AT2G04690.1,AT2G04690.2	S
<annotation protein_description=367	AT4G25240.1	119	0.9986	Symbols: SKS1 SKU5 similar 1 chr4:12930539-12933563 FORWARD LENGTH=589	Eukaryota	Streptophyta	Brassicales	Brassicaceae	Arabidopsis	Arabidopsis thaliana	0.9986	9	12	0.018	0.84	79	589	20.77	0.9986	12	0.0719	1	AT4G25240.1	S
<annotation protein_description=169	AT5G41870.1	no	1	Symbols: Pectin lyase-like superfamily protein chr5:16758817-16760490 REVERSE LENGTH=449	Eukaryota	Streptophyta	Brassicales	Brassicaceae	Arabidopsis	Arabidopsis thaliana	1	7.8	8	0.015	0.991	51	449	13.88	1	8	0.0718	1	AT5G41870.1	S
<annotation protein_description=333	AT2G47010.1	110	0.9996	Symbols: unknown protein; FUNCTIONS IN: molecular_function unknown; INVOLVED IN: biological_process unknown; LOCATED IN: endomembrane system; EXPRESSED IN: 17 plant structures; EXPRESSED DURING: 10 growth stages; BEST Arabidopsis thaliana protein match is: unknown protein (TAIR:AT1G17030.1); Has 72 Blast hits to 72 proteins in 13 species: Archae - 0; Bacteria - 0; Metazoa - 0; Fungi - 0; Plants -…	Eukaryota	Streptophyta	Brassicales	Brassicaceae	Arabidopsis	Arabidopsis thaliana	0.9996	9.9	8	0.014	0.995	62	493	13.89	0.9996	8	0.0717	2	AT2G47010.2,AT2G47010.1	S
<annotation protein_description=333	AT2G47010.2	110	0.9996	Symbols: unknown protein; FUNCTIONS IN: molecular_function unknown; INVOLVED IN: biological_process unknown; LOCATED IN: endomembrane system; EXPRESSED IN: 17 plant structures; EXPRESSED DURING: 10 growth stages; BEST Arabidopsis thaliana protein match is: unknown protein (TAIR:AT1G17030.1); Has 72 Blast hits to 72 proteins in 13 species: Archae - 0; Bacteria - 0; Metazoa - 0; Fungi - 0; Plants -…	Eukaryota	Streptophyta	Brassicales	Brassicaceae	Arabidopsis	Arabidopsis thaliana	0.9996	9.9	8	0.014	0.995	62	493	13.89	0.9996	8	0.0717	2	AT2G47010.2,AT2G47010.1	S
<annotation protein_description=396	AT1G66250.1	no	0.9966	Symbols: O-Glycosyl hydrolases family 17 protein chr1:24693063-24695416 FORWARD LENGTH=505	Eukaryota	Streptophyta	Brassicales	Brassicaceae	Arabidopsis	Arabidopsis thaliana	0.9966	8.7	5	0.008	0.583	67	505	8.75	0.9966	5	0.071	1	AT1G66250.1	S
<annotation protein_description=408	AT4G36360.1	no	0.9949	Symbols: BGAL3 beta-galactosidase 3 chr4:17176840-17181143 REVERSE LENGTH=856	Eukaryota	Streptophyta	Brassicales	Brassicaceae	Arabidopsis	Arabidopsis thaliana	0.9949	1.8	10	0.018	0.121	98	856	17.56	0.9949	10	0.0706	2	AT4G36360.2,AT4G36360.1	S
<annotation protein_description=408	AT4G36360.2	no	0.9949	Symbols: BGAL3 beta-galactosidase 3 chr4:17176840-17181143 REVERSE LENGTH=855	Eukaryota	Streptophyta	Brassicales	Brassicaceae	Arabidopsis	Arabidopsis thaliana	0.9949	1.8	10	0.018	0.121	98	855	17.56	0.9949	10	0.0706	2	AT4G36360.2,AT4G36360.1	S
<annotation protein_description=428	AT3G54600.1	no	0.9892	Symbols: Class I glutamine amidotransferase-like superfamily protein chr3:20211048-20212876 FORWARD LENGTH=399	Eukaryota	Streptophyta	Brassicales	Brassicaceae	Arabidopsis	Arabidopsis thaliana	0.9892	5.3	4	0.006	0.355	53	399	7.07	0.9892	4	0.0697	1	AT3G54600.1	S
<annotation protein_description=178	AT5G55480.1	no	1	Symbols: SVL1 SHV3-like 1 chr5:22474277-22477819 FORWARD LENGTH=766	Eukaryota	Streptophyta	Brassicales	Brassicaceae	Arabidopsis	Arabidopsis thaliana	1	5.2	13	0.024	0.97	107	766	23.53	1	13	0.0688	1	AT5G55480.1	S
<annotation protein_description=508	AT2G22170.1	no	0.9115	Symbols: Lipase/lipooxygenase, PLAT/LH2 family protein chr2:9427010-9427742 REVERSE LENGTH=183	Eukaryota	Streptophyta	Brassicales	Brassicaceae	Arabidopsis	Arabidopsis thaliana	0.9115	14.8	2	0.01	0.967	27	183	3.32	0.9115	2	0.0684	1	AT2G22170.1	S
<annotation protein_description=95	AT3G26720.1	no	1	Symbols: Glycosyl hydrolase family 38 protein chr3:9816707-9823056 FORWARD LENGTH=1019	Eukaryota	Streptophyta	Brassicales	Brassicaceae	Arabidopsis	Arabidopsis thaliana	1	7.8	19	0.027	1	142	1019	35.43	1	19	0.0668	2	AT3G26720.1,AT3G26720.2	S
<annotation protein_description=95	AT3G26720.2	no	1	Symbols: Glycosyl hydrolase family 38 protein chr3:9816707-9822958 FORWARD LENGTH=943	Eukaryota	Streptophyta	Brassicales	Brassicaceae	Arabidopsis	Arabidopsis thaliana	1	7.8	19	0.027	1	130	943	35.43	1	19	0.0668	2	AT3G26720.1,AT3G26720.2	S
<annotation protein_description=16	AT1G21680.1	no	1	Symbols: DPP6 N-terminal domain-like protein chr1:7613028-7615148 FORWARD LENGTH=706	Eukaryota	Streptophyta	Brassicales	Brassicaceae	Arabidopsis	Arabidopsis thaliana	1	10.5	12	0.023	1	106	706	22.77	1	12	0.0657	1	AT1G21680.1	S
<annotation protein_description=203	AT1G32940.1	12	1	Symbols: ATSBT3.5, SBT3.5 Subtilase family protein chr1:11937634-11940856 FORWARD LENGTH=774	Eukaryota	Streptophyta	Brassicales	Brassicaceae	Arabidopsis	Arabidopsis thaliana	1	9.2	10	0.025	1	94	774	20.08	1	10	0.062	1	AT1G32940.1	S
<annotation protein_description=441	AT3G49110.1	no	0.9824	Symbols: PRX33, PRXCA, ATPRX33, ATPCA peroxidase CA chr3:18200713-18202891 FORWARD LENGTH=354	Eukaryota	Streptophyta	Brassicales	Brassicaceae	Arabidopsis	Arabidopsis thaliana	0.9824	17.8	4	0.056	1	58	354	8.04	0.9824	4	0.0609	1	AT3G49110.1	S
<annotation protein_description=85	AT3G14067.1	no	1	Symbols: Subtilase family protein chr3:4658421-4660754 REVERSE LENGTH=777	Eukaryota	Streptophyta	Brassicales	Brassicaceae	Arabidopsis	Arabidopsis thaliana	1	7.2	9	0.017	0.997	86	777	18.57	1	9	0.0604	1	AT3G14067.1	S
<annotation protein_description=501	AT2G25630.1	no	0.9223	Symbols: BGLU14 beta glucosidase 14 chr2:10908360-10909880 FORWARD LENGTH=489	Eukaryota	Streptophyta	Brassicales	Brassicaceae	Arabidopsis	Arabidopsis thaliana	0.9223	2	9	0.016	0.005	58	489	17.65	0.9223	9	0.0586	3	AT2G25630.1,AT2G44450.1,AT5G44640.1	S
<annotation protein_description=501	AT2G44450.1	no	0.9223	Symbols: BGLU15 beta glucosidase 15 chr2:18340966-18343744 FORWARD LENGTH=506	Eukaryota	Streptophyta	Brassicales	Brassicaceae	Arabidopsis	Arabidopsis thaliana	0.9223	2	9	0.016	0.005	60	506	17.65	0.9223	9	0.0586	3	AT2G25630.1,AT2G44450.1,AT5G44640.1	S
<annotation protein_description=501	AT5G44640.1	no	0.9223	Symbols: BGLU13 beta glucosidase 13 chr5:18011146-18012669 FORWARD LENGTH=507	Eukaryota	Streptophyta	Brassicales	Brassicaceae	Arabidopsis	Arabidopsis thaliana	0.9223	2	9	0.016	0.005	59	507	17.65	0.9223	9	0.0586	3	AT2G25630.1,AT2G44450.1,AT5G44640.1	S
<annotation protein_description=490	AT1G65900.1	no	0.9381	Symbols: unknown protein; FUNCTIONS IN: molecular_function unknown; INVOLVED IN: biological_process unknown; LOCATED IN: endomembrane system; EXPRESSED IN: 21 plant structures; EXPRESSED DURING: 13 growth stages; Has 306 Blast hits to 306 proteins in 119 species: Archae - 19; Bacteria - 238; Metazoa - 0; Fungi - 0; Plants - 34; Viruses - 0; Other Eukaryotes - 15 (source: NCBI BLink). chr1:2451602…	Eukaryota	Streptophyta	Brassicales	Brassicaceae	Arabidopsis	Arabidopsis thaliana	0.9381	5.6	5	0.007	0.137	51	408	10.2	0.9381	5	0.0573	1	AT1G65900.1	S
<annotation protein_description=450	AT3G01850.1	no	0.9736	Symbols: Aldolase-type TIM barrel family protein chr3:300428-301987 REVERSE LENGTH=225	Eukaryota	Streptophyta	Brassicales	Brassicaceae	Arabidopsis	Arabidopsis thaliana	0.9736	8.4	1	0.002	0.012	23	225	2.12	0.9736	1	0.0572	2	AT3G01850.2,AT3G01850.1	S
<annotation protein_description=450	AT3G01850.2	no	0.9736	Symbols: Aldolase-type TIM barrel family protein chr3:300428-301987 REVERSE LENGTH=225	Eukaryota	Streptophyta	Brassicales	Brassicaceae	Arabidopsis	Arabidopsis thaliana	0.9736	8.4	1	0.002	0.012	23	225	2.12	0.9736	1	0.0572	2	AT3G01850.2,AT3G01850.1	S
<annotation protein_description=77	AT3G02360.1	no	1	Symbols: 6-phosphogluconate dehydrogenase family protein chr3:482498-483958 FORWARD LENGTH=486	Eukaryota	Streptophyta	Brassicales	Brassicaceae	Arabidopsis	Arabidopsis thaliana	1	17.7	10	0.032	1	64	486	22.59	1	10	0.0551	2	AT3G02360.2,AT3G02360.1	S
<annotation protein_description=77	AT3G02360.2	no	1	Symbols: 6-phosphogluconate dehydrogenase family protein chr3:482498-483958 FORWARD LENGTH=486	Eukaryota	Streptophyta	Brassicales	Brassicaceae	Arabidopsis	Arabidopsis thaliana	1	17.7	10	0.032	1	64	486	22.59	1	10	0.0551	2	AT3G02360.2,AT3G02360.1	S
<annotation protein_description=427	AT4G23690.1	129	0.9893	Symbols: Disease resistance-responsive (dirigent-like protein) family protein chr4:12339152-12339715 REVERSE LENGTH=187	Eukaryota	Streptophyta	Brassicales	Brassicaceae	Arabidopsis	Arabidopsis thaliana	0.989	12.8	3	0.005	0.717	22	187	6.82	0.989	3	0.0542	1	AT4G23690.1	S
<annotation protein_description=424	AT1G47128.1	no	0.9906	Symbols: RD21, RD21A Granulin repeat cysteine protease family protein chr1:17283139-17285609 REVERSE LENGTH=462	Eukaryota	Streptophyta	Brassicales	Brassicaceae	Arabidopsis	Arabidopsis thaliana	0.9906	15.4	6	0.008	0.934	46	462	13.72	0.9906	6	0.054	1	AT1G47128.1	S
<annotation protein_description=35	AT1G77510.1	no	1	Symbols: ATPDIL1-2, PDI6, ATPDI6, PDIL1-2 PDI-like 1-2 chr1:29126742-29129433 FORWARD LENGTH=508	Eukaryota	Streptophyta	Brassicales	Brassicaceae	Arabidopsis	Arabidopsis thaliana	1	28.9	11	0.039	1	45	508	25.92	1	11	0.0529	1	AT1G77510.1	S
<annotation protein_description=298	AT3G46290.1	no	0.9999	Symbols: HERK1 hercules receptor kinase 1 chr3:17013009-17015501 FORWARD LENGTH=830	Eukaryota	Streptophyta	Brassicales	Brassicaceae	Arabidopsis	Arabidopsis thaliana	0.9999	7.2	10	0.018	0.931	104	830	23.63	0.9999	10	0.0527	1	AT3G46290.1	S
<annotation protein_description=489	AT1G63290.1	no	0.9421	Symbols: Aldolase-type TIM barrel family protein chr1:23472095-23473590 REVERSE LENGTH=227	Eukaryota	Streptophyta	Brassicales	Brassicaceae	Arabidopsis	Arabidopsis thaliana	0.9421	7.9	1	0.002	0.011	23	227	2.27	0.9421	1	0.0517	1	AT1G63290.1	S
<annotation protein_description=388	AT5G19110.1	no	0.997	Symbols: Eukaryotic aspartyl protease family protein chr5:6411720-6413170 REVERSE LENGTH=405	Eukaryota	Streptophyta	Brassicales	Brassicaceae	Arabidopsis	Arabidopsis thaliana	0.997	11.6	7	0.011	0.805	57	405	17.33	0.997	7	0.0502	1	AT5G19110.1	S
<annotation protein_description=53	AT2G19190.1	no	1	Symbols: FRK1 FLG22-induced receptor-like kinase 1 chr2:8326067-8329893 REVERSE LENGTH=876	Eukaryota	Streptophyta	Brassicales	Brassicaceae	Arabidopsis	Arabidopsis thaliana	1	6.5	10	0.02	1	140	876	25.34	1	10	0.0492	1	AT2G19190.1	S
<annotation protein_description=491	AT4G25150.1	no	0.9377	Symbols: HAD superfamily, subfamily IIIB acid phosphatase chr4:12901736-12902882 REVERSE LENGTH=260	Eukaryota	Streptophyta	Brassicales	Brassicaceae	Arabidopsis	Arabidopsis thaliana	0.9377	8.8	4	0.008	0.036	41	260	9.76	0.9377	4	0.0479	1	AT4G25150.1	S
<annotation protein_description=430	AT2G43580.1	no	0.9881	Symbols: Chitinase family protein chr2:18078817-18080013 REVERSE LENGTH=265	Eukaryota	Streptophyta	Brassicales	Brassicaceae	Arabidopsis	Arabidopsis thaliana	0.9881	10.9	2	0.004	0.351	37	265	5.16	0.9881	2	0.0477	1	AT2G43580.1	S
<annotation protein_description=257	AT4G25810.1	66	1	Symbols: XTR6, XTH23 xyloglucan endotransglycosylase 6 chr4:13128694-13129715 FORWARD LENGTH=286	Eukaryota	Streptophyta	Brassicales	Brassicaceae	Arabidopsis	Arabidopsis thaliana	0.9937	11.9	4	0.005	0.894	32	286	10.7	0.9937	4	0.0463	1	AT4G25810.1	S
<annotation protein_description=487	AT4G25260.1	no	0.9442	Symbols: Plant invertase/pectin methylesterase inhibitor superfamily protein chr4:12936005-12936610 REVERSE LENGTH=201	Eukaryota	Streptophyta	Brassicales	Brassicaceae	Arabidopsis	Arabidopsis thaliana	0.9442	5	3	0.005	0.013	29	201	7.97	0.9442	3	0.0443	1	AT4G25260.1	S
<annotation protein_description=463	AT3G07320.1	no	0.9637	Symbols: O-Glycosyl hydrolases family 17 protein chr3:2332324-2333925 REVERSE LENGTH=460	Eukaryota	Streptophyta	Brassicales	Brassicaceae	Arabidopsis	Arabidopsis thaliana	0.9637	10.7	4	0.006	0.297	65	460	10.89	0.9637	4	0.0441	1	AT3G07320.1	S
<annotation protein_description=332	AT1G28600.1	109	0.9996	Symbols: GDSL-like Lipase/Acylhydrolase superfamily protein chr1:10051228-10053073 REVERSE LENGTH=393	Eukaryota	Streptophyta	Brassicales	Brassicaceae	Arabidopsis	Arabidopsis thaliana	0.9996	13.5	4	0.01	0.797	48	393	11.67	0.9996	4	0.0427	1	AT1G28600.1	S
<annotation protein_description=453	AT1G30600.1	no	0.9714	Symbols: Subtilase family protein chr1:10841341-10844906 REVERSE LENGTH=832	Eukaryota	Streptophyta	Brassicales	Brassicaceae	Arabidopsis	Arabidopsis thaliana	0.9714	2	5	0.01	0.003	102	832	14.22	0.9714	5	0.0425	2	AT1G30600.1,AT5G44530.1	S
<annotation protein_description=453	AT5G44530.1	no	0.9714	Symbols: Subtilase family protein chr5:17937931-17941193 FORWARD LENGTH=840	Eukaryota	Streptophyta	Brassicales	Brassicaceae	Arabidopsis	Arabidopsis thaliana	0.9714	2	5	0.01	0.003	78	840	14.22	0.9714	5	0.0425	2	AT1G30600.1,AT5G44530.1	S
<annotation protein_description=369	AT5G58600.1	no	0.9984	Symbols: PMR5, TBL44 Plant protein of unknown function (DUF828) chr5:23683944-23685679 REVERSE LENGTH=402	Eukaryota	Streptophyta	Brassicales	Brassicaceae	Arabidopsis	Arabidopsis thaliana	0.9984	8.6	3	0.006	0.622	62	402	8.91	0.9984	3	0.0419	2	AT5G58600.1,AT5G58600.2	S
<annotation protein_description=369	AT5G58600.2	no	0.9984	Symbols: PMR5 Plant protein of unknown function (DUF828) chr5:23684372-23685679 REVERSE LENGTH=291	Eukaryota	Streptophyta	Brassicales	Brassicaceae	Arabidopsis	Arabidopsis thaliana	0.9984	8.6	3	0.006	0.622	44	291	8.91	0.9984	3	0.0419	2	AT5G58600.1,AT5G58600.2	S
<annotation protein_description=512	AT1G61900.1	no	0.9064	Symbols: unknown protein; FUNCTIONS IN: molecular_function unknown; INVOLVED IN: biological_process unknown; LOCATED IN: anchored to plasma membrane, plasma membrane, anchored to membrane; EXPRESSED IN: 23 plant structures; EXPRESSED DURING: 13 growth stages; BEST Arabidopsis thaliana protein match is: unknown protein (TAIR:AT2G30700.1); Has 65 Blast hits to 65 proteins in 12 species: Archae - 0;…	Eukaryota	Streptophyta	Brassicales	Brassicaceae	Arabidopsis	Arabidopsis thaliana	0.9064	2.7	3	0.006	0.006	69	433	8.1	0.9064	3	0.0418	3	AT1G61900.1,AT1G61900.3,AT1G61900.2	S
<annotation protein_description=512	AT1G61900.2	no	0.9064	Symbols: unknown protein; FUNCTIONS IN: molecular_function unknown; INVOLVED IN: biological_process unknown; LOCATED IN: anchored to plasma membrane, plasma membrane, anchored to membrane; EXPRESSED IN: 23 plant structures; EXPRESSED DURING: 13 growth stages; BEST Arabidopsis thaliana protein match is: unknown protein (TAIR:AT2G30700.1); Has 35333 Blast hits to 34131 proteins in 2444 species: Arc…	Eukaryota	Streptophyta	Brassicales	Brassicaceae	Arabidopsis	Arabidopsis thaliana	0.9064	2.7	3	0.006	0.006	64	413	8.1	0.9064	3	0.0418	3	AT1G61900.1,AT1G61900.3,AT1G61900.2	S
<annotation protein_description=512	AT1G61900.3	no	0.9064	Symbols: unknown protein; BEST Arabidopsis thaliana protein match is: unknown protein (TAIR:AT2G30700.1). chr1:22882508-22884722 REVERSE LENGTH=429	Eukaryota	Streptophyta	Brassicales	Brassicaceae	Arabidopsis	Arabidopsis thaliana	0.9064	2.7	3	0.006	0.006	69	429	8.1	0.9064	3	0.0418	3	AT1G61900.1,AT1G61900.3,AT1G61900.2	S
<annotation protein_description=431	AT1G78860.1	no	0.9868	Symbols: D-mannose binding lectin protein with Apple-like carbohydrate-binding domain chr1:29646168-29647499 REVERSE LENGTH=443	Eukaryota	Streptophyta	Brassicales	Brassicaceae	Arabidopsis	Arabidopsis thaliana	0.9868	26.2	5	0.103	1	55	443	15.69	0.9868	5	0.0392	1	AT1G78860.1	S
<annotation protein_description=507	AT2G22990.1	no	0.9123	Symbols: SNG1, SCPL8 sinapoylglucose 1 chr2:9786393-9789925 FORWARD LENGTH=433	Eukaryota	Streptophyta	Brassicales	Brassicaceae	Arabidopsis	Arabidopsis thaliana	0.9123	6	2	0.003	0.007	45	433	5.88	0.9123	2	0.0386	5	AT2G22990.4,AT2G22990.6,AT2G22990.1,AT2G22990.2,AT2G22990.3	S
<annotation protein_description=507	AT2G22990.3	no	0.9123	Symbols: SNG1, SCPL8 sinapoylglucose 1 chr2:9786393-9789998 FORWARD LENGTH=458	Eukaryota	Streptophyta	Brassicales	Brassicaceae	Arabidopsis	Arabidopsis thaliana	0.9123	6	2	0.003	0.007	50	458	5.88	0.9123	2	0.0386	5	AT2G22990.4,AT2G22990.6,AT2G22990.1,AT2G22990.2,AT2G22990.3	S
<annotation protein_description=507	AT2G22990.4	no	0.9123	Symbols: SNG1, SCPL8 sinapoylglucose 1 chr2:9786393-9789870 FORWARD LENGTH=416	Eukaryota	Streptophyta	Brassicales	Brassicaceae	Arabidopsis	Arabidopsis thaliana	0.9123	6	2	0.003	0.007	45	416	5.88	0.9123	2	0.0386	5	AT2G22990.4,AT2G22990.6,AT2G22990.1,AT2G22990.2,AT2G22990.3	S
<annotation protein_description=358	AT2G18150.1	116	0.9989	Symbols: Peroxidase superfamily protein chr2:7892298-7893586 REVERSE LENGTH=338	Eukaryota	Streptophyta	Brassicales	Brassicaceae	Arabidopsis	Arabidopsis thaliana	0.9989	13	3	0.009	1	55	338	9.68	0.9989	3	0.0385	1	AT2G18150.1	S
<annotation protein_description=394	AT1G51850.1	no	0.9967	Symbols: Leucine-rich repeat protein kinase family protein chr1:19252964-19256783 REVERSE LENGTH=865	Eukaryota	Streptophyta	Brassicales	Brassicaceae	Arabidopsis	Arabidopsis thaliana	0.9967	2.9	6	0.011	0.119	119	865	20.2	0.9967	6	0.0369	1	AT1G51850.1	S
<annotation protein_description=376	AT5G56890.1	no	0.998	Symbols: Protein kinase superfamily protein chr5:23010801-23015559 REVERSE LENGTH=1113	Eukaryota	Streptophyta	Brassicales	Brassicaceae	Arabidopsis	Arabidopsis thaliana	0.998	2.3	10	0.013	0.073	147	1113	34.56	0.998	10	0.036	1	AT5G56890.1	S
<annotation protein_description=402	AT5G62630.1	no	0.9958	Symbols: HIPL2 hipl2 protein precursor chr5:25143719-25146390 REVERSE LENGTH=696	Eukaryota	Streptophyta	Brassicales	Brassicaceae	Arabidopsis	Arabidopsis thaliana	0.9958	5.9	5	0.007	0.624	80	696	17.3	0.9958	5	0.0358	1	AT5G62630.1	S
<annotation protein_description=202	AT1G26390.1	11	1	Symbols: FAD-binding Berberine family protein chr1:9130164-9131756 REVERSE LENGTH=530	Eukaryota	Streptophyta	Brassicales	Brassicaceae	Arabidopsis	Arabidopsis thaliana	0.9987	10	5	0.033	1	65	530	17.85	0.9987	5	0.0348	1	AT1G26390.1	S
<annotation protein_description=334	AT5G39110.1	111	0.9996	Symbols: RmlC-like cupins superfamily protein chr5:15657802-15658584 REVERSE LENGTH=222	Eukaryota	Streptophyta	Brassicales	Brassicaceae	Arabidopsis	Arabidopsis thaliana	0.903	15.3	1	0.003	0.109	23	222	3.41	0.903	1	0.033	1	AT5G39110.1	S
<annotation protein_description=412	AT2G41850.1	127	0.9947	Symbols: PGAZAT, ADPG2 polygalacturonase abscission zone A. thaliana chr2:17461918-17464059 REVERSE LENGTH=433	Eukaryota	Streptophyta	Brassicales	Brassicaceae	Arabidopsis	Arabidopsis thaliana	0.9947	8.1	4	0.008	0.691	38	433	15.17	0.9947	4	0.0327	1	AT2G41850.1	S
<annotation protein_description=462	AT5G65760.1	no	0.9644	Symbols: Serine carboxypeptidase S28 family protein chr5:26308289-26310891 FORWARD LENGTH=515	Eukaryota	Streptophyta	Brassicales	Brassicaceae	Arabidopsis	Arabidopsis thaliana	0.9644	9.5	3	0.007	0.357	72	515	11.76	0.9644	3	0.0306	1	AT5G65760.1	S
<annotation protein_description=336	AT1G53730.1	no	0.9995	Symbols: SRF6 STRUBBELIG-receptor family 6 chr1:20061771-20065475 FORWARD LENGTH=719	Eukaryota	Streptophyta	Brassicales	Brassicaceae	Arabidopsis	Arabidopsis thaliana	0.9995	4.6	4	0.009	0.228	114	719	16.7	0.9995	4	0.0298	2	AT1G53730.2,AT1G53730.1	S
<annotation protein_description=336	AT1G53730.2	no	0.9995	Symbols: SRF6 STRUBBELIG-receptor family 6 chr1:20061771-20065475 FORWARD LENGTH=720	Eukaryota	Streptophyta	Brassicales	Brassicaceae	Arabidopsis	Arabidopsis thaliana	0.9995	4.6	4	0.009	0.228	114	720	16.7	0.9995	4	0.0298	2	AT1G53730.2,AT1G53730.1	S
<annotation protein_description=257	AT5G57560.1	66	1	Symbols: TCH4, XTH22 Xyloglucan endotransglucosylase/hydrolase family protein chr5:23307296-23308235 REVERSE LENGTH=284	Eukaryota	Streptophyta	Brassicales	Brassicaceae	Arabidopsis	Arabidopsis thaliana	0.972	22.5	3	0.007	1	36	284	13.11	0.972	3	0.0277	1	AT5G57560.1	S
<annotation protein_description=294	AT1G51790.1	no	0.9999	Symbols: Leucine-rich repeat protein kinase family protein chr1:19206858-19210574 REVERSE LENGTH=882	Eukaryota	Streptophyta	Brassicales	Brassicaceae	Arabidopsis	Arabidopsis thaliana	0.9999	4.9	5	0.009	0.992	132	882	23.47	0.9999	5	0.0265	1	AT1G51790.1	S
<annotation protein_description=356	AT1G29720.1	no	0.999	Symbols: Leucine-rich repeat transmembrane protein kinase chr1:10393894-10399771 REVERSE LENGTH=1019	Eukaryota	Streptophyta	Brassicales	Brassicaceae	Arabidopsis	Arabidopsis thaliana	0.999	2.6	6	0.011	0.101	169	1019	28.48	0.999	6	0.0262	1	AT1G29720.1	S
<annotation protein_description=379	AT1G54000.1	no	0.9978	Symbols: GDSL-like Lipase/Acylhydrolase superfamily protein chr1:20154548-20156365 REVERSE LENGTH=391	Eukaryota	Streptophyta	Brassicales	Brassicaceae	Arabidopsis	Arabidopsis thaliana	0.9978	5.9	3	0.007	0.272	43	391	14.73	0.9978	3	0.0253	1	AT1G54000.1	S
<annotation protein_description=420	AT3G14240.1	no	0.9921	Symbols: Subtilase family protein chr3:4741637-4743964 REVERSE LENGTH=775	Eukaryota	Streptophyta	Brassicales	Brassicaceae	Arabidopsis	Arabidopsis thaliana	0.9921	3.4	3	0.005	0.012	94	775	14.73	0.9921	3	0.0251	1	AT3G14240.1	S
<annotation protein_description=432	AT3G03640.1	no	0.9863	Symbols: GLUC, BGLU25 beta glucosidase 25 chr3:881028-884028 FORWARD LENGTH=531	Eukaryota	Streptophyta	Brassicales	Brassicaceae	Arabidopsis	Arabidopsis thaliana	0.9863	7.7	4	0.006	0.927	61	531	19.8	0.9863	4	0.0248	1	AT3G03640.1	S
<annotation protein_description=504	AT1G11080.1	no	0.9203	Symbols: scpl31 serine carboxypeptidase-like 31 chr1:3694917-3697759 REVERSE LENGTH=492	Eukaryota	Streptophyta	Brassicales	Brassicaceae	Arabidopsis	Arabidopsis thaliana	0.9203	2.2	3	0.004	0.005	61	492	14.1	0.9203	3	0.0244	2	AT1G11080.2,AT1G11080.1	S
<annotation protein_description=504	AT1G11080.2	no	0.9203	Symbols: scpl31 serine carboxypeptidase-like 31 chr1:3694809-3697759 REVERSE LENGTH=495	Eukaryota	Streptophyta	Brassicales	Brassicaceae	Arabidopsis	Arabidopsis thaliana	0.9203	2.2	3	0.004	0.005	62	495	14.1	0.9203	3	0.0244	2	AT1G11080.2,AT1G11080.1	S
<annotation protein_description=476	AT1G11545.1	no	0.9555	Symbols: XTH8 xyloglucan endotransglucosylase/hydrolase 8 chr1:3878689-3880286 REVERSE LENGTH=305	Eukaryota	Streptophyta	Brassicales	Brassicaceae	Arabidopsis	Arabidopsis thaliana	0.9555	4.3	1	0.002	0.008	29	305	5.74	0.9555	1	0.0207	1	AT1G11545.1	S
<annotation protein_description=515	AT3G62750.1	no	0.9025	Symbols: BGLU8 beta glucosidase 8 chr3:23214375-23216900 FORWARD LENGTH=497	Eukaryota	Streptophyta	Brassicales	Brassicaceae	Arabidopsis	Arabidopsis thaliana	0.9025	2.6	2	0.005	0.004	58	497	11.52	0.9025	2	0.0195	2	AT3G62750.1,AT4G27820.1	S
<annotation protein_description=515	AT4G27820.1	no	0.9025	Symbols: BGLU9 beta glucosidase 9 chr4:13857873-13860571 REVERSE LENGTH=506	Eukaryota	Streptophyta	Brassicales	Brassicaceae	Arabidopsis	Arabidopsis thaliana	0.9025	2.6	2	0.005	0.004	54	506	11.52	0.9025	2	0.0195	2	AT3G62750.1,AT4G27820.1	S
<annotation protein_description=522	AT5G12200.1	no	0.8904	Symbols: PYD2 pyrimidine 2 chr5:3941700-3944727 REVERSE LENGTH=531	Eukaryota	Streptophyta	Brassicales	Brassicaceae	Arabidopsis	Arabidopsis thaliana	0.8904	2.4	2	0.005	0.004	68	531	13.17	0.8904	2	0.0168	1	AT5G12200.1	S
<annotation protein_description=371	AT3G14840.2	no	0.9981	Symbols: Leucine-rich repeat transmembrane protein kinase chr3:4988271-4993891 FORWARD LENGTH=1020	Eukaryota	Streptophyta	Brassicales	Brassicaceae	Arabidopsis	Arabidopsis thaliana	0.9981	4.7	5	0.008	0.919	151	1020	37.7	0.9981	5	0.0165	1	AT3G14840.2	S
<annotation protein_description=418	AT1G12570.1	no	0.9923	Symbols: Glucose-methanol-choline (GMC) oxidoreductase family protein chr1:4278192-4280753 REVERSE LENGTH=572	Eukaryota	Streptophyta	Brassicales	Brassicaceae	Arabidopsis	Arabidopsis thaliana	0.9923	4.9	2	0.004	0.046	84	572	15.26	0.9923	2	0.0162	1	AT1G12570.1	S
<annotation protein_description=244	AT4G26140.1	53	1	Symbols: BGAL12 beta-galactosidase 12 chr4:13243219-13247823 REVERSE LENGTH=728	Eukaryota	Streptophyta	Brassicales	Brassicaceae	Arabidopsis	Arabidopsis thaliana	0.897	1.6	2	0.006	0.06	78	728	15.17	0.897	2	0.0147	1	AT4G26140.1	S
<annotation protein_description=499	AT2G23200.1	no	0.927	Symbols: Protein kinase superfamily protein chr2:9879351-9881855 FORWARD LENGTH=834	Eukaryota	Streptophyta	Brassicales	Brassicaceae	Arabidopsis	Arabidopsis thaliana	0.927	2	3	0.007	0.002	126	834	26.18	0.927	3	0.0132	1	AT2G23200.1	S
<annotation protein_description=439	AT5G63810.1	no	0.984	Symbols: BGAL10 beta-galactosidase 10 chr5:25537242-25541315 FORWARD LENGTH=741	Eukaryota	Streptophyta	Brassicales	Brassicaceae	Arabidopsis	Arabidopsis thaliana	0.984	4.7	2	0.006	0.018	73	741	22.97	0.984	2	0.0106	1	AT5G63810.1	S
<annotation protein_description=486	AT1G29980.1	no	0.9475	Symbols: Protein of unknown function, DUF642 chr1:10503411-10505994 REVERSE LENGTH=407	Eukaryota	Streptophyta	Brassicales	Brassicaceae	Arabidopsis	Arabidopsis thaliana	0.9475	7	1	0.006	0.181	45	407	13.01	0.9475	1	0.009	2	AT1G29980.2,AT1G29980.1	S
<annotation protein_description=455	AT3G62060.1	no	0.9707	Symbols: Pectinacetylesterase family protein chr3:22980123-22982734 FORWARD LENGTH=419	Eukaryota	Streptophyta	Brassicales	Brassicaceae	Arabidopsis	Arabidopsis thaliana	0.9707	3.3	1	0.002	0.006	59	419	13.56	0.9707	1	0.0089	1	AT3G62060.1	S
<annotation protein_description=505	AT4G39400.1	no	0.9194	Symbols: BRI1, CBB2, DWF2, BIN1, ATBRI1 Leucine-rich receptor-like protein kinase family protein chr4:18324826-18328416 FORWARD LENGTH=1196	Eukaryota	Streptophyta	Brassicales	Brassicaceae	Arabidopsis	Arabidopsis thaliana	0.9194	1.8	2	0.004	0.024	213	1196	28.82	0.9194	2	0.0079	1	AT4G39400.1	S
<annotation protein_description=213	AT3G12000.1	22	1	Symbols: S-locus related protein SLR1, putative (S1) chr3:3818301-3819620 REVERSE LENGTH=439	Eukaryota	Streptophyta	Brassicales	Brassicaceae	Arabidopsis	Arabidopsis thaliana	0.9853	5.5	1	0.004	0.296	69	439	15.59	0.9853	1	0.0078	1	AT3G12000.1	S

## Sheet: Pul_uninf_3rd_rep
protein group	name	pseudo name	group probability	annotation	classification1	classification2	classification3	classification4	classification5	classification6	probability	percent coverage	total number unique peptides	pct spectrum ids	confidence	R L count	length	OI_VALUE	PROTEINPROPHET_PROBABILITY	TOTAL_SPECTRAL_COUNTS	APEX_PROTEIN_ABUNDANCE	NUMBER_OF_DEGENERATE_PROTEINS	IDS_DEGENERATE_PROTEINS	Secreted
<annotation protein_description=91	AT1G75040.1	16	1	Symbols: PR5, PR-5 pathogenesis-related gene 5 chr1:28177754-28178731 FORWARD LENGTH=239	Eukaryota	Streptophyta	Brassicales	Brassicaceae	Arabidopsis	Arabidopsis thaliana	1	69.9	2990	10.636	1	24	239	7.27	1	2990	37.4745	1	AT1G75040.1	S
<annotation protein_description=18	AT2G14610.1	no	1	Symbols: PR1, PR 1, ATPR1 pathogenesis-related gene 1 chr2:6241944-6242429 REVERSE LENGTH=161	Eukaryota	Streptophyta	Brassicales	Brassicaceae	Arabidopsis	Arabidopsis thaliana	1	62.1	1331	5.207	1	21	161	4.37	1	1331	27.7521	1	AT2G14610.1	S
<annotation protein_description=43	AT3G57260.1	no	1	Symbols: BGL2, PR2, BG2, PR-2 beta-1,3-glucanase 2 chr3:21188709-21189822 REVERSE LENGTH=339	Eukaryota	Streptophyta	Brassicales	Brassicaceae	Arabidopsis	Arabidopsis thaliana	1	57.2	2882	11.773	1	44	339	9.65	1	2882	27.2123	1	AT3G57260.1	S
<annotation protein_description=42	AT3G57240.1	no	1	Symbols: BG3 beta-1,3-glucanase 3 chr3:21181916-21183045 REVERSE LENGTH=341	Eukaryota	Streptophyta	Brassicales	Brassicaceae	Arabidopsis	Arabidopsis thaliana	1	78.9	3728	14.869	1	54	341	14.7	1	3728	23.1077	1	AT3G57240.1	S
<annotation protein_description=25	AT2G43570.1	no	1	Symbols: CHI chitinase, putative chr2:18076389-18077435 REVERSE LENGTH=277	Eukaryota	Streptophyta	Brassicales	Brassicaceae	Arabidopsis	Arabidopsis thaliana	1	49.5	792	3.016	1	24	277	7.28	1	792	9.9127	1	AT2G43570.1	S
<annotation protein_description=59	AT5G10760.1	no	1	Symbols: Eukaryotic aspartyl protease family protein chr5:3400671-3402165 REVERSE LENGTH=464	Eukaryota	Streptophyta	Brassicales	Brassicaceae	Arabidopsis	Arabidopsis thaliana	1	19	586	1.625	1	44	464	5.41	1	586	9.8696	1	AT5G10760.1	S
<annotation protein_description=70	AT5G64120.1	no	1	Symbols: Peroxidase superfamily protein chr5:25659551-25660946 REVERSE LENGTH=328	Eukaryota	Streptophyta	Brassicales	Brassicaceae	Arabidopsis	Arabidopsis thaliana	1	55.2	981	3.664	1	54	328	9.58	1	981	9.3304	1	AT5G64120.1	S
<annotation protein_description=71	AT5G67360.1	no	1	Symbols: ARA12 Subtilase family protein chr5:26872192-26874465 REVERSE LENGTH=757	Eukaryota	Streptophyta	Brassicales	Brassicaceae	Arabidopsis	Arabidopsis thaliana	1	34.1	1343	5.089	1	85	757	16.71	1	1343	7.3231	1	AT5G67360.1	S
<annotation protein_description=92	AT1G76160.1	17	1	Symbols: sks5 SKU5 similar 5 chr1:28578211-28581020 REVERSE LENGTH=541	Eukaryota	Streptophyta	Brassicales	Brassicaceae	Arabidopsis	Arabidopsis thaliana	1	25.5	1064	3.76	1	76	541	16.07	1	1064	6.0328	1	AT1G76160.1	S
<annotation protein_description=52	AT4G27520.1	no	1	Symbols: ENODL2, AtENODL2 early nodulin-like protein 2 chr4:13750668-13751819 REVERSE LENGTH=349	Eukaryota	Streptophyta	Brassicales	Brassicaceae	Arabidopsis	Arabidopsis thaliana	1	20.6	562	2.319	1	21	349	10.04	1	562	5.1003	1	AT4G27520.1	S
<annotation protein_description=113	AT4G23170.1	38	1	Symbols: EP1, CRK9 receptor-like protein kinase-related family protein chr4:12135205-12136002 FORWARD LENGTH=265	Eukaryota	Streptophyta	Brassicales	Brassicaceae	Arabidopsis	Arabidopsis thaliana	1	23	202	0.474	1	41	265	4.35	1	202	4.2311	1	AT4G23170.1	S
<annotation protein_description=51	AT4G25000.1	no	1	Symbols: ATAMY1, AMY1 alpha-amylase-like chr4:12852109-12853825 REVERSE LENGTH=423	Eukaryota	Streptophyta	Brassicales	Brassicaceae	Arabidopsis	Arabidopsis thaliana	1	39.2	407	1.466	1	50	423	14.69	1	407	2.5244	1	AT4G25000.1	S
<annotation protein_description=4	AT1G09750.1	no	1	Symbols: Eukaryotic aspartyl protease family protein chr1:3157541-3158960 FORWARD LENGTH=449	Eukaryota	Streptophyta	Brassicales	Brassicaceae	Arabidopsis	Arabidopsis thaliana	1	17.6	105	0.28	1	62	449	6.08	1	105	1.5735	1	AT1G09750.1	S
<annotation protein_description=63	AT5G26000.1	no	1	Symbols: TGG1, BGLU38 thioglucoside glucohydrolase 1 chr5:9079678-9082347 REVERSE LENGTH=541	Eukaryota	Streptophyta	Brassicales	Brassicaceae	Arabidopsis	Arabidopsis thaliana	1	37.7	355	1.035	1	66	541	21.38	1	355	1.5129	2	AT5G26000.2,AT5G26000.1	S
<annotation protein_description=63	AT5G26000.2	no	1	Symbols: TGG1, BGLU38 thioglucoside glucohydrolase 1 chr5:9080009-9082347 REVERSE LENGTH=456	Eukaryota	Streptophyta	Brassicales	Brassicaceae	Arabidopsis	Arabidopsis thaliana	1	37.7	355	1.035	1	55	456	21.38	1	355	1.5129	2	AT5G26000.2,AT5G26000.1	S
<annotation protein_description=39	AT3G54420.1	no	1	Symbols: ATEP3, ATCHITIV, CHIV, EP3 homolog of carrot EP3-3 chitinase chr3:20145935-20147034 FORWARD LENGTH=273	Eukaryota	Streptophyta	Brassicales	Brassicaceae	Arabidopsis	Arabidopsis thaliana	1	19.8	109	0.349	1	26	273	6.6	1	109	1.5048	1	AT3G54420.1	S
<annotation protein_description=116	AT4G30270.1	41	1	Symbols: MERI5B, MERI-5, XTH24, SEN4 xyloglucan endotransglucosylase/hydrolase 24 chr4:14819445-14820448 REVERSE LENGTH=269	Eukaryota	Streptophyta	Brassicales	Brassicaceae	Arabidopsis	Arabidopsis thaliana	1	36.4	149	0.498	1	29	269	10.1	1	149	1.3442	1	AT4G30270.1	S
<annotation protein_description=89	AT1G66970.1	14	1	Symbols: SVL2 SHV3-like 2 chr1:24992746-24996005 REVERSE LENGTH=763	Eukaryota	Streptophyta	Brassicales	Brassicaceae	Arabidopsis	Arabidopsis thaliana	1	26.7	337	0.997	1	108	763	22.92	1	337	1.3397	1	AT1G66970.1	S
<annotation protein_description=94	AT1G78830.1	19	1	Symbols: Curculin-like (mannose-binding) lectin family protein chr1:29637141-29638508 REVERSE LENGTH=455	Eukaryota	Streptophyta	Brassicales	Brassicaceae	Arabidopsis	Arabidopsis thaliana	1	38.7	229	0.795	1	62	455	15.98	1	229	1.3057	1	AT1G78830.1	S
<annotation protein_description=62	AT5G20630.1	no	1	Symbols: GLP3, GLP3A, GLP3B, ATGER3, GER3 germin 3 chr5:6975315-6975950 REVERSE LENGTH=211	Eukaryota	Streptophyta	Brassicales	Brassicaceae	Arabidopsis	Arabidopsis thaliana	1	29.4	48	0.149	1	24	211	3.41	1	48	1.2825	1	AT5G20630.1	S
<annotation protein_description=61	AT5G19240.1	no	1	Symbols: Glycoprotein membrane precursor GPI-anchored chr5:6470209-6470981 FORWARD LENGTH=199	Eukaryota	Streptophyta	Brassicales	Brassicaceae	Arabidopsis	Arabidopsis thaliana	1	13.1	20	0.056	1	34	199	2.02	1	20	0.9021	1	AT5G19240.1	S
<annotation protein_description=124	AT5G08380.1	49	1	Symbols: AtAGAL1, AGAL1 alpha-galactosidase 1 chr5:2694851-2697616 REVERSE LENGTH=410	Eukaryota	Streptophyta	Brassicales	Brassicaceae	Arabidopsis	Arabidopsis thaliana	1	43.9	122	0.455	1	51	410	13.07	1	122	0.8505	1	AT5G08380.1	S
<annotation protein_description=15	AT1G79720.1	no	1	Symbols: Eukaryotic aspartyl protease family protein chr1:29997259-29998951 REVERSE LENGTH=484	Eukaryota	Streptophyta	Brassicales	Brassicaceae	Arabidopsis	Arabidopsis thaliana	1	17.8	119	0.416	1	70	484	12.76	1	119	0.8497	1	AT1G79720.1	S
<annotation protein_description=136	AT3G13560.1	no	0.9999	Symbols: O-Glycosyl hydrolases family 17 protein chr3:4425484-4427284 REVERSE LENGTH=505	Eukaryota	Streptophyta	Brassicales	Brassicaceae	Arabidopsis	Arabidopsis thaliana	0.9999	5.7	64	0.166	0.868	64	505	7.12	0.9999	64	0.8189	3	AT3G13560.3,AT3G13560.2,AT3G13560.1	S
<annotation protein_description=136	AT3G13560.2	no	0.9999	Symbols: O-Glycosyl hydrolases family 17 protein chr3:4425484-4427284 REVERSE LENGTH=505	Eukaryota	Streptophyta	Brassicales	Brassicaceae	Arabidopsis	Arabidopsis thaliana	0.9999	5.7	64	0.166	0.868	64	505	7.12	0.9999	64	0.8189	3	AT3G13560.3,AT3G13560.2,AT3G13560.1	S
<annotation protein_description=136	AT3G13560.3	no	0.9999	Symbols: O-Glycosyl hydrolases family 17 protein chr3:4425484-4427284 REVERSE LENGTH=505	Eukaryota	Streptophyta	Brassicales	Brassicaceae	Arabidopsis	Arabidopsis thaliana	0.9999	5.7	64	0.166	0.868	64	505	7.12	0.9999	64	0.8189	3	AT3G13560.3,AT3G13560.2,AT3G13560.1	S
<annotation protein_description=66	AT5G48540.1	no	1	Symbols: receptor-like protein kinase-related family protein chr5:19669096-19669887 REVERSE LENGTH=263	Eukaryota	Streptophyta	Brassicales	Brassicaceae	Arabidopsis	Arabidopsis thaliana	1	25.5	100	0.384	1	36	263	11.34	1	100	0.8035	1	AT5G48540.1	S
<annotation protein_description=101	AT2G45220.1	26	1	Symbols: Plant invertase/pectin methylesterase inhibitor superfamily chr2:18644281-18646394 REVERSE LENGTH=511	Eukaryota	Streptophyta	Brassicales	Brassicaceae	Arabidopsis	Arabidopsis thaliana	1	31.5	127	0.452	1	66	511	15.82	1	127	0.7314	1	AT2G45220.1	S
<annotation protein_description=20	AT2G26440.1	no	1	Symbols: Plant invertase/pectin methylesterase inhibitor superfamily chr2:11247407-11249407 FORWARD LENGTH=547	Eukaryota	Streptophyta	Brassicales	Brassicaceae	Arabidopsis	Arabidopsis thaliana	1	15.7	131	0.521	1	71	547	16.32	1	131	0.7313	1	AT2G26440.1	S
<annotation protein_description=100	AT2G43620.1	25	1	Symbols: Chitinase family protein chr2:18093954-18095025 REVERSE LENGTH=283	Eukaryota	Streptophyta	Brassicales	Brassicaceae	Arabidopsis	Arabidopsis thaliana	1	24	60	0.227	1	32	283	8.58	1	60	0.6371	1	AT2G43620.1	S
<annotation protein_description=38	AT3G54400.1	no	1	Symbols: Eukaryotic aspartyl protease family protein chr3:20140291-20142599 REVERSE LENGTH=425	Eukaryota	Streptophyta	Brassicales	Brassicaceae	Arabidopsis	Arabidopsis thaliana	1	13.6	74	0.221	1	66	425	10.74	1	74	0.6278	1	AT3G54400.1	S
<annotation protein_description=65	AT5G46960.1	no	1	Symbols: Plant invertase/pectin methylesterase inhibitor superfamily protein chr5:19062220-19062744 REVERSE LENGTH=174	Eukaryota	Streptophyta	Brassicales	Brassicaceae	Arabidopsis	Arabidopsis thaliana	1	34.5	48	0.202	1	25	174	7.33	1	48	0.5966	1	AT5G46960.1	S
<annotation protein_description=112	AT4G20830.1	37	1	Symbols: FAD-binding Berberine family protein chr4:11155486-11157577 FORWARD LENGTH=570	Eukaryota	Streptophyta	Brassicales	Brassicaceae	Arabidopsis	Arabidopsis thaliana	1	32.8	134	0.458	1	73	570	21.5	1	134	0.5678	2	AT4G20830.2,AT4G20830.1	S
<annotation protein_description=112	AT4G20830.2	37	1	Symbols: FAD-binding Berberine family protein chr4:11155486-11157108 FORWARD LENGTH=540	Eukaryota	Streptophyta	Brassicales	Brassicaceae	Arabidopsis	Arabidopsis thaliana	1	32.8	134	0.458	1	67	540	21.5	1	134	0.5678	2	AT4G20830.2,AT4G20830.1	S
<annotation protein_description=134	AT2G04780.1	no	0.9999	Symbols: FLA7 FASCICLIN-like arabinoogalactan 7 chr2:1677488-1678252 FORWARD LENGTH=254	Eukaryota	Streptophyta	Brassicales	Brassicaceae	Arabidopsis	Arabidopsis thaliana	0.9999	19.7	31	0.11	0.938	30	254	5.21	0.9999	31	0.5421	2	AT2G04780.2,AT2G04780.1	S
<annotation protein_description=134	AT2G04780.2	no	0.9999	Symbols: FLA7 FASCICLIN-like arabinoogalactan 7 chr2:1677488-1678252 FORWARD LENGTH=254	Eukaryota	Streptophyta	Brassicales	Brassicaceae	Arabidopsis	Arabidopsis thaliana	0.9999	19.7	31	0.11	0.938	30	254	5.21	0.9999	31	0.5421	2	AT2G04780.2,AT2G04780.1	S
<annotation protein_description=119	AT4G34480.1	44	1	Symbols: O-Glycosyl hydrolases family 17 protein chr4:16481147-16483988 REVERSE LENGTH=504	Eukaryota	Streptophyta	Brassicales	Brassicaceae	Arabidopsis	Arabidopsis thaliana	1	17.5	59	0.206	1	46	504	10.03	1	59	0.5359	1	AT4G34480.1	S
<annotation protein_description=64	AT5G46950.1	no	1	Symbols: Plant invertase/pectin methylesterase inhibitor superfamily protein chr5:19059565-19060089 REVERSE LENGTH=174	Eukaryota	Streptophyta	Brassicales	Brassicaceae	Arabidopsis	Arabidopsis thaliana	1	27	44	0.15	1	23	174	7.97	1	44	0.503	1	AT5G46950.1	S
<annotation protein_description=141	AT2G45470.1	58	0.9999	Symbols: FLA8, AGP8 FASCICLIN-like arabinogalactan protein 8 chr2:18742797-18744059 REVERSE LENGTH=420	Eukaryota	Streptophyta	Brassicales	Brassicaceae	Arabidopsis	Arabidopsis thaliana	0.9999	10.7	49	0.138	0.997	50	420	9.35	0.9999	49	0.4774	1	AT2G45470.1	S
<annotation protein_description=5	AT1G17860.1	no	1	Symbols: Kunitz family trypsin and protease inhibitor protein chr1:6149343-6149933 FORWARD LENGTH=196	Eukaryota	Streptophyta	Brassicales	Brassicaceae	Arabidopsis	Arabidopsis thaliana	1	25	49	0.166	1	24	196	10.36	1	49	0.4309	1	AT1G17860.1	S
<annotation protein_description=149	AT5G06720.1	no	0.9994	Symbols: ATPA2, PA2 peroxidase 2 chr5:2077567-2078857 REVERSE LENGTH=335	Eukaryota	Streptophyta	Brassicales	Brassicaceae	Arabidopsis	Arabidopsis thaliana	0.9994	6.3	15	0.06	0.688	46	335	3.29	0.9994	15	0.4151	1	AT5G06720.1	S
<annotation protein_description=97	AT2G15220.1	22	1	Symbols: Plant basic secretory protein (BSP) family protein chr2:6608689-6609366 FORWARD LENGTH=225	Eukaryota	Streptophyta	Brassicales	Brassicaceae	Arabidopsis	Arabidopsis thaliana	1	42.7	38	0.143	1	30	225	8.62	1	38	0.4016	1	AT2G15220.1	S
<annotation protein_description=57	AT5G05340.1	no	1	Symbols: Peroxidase superfamily protein chr5:1579142-1580819 REVERSE LENGTH=324	Eukaryota	Streptophyta	Brassicales	Brassicaceae	Arabidopsis	Arabidopsis thaliana	1	38.9	38	0.152	1	45	324	8.63	1	38	0.4012	1	AT5G05340.1	S
<annotation protein_description=107	AT3G49120.1	32	1	Symbols: ATPERX34, PERX34, PRXCB, ATPCB, PRX34 peroxidase CB chr3:18207819-18210041 FORWARD LENGTH=353	Eukaryota	Streptophyta	Brassicales	Brassicaceae	Arabidopsis	Arabidopsis thaliana	1	18.7	37	0.117	1	64	353	8.51	1	37	0.3961	1	AT3G49120.1	S
<annotation protein_description=158	AT5G44130.1	no	0.9987	Symbols: FLA13 FASCICLIN-like arabinogalactan protein 13 precursor chr5:17761128-17761871 FORWARD LENGTH=247	Eukaryota	Streptophyta	Brassicales	Brassicaceae	Arabidopsis	Arabidopsis thaliana	0.9987	13.4	25	0.051	0.994	42	247	5.75	0.9987	25	0.3956	1	AT5G44130.1	S
<annotation protein_description=54	AT4G36945.1	no	1	Symbols: PLC-like phosphodiesterases superfamily protein chr4:17420098-17422047 REVERSE LENGTH=408	Eukaryota	Streptophyta	Brassicales	Brassicaceae	Arabidopsis	Arabidopsis thaliana	1	18.4	40	0.113	1	47	408	9.6	1	40	0.3796	1	AT4G36945.1	S
<annotation protein_description=118	AT4G34180.1	43	1	Symbols: Cyclase family protein chr4:16370060-16371383 REVERSE LENGTH=255	Eukaryota	Streptophyta	Brassicales	Brassicaceae	Arabidopsis	Arabidopsis thaliana	1	27.5	35	0.101	1	45	255	8.64	1	35	0.3691	1	AT4G34180.1	S
<annotation protein_description=46	AT4G12420.1	no	1	Symbols: SKU5 Cupredoxin superfamily protein chr4:7349941-7352868 REVERSE LENGTH=587	Eukaryota	Streptophyta	Brassicales	Brassicaceae	Arabidopsis	Arabidopsis thaliana	1	14.1	76	0.263	1	70	587	19.12	1	76	0.3621	2	AT4G12420.2,AT4G12420.1	S
<annotation protein_description=46	AT4G12420.2	no	1	Symbols: SKU5 Cupredoxin superfamily protein chr4:7349941-7352868 REVERSE LENGTH=587	Eukaryota	Streptophyta	Brassicales	Brassicaceae	Arabidopsis	Arabidopsis thaliana	1	14.1	76	0.263	1	70	587	19.12	1	76	0.3621	2	AT4G12420.2,AT4G12420.1	S
<annotation protein_description=67	AT5G55730.1	no	1	Symbols: FLA1 FASCICLIN-like arabinogalactan 1 chr5:22558375-22560392 REVERSE LENGTH=424	Eukaryota	Streptophyta	Brassicales	Brassicaceae	Arabidopsis	Arabidopsis thaliana	1	7.5	55	0.207	0.719	54	424	13.85	1	55	0.3618	2	AT5G55730.1,AT5G55730.2	S
<annotation protein_description=67	AT5G55730.2	no	1	Symbols: FLA1 FASCICLIN-like arabinogalactan 1 chr5:22558375-22560392 REVERSE LENGTH=424	Eukaryota	Streptophyta	Brassicales	Brassicaceae	Arabidopsis	Arabidopsis thaliana	1	7.5	55	0.207	0.719	54	424	13.85	1	55	0.3618	2	AT5G55730.1,AT5G55730.2	S
<annotation protein_description=35	AT3G45970.1	no	1	Symbols: ATEXLA1, EXPL1, ATEXPL1, ATHEXP BETA 2.1, EXLA1 expansin-like A1 chr3:16896238-16897189 FORWARD LENGTH=265	Eukaryota	Streptophyta	Brassicales	Brassicaceae	Arabidopsis	Arabidopsis thaliana	1	20.8	32	0.101	1	24	265	8.26	1	32	0.3529	1	AT3G45970.1	S
<annotation protein_description=77	AT1G06680.2	2	1	Symbols: PSBP-1, OEE2, PSII-P photosystem II subunit P-1 chr1:2048076-2049186 FORWARD LENGTH=219	Eukaryota	Streptophyta	Brassicales	Brassicaceae	Arabidopsis	Arabidopsis thaliana	1	36.1	35	0.108	1	25	219	9.52	1	35	0.3349	2	AT1G06680.2,AT1G06680.1	S
<annotation protein_description=117	AT4G31140.1	42	1	Symbols: O-Glycosyl hydrolases family 17 protein chr4:15141581-15143188 FORWARD LENGTH=484	Eukaryota	Streptophyta	Brassicales	Brassicaceae	Arabidopsis	Arabidopsis thaliana	1	18	38	0.115	1	65	484	10.86	1	38	0.3188	1	AT4G31140.1	S
<annotation protein_description=223	AT2G17120.1	no	0.9579	Symbols: LYM2 lysm domain GPI-anchored protein 2 precursor chr2:7459156-7460648 FORWARD LENGTH=350	Eukaryota	Streptophyta	Brassicales	Brassicaceae	Arabidopsis	Arabidopsis thaliana	0.9579	4.9	21	0.047	0.497	50	350	5.88	0.9579	21	0.3117	1	AT2G17120.1	S
<annotation protein_description=99	AT2G34070.1	24	1	Symbols: TBL37 TRICHOME BIREFRINGENCE-LIKE 37 chr2:14387631-14390160 REVERSE LENGTH=385	Eukaryota	Streptophyta	Brassicales	Brassicaceae	Arabidopsis	Arabidopsis thaliana	1	16.4	29	0.08	1	64	385	9.07	1	29	0.2913	1	AT2G34070.1	S
<annotation protein_description=84	AT1G56130.1	9	1	Symbols: Leucine-rich repeat transmembrane protein kinase chr1:20994931-21000887 REVERSE LENGTH=1032	Eukaryota	Streptophyta	Brassicales	Brassicaceae	Arabidopsis	Arabidopsis thaliana	1	2.7	96	0.292	1	173	1032	30.24	1	96	0.2892	1	AT1G56130.1	S
<annotation protein_description=8	AT1G33610.1	no	1	Symbols: Leucine-rich repeat (LRR) family protein chr1:12188910-12190346 FORWARD LENGTH=478	Eukaryota	Streptophyta	Brassicales	Brassicaceae	Arabidopsis	Arabidopsis thaliana	1	14.2	46	0.142	1	99	478	14.77	1	46	0.2837	1	AT1G33610.1	S
<annotation protein_description=86	AT1G64760.1	11	1	Symbols: O-Glycosyl hydrolases family 17 protein chr1:24054220-24056194 REVERSE LENGTH=481	Eukaryota	Streptophyta	Brassicales	Brassicaceae	Arabidopsis	Arabidopsis thaliana	1	11.9	24	0.075	1	52	481	8.11	1	24	0.2696	2	AT1G64760.2,AT1G64760.1	S
<annotation protein_description=86	AT1G64760.2	11	1	Symbols: O-Glycosyl hydrolases family 17 protein chr1:24054220-24056194 REVERSE LENGTH=481	Eukaryota	Streptophyta	Brassicales	Brassicaceae	Arabidopsis	Arabidopsis thaliana	1	11.9	24	0.075	1	52	481	8.11	1	24	0.2696	2	AT1G64760.2,AT1G64760.1	S
<annotation protein_description=120	AT4G37530.1	45	1	Symbols: Peroxidase superfamily protein chr4:17634786-17636082 FORWARD LENGTH=329	Eukaryota	Streptophyta	Brassicales	Brassicaceae	Arabidopsis	Arabidopsis thaliana	1	29.8	34	0.092	1	46	329	12.14	1	34	0.2551	2	AT4G37530.2,AT4G37530.1	S
<annotation protein_description=120	AT4G37530.2	45	1	Symbols: Peroxidase superfamily protein chr4:17634786-17636008 FORWARD LENGTH=282	Eukaryota	Streptophyta	Brassicales	Brassicaceae	Arabidopsis	Arabidopsis thaliana	1	29.8	34	0.092	1	40	282	12.14	1	34	0.2551	2	AT4G37530.2,AT4G37530.1	S
<annotation protein_description=98	AT2G28470.1	23	1	Symbols: BGAL8 beta-galactosidase 8 chr2:12169047-12173164 REVERSE LENGTH=852	Eukaryota	Streptophyta	Brassicales	Brassicaceae	Arabidopsis	Arabidopsis thaliana	1	25.3	64	0.224	1	95	852	22.91	1	64	0.2545	2	AT2G28470.2,AT2G28470.1	S
<annotation protein_description=98	AT2G28470.2	23	1	Symbols: BGAL8 beta-galactosidase 8 chr2:12169047-12173146 REVERSE LENGTH=846	Eukaryota	Streptophyta	Brassicales	Brassicaceae	Arabidopsis	Arabidopsis thaliana	1	25.3	64	0.224	1	95	846	22.91	1	64	0.2545	2	AT2G28470.2,AT2G28470.1	S
<annotation protein_description=33	AT3G22060.1	no	1	Symbols: Receptor-like protein kinase-related family protein chr3:7771065-7772137 FORWARD LENGTH=252	Eukaryota	Streptophyta	Brassicales	Brassicaceae	Arabidopsis	Arabidopsis thaliana	1	29.4	24	0.08	1	34	252	8.88	1	24	0.2462	1	AT3G22060.1	S
<annotation protein_description=26	AT3G02740.1	no	1	Symbols: Eukaryotic aspartyl protease family protein chr3:590561-593089 FORWARD LENGTH=488	Eukaryota	Streptophyta	Brassicales	Brassicaceae	Arabidopsis	Arabidopsis thaliana	1	14.1	27	0.077	1	67	488	10.11	1	27	0.2433	1	AT3G02740.1	S
<annotation protein_description=6	AT1G21670.1	no	1	Symbols: LOCATED IN: cell wall, plant-type cell wall; EXPRESSED IN: 23 plant structures; EXPRESSED DURING: 14 growth stages; CONTAINS InterPro DOMAIN/s: WD40-like Beta Propeller (InterPro:IPR011659), Six-bladed beta-propeller, TolB-like (InterPro:IPR011042); BEST Arabidopsis thaliana protein match is: DPP6 N-terminal domain-like protein (TAIR:AT1G21680.1); Has 8461 Blast hits to 5060 proteins in …	Eukaryota	Streptophyta	Brassicales	Brassicaceae	Arabidopsis	Arabidopsis thaliana	1	31.3	67	0.194	1	88	703	25.63	1	67	0.2381	1	AT1G21670.1	S
<annotation protein_description=47	AT4G16500.1	no	1	Symbols: Cystatin/monellin superfamily protein chr4:9301530-9301883 REVERSE LENGTH=117	Eukaryota	Streptophyta	Brassicales	Brassicaceae	Arabidopsis	Arabidopsis thaliana	1	34.2	13	0.038	1	15	117	5	1	13	0.2369	1	AT4G16500.1	S
<annotation protein_description=155	AT4G39730.1	62	0.9989	Symbols: Lipase/lipooxygenase, PLAT/LH2 family protein chr4:18432950-18433581 FORWARD LENGTH=181	Eukaryota	Streptophyta	Brassicales	Brassicaceae	Arabidopsis	Arabidopsis thaliana	0.9748	17.1	9	0.019	0.996	27	181	3.38	0.9748	9	0.2365	1	AT4G39730.1	S
<annotation protein_description=123	AT5G06860.1	48	1	Symbols: PGIP1, ATPGIP1 polygalacturonase inhibiting protein 1 chr5:2132373-2133434 FORWARD LENGTH=330	Eukaryota	Streptophyta	Brassicales	Brassicaceae	Arabidopsis	Arabidopsis thaliana	1	21.5	22	0.064	1	59	330	10.91	1	22	0.1837	1	AT5G06860.1	S
<annotation protein_description=200	AT3G10740.1	no	0.9845	Symbols: ASD1, ARAF1, ARAF, ATASD1 alpha-L-arabinofuranosidase 1 chr3:3361031-3364573 REVERSE LENGTH=678	Eukaryota	Streptophyta	Brassicales	Brassicaceae	Arabidopsis	Arabidopsis thaliana	0.9845	1.6	39	0.139	0.005	74	678	19.54	0.9845	39	0.179	1	AT3G10740.1	S
<annotation protein_description=228	AT3G52840.1	no	0.9395	Symbols: BGAL2 beta-galactosidase 2 chr3:19581244-19586097 FORWARD LENGTH=727	Eukaryota	Streptophyta	Brassicales	Brassicaceae	Arabidopsis	Arabidopsis thaliana	0.9395	1.5	36	0.111	0.005	79	727	17.64	0.9395	36	0.1747	1	AT3G52840.1	S
<annotation protein_description=148	AT5G04885.1	no	0.9995	Symbols: Glycosyl hydrolase family protein chr5:1423369-1426628 FORWARD LENGTH=665	Eukaryota	Streptophyta	Brassicales	Brassicaceae	Arabidopsis	Arabidopsis thaliana	0.9995	6	25	0.076	0.928	82	665	14.54	0.9995	25	0.1565	1	AT5G04885.1	S
<annotation protein_description=172	AT4G36010.1	no	0.9968	Symbols: Pathogenesis-related thaumatin superfamily protein chr4:17039472-17040976 REVERSE LENGTH=301	Eukaryota	Streptophyta	Brassicales	Brassicaceae	Arabidopsis	Arabidopsis thaliana	0.9968	7.6	4	0.011	0.124	25	301	2.46	0.9968	4	0.1476	2	AT4G36010.2,AT4G36010.1	S
<annotation protein_description=172	AT4G36010.2	no	0.9968	Symbols: Pathogenesis-related thaumatin superfamily protein chr4:17039472-17040976 REVERSE LENGTH=301	Eukaryota	Streptophyta	Brassicales	Brassicaceae	Arabidopsis	Arabidopsis thaliana	0.9968	7.6	4	0.011	0.124	25	301	2.46	0.9968	4	0.1476	2	AT4G36010.2,AT4G36010.1	S
<annotation protein_description=36	AT3G51330.1	no	1	Symbols: Eukaryotic aspartyl protease family protein chr3:19053480-19056152 REVERSE LENGTH=529	Eukaryota	Streptophyta	Brassicales	Brassicaceae	Arabidopsis	Arabidopsis thaliana	1	7	19	0.058	0.987	90	529	12.56	1	19	0.1378	1	AT3G51330.1	S
<annotation protein_description=194	AT2G18660.1	no	0.9867	Symbols: PNP-A plant natriuretic peptide A chr2:8091032-8091644 REVERSE LENGTH=130	Eukaryota	Streptophyta	Brassicales	Brassicaceae	Arabidopsis	Arabidopsis thaliana	0.9867	16.2	9	0.026	0.808	18	130	5.88	0.9867	9	0.1376	1	AT2G18660.1	S
<annotation protein_description=229	AT5G18470.1	no	0.932	Symbols: Curculin-like (mannose-binding) lectin family protein chr5:6127952-6129193 FORWARD LENGTH=413	Eukaryota	Streptophyta	Brassicales	Brassicaceae	Arabidopsis	Arabidopsis thaliana	0.932	3.1	12	0.033	0.009	56	413	7.68	0.932	12	0.1326	1	AT5G18470.1	S
<annotation protein_description=28	AT3G05180.1	no	1	Symbols: GDSL-like Lipase/Acylhydrolase superfamily protein chr3:1468599-1470529 REVERSE LENGTH=379	Eukaryota	Streptophyta	Brassicales	Brassicaceae	Arabidopsis	Arabidopsis thaliana	1	8.4	13	0.049	0.976	55	379	9.51	1	13	0.1245	1	AT3G05180.1	S
<annotation protein_description=160	AT1G47960.1	no	0.9986	Symbols: C/VIF1, ATC/VIF1 cell wall / vacuolar inhibitor of fructosidase 1 chr1:17681954-17683516 REVERSE LENGTH=205	Eukaryota	Streptophyta	Brassicales	Brassicaceae	Arabidopsis	Arabidopsis thaliana	0.9986	12.7	11	0.031	0.907	26	205	8.04	0.9986	11	0.1244	1	AT1G47960.1	S
<annotation protein_description=104	AT3G15356.1	29	1	Symbols: Legume lectin family protein chr3:5174603-5175418 REVERSE LENGTH=271	Eukaryota	Streptophyta	Brassicales	Brassicaceae	Arabidopsis	Arabidopsis thaliana	1	18.8	13	0.045	1	32	271	9.56	1	13	0.1239	1	AT3G15356.1	S
<annotation protein_description=50	AT4G20860.1	no	1	Symbols: FAD-binding Berberine family protein chr4:11172726-11174318 FORWARD LENGTH=530	Eukaryota	Streptophyta	Brassicales	Brassicaceae	Arabidopsis	Arabidopsis thaliana	1	9.1	32	0.102	1	84	530	23.71	1	32	0.1229	1	AT4G20860.1	S
<annotation protein_description=22	AT2G30870.1	no	1	Symbols: ATGSTF10, ERD13, ATGSTF4, GSTF10 glutathione S-transferase PHI 10 chr2:13141490-13142392 FORWARD LENGTH=215	Eukaryota	Streptophyta	Brassicales	Brassicaceae	Arabidopsis	Arabidopsis thaliana	1	26.5	12	0.039	1	32	215	9.33	1	12	0.1171	1	AT2G30870.1	S
<annotation protein_description=182	AT5G20230.1	no	0.9947	Symbols: ATBCB, BCB, SAG14 blue-copper-binding protein chr5:6826626-6827408 FORWARD LENGTH=196	Eukaryota	Streptophyta	Brassicales	Brassicaceae	Arabidopsis	Arabidopsis thaliana	0.9947	14.8	3	0.014	0.043	12	196	2.52	0.9947	3	0.1078	1	AT5G20230.1	S
<annotation protein_description=1	AT1G02360.1	no	1	Symbols: Chitinase family protein chr1:472138-473116 REVERSE LENGTH=272	Eukaryota	Streptophyta	Brassicales	Brassicaceae	Arabidopsis	Arabidopsis thaliana	1	15.8	7	0.029	1	35	272	5.94	1	7	0.1073	1	AT1G02360.1	S
<annotation protein_description=125	AT5G13980.1	50	1	Symbols: Glycosyl hydrolase family 38 protein chr5:4508626-4514334 FORWARD LENGTH=1024	Eukaryota	Streptophyta	Brassicales	Brassicaceae	Arabidopsis	Arabidopsis thaliana	1	4.7	36	0.119	0.999	134	1024	30.83	1	36	0.1063	2	AT5G13980.2,AT5G13980.1	S
<annotation protein_description=125	AT5G13980.2	50	1	Symbols: Glycosyl hydrolase family 38 protein chr5:4508626-4514334 FORWARD LENGTH=1024	Eukaryota	Streptophyta	Brassicales	Brassicaceae	Arabidopsis	Arabidopsis thaliana	1	4.7	36	0.119	0.999	134	1024	30.83	1	36	0.1063	2	AT5G13980.2,AT5G13980.1	S
<annotation protein_description=12	AT1G51890.1	no	1	Symbols: Leucine-rich repeat protein kinase family protein chr1:19274802-19278528 REVERSE LENGTH=876	Eukaryota	Streptophyta	Brassicales	Brassicaceae	Arabidopsis	Arabidopsis thaliana	1	6.4	23	0.069	1	129	876	20.83	1	23	0.1006	2	AT1G51890.2,AT1G51890.1	S
<annotation protein_description=12	AT1G51890.2	no	1	Symbols: Leucine-rich repeat protein kinase family protein chr1:19274802-19278528 REVERSE LENGTH=828	Eukaryota	Streptophyta	Brassicales	Brassicaceae	Arabidopsis	Arabidopsis thaliana	1	6.4	23	0.069	1	119	828	20.83	1	23	0.1006	2	AT1G51890.2,AT1G51890.1	S
<annotation protein_description=120	AT4G37520.1	45	1	Symbols: Peroxidase superfamily protein chr4:17631704-17633060 FORWARD LENGTH=329	Eukaryota	Streptophyta	Brassicales	Brassicaceae	Arabidopsis	Arabidopsis thaliana	1	22.8	14	0.045	1	51	329	12.81	1	14	0.0995	1	AT4G37520.1	S
<annotation protein_description=220	AT4G12880.1	no	0.968	Symbols: ENODL19, AtENODL19 early nodulin-like protein 19 chr4:7544572-7545226 REVERSE LENGTH=141	Eukaryota	Streptophyta	Brassicales	Brassicaceae	Arabidopsis	Arabidopsis thaliana	0.968	18.4	5	0.014	0.927	21	141	4.43	0.968	5	0.0995	2	AT4G12880.1,AT4G12880.2	S
<annotation protein_description=49	AT4G20840.1	no	1	Symbols: FAD-binding Berberine family protein chr4:11157916-11159535 FORWARD LENGTH=539	Eukaryota	Streptophyta	Brassicales	Brassicaceae	Arabidopsis	Arabidopsis thaliana	1	16.7	24	0.125	1	65	539	22.8	1	24	0.0959	1	AT4G20840.1	S
<annotation protein_description=198	AT2G29000.1	no	0.9857	Symbols: Leucine-rich repeat protein kinase family protein chr2:12460781-12465037 FORWARD LENGTH=872	Eukaryota	Streptophyta	Brassicales	Brassicaceae	Arabidopsis	Arabidopsis thaliana	0.9857	1.3	30	0.106	0.004	131	872	28.7	0.9857	30	0.0938	1	AT2G29000.1	S
<annotation protein_description=82	AT1G51805.1	7	1	Symbols: Leucine-rich repeat protein kinase family protein chr1:19221187-19225590 REVERSE LENGTH=884	Eukaryota	Streptophyta	Brassicales	Brassicaceae	Arabidopsis	Arabidopsis thaliana	1	8.1	24	0.067	1	128	884	24.54	1	24	0.0891	1	AT1G51805.1	S
<annotation protein_description=11	AT1G51800.1	no	1	Symbols: Leucine-rich repeat protein kinase family protein chr1:19214203-19217833 FORWARD LENGTH=894	Eukaryota	Streptophyta	Brassicales	Brassicaceae	Arabidopsis	Arabidopsis thaliana	1	5.1	23	0.078	0.994	134	894	23.93	1	23	0.0875	1	AT1G51800.1	S
<annotation protein_description=87	AT1G65800.1	12	1	Symbols: ARK2, RK2 receptor kinase 2 chr1:24473166-24476523 FORWARD LENGTH=847	Eukaryota	Streptophyta	Brassicales	Brassicaceae	Arabidopsis	Arabidopsis thaliana	1	6.5	31	0.114	1	131	847	32.69	1	31	0.0864	1	AT1G65800.1	S
<annotation protein_description=175	AT5G45890.1	no	0.9961	Symbols: SAG12 senescence-associated gene 12 chr5:18613300-18614759 FORWARD LENGTH=346	Eukaryota	Streptophyta	Brassicales	Brassicaceae	Arabidopsis	Arabidopsis thaliana	0.9961	8.4	9	0.032	0.345	29	346	9.76	0.9961	9	0.0836	1	AT5G45890.1	S
<annotation protein_description=140	AT1G33590.1	57	0.9999	Symbols: Leucine-rich repeat (LRR) family protein chr1:12177788-12179221 FORWARD LENGTH=477	Eukaryota	Streptophyta	Brassicales	Brassicaceae	Arabidopsis	Arabidopsis thaliana	0.9999	12.6	15	0.043	1	86	477	16.64	0.9999	15	0.0821	1	AT1G33590.1	S
<annotation protein_description=127	AT5G45280.2	52	1	Symbols: Pectinacetylesterase family protein chr5:18346862-18349488 FORWARD LENGTH=391	Eukaryota	Streptophyta	Brassicales	Brassicaceae	Arabidopsis	Arabidopsis thaliana	1	11.3	11	0.042	1	36	391	12.62	1	11	0.0794	1	AT5G45280.2	S
<annotation protein_description=173	AT2G27920.1	no	0.9963	Symbols: SCPL51 serine carboxypeptidase-like 51 chr2:11885777-11889043 REVERSE LENGTH=461	Eukaryota	Streptophyta	Brassicales	Brassicaceae	Arabidopsis	Arabidopsis thaliana	0.9963	6.7	11	0.027	0.647	61	461	12.82	0.9963	11	0.0778	3	AT2G27920.3,AT2G27920.1,AT2G27920.2	S
<annotation protein_description=19	AT2G15320.1	no	1	Symbols: Leucine-rich repeat (LRR) family protein chr2:6666527-6667675 REVERSE LENGTH=382	Eukaryota	Streptophyta	Brassicales	Brassicaceae	Arabidopsis	Arabidopsis thaliana	1	13.1	8	0.027	1	75	382	9.59	1	8	0.076	1	AT2G15320.1	S
<annotation protein_description=164	AT3G08030.1	no	0.998	Symbols: Protein of unknown function, DUF642 chr3:2564191-2565819 FORWARD LENGTH=365	Eukaryota	Streptophyta	Brassicales	Brassicaceae	Arabidopsis	Arabidopsis thaliana	0.998	13.6	8	0.024	0.979	41	365	10.98	0.998	8	0.0662	2	AT3G08030.1,AT3G08030.2	S
<annotation protein_description=152	AT1G05840.1	no	0.9989	Symbols: Eukaryotic aspartyl protease family protein chr1:1762843-1766150 REVERSE LENGTH=485	Eukaryota	Streptophyta	Brassicales	Brassicaceae	Arabidopsis	Arabidopsis thaliana	0.9989	4.7	8	0.028	0.622	71	485	11.66	0.9989	8	0.0624	1	AT1G05840.1	S
<annotation protein_description=32	AT3G19620.1	no	1	Symbols: Glycosyl hydrolase family protein chr3:6815613-6818308 REVERSE LENGTH=781	Eukaryota	Streptophyta	Brassicales	Brassicaceae	Arabidopsis	Arabidopsis thaliana	1	10.5	18	0.073	1	103	781	26.96	1	18	0.0608	1	AT3G19620.1	S
<annotation protein_description=95	AT1G78850.1	20	1	Symbols: D-mannose binding lectin protein with Apple-like carbohydrate-binding domain chr1:29642072-29643397 REVERSE LENGTH=441	Eukaryota	Streptophyta	Brassicales	Brassicaceae	Arabidopsis	Arabidopsis thaliana	1	10.4	11	0.039	1	56	441	16.5	1	11	0.0607	1	AT1G78850.1	S
<annotation protein_description=195	AT1G03870.1	no	0.9863	Symbols: FLA9 FASCICLIN-like arabinoogalactan 9 chr1:982625-983368 REVERSE LENGTH=247	Eukaryota	Streptophyta	Brassicales	Brassicaceae	Arabidopsis	Arabidopsis thaliana	0.9863	9.7	3	0.034	0.839	36	247	5.6	0.9863	3	0.0481	1	AT1G03870.1	S
<annotation protein_description=184	AT4G12910.1	no	0.9941	Symbols: scpl20 serine carboxypeptidase-like 20 chr4:7550576-7553051 REVERSE LENGTH=497	Eukaryota	Streptophyta	Brassicales	Brassicaceae	Arabidopsis	Arabidopsis thaliana	0.9941	4.8	7	0.016	0.95	58	497	14.33	0.9941	7	0.0442	1	AT4G12910.1	S
<annotation protein_description=137	AT3G46550.1	no	0.9999	Symbols: SOS5 Fasciclin-like arabinogalactan family protein chr3:17136612-17137874 REVERSE LENGTH=420	Eukaryota	Streptophyta	Brassicales	Brassicaceae	Arabidopsis	Arabidopsis thaliana	0.9999	7.1	4	0.011	0.952	71	420	8.57	0.9999	4	0.0425	1	AT3G46550.1	S
<annotation protein_description=16	AT2G01820.1	no	1	Symbols: Leucine-rich repeat protein kinase family protein chr2:357664-360681 REVERSE LENGTH=943	Eukaryota	Streptophyta	Brassicales	Brassicaceae	Arabidopsis	Arabidopsis thaliana	1	7.3	13	0.041	1	144	943	28.64	1	13	0.0413	1	AT2G01820.1	S
<annotation protein_description=156	AT5G49760.1	no	0.9988	Symbols: Leucine-rich repeat protein kinase family protein chr5:20216679-20221052 FORWARD LENGTH=953	Eukaryota	Streptophyta	Brassicales	Brassicaceae	Arabidopsis	Arabidopsis thaliana	0.9988	4.8	14	0.04	0.863	158	953	30.92	0.9988	14	0.0412	1	AT5G49760.1	S
<annotation protein_description=202	AT2G28100.1	no	0.9822	Symbols: ATFUC1, FUC1 alpha-L-fucosidase 1 chr2:11974803-11976489 FORWARD LENGTH=506	Eukaryota	Streptophyta	Brassicales	Brassicaceae	Arabidopsis	Arabidopsis thaliana	0.9822	4.3	8	0.033	0.02	71	506	17.72	0.9822	8	0.0404	1	AT2G28100.1	S
<annotation protein_description=132	AT1G32960.1	no	0.9999	Symbols: ATSBT3.3, SBT3.3 Subtilase family protein chr1:11945351-11948429 FORWARD LENGTH=777	Eukaryota	Streptophyta	Brassicales	Brassicaceae	Arabidopsis	Arabidopsis thaliana	0.9999	6.7	10	0.033	0.986	96	777	23.65	0.9999	10	0.0385	1	AT1G32960.1	S
<annotation protein_description=180	AT5G44390.1	no	0.995	Symbols: FAD-binding Berberine family protein chr5:17882329-17884906 REVERSE LENGTH=542	Eukaryota	Streptophyta	Brassicales	Brassicaceae	Arabidopsis	Arabidopsis thaliana	0.995	7.4	9	0.024	0.316	67	542	22.7	0.995	9	0.0359	1	AT5G44390.1	S
<annotation protein_description=144	AT1G26380.1	no	0.9997	Symbols: FAD-binding Berberine family protein chr1:9126901-9128508 REVERSE LENGTH=535	Eukaryota	Streptophyta	Brassicales	Brassicaceae	Arabidopsis	Arabidopsis thaliana	0.9997	7.7	8	0.022	0.842	71	535	20.33	0.9997	8	0.0358	1	AT1G26380.1	S
<annotation protein_description=27	AT5G17310.1	no	1	Symbols: UGP2, AtUGP2 UDP-glucose pyrophosphorylase 2 chr5:5696955-5699671 REVERSE LENGTH=390	Eukaryota	Streptophyta	Brassicales	Brassicaceae	Arabidopsis	Arabidopsis thaliana	1	14.1	11	0.043	1	51	390	29.15	1	11	0.0343	3	AT5G17310.1,AT3G03250.1,AT5G17310.2	S
<annotation protein_description=240	AT3G14590.2	no	0.9012	Symbols: NTMC2TYPE6.2, NTMC2T6.2 Calcium-dependent lipid-binding (CaLB domain) family protein chr3:4904448-4907741 REVERSE LENGTH=737	Eukaryota	Streptophyta	Brassicales	Brassicaceae	Arabidopsis	Arabidopsis thaliana	0.9012	1.4	9	0.021	0.005	111	737	22.14	0.9012	9	0.0333	3	AT3G14590.3,AT3G14590.1,AT3G14590.2	S
<annotation protein_description=87	AT1G65790.1	12	1	Symbols: ARK1, RK1 receptor kinase 1 chr1:24468932-24472329 FORWARD LENGTH=843	Eukaryota	Streptophyta	Brassicales	Brassicaceae	Arabidopsis	Arabidopsis thaliana	0.9977	3.8	10	0.039	0.626	145	843	29.05	0.9977	10	0.0312	1	AT1G65790.1	S
<annotation protein_description=204	AT5G10560.1	no	0.9822	Symbols: Glycosyl hydrolase family protein chr5:3336335-3339351 REVERSE LENGTH=792	Eukaryota	Streptophyta	Brassicales	Brassicaceae	Arabidopsis	Arabidopsis thaliana	0.9822	1.6	8	0.03	0.004	110	792	24.02	0.9822	8	0.0298	1	AT5G10560.1	S
<annotation protein_description=238	AT5G59130.1	68	0.9072	Symbols: Subtilase family protein chr5:23870192-23873691 REVERSE LENGTH=732	Eukaryota	Streptophyta	Brassicales	Brassicaceae	Arabidopsis	Arabidopsis thaliana	0.9061	3.3	7	0.018	0.125	72	732	22.24	0.9061	7	0.0259	2	AT5G59130.2,AT5G59130.1	S
<annotation protein_description=238	AT5G59130.2	68	0.9072	Symbols: Subtilase family protein chr5:23870192-23873691 REVERSE LENGTH=726	Eukaryota	Streptophyta	Brassicales	Brassicaceae	Arabidopsis	Arabidopsis thaliana	0.9061	3.3	7	0.018	0.125	71	726	22.24	0.9061	7	0.0259	2	AT5G59130.2,AT5G59130.1	S
<annotation protein_description=188	AT5G11720.1	no	0.9905	Symbols: Glycosyl hydrolases family 31 protein chr5:3776840-3780025 FORWARD LENGTH=902	Eukaryota	Streptophyta	Brassicales	Brassicaceae	Arabidopsis	Arabidopsis thaliana	0.9905	2.9	7	0.03	0.007	128	902	28.81	0.9905	7	0.0219	1	AT5G11720.1	S
<annotation protein_description=222	AT5G07830.1	no	0.9593	Symbols: AtGUS2, GUS2 glucuronidase 2 chr5:2504168-2506567 FORWARD LENGTH=543	Eukaryota	Streptophyta	Brassicales	Brassicaceae	Arabidopsis	Arabidopsis thaliana	0.9593	2.6	3	0.008	0.007	82	543	13.25	0.9593	3	0.0197	1	AT5G07830.1	S
<annotation protein_description=203	AT3G45010.1	no	0.9822	Symbols: scpl48 serine carboxypeptidase-like 48 chr3:16466328-16468845 FORWARD LENGTH=510	Eukaryota	Streptophyta	Brassicales	Brassicaceae	Arabidopsis	Arabidopsis thaliana	0.9822	2.9	3	0.013	0.007	58	510	14.8	0.9822	3	0.0181	1	AT3G45010.1	S
<annotation protein_description=216	AT1G21750.1	no	0.9751	Symbols: ATPDIL1-1, ATPDI5, PDI5, PDIL1-1 PDI-like 1-1 chr1:7645767-7648514 FORWARD LENGTH=501	Eukaryota	Streptophyta	Brassicales	Brassicaceae	Arabidopsis	Arabidopsis thaliana	0.9751	8.4	6	0.024	0.017	44	501	29.34	0.9751	6	0.0181	2	AT1G21750.2,AT1G21750.1	S
<annotation protein_description=216	AT1G21750.2	no	0.9751	Symbols: ATPDIL1-1, PDIL1-1 PDI-like 1-1 chr1:7645767-7648695 FORWARD LENGTH=487	Eukaryota	Streptophyta	Brassicales	Brassicaceae	Arabidopsis	Arabidopsis thaliana	0.9751	8.4	6	0.024	0.017	48	487	29.34	0.9751	6	0.0181	2	AT1G21750.2,AT1G21750.1	S
<annotation protein_description=226	AT2G34930.1	no	0.9439	Symbols: disease resistance family protein / LRR family protein chr2:14737169-14739886 REVERSE LENGTH=905	Eukaryota	Streptophyta	Brassicales	Brassicaceae	Arabidopsis	Arabidopsis thaliana	0.9439	1.1	4	0.015	0.004	201	905	26.71	0.9439	4	0.0128	1	AT2G34930.1	S
<annotation protein_description=233	AT3G14067.1	no	0.9174	Symbols: Subtilase family protein chr3:4658421-4660754 REVERSE LENGTH=777	Eukaryota	Streptophyta	Brassicales	Brassicaceae	Arabidopsis	Arabidopsis thaliana	0.9174	1.7	2	0.007	0.004	86	777	18.57	0.9174	2	0.009	1	AT3G14067.1	S
<annotation protein_description=217	AT1G51850.1	no	0.9712	Symbols: Leucine-rich repeat protein kinase family protein chr1:19252964-19256783 REVERSE LENGTH=865	Eukaryota	Streptophyta	Brassicales	Brassicaceae	Arabidopsis	Arabidopsis thaliana	0.9712	3.4	2	0.006	0.034	119	865	20.2	0.9712	2	0.0087	1	AT1G51850.1	S
<annotation protein_description=201	AT4G36190.1	no	0.9833	Symbols: Serine carboxypeptidase S28 family protein chr4:17124052-17126643 FORWARD LENGTH=482	Eukaryota	Streptophyta	Brassicales	Brassicaceae	Arabidopsis	Arabidopsis thaliana	0.9833	2.5	1	0.004	0.008	72	482	14.94	0.9833	1	0.0059	4	AT4G36195.1,AT4G36195.3,AT4G36190.1,AT4G36195.2	S
<annotation protein_description=201	AT4G36195.1	no	0.9833	Symbols: Serine carboxypeptidase S28 family protein chr4:17127202-17129787 FORWARD LENGTH=488	Eukaryota	Streptophyta	Brassicales	Brassicaceae	Arabidopsis	Arabidopsis thaliana	0.9833	2.5	1	0.004	0.008	75	488	14.94	0.9833	1	0.0059	4	AT4G36195.1,AT4G36195.3,AT4G36190.1,AT4G36195.2	S
<annotation protein_description=201	AT4G36195.2	no	0.9833	Symbols: Serine carboxypeptidase S28 family protein chr4:17127202-17129787 FORWARD LENGTH=477	Eukaryota	Streptophyta	Brassicales	Brassicaceae	Arabidopsis	Arabidopsis thaliana	0.9833	2.5	1	0.004	0.008	75	477	14.94	0.9833	1	0.0059	4	AT4G36195.1,AT4G36195.3,AT4G36190.1,AT4G36195.2	S
<annotation protein_description=201	AT4G36195.3	no	0.9833	Symbols: Serine carboxypeptidase S28 family protein chr4:17127202-17129787 FORWARD LENGTH=488	Eukaryota	Streptophyta	Brassicales	Brassicaceae	Arabidopsis	Arabidopsis thaliana	0.9833	2.5	1	0.004	0.008	75	488	14.94	0.9833	1	0.0059	4	AT4G36195.1,AT4G36195.3,AT4G36190.1,AT4G36195.2	S
<annotation protein_description=87	AT3G12000.1	12	1	Symbols: S-locus related protein SLR1, putative (S1) chr3:3818301-3819620 REVERSE LENGTH=439	Eukaryota	Streptophyta	Brassicales	Brassicaceae	Arabidopsis	Arabidopsis thaliana	0.9947	5.5	1	0.005	0.031	69	439	15.59	0.9947	1	0.0058	1	AT3G12000.1	S
<annotation protein_description=242	AT5G25980.1	no	0.8885	Symbols: TGG2, BGLU37 glucoside glucohydrolase 2 chr5:9072730-9075143 FORWARD LENGTH=467	Eukaryota	Streptophyta	Brassicales	Brassicaceae	Arabidopsis	Arabidopsis thaliana	0.8885	4.9	1	0.296	0.621	69	467	16.04	0.8885	1	0.005	3	AT5G25980.1,AT5G25980.2,AT5G25980.3	S
<annotation protein_description=242	AT5G25980.2	no	0.8885	Symbols: TGG2, BGLU37 glucoside glucohydrolase 2 chr5:9072730-9075477 FORWARD LENGTH=547	Eukaryota	Streptophyta	Brassicales	Brassicaceae	Arabidopsis	Arabidopsis thaliana	0.8885	4.9	1	0.296	0.621	83	547	16.04	0.8885	1	0.005	3	AT5G25980.1,AT5G25980.2,AT5G25980.3	S
<annotation protein_description=242	AT5G25980.3	no	0.8885	Symbols: TGG2, BGLU37 glucoside glucohydrolase 2 chr5:9072730-9075143 FORWARD LENGTH=467	Eukaryota	Streptophyta	Brassicales	Brassicaceae	Arabidopsis	Arabidopsis thaliana	0.8885	4.9	1	0.296	0.621	69	467	16.04	0.8885	1	0.005	3	AT5G25980.1,AT5G25980.2,AT5G25980.3	S
<annotation protein_description=211	AT1G21680.1	no	0.9765	Symbols: DPP6 N-terminal domain-like protein chr1:7613028-7615148 FORWARD LENGTH=706	Eukaryota	Streptophyta	Brassicales	Brassicaceae	Arabidopsis	Arabidopsis thaliana	0.9765	2.7	1	0.006	0.031	106	706	22.77	0.9765	1	0.0039	1	AT1G21680.1	S

## Sheet: Gey_uninf_1st
protein group	name	pseudo name	group probability	annotation	classification1	classification2	classification3	classification4	classification5	classification6	probability	percent coverage	total number unique peptides	pct spectrum ids	confidence	R L count	length	OI_VALUE	PROTEINPROPHET_PROBABILITY	TOTAL_SPECTRAL_COUNTS	APEX_PROTEIN_ABUNDANCE	NUMBER_OF_DEGENERATE_PROTEINS	IDS_DEGENERATE_PROTEINS	Secreted
<annotation protein_description=105	AT3G57260.1	no	1	Symbols: BGL2, PR2, BG2, PR-2 beta-1,3-glucanase 2 chr3:21188709-21189822 REVERSE LENGTH=339	Eukaryota	Streptophyta	Brassicales	Brassicaceae	Arabidopsis	Arabidopsis thaliana	1	61.4	8222	18.167	1	44	339	9.65	1	8222	93.8621	1	AT3G57260.1	S
<annotation protein_description=211	AT1G75040.1	20	1	Symbols: PR5, PR-5 pathogenesis-related gene 5 chr1:28177754-28178731 FORWARD LENGTH=239	Eukaryota	Streptophyta	Brassicales	Brassicaceae	Arabidopsis	Arabidopsis thaliana	1	69.9	3849	7.324	1	24	239	7.27	1	3849	58.3248	1	AT1G75040.1	S
<annotation protein_description=104	AT3G57240.1	no	1	Symbols: BG3 beta-1,3-glucanase 3 chr3:21181916-21183045 REVERSE LENGTH=341	Eukaryota	Streptophyta	Brassicales	Brassicaceae	Arabidopsis	Arabidopsis thaliana	1	82.7	5774	11.897	1	54	341	14.7	1	5774	43.2712	1	AT3G57240.1	S
<annotation protein_description=47	AT2G14610.1	no	1	Symbols: PR1, PR 1, ATPR1 pathogenesis-related gene 1 chr2:6241944-6242429 REVERSE LENGTH=161	Eukaryota	Streptophyta	Brassicales	Brassicaceae	Arabidopsis	Arabidopsis thaliana	1	67.7	880	1.778	1	21	161	4.37	1	880	22.184	1	AT2G14610.1	S
<annotation protein_description=149	AT5G10760.1	no	1	Symbols: Eukaryotic aspartyl protease family protein chr5:3400671-3402165 REVERSE LENGTH=464	Eukaryota	Streptophyta	Brassicales	Brassicaceae	Arabidopsis	Arabidopsis thaliana	1	22.8	1074	1.453	1	44	464	5.41	1	1074	21.8699	1	AT5G10760.1	S
<annotation protein_description=186	AT5G67360.1	no	1	Symbols: ARA12 Subtilase family protein chr5:26872192-26874465 REVERSE LENGTH=757	Eukaryota	Streptophyta	Brassicales	Brassicaceae	Arabidopsis	Arabidopsis thaliana	1	40.8	3027	6.217	1	85	757	16.71	1	3027	19.9561	1	AT5G67360.1	S
<annotation protein_description=212	AT1G76160.1	21	1	Symbols: sks5 SKU5 similar 5 chr1:28578211-28581020 REVERSE LENGTH=541	Eukaryota	Streptophyta	Brassicales	Brassicaceae	Arabidopsis	Arabidopsis thaliana	1	37.9	1671	3.068	1	76	541	16.07	1	1671	11.4551	1	AT1G76160.1	S
<annotation protein_description=245	AT4G23170.1	54	1	Symbols: EP1, CRK9 receptor-like protein kinase-related family protein chr4:12135205-12136002 FORWARD LENGTH=265	Eukaryota	Streptophyta	Brassicales	Brassicaceae	Arabidopsis	Arabidopsis thaliana	1	23	324	0.355	1	41	265	4.35	1	324	8.2053	1	AT4G23170.1	S
<annotation protein_description=4	AT1G09750.1	no	1	Symbols: Eukaryotic aspartyl protease family protein chr1:3157541-3158960 FORWARD LENGTH=449	Eukaryota	Streptophyta	Brassicales	Brassicaceae	Arabidopsis	Arabidopsis thaliana	1	22.9	434	0.549	1	62	449	6.08	1	434	7.8636	1	AT1G09750.1	S
<annotation protein_description=62	AT2G43570.1	no	1	Symbols: CHI chitinase, putative chr2:18076389-18077435 REVERSE LENGTH=277	Eukaryota	Streptophyta	Brassicales	Brassicaceae	Arabidopsis	Arabidopsis thaliana	1	56	419	0.835	1	24	277	7.28	1	419	6.3404	1	AT2G43570.1	S
<annotation protein_description=124	AT4G27520.1	no	1	Symbols: ENODL2, AtENODL2 early nodulin-like protein 2 chr4:13750668-13751819 REVERSE LENGTH=349	Eukaryota	Streptophyta	Brassicales	Brassicaceae	Arabidopsis	Arabidopsis thaliana	1	20.9	494	1.001	1	21	349	10.04	1	494	5.4204	1	AT4G27520.1	S
<annotation protein_description=216	AT2G15130.1	25	1	Symbols: Plant basic secretory protein (BSP) family protein chr2:6565154-6565831 FORWARD LENGTH=225	Eukaryota	Streptophyta	Brassicales	Brassicaceae	Arabidopsis	Arabidopsis thaliana	1	68	303	1.343	1	32	225	8.15	1	303	4.0956	1	AT2G15130.1	S
<annotation protein_description=216	AT2G15220.1	25	1	Symbols: Plant basic secretory protein (BSP) family protein chr2:6608689-6609366 FORWARD LENGTH=225	Eukaryota	Streptophyta	Brassicales	Brassicaceae	Arabidopsis	Arabidopsis thaliana	1	47.1	318	1.18	1	30	225	8.62	1	318	4.064	1	AT2G15220.1	S
<annotation protein_description=144	AT5G08380.1	no	1	Symbols: AtAGAL1, AGAL1 alpha-galactosidase 1 chr5:2694851-2697616 REVERSE LENGTH=410	Eukaryota	Streptophyta	Brassicales	Brassicaceae	Arabidopsis	Arabidopsis thaliana	1	49.3	476	0.892	1	51	410	13.07	1	476	4.0121	1	AT5G08380.1	S
<annotation protein_description=158	AT5G20630.1	no	1	Symbols: GLP3, GLP3A, GLP3B, ATGER3, GER3 germin 3 chr5:6975315-6975950 REVERSE LENGTH=211	Eukaryota	Streptophyta	Brassicales	Brassicaceae	Arabidopsis	Arabidopsis thaliana	1	29.4	122	0.217	1	24	211	3.41	1	122	3.9413	1	AT5G20630.1	S
<annotation protein_description=122	AT4G25000.1	no	1	Symbols: ATAMY1, AMY1 alpha-amylase-like chr4:12852109-12853825 REVERSE LENGTH=423	Eukaryota	Streptophyta	Brassicales	Brassicaceae	Arabidopsis	Arabidopsis thaliana	1	54.1	450	0.802	1	50	423	14.69	1	450	3.3746	1	AT4G25000.1	S
<annotation protein_description=161	AT5G26000.1	no	1	Symbols: TGG1, BGLU38 thioglucoside glucohydrolase 1 chr5:9079678-9082347 REVERSE LENGTH=541	Eukaryota	Streptophyta	Brassicales	Brassicaceae	Arabidopsis	Arabidopsis thaliana	1	36.8	558	0.95	1	66	541	21.38	1	558	2.8751	2	AT5G26000.2,AT5G26000.1	S
<annotation protein_description=161	AT5G26000.2	no	1	Symbols: TGG1, BGLU38 thioglucoside glucohydrolase 1 chr5:9080009-9082347 REVERSE LENGTH=456	Eukaryota	Streptophyta	Brassicales	Brassicaceae	Arabidopsis	Arabidopsis thaliana	1	36.8	558	0.95	1	55	456	21.38	1	558	2.8751	2	AT5G26000.2,AT5G26000.1	S
<annotation protein_description=38	AT1G78830.1	no	1	Symbols: Curculin-like (mannose-binding) lectin family protein chr1:29637141-29638508 REVERSE LENGTH=455	Eukaryota	Streptophyta	Brassicales	Brassicaceae	Arabidopsis	Arabidopsis thaliana	1	40	340	0.573	1	62	455	15.98	1	340	2.3439	1	AT1G78830.1	S
<annotation protein_description=98	AT3G54400.1	no	1	Symbols: Eukaryotic aspartyl protease family protein chr3:20140291-20142599 REVERSE LENGTH=425	Eukaryota	Streptophyta	Brassicales	Brassicaceae	Arabidopsis	Arabidopsis thaliana	1	18.6	206	0.334	1	66	425	10.74	1	206	2.113	1	AT3G54400.1	S
<annotation protein_description=201	AT1G33590.1	10	1	Symbols: Leucine-rich repeat (LRR) family protein chr1:12177788-12179221 FORWARD LENGTH=477	Eukaryota	Streptophyta	Brassicales	Brassicaceae	Arabidopsis	Arabidopsis thaliana	1	37.5	318	0.52	1	86	477	16.64	1	318	2.1053	1	AT1G33590.1	S
<annotation protein_description=39	AT1G78850.1	no	1	Symbols: D-mannose binding lectin protein with Apple-like carbohydrate-binding domain chr1:29642072-29643397 REVERSE LENGTH=441	Eukaryota	Streptophyta	Brassicales	Brassicaceae	Arabidopsis	Arabidopsis thaliana	1	40.1	301	0.436	1	56	441	16.5	1	301	2.0096	1	AT1G78850.1	S
<annotation protein_description=210	AT1G66970.1	19	1	Symbols: SVL2 SHV3-like 2 chr1:24992746-24996005 REVERSE LENGTH=763	Eukaryota	Streptophyta	Brassicales	Brassicaceae	Arabidopsis	Arabidopsis thaliana	1	32.4	401	1.023	1	108	763	22.92	1	401	1.9273	1	AT1G66970.1	S
<annotation protein_description=157	AT5G20230.1	no	1	Symbols: ATBCB, BCB, SAG14 blue-copper-binding protein chr5:6826626-6827408 FORWARD LENGTH=196	Eukaryota	Streptophyta	Brassicales	Brassicaceae	Arabidopsis	Arabidopsis thaliana	1	21.4	43	0.076	1	12	196	2.52	1	43	1.8797	1	AT5G20230.1	S
<annotation protein_description=43	AT1G79720.1	no	1	Symbols: Eukaryotic aspartyl protease family protein chr1:29997259-29998951 REVERSE LENGTH=484	Eukaryota	Streptophyta	Brassicales	Brassicaceae	Arabidopsis	Arabidopsis thaliana	1	25.2	207	0.431	1	70	484	12.76	1	207	1.7871	1	AT1G79720.1	S
<annotation protein_description=243	AT4G20830.1	52	1	Symbols: FAD-binding Berberine family protein chr4:11155486-11157577 FORWARD LENGTH=570	Eukaryota	Streptophyta	Brassicales	Brassicaceae	Arabidopsis	Arabidopsis thaliana	1	45.6	304	0.586	1	73	570	21.5	1	304	1.5576	2	AT4G20830.2,AT4G20830.1	S
<annotation protein_description=243	AT4G20830.2	52	1	Symbols: FAD-binding Berberine family protein chr4:11155486-11157108 FORWARD LENGTH=540	Eukaryota	Streptophyta	Brassicales	Brassicaceae	Arabidopsis	Arabidopsis thaliana	1	45.6	304	0.586	1	67	540	21.5	1	304	1.5576	2	AT4G20830.2,AT4G20830.1	S
<annotation protein_description=19	AT1G33610.1	no	1	Symbols: Leucine-rich repeat (LRR) family protein chr1:12188910-12190346 FORWARD LENGTH=478	Eukaryota	Streptophyta	Brassicales	Brassicaceae	Arabidopsis	Arabidopsis thaliana	1	22.4	195	0.336	1	99	478	14.77	1	195	1.4544	1	AT1G33610.1	S
<annotation protein_description=55	AT2G26440.1	no	1	Symbols: Plant invertase/pectin methylesterase inhibitor superfamily chr2:11247407-11249407 FORWARD LENGTH=547	Eukaryota	Streptophyta	Brassicales	Brassicaceae	Arabidopsis	Arabidopsis thaliana	1	13.7	209	0.397	1	71	547	16.32	1	209	1.4108	1	AT2G26440.1	S
<annotation protein_description=46	AT2G04780.1	no	1	Symbols: FLA7 FASCICLIN-like arabinoogalactan 7 chr2:1677488-1678252 FORWARD LENGTH=254	Eukaryota	Streptophyta	Brassicales	Brassicaceae	Arabidopsis	Arabidopsis thaliana	1	11.4	60	0.103	1	30	254	5.21	1	60	1.2686	2	AT2G04780.2,AT2G04780.1	S
<annotation protein_description=46	AT2G04780.2	no	1	Symbols: FLA7 FASCICLIN-like arabinoogalactan 7 chr2:1677488-1678252 FORWARD LENGTH=254	Eukaryota	Streptophyta	Brassicales	Brassicaceae	Arabidopsis	Arabidopsis thaliana	1	11.4	60	0.103	1	30	254	5.21	1	60	1.2686	2	AT2G04780.2,AT2G04780.1	S
<annotation protein_description=208	AT1G64760.1	17	1	Symbols: O-Glycosyl hydrolases family 17 protein chr1:24054220-24056194 REVERSE LENGTH=481	Eukaryota	Streptophyta	Brassicales	Brassicaceae	Arabidopsis	Arabidopsis thaliana	1	20.2	92	0.153	1	52	481	8.11	1	92	1.2497	2	AT1G64760.2,AT1G64760.1	S
<annotation protein_description=208	AT1G64760.2	17	1	Symbols: O-Glycosyl hydrolases family 17 protein chr1:24054220-24056194 REVERSE LENGTH=481	Eukaryota	Streptophyta	Brassicales	Brassicaceae	Arabidopsis	Arabidopsis thaliana	1	20.2	92	0.153	1	52	481	8.11	1	92	1.2497	2	AT1G64760.2,AT1G64760.1	S
<annotation protein_description=172	AT5G47550.1	no	1	Symbols: Cystatin/monellin superfamily protein chr5:19286596-19286964 REVERSE LENGTH=122	Eukaryota	Streptophyta	Brassicales	Brassicaceae	Arabidopsis	Arabidopsis thaliana	1	41	60	0.109	1	18	122	5.37	1	60	1.2308	1	AT5G47550.1	S
<annotation protein_description=230	AT3G45970.1	39	1	Symbols: ATEXLA1, EXPL1, ATEXPL1, ATHEXP BETA 2.1, EXLA1 expansin-like A1 chr3:16896238-16897189 FORWARD LENGTH=265	Eukaryota	Streptophyta	Brassicales	Brassicaceae	Arabidopsis	Arabidopsis thaliana	1	45.3	85	0.143	1	24	265	8.26	1	85	1.1336	1	AT3G45970.1	S
<annotation protein_description=252	AT4G34180.1	61	1	Symbols: Cyclase family protein chr4:16370060-16371383 REVERSE LENGTH=255	Eukaryota	Streptophyta	Brassicales	Brassicaceae	Arabidopsis	Arabidopsis thaliana	1	41.6	82	0.119	1	45	255	8.64	1	82	1.0455	1	AT4G34180.1	S
<annotation protein_description=54	AT2G25060.1	no	1	Symbols: ENODL14, AtENODL14 early nodulin-like protein 14 chr2:10662308-10662930 FORWARD LENGTH=182	Eukaryota	Streptophyta	Brassicales	Brassicaceae	Arabidopsis	Arabidopsis thaliana	1	34.6	56	0.102	1	21	182	6.26	1	56	0.9854	1	AT2G25060.1	S
<annotation protein_description=91	AT3G49120.1	no	1	Symbols: ATPERX34, PERX34, PRXCB, ATPCB, PRX34 peroxidase CB chr3:18207819-18210041 FORWARD LENGTH=353	Eukaryota	Streptophyta	Brassicales	Brassicaceae	Arabidopsis	Arabidopsis thaliana	1	29.2	70	0.116	1	64	353	8.51	1	70	0.9061	1	AT3G49120.1	S
<annotation protein_description=142	AT5G08260.1	no	1	Symbols: scpl35 serine carboxypeptidase-like 35 chr5:2657236-2661272 FORWARD LENGTH=480	Eukaryota	Streptophyta	Brassicales	Brassicaceae	Arabidopsis	Arabidopsis thaliana	1	22.7	99	0.193	1	57	480	12.37	1	99	0.8816	1	AT5G08260.1	S
<annotation protein_description=37	AT1G78820.1	no	1	Symbols: D-mannose binding lectin protein with Apple-like carbohydrate-binding domain chr1:29634401-29635768 REVERSE LENGTH=455	Eukaryota	Streptophyta	Brassicales	Brassicaceae	Arabidopsis	Arabidopsis thaliana	1	31.6	105	0.134	1	62	455	13.24	1	105	0.8736	1	AT1G78820.1	S
<annotation protein_description=137	AT5G04885.1	no	1	Symbols: Glycosyl hydrolase family protein chr5:1423369-1426628 FORWARD LENGTH=665	Eukaryota	Streptophyta	Brassicales	Brassicaceae	Arabidopsis	Arabidopsis thaliana	1	19.5	113	0.216	1	82	665	14.54	1	113	0.8561	1	AT5G04885.1	S
<annotation protein_description=205	AT1G56130.1	14	1	Symbols: Leucine-rich repeat transmembrane protein kinase chr1:20994931-21000887 REVERSE LENGTH=1032	Eukaryota	Streptophyta	Brassicales	Brassicaceae	Arabidopsis	Arabidopsis thaliana	1	6.2	234	0.334	1	173	1032	30.24	1	234	0.8524	1	AT1G56130.1	S
<annotation protein_description=140	AT5G06860.1	no	1	Symbols: PGIP1, ATPGIP1 polygalacturonase inhibiting protein 1 chr5:2132373-2133434 FORWARD LENGTH=330	Eukaryota	Streptophyta	Brassicales	Brassicaceae	Arabidopsis	Arabidopsis thaliana	1	25.8	83	0.16	1	59	330	10.91	1	83	0.838	1	AT5G06860.1	S
<annotation protein_description=173	AT5G48540.1	no	1	Symbols: receptor-like protein kinase-related family protein chr5:19669096-19669887 REVERSE LENGTH=263	Eukaryota	Streptophyta	Brassicales	Brassicaceae	Arabidopsis	Arabidopsis thaliana	1	28.1	86	0.176	1	36	263	11.34	1	86	0.8354	1	AT5G48540.1	S
<annotation protein_description=49	AT2G17120.1	no	1	Symbols: LYM2 lysm domain GPI-anchored protein 2 precursor chr2:7459156-7460648 FORWARD LENGTH=350	Eukaryota	Streptophyta	Brassicales	Brassicaceae	Arabidopsis	Arabidopsis thaliana	1	27.1	40	0.064	1	50	350	5.88	1	40	0.7494	1	AT2G17120.1	S
<annotation protein_description=243	AT4G20840.1	52	1	Symbols: FAD-binding Berberine family protein chr4:11157916-11159535 FORWARD LENGTH=539	Eukaryota	Streptophyta	Brassicales	Brassicaceae	Arabidopsis	Arabidopsis thaliana	1	34.1	153	0.341	1	65	539	22.8	1	153	0.7392	1	AT4G20840.1	S
<annotation protein_description=221	AT2G45470.1	30	1	Symbols: FLA8, AGP8 FASCICLIN-like arabinogalactan protein 8 chr2:18742797-18744059 REVERSE LENGTH=420	Eukaryota	Streptophyta	Brassicales	Brassicaceae	Arabidopsis	Arabidopsis thaliana	1	13.8	62	0.088	1	50	420	9.35	1	62	0.7305	1	AT2G45470.1	S
<annotation protein_description=199	AT1G26380.1	8	1	Symbols: FAD-binding Berberine family protein chr1:9126901-9128508 REVERSE LENGTH=535	Eukaryota	Streptophyta	Brassicales	Brassicaceae	Arabidopsis	Arabidopsis thaliana	1	26.5	134	0.236	1	71	535	20.33	1	134	0.7261	1	AT1G26380.1	S
<annotation protein_description=134	AT4G36945.1	no	1	Symbols: PLC-like phosphodiesterases superfamily protein chr4:17420098-17422047 REVERSE LENGTH=408	Eukaryota	Streptophyta	Brassicales	Brassicaceae	Arabidopsis	Arabidopsis thaliana	1	18.9	61	0.129	1	47	408	9.6	1	61	0.7	1	AT4G36945.1	S
<annotation protein_description=88	AT3G32980.1	no	1	Symbols: Peroxidase superfamily protein chr3:13526404-13529949 REVERSE LENGTH=352	Eukaryota	Streptophyta	Brassicales	Brassicaceae	Arabidopsis	Arabidopsis thaliana	1	27.6	51	0.085	1	58	352	8.1	1	51	0.6936	1	AT3G32980.1	S
<annotation protein_description=219	AT2G28470.1	28	1	Symbols: BGAL8 beta-galactosidase 8 chr2:12169047-12173164 REVERSE LENGTH=852	Eukaryota	Streptophyta	Brassicales	Brassicaceae	Arabidopsis	Arabidopsis thaliana	1	32.5	140	0.25	1	95	852	22.91	1	140	0.6731	2	AT2G28470.2,AT2G28470.1	S
<annotation protein_description=219	AT2G28470.2	28	1	Symbols: BGAL8 beta-galactosidase 8 chr2:12169047-12173146 REVERSE LENGTH=846	Eukaryota	Streptophyta	Brassicales	Brassicaceae	Arabidopsis	Arabidopsis thaliana	1	32.5	140	0.25	1	95	846	22.91	1	140	0.6731	2	AT2G28470.2,AT2G28470.1	S
<annotation protein_description=336	AT5G44130.1	no	0.9987	Symbols: FLA13 FASCICLIN-like arabinogalactan protein 13 precursor chr5:17761128-17761871 FORWARD LENGTH=247	Eukaryota	Streptophyta	Brassicales	Brassicaceae	Arabidopsis	Arabidopsis thaliana	0.9987	13.4	35	0.033	0.99	42	247	5.75	0.9987	35	0.6696	1	AT5G44130.1	S
<annotation protein_description=93	AT3G51330.1	no	1	Symbols: Eukaryotic aspartyl protease family protein chr3:19053480-19056152 REVERSE LENGTH=529	Eukaryota	Streptophyta	Brassicales	Brassicaceae	Arabidopsis	Arabidopsis thaliana	1	10.2	76	0.152	1	90	529	12.56	1	76	0.6665	1	AT3G51330.1	S
<annotation protein_description=139	AT5G06720.1	no	1	Symbols: ATPA2, PA2 peroxidase 2 chr5:2077567-2078857 REVERSE LENGTH=335	Eukaryota	Streptophyta	Brassicales	Brassicaceae	Arabidopsis	Arabidopsis thaliana	1	12.8	19	0.038	0.997	46	335	3.29	1	19	0.6362	1	AT5G06720.1	S
<annotation protein_description=72	AT3G04010.1	no	1	Symbols: O-Glycosyl hydrolases family 17 protein chr3:1036879-1039263 REVERSE LENGTH=491	Eukaryota	Streptophyta	Brassicales	Brassicaceae	Arabidopsis	Arabidopsis thaliana	1	11	41	0.064	1	52	491	7.51	1	41	0.6014	1	AT3G04010.1	S
<annotation protein_description=45	AT2G01820.1	no	1	Symbols: Leucine-rich repeat protein kinase family protein chr2:357664-360681 REVERSE LENGTH=943	Eukaryota	Streptophyta	Brassicales	Brassicaceae	Arabidopsis	Arabidopsis thaliana	1	12.1	153	0.304	1	144	943	28.64	1	153	0.5885	1	AT2G01820.1	S
<annotation protein_description=118	AT4G19810.1	no	1	Symbols: Glycosyl hydrolase family protein with chitinase insertion domain chr4:10764151-10765753 REVERSE LENGTH=379	Eukaryota	Streptophyta	Brassicales	Brassicaceae	Arabidopsis	Arabidopsis thaliana	1	29.3	42	0.092	1	42	379	8.03	1	42	0.5762	1	AT4G19810.1	S
<annotation protein_description=99	AT3G54420.1	no	1	Symbols: ATEP3, ATCHITIV, CHIV, EP3 homolog of carrot EP3-3 chitinase chr3:20145935-20147034 FORWARD LENGTH=273	Eukaryota	Streptophyta	Brassicales	Brassicaceae	Arabidopsis	Arabidopsis thaliana	1	19.8	33	0.063	1	26	273	6.6	1	33	0.5508	1	AT3G54420.1	S
<annotation protein_description=113	AT4G12730.1	no	1	Symbols: FLA2 FASCICLIN-like arabinogalactan 2 chr4:7491598-7492809 REVERSE LENGTH=403	Eukaryota	Streptophyta	Brassicales	Brassicaceae	Arabidopsis	Arabidopsis thaliana	1	11.2	55	0.1	1	47	403	11.24	1	55	0.539	1	AT4G12730.1	S
<annotation protein_description=58	AT2G28100.1	no	1	Symbols: ATFUC1, FUC1 alpha-L-fucosidase 1 chr2:11974803-11976489 FORWARD LENGTH=506	Eukaryota	Streptophyta	Brassicales	Brassicaceae	Arabidopsis	Arabidopsis thaliana	1	22.1	83	0.147	1	71	506	17.72	1	83	0.516	1	AT2G28100.1	S
<annotation protein_description=155	AT5G19240.1	no	1	Symbols: Glycoprotein membrane precursor GPI-anchored chr5:6470209-6470981 FORWARD LENGTH=199	Eukaryota	Streptophyta	Brassicales	Brassicaceae	Arabidopsis	Arabidopsis thaliana	1	13.1	9	0.018	0.999	34	199	2.02	1	9	0.4908	1	AT5G19240.1	S
<annotation protein_description=266	AT5G20950.1	75	1	Symbols: Glycosyl hydrolase family protein chr5:7107609-7110775 REVERSE LENGTH=624	Eukaryota	Streptophyta	Brassicales	Brassicaceae	Arabidopsis	Arabidopsis thaliana	1	22.6	70	0.168	1	75	624	15.93	1	70	0.484	2	AT5G20950.1,AT5G20950.2	S
<annotation protein_description=266	AT5G20950.2	75	1	Symbols: Glycosyl hydrolase family protein chr5:7107609-7110775 REVERSE LENGTH=624	Eukaryota	Streptophyta	Brassicales	Brassicaceae	Arabidopsis	Arabidopsis thaliana	1	22.6	70	0.168	1	75	624	15.93	1	70	0.484	2	AT5G20950.1,AT5G20950.2	S
<annotation protein_description=272	AT5G42240.1	81	1	Symbols: scpl42 serine carboxypeptidase-like 42 chr5:16888717-16890931 FORWARD LENGTH=473	Eukaryota	Streptophyta	Brassicales	Brassicaceae	Arabidopsis	Arabidopsis thaliana	1	23.9	71	0.119	1	64	473	16.46	1	71	0.4751	1	AT5G42240.1	S
<annotation protein_description=74	AT3G07320.1	no	1	Symbols: O-Glycosyl hydrolases family 17 protein chr3:2332324-2333925 REVERSE LENGTH=460	Eukaryota	Streptophyta	Brassicales	Brassicaceae	Arabidopsis	Arabidopsis thaliana	1	16.7	46	0.065	1	65	460	10.89	1	46	0.4653	1	AT3G07320.1	S
<annotation protein_description=259	AT5G11420.1	68	1	Symbols: Protein of unknown function, DUF642 chr5:3644655-3646991 FORWARD LENGTH=366	Eukaryota	Streptophyta	Brassicales	Brassicaceae	Arabidopsis	Arabidopsis thaliana	1	21	37	0.061	1	43	366	8.79	1	37	0.4637	1	AT5G11420.1	S
<annotation protein_description=160	AT5G25090.1	no	1	Symbols: ENODL13, AtENODL13 early nodulin-like protein 13 chr5:8647117-8647755 REVERSE LENGTH=186	Eukaryota	Streptophyta	Brassicales	Brassicaceae	Arabidopsis	Arabidopsis thaliana	1	23.1	29	0.061	1	25	186	6.92	1	29	0.4616	1	AT5G25090.1	S
<annotation protein_description=13	AT1G28290.1	no	1	Symbols: AGP31 arabinogalactan protein 31 chr1:9889331-9890843 REVERSE LENGTH=359	Eukaryota	Streptophyta	Brassicales	Brassicaceae	Arabidopsis	Arabidopsis thaliana	1	16.5	25	0.05	1	21	359	6.03	1	25	0.4567	2	AT1G28290.1,AT1G28290.2	S
<annotation protein_description=13	AT1G28290.2	no	1	Symbols: AGP31 arabinogalactan protein 31 chr1:9889331-9890843 REVERSE LENGTH=315	Eukaryota	Streptophyta	Brassicales	Brassicaceae	Arabidopsis	Arabidopsis thaliana	1	16.5	25	0.05	1	21	315	6.03	1	25	0.4567	2	AT1G28290.1,AT1G28290.2	S
<annotation protein_description=267	AT5G34940.2	76	1	Symbols: AtGUS3, GUS3 glucuronidase 3 chr5:13235912-13238718 REVERSE LENGTH=536	Eukaryota	Streptophyta	Brassicales	Brassicaceae	Arabidopsis	Arabidopsis thaliana	1	19.6	61	0.111	1	73	536	14.99	1	61	0.4482	1	AT5G34940.2	S
<annotation protein_description=125	AT4G29360.1	no	1	Symbols: O-Glycosyl hydrolases family 17 protein chr4:14451562-14453687 REVERSE LENGTH=534	Eukaryota	Streptophyta	Brassicales	Brassicaceae	Arabidopsis	Arabidopsis thaliana	1	12.5	31	0.05	1	54	534	7.72	1	31	0.4423	2	AT4G29360.2,AT4G29360.1	S
<annotation protein_description=125	AT4G29360.2	no	1	Symbols: O-Glycosyl hydrolases family 17 protein chr4:14451881-14453687 REVERSE LENGTH=488	Eukaryota	Streptophyta	Brassicales	Brassicaceae	Arabidopsis	Arabidopsis thaliana	1	12.5	31	0.05	1	49	488	7.72	1	31	0.4423	2	AT4G29360.2,AT4G29360.1	S
<annotation protein_description=138	AT5G05340.1	no	1	Symbols: Peroxidase superfamily protein chr5:1579142-1580819 REVERSE LENGTH=324	Eukaryota	Streptophyta	Brassicales	Brassicaceae	Arabidopsis	Arabidopsis thaliana	1	42.6	32	0.069	1	45	324	8.63	1	32	0.4084	1	AT5G05340.1	S
<annotation protein_description=236	AT4G02330.1	45	1	Symbols: ATPMEPCRB Plant invertase/pectin methylesterase inhibitor superfamily chr4:1032479-1034928 FORWARD LENGTH=573	Eukaryota	Streptophyta	Brassicales	Brassicaceae	Arabidopsis	Arabidopsis thaliana	1	4	33	0.065	1	74	573	8.95	1	33	0.4061	1	AT4G02330.1	S
<annotation protein_description=262	AT5G13980.1	71	1	Symbols: Glycosyl hydrolase family 38 protein chr5:4508626-4514334 FORWARD LENGTH=1024	Eukaryota	Streptophyta	Brassicales	Brassicaceae	Arabidopsis	Arabidopsis thaliana	1	19.5	110	0.206	1	134	1024	30.83	1	110	0.393	2	AT5G13980.2,AT5G13980.1	S
<annotation protein_description=262	AT5G13980.2	71	1	Symbols: Glycosyl hydrolase family 38 protein chr5:4508626-4514334 FORWARD LENGTH=1024	Eukaryota	Streptophyta	Brassicales	Brassicaceae	Arabidopsis	Arabidopsis thaliana	1	19.5	110	0.206	1	134	1024	30.83	1	110	0.393	2	AT5G13980.2,AT5G13980.1	S
<annotation protein_description=273	AT5G45280.2	82	1	Symbols: Pectinacetylesterase family protein chr5:18346862-18349488 FORWARD LENGTH=391	Eukaryota	Streptophyta	Brassicales	Brassicaceae	Arabidopsis	Arabidopsis thaliana	1	22	45	0.088	1	36	391	12.62	1	45	0.3928	1	AT5G45280.2	S
<annotation protein_description=350	AT1G03870.1	no	0.9972	Symbols: FLA9 FASCICLIN-like arabinoogalactan 9 chr1:982625-983368 REVERSE LENGTH=247	Eukaryota	Streptophyta	Brassicales	Brassicaceae	Arabidopsis	Arabidopsis thaliana	0.9972	9.7	20	0.062	0.722	36	247	5.6	0.9972	20	0.3923	1	AT1G03870.1	S
<annotation protein_description=178	AT5G55730.1	no	1	Symbols: FLA1 FASCICLIN-like arabinogalactan 1 chr5:22558375-22560392 REVERSE LENGTH=424	Eukaryota	Streptophyta	Brassicales	Brassicaceae	Arabidopsis	Arabidopsis thaliana	1	17.7	47	0.108	1	54	424	13.85	1	47	0.3738	2	AT5G55730.1,AT5G55730.2	S
<annotation protein_description=178	AT5G55730.2	no	1	Symbols: FLA1 FASCICLIN-like arabinogalactan 1 chr5:22558375-22560392 REVERSE LENGTH=424	Eukaryota	Streptophyta	Brassicales	Brassicaceae	Arabidopsis	Arabidopsis thaliana	1	17.7	47	0.108	1	54	424	13.85	1	47	0.3738	2	AT5G55730.1,AT5G55730.2	S
<annotation protein_description=15	AT1G30720.1	no	1	Symbols: FAD-binding Berberine family protein chr1:10898197-10899780 FORWARD LENGTH=527	Eukaryota	Streptophyta	Brassicales	Brassicaceae	Arabidopsis	Arabidopsis thaliana	1	15.9	56	0.069	1	82	527	16.59	1	56	0.3718	1	AT1G30720.1	S
<annotation protein_description=83	AT3G23490.1	no	1	Symbols: CYN cyanase chr3:8423238-8424415 REVERSE LENGTH=168	Eukaryota	Streptophyta	Brassicales	Brassicaceae	Arabidopsis	Arabidopsis thaliana	1	29.8	23	0.044	1	24	168	6.85	1	23	0.3698	1	AT3G23490.1	S
<annotation protein_description=133	AT4G36010.1	no	1	Symbols: Pathogenesis-related thaumatin superfamily protein chr4:17039472-17040976 REVERSE LENGTH=301	Eukaryota	Streptophyta	Brassicales	Brassicaceae	Arabidopsis	Arabidopsis thaliana	1	7.6	8	0.017	0.669	25	301	2.46	1	8	0.3582	2	AT4G36010.2,AT4G36010.1	S
<annotation protein_description=133	AT4G36010.2	no	1	Symbols: Pathogenesis-related thaumatin superfamily protein chr4:17039472-17040976 REVERSE LENGTH=301	Eukaryota	Streptophyta	Brassicales	Brassicaceae	Arabidopsis	Arabidopsis thaliana	1	7.6	8	0.017	0.669	25	301	2.46	1	8	0.3582	2	AT4G36010.2,AT4G36010.1	S
<annotation protein_description=119	AT4G23500.1	no	1	Symbols: Pectin lyase-like superfamily protein chr4:12264640-12267074 FORWARD LENGTH=495	Eukaryota	Streptophyta	Brassicales	Brassicaceae	Arabidopsis	Arabidopsis thaliana	1	12.5	27	0.055	1	67	495	8.39	1	27	0.3545	1	AT4G23500.1	S
<annotation protein_description=148	AT5G10560.1	no	1	Symbols: Glycosyl hydrolase family protein chr5:3336335-3339351 REVERSE LENGTH=792	Eukaryota	Streptophyta	Brassicales	Brassicaceae	Arabidopsis	Arabidopsis thaliana	1	15.3	77	0.138	1	110	792	24.02	1	77	0.3531	1	AT5G10560.1	S
<annotation protein_description=96	AT3G52880.2	no	1	Symbols: ATMDAR1, MDAR1 monodehydroascorbate reductase 1 chr3:19601477-19604366 REVERSE LENGTH=466	Eukaryota	Streptophyta	Brassicales	Brassicaceae	Arabidopsis	Arabidopsis thaliana	1	41	69	0.139	1	57	466	21.67	1	69	0.3507	2	AT3G52880.1,AT3G52880.2	S
<annotation protein_description=339	AT1G77630.1	no	0.9985	Symbols: Peptidoglycan-binding LysM domain-containing protein chr1:29173726-29175387 FORWARD LENGTH=423	Eukaryota	Streptophyta	Brassicales	Brassicaceae	Arabidopsis	Arabidopsis thaliana	0.9985	2.6	15	0.022	0.397	53	423	4.78	0.9985	15	0.3451	1	AT1G77630.1	S
<annotation protein_description=270	AT5G38940.1	79	1	Symbols: RmlC-like cupins superfamily protein chr5:15588771-15589526 FORWARD LENGTH=223	Eukaryota	Streptophyta	Brassicales	Brassicaceae	Arabidopsis	Arabidopsis thaliana	1	17.5	5	0.011	0.998	31	223	1.6	1	5	0.3442	1	AT5G38940.1	S
<annotation protein_description=244	AT4G20860.1	53	1	Symbols: FAD-binding Berberine family protein chr4:11172726-11174318 FORWARD LENGTH=530	Eukaryota	Streptophyta	Brassicales	Brassicaceae	Arabidopsis	Arabidopsis thaliana	1	22.8	74	0.166	1	84	530	23.71	1	74	0.3438	1	AT4G20860.1	S
<annotation protein_description=253	AT4G34480.1	62	1	Symbols: O-Glycosyl hydrolases family 17 protein chr4:16481147-16483988 REVERSE LENGTH=504	Eukaryota	Streptophyta	Brassicales	Brassicaceae	Arabidopsis	Arabidopsis thaliana	1	9.3	31	0.062	1	46	504	10.03	1	31	0.3404	1	AT4G34480.1	S
<annotation protein_description=10	AT1G21090.1	no	1	Symbols: Cupredoxin superfamily protein chr1:7384854-7386199 FORWARD LENGTH=242	Eukaryota	Streptophyta	Brassicales	Brassicaceae	Arabidopsis	Arabidopsis thaliana	1	5.4	11	0.024	0.757	27	242	3.66	1	11	0.331	1	AT1G21090.1	S
<annotation protein_description=250	AT4G31140.1	59	1	Symbols: O-Glycosyl hydrolases family 17 protein chr4:15141581-15143188 FORWARD LENGTH=484	Eukaryota	Streptophyta	Brassicales	Brassicaceae	Arabidopsis	Arabidopsis thaliana	1	13.6	32	0.059	1	65	484	10.86	1	32	0.3246	1	AT4G31140.1	S
<annotation protein_description=197	AT1G21750.1	6	1	Symbols: ATPDIL1-1, ATPDI5, PDI5, PDIL1-1 PDI-like 1-1 chr1:7645767-7648514 FORWARD LENGTH=501	Eukaryota	Streptophyta	Brassicales	Brassicaceae	Arabidopsis	Arabidopsis thaliana	1	44.1	83	0.174	1	44	501	29.34	1	83	0.3116	1	AT1G21750.1	S
<annotation protein_description=116	AT4G16500.1	no	1	Symbols: Cystatin/monellin superfamily protein chr4:9301530-9301883 REVERSE LENGTH=117	Eukaryota	Streptophyta	Brassicales	Brassicaceae	Arabidopsis	Arabidopsis thaliana	1	37.6	14	0.026	1	15	117	5	1	14	0.3084	1	AT4G16500.1	S
<annotation protein_description=150	AT5G11720.1	no	1	Symbols: Glycosyl hydrolases family 31 protein chr5:3776840-3780025 FORWARD LENGTH=902	Eukaryota	Streptophyta	Brassicales	Brassicaceae	Arabidopsis	Arabidopsis thaliana	1	19.4	76	0.15	1	128	902	28.81	1	76	0.2906	1	AT5G11720.1	S
<annotation protein_description=65	AT2G44790.1	no	1	Symbols: UCC2 uclacyanin 2 chr2:18462182-18463232 REVERSE LENGTH=202	Eukaryota	Streptophyta	Brassicales	Brassicaceae	Arabidopsis	Arabidopsis thaliana	1	20.3	9	0.019	0.978	13	202	3.7	1	9	0.2679	1	AT2G44790.1	S
<annotation protein_description=224	AT3G15356.1	33	1	Symbols: Legume lectin family protein chr3:5174603-5175418 REVERSE LENGTH=271	Eukaryota	Streptophyta	Brassicales	Brassicaceae	Arabidopsis	Arabidopsis thaliana	1	33.2	23	0.038	1	32	271	9.56	1	23	0.265	1	AT3G15356.1	S
<annotation protein_description=202	AT1G51805.1	11	1	Symbols: Leucine-rich repeat protein kinase family protein chr1:19221187-19225590 REVERSE LENGTH=884	Eukaryota	Streptophyta	Brassicales	Brassicaceae	Arabidopsis	Arabidopsis thaliana	1	10.7	56	0.097	1	128	884	24.54	1	56	0.2513	1	AT1G51805.1	S
<annotation protein_description=229	AT3G43670.1	38	1	Symbols: Copper amine oxidase family protein chr3:15567144-15569734 FORWARD LENGTH=687	Eukaryota	Streptophyta	Brassicales	Brassicaceae	Arabidopsis	Arabidopsis thaliana	1	11.8	42	0.073	1	94	687	18.42	1	42	0.2511	1	AT3G43670.1	S
<annotation protein_description=131	AT4G34260.1	no	1	Symbols: FUC95A 1,2-alpha-L-fucosidases chr4:16398130-16401591 FORWARD LENGTH=843	Eukaryota	Streptophyta	Brassicales	Brassicaceae	Arabidopsis	Arabidopsis thaliana	1	13	64	0.12	1	122	843	28.44	1	64	0.2479	1	AT4G34260.1	S
<annotation protein_description=200	AT1G32960.1	9	1	Symbols: ATSBT3.3, SBT3.3 Subtilase family protein chr1:11945351-11948429 FORWARD LENGTH=777	Eukaryota	Streptophyta	Brassicales	Brassicaceae	Arabidopsis	Arabidopsis thaliana	1	22.3	53	0.089	1	96	777	23.65	1	53	0.2468	1	AT1G32960.1	S
<annotation protein_description=127	AT4G31840.1	no	1	Symbols: ENODL15, AtENODL15 early nodulin-like protein 15 chr4:15401798-15402426 FORWARD LENGTH=177	Eukaryota	Streptophyta	Brassicales	Brassicaceae	Arabidopsis	Arabidopsis thaliana	1	21.5	15	0.027	1	15	177	6.83	1	15	0.2419	1	AT4G31840.1	S
<annotation protein_description=76	AT3G08030.1	no	1	Symbols: Protein of unknown function, DUF642 chr3:2564191-2565819 FORWARD LENGTH=365	Eukaryota	Streptophyta	Brassicales	Brassicaceae	Arabidopsis	Arabidopsis thaliana	1	25.4	24	0.039	1	41	365	10.98	1	24	0.2407	2	AT3G08030.1,AT3G08030.2	S
<annotation protein_description=34	AT1G77510.1	no	1	Symbols: ATPDIL1-2, PDI6, ATPDI6, PDIL1-2 PDI-like 1-2 chr1:29126742-29129433 FORWARD LENGTH=508	Eukaryota	Streptophyta	Brassicales	Brassicaceae	Arabidopsis	Arabidopsis thaliana	1	32.1	56	0.128	1	45	508	25.92	1	56	0.238	1	AT1G77510.1	S
<annotation protein_description=27	AT1G51890.1	no	1	Symbols: Leucine-rich repeat protein kinase family protein chr1:19274802-19278528 REVERSE LENGTH=876	Eukaryota	Streptophyta	Brassicales	Brassicaceae	Arabidopsis	Arabidopsis thaliana	1	6.4	44	0.066	0.999	129	876	20.83	1	44	0.2327	2	AT1G51890.2,AT1G51890.1	S
<annotation protein_description=27	AT1G51890.2	no	1	Symbols: Leucine-rich repeat protein kinase family protein chr1:19274802-19278528 REVERSE LENGTH=828	Eukaryota	Streptophyta	Brassicales	Brassicaceae	Arabidopsis	Arabidopsis thaliana	1	6.4	44	0.066	0.999	119	828	20.83	1	44	0.2327	2	AT1G51890.2,AT1G51890.1	S
<annotation protein_description=156	AT5G19890.1	no	1	Symbols: Peroxidase superfamily protein chr5:6724372-6725877 REVERSE LENGTH=328	Eukaryota	Streptophyta	Brassicales	Brassicaceae	Arabidopsis	Arabidopsis thaliana	1	22.3	19	0.033	1	53	328	9.08	1	19	0.2305	1	AT5G19890.1	S
<annotation protein_description=349	AT4G39730.1	no	0.9975	Symbols: Lipase/lipooxygenase, PLAT/LH2 family protein chr4:18432950-18433581 FORWARD LENGTH=181	Eukaryota	Streptophyta	Brassicales	Brassicaceae	Arabidopsis	Arabidopsis thaliana	0.9975	17.1	7	0.011	0.994	27	181	3.38	0.9975	7	0.2275	1	AT4G39730.1	S
<annotation protein_description=29	AT1G56340.1	no	1	Symbols: CRT1, CRT1a, AtCRT1a calreticulin 1a chr1:21090059-21092630 REVERSE LENGTH=425	Eukaryota	Streptophyta	Brassicales	Brassicaceae	Arabidopsis	Arabidopsis thaliana	1	23.3	35	0.05	1	27	425	17.21	1	35	0.224	2	AT1G56340.1,AT1G56340.2	S
<annotation protein_description=29	AT1G56340.2	no	1	Symbols: CRT1, CRT1a, AtCRT1a calreticulin 1a chr1:21090022-21092630 REVERSE LENGTH=424	Eukaryota	Streptophyta	Brassicales	Brassicaceae	Arabidopsis	Arabidopsis thaliana	1	23.3	35	0.05	1	35	424	17.21	1	35	0.224	2	AT1G56340.1,AT1G56340.2	S
<annotation protein_description=271	AT5G39120.1	80	1	Symbols: RmlC-like cupins superfamily protein chr5:15662705-15663486 REVERSE LENGTH=221	Eukaryota	Streptophyta	Brassicales	Brassicaceae	Arabidopsis	Arabidopsis thaliana	1	15.4	10	0.021	0.799	20	221	4.92	1	10	0.2239	3	AT5G39150.1,AT5G39120.1,AT5G39180.1	S
<annotation protein_description=271	AT5G39150.1	80	1	Symbols: RmlC-like cupins superfamily protein chr5:15670008-15670789 REVERSE LENGTH=221	Eukaryota	Streptophyta	Brassicales	Brassicaceae	Arabidopsis	Arabidopsis thaliana	1	15.4	10	0.021	0.799	21	221	4.92	1	10	0.2239	3	AT5G39150.1,AT5G39120.1,AT5G39180.1	S
<annotation protein_description=271	AT5G39180.1	80	1	Symbols: RmlC-like cupins superfamily protein chr5:15683572-15684353 REVERSE LENGTH=221	Eukaryota	Streptophyta	Brassicales	Brassicaceae	Arabidopsis	Arabidopsis thaliana	1	15.4	10	0.021	0.799	21	221	4.92	1	10	0.2239	3	AT5G39150.1,AT5G39120.1,AT5G39180.1	S
<annotation protein_description=291	AT4G12880.1	no	0.9999	Symbols: ENODL19, AtENODL19 early nodulin-like protein 19 chr4:7544572-7545226 REVERSE LENGTH=141	Eukaryota	Streptophyta	Brassicales	Brassicaceae	Arabidopsis	Arabidopsis thaliana	0.9999	14.6	9	0.018	0.95	21	141	4.43	0.9999	9	0.2237	2	AT4G12880.1,AT4G12880.2	S
<annotation protein_description=168	AT5G42100.1	no	1	Symbols: ATBG_PPAP, ATBG_PAP, BG_PPAP beta-1,3-glucanase_putative chr5:16829460-16831168 REVERSE LENGTH=425	Eukaryota	Streptophyta	Brassicales	Brassicaceae	Arabidopsis	Arabidopsis thaliana	1	19.9	15	0.024	1	51	425	7.41	1	15	0.223	2	AT5G42100.2,AT5G42100.1	S
<annotation protein_description=168	AT5G42100.2	no	1	Symbols: ATBG_PPAP, ATBG_PAP beta-1,3-glucanase_putative chr5:16829897-16831168 REVERSE LENGTH=423	Eukaryota	Streptophyta	Brassicales	Brassicaceae	Arabidopsis	Arabidopsis thaliana	1	19.9	15	0.024	1	46	423	7.41	1	15	0.223	2	AT5G42100.2,AT5G42100.1	S
<annotation protein_description=77	AT3G10740.1	no	1	Symbols: ASD1, ARAF1, ARAF, ATASD1 alpha-L-arabinofuranosidase 1 chr3:3361031-3364573 REVERSE LENGTH=678	Eukaryota	Streptophyta	Brassicales	Brassicaceae	Arabidopsis	Arabidopsis thaliana	1	19.3	39	0.074	1	74	678	19.54	1	39	0.2198	1	AT3G10740.1	S
<annotation protein_description=200	AT1G32940.1	9	1	Symbols: ATSBT3.5, SBT3.5 Subtilase family protein chr1:11937634-11940856 FORWARD LENGTH=774	Eukaryota	Streptophyta	Brassicales	Brassicaceae	Arabidopsis	Arabidopsis thaliana	1	15.8	40	0.086	1	94	774	20.08	1	40	0.2194	1	AT1G32940.1	S
<annotation protein_description=454	AT1G64640.1	no	0.8481	Symbols: ENODL8, AtENODL8 early nodulin-like protein 8 chr1:24022482-24023151 REVERSE LENGTH=191	Eukaryota	Streptophyta	Brassicales	Brassicaceae	Arabidopsis	Arabidopsis thaliana	0.8481	7.3	7	0.012	0.013	20	191	3.03	0.8481	7	0.2158	1	AT1G64640.1	S
<annotation protein_description=153	AT5G18470.1	no	1	Symbols: Curculin-like (mannose-binding) lectin family protein chr5:6127952-6129193 FORWARD LENGTH=413	Eukaryota	Streptophyta	Brassicales	Brassicaceae	Arabidopsis	Arabidopsis thaliana	1	13.8	15	0.028	1	56	413	7.68	1	15	0.2151	1	AT5G18470.1	S
<annotation protein_description=11	AT1G21670.1	no	1	Symbols: LOCATED IN: cell wall, plant-type cell wall; EXPRESSED IN: 23 plant structures; EXPRESSED DURING: 14 growth stages; CONTAINS InterPro DOMAIN/s: WD40-like Beta Propeller (InterPro:IPR011659), Six-bladed beta-propeller, TolB-like (InterPro:IPR011042); BEST Arabidopsis thaliana protein match is: DPP6 N-terminal domain-like protein (TAIR:AT1G21680.1); Has 8461 Blast hits to 5060 proteins in …	Eukaryota	Streptophyta	Brassicales	Brassicaceae	Arabidopsis	Arabidopsis thaliana	1	24.2	49	0.091	1	88	703	25.63	1	49	0.2106	1	AT1G21670.1	S
<annotation protein_description=112	AT4G12420.1	no	1	Symbols: SKU5 Cupredoxin superfamily protein chr4:7349941-7352868 REVERSE LENGTH=587	Eukaryota	Streptophyta	Brassicales	Brassicaceae	Arabidopsis	Arabidopsis thaliana	1	12.1	36	0.071	1	70	587	19.12	1	36	0.2074	2	AT4G12420.2,AT4G12420.1	S
<annotation protein_description=112	AT4G12420.2	no	1	Symbols: SKU5 Cupredoxin superfamily protein chr4:7349941-7352868 REVERSE LENGTH=587	Eukaryota	Streptophyta	Brassicales	Brassicaceae	Arabidopsis	Arabidopsis thaliana	1	12.1	36	0.071	1	70	587	19.12	1	36	0.2074	2	AT4G12420.2,AT4G12420.1	S
<annotation protein_description=59	AT2G34930.1	no	1	Symbols: disease resistance family protein / LRR family protein chr2:14737169-14739886 REVERSE LENGTH=905	Eukaryota	Streptophyta	Brassicales	Brassicaceae	Arabidopsis	Arabidopsis thaliana	1	10.5	50	0.074	1	201	905	26.71	1	50	0.2062	1	AT2G34930.1	S
<annotation protein_description=170	AT5G44390.1	no	1	Symbols: FAD-binding Berberine family protein chr5:17882329-17884906 REVERSE LENGTH=542	Eukaryota	Streptophyta	Brassicales	Brassicaceae	Arabidopsis	Arabidopsis thaliana	1	20.8	41	0.077	1	67	542	22.7	1	41	0.1989	1	AT5G44390.1	S
<annotation protein_description=126	AT4G30270.1	no	1	Symbols: MERI5B, MERI-5, XTH24, SEN4 xyloglucan endotransglucosylase/hydrolase 24 chr4:14819445-14820448 REVERSE LENGTH=269	Eukaryota	Streptophyta	Brassicales	Brassicaceae	Arabidopsis	Arabidopsis thaliana	1	29.4	18	0.036	1	29	269	10.1	1	18	0.1963	1	AT4G30270.1	S
<annotation protein_description=183	AT5G64120.1	no	1	Symbols: Peroxidase superfamily protein chr5:25659551-25660946 REVERSE LENGTH=328	Eukaryota	Streptophyta	Brassicales	Brassicaceae	Arabidopsis	Arabidopsis thaliana	1	21.3	17	0.033	1	54	328	9.58	1	17	0.1954	1	AT5G64120.1	S
<annotation protein_description=217	AT2G18150.1	26	1	Symbols: Peroxidase superfamily protein chr2:7892298-7893586 REVERSE LENGTH=338	Eukaryota	Streptophyta	Brassicales	Brassicaceae	Arabidopsis	Arabidopsis thaliana	1	22.5	17	0.023	1	55	338	9.68	1	17	0.1934	1	AT2G18150.1	S
<annotation protein_description=63	AT2G44240.1	no	1	Symbols: Protein of Unknown Function (DUF239) chr2:18289964-18292204 FORWARD LENGTH=402	Eukaryota	Streptophyta	Brassicales	Brassicaceae	Arabidopsis	Arabidopsis thaliana	1	28.9	16	0.037	1	34	402	9.23	1	16	0.1909	1	AT2G44240.1	S
<annotation protein_description=420	AT5G15350.1	no	0.9453	Symbols: ENODL17, AtENODL17 early nodulin-like protein 17 chr5:4985184-4986154 REVERSE LENGTH=172	Eukaryota	Streptophyta	Brassicales	Brassicaceae	Arabidopsis	Arabidopsis thaliana	0.9453	19.2	8	0.015	0.058	19	172	4.6	0.9453	8	0.1811	1	AT5G15350.1	S
<annotation protein_description=52	AT2G22420.1	no	1	Symbols: Peroxidase superfamily protein chr2:9513341-9514484 FORWARD LENGTH=329	Eukaryota	Streptophyta	Brassicales	Brassicaceae	Arabidopsis	Arabidopsis thaliana	1	21.6	19	0.04	1	59	329	11.8	1	19	0.1773	1	AT2G22420.1	S
<annotation protein_description=2	AT1G09210.1	no	1	Symbols: CRT1b, AtCRT1b calreticulin 1b chr1:2973217-2976655 REVERSE LENGTH=424	Eukaryota	Streptophyta	Brassicales	Brassicaceae	Arabidopsis	Arabidopsis thaliana	1	18.6	30	0.036	1	30	424	19.37	1	30	0.1706	1	AT1G09210.1	S
<annotation protein_description=71	AT3G02740.1	no	1	Symbols: Eukaryotic aspartyl protease family protein chr3:590561-593089 FORWARD LENGTH=488	Eukaryota	Streptophyta	Brassicales	Brassicaceae	Arabidopsis	Arabidopsis thaliana	1	10.2	15	0.03	1	67	488	10.11	1	15	0.1634	1	AT3G02740.1	S
<annotation protein_description=214	AT2G01630.1	23	1	Symbols: O-Glycosyl hydrolases family 17 protein chr2:279541-281955 REVERSE LENGTH=501	Eukaryota	Streptophyta	Brassicales	Brassicaceae	Arabidopsis	Arabidopsis thaliana	1	7.2	11	0.024	0.992	62	501	7.51	1	11	0.1613	1	AT2G01630.1	S
<annotation protein_description=383	AT1G65900.1	no	0.9865	Symbols: unknown protein; FUNCTIONS IN: molecular_function unknown; INVOLVED IN: biological_process unknown; LOCATED IN: endomembrane system; EXPRESSED IN: 21 plant structures; EXPRESSED DURING: 13 growth stages; Has 306 Blast hits to 306 proteins in 119 species: Archae - 19; Bacteria - 238; Metazoa - 0; Fungi - 0; Plants - 34; Viruses - 0; Other Eukaryotes - 15 (source: NCBI BLink). chr1:2451602…	Eukaryota	Streptophyta	Brassicales	Brassicaceae	Arabidopsis	Arabidopsis thaliana	0.9865	11.3	15	0.02	0.832	51	408	10.2	0.9865	15	0.1598	1	AT1G65900.1	S
<annotation protein_description=66	AT2G45220.1	no	1	Symbols: Plant invertase/pectin methylesterase inhibitor superfamily chr2:18644281-18646394 REVERSE LENGTH=511	Eukaryota	Streptophyta	Brassicales	Brassicaceae	Arabidopsis	Arabidopsis thaliana	1	14.3	21	0.046	1	66	511	15.82	1	21	0.1462	1	AT2G45220.1	S
<annotation protein_description=30	AT1G64190.1	no	1	Symbols: 6-phosphogluconate dehydrogenase family protein chr1:23825549-23827012 REVERSE LENGTH=487	Eukaryota	Streptophyta	Brassicales	Brassicaceae	Arabidopsis	Arabidopsis thaliana	1	28.3	22	0.046	1	75	487	17.3	1	22	0.14	1	AT1G64190.1	S
<annotation protein_description=360	AT1G66250.1	no	0.9954	Symbols: O-Glycosyl hydrolases family 17 protein chr1:24693063-24695416 FORWARD LENGTH=505	Eukaryota	Streptophyta	Brassicales	Brassicaceae	Arabidopsis	Arabidopsis thaliana	0.9954	4.6	11	0.019	0.041	67	505	8.75	0.9954	11	0.1378	1	AT1G66250.1	S
<annotation protein_description=171	AT5G46960.1	no	1	Symbols: Plant invertase/pectin methylesterase inhibitor superfamily protein chr5:19062220-19062744 REVERSE LENGTH=174	Eukaryota	Streptophyta	Brassicales	Brassicaceae	Arabidopsis	Arabidopsis thaliana	1	28.7	9	0.014	1	25	174	7.33	1	9	0.1352	1	AT5G46960.1	S
<annotation protein_description=238	AT4G08780.1	47	1	Symbols: Peroxidase superfamily protein chr4:5604153-5608202 FORWARD LENGTH=346	Eukaryota	Streptophyta	Brassicales	Brassicaceae	Arabidopsis	Arabidopsis thaliana	1	22.5	18	0.021	1	60	346	15.1	1	18	0.1313	1	AT4G08780.1	S
<annotation protein_description=25	AT1G51800.1	no	1	Symbols: Leucine-rich repeat protein kinase family protein chr1:19214203-19217833 FORWARD LENGTH=894	Eukaryota	Streptophyta	Brassicales	Brassicaceae	Arabidopsis	Arabidopsis thaliana	1	7	28	0.057	1	134	894	23.93	1	28	0.1289	1	AT1G51800.1	S
<annotation protein_description=334	AT1G33600.1	no	0.9987	Symbols: Leucine-rich repeat (LRR) family protein chr1:12180776-12182212 FORWARD LENGTH=478	Eukaryota	Streptophyta	Brassicales	Brassicaceae	Arabidopsis	Arabidopsis thaliana	0.9987	9.6	14	0.021	0.997	93	478	12.06	0.9987	14	0.1277	1	AT1G33600.1	S
<annotation protein_description=143	AT5G08370.1	no	1	Symbols: AtAGAL2, AGAL2 alpha-galactosidase 2 chr5:2691116-2693441 REVERSE LENGTH=396	Eukaryota	Streptophyta	Brassicales	Brassicaceae	Arabidopsis	Arabidopsis thaliana	1	11.1	19	0.025	1	54	396	16.42	1	19	0.1274	2	AT5G08370.2,AT5G08370.1	S
<annotation protein_description=165	AT5G41670.1	no	1	Symbols: 6-phosphogluconate dehydrogenase family protein chr5:16665647-16667110 REVERSE LENGTH=487	Eukaryota	Streptophyta	Brassicales	Brassicaceae	Arabidopsis	Arabidopsis thaliana	1	22.6	21	0.048	1	76	487	19.77	1	21	0.117	2	AT5G41670.2,AT5G41670.1	S
<annotation protein_description=165	AT5G41670.2	no	1	Symbols: 6-phosphogluconate dehydrogenase family protein chr5:16665647-16667110 REVERSE LENGTH=487	Eukaryota	Streptophyta	Brassicales	Brassicaceae	Arabidopsis	Arabidopsis thaliana	1	22.6	21	0.048	1	76	487	19.77	1	21	0.117	2	AT5G41670.2,AT5G41670.1	S
<annotation protein_description=236	AT4G33220.1	45	1	Symbols: PME44, ATPME44 pectin methylesterase 44 chr4:16022506-16026130 FORWARD LENGTH=525	Eukaryota	Streptophyta	Brassicales	Brassicaceae	Arabidopsis	Arabidopsis thaliana	0.9965	11.6	16	0.023	1	76	525	15.37	0.9965	16	0.1142	1	AT4G33220.1	S
<annotation protein_description=242	AT4G20430.1	51	1	Symbols: Subtilase family protein chr4:11017656-11021105 REVERSE LENGTH=856	Eukaryota	Streptophyta	Brassicales	Brassicaceae	Arabidopsis	Arabidopsis thaliana	1	5.5	18	0.032	0.999	98	856	17.37	1	18	0.1141	2	AT4G20430.2,AT4G20430.1	S
<annotation protein_description=242	AT4G20430.2	51	1	Symbols: Subtilase family protein chr4:11017656-11021105 REVERSE LENGTH=832	Eukaryota	Streptophyta	Brassicales	Brassicaceae	Arabidopsis	Arabidopsis thaliana	1	5.5	18	0.032	0.999	95	832	17.37	1	18	0.1141	2	AT4G20430.2,AT4G20430.1	S
<annotation protein_description=283	AT1G05840.1	no	0.9999	Symbols: Eukaryotic aspartyl protease family protein chr1:1762843-1766150 REVERSE LENGTH=485	Eukaryota	Streptophyta	Brassicales	Brassicaceae	Arabidopsis	Arabidopsis thaliana	0.9999	6.8	12	0.023	0.991	71	485	11.66	0.9999	12	0.1133	1	AT1G05840.1	S
<annotation protein_description=317	AT2G02990.1	no	0.9993	Symbols: RNS1, ATRNS1 ribonuclease 1 chr2:873714-874667 FORWARD LENGTH=230	Eukaryota	Streptophyta	Brassicales	Brassicaceae	Arabidopsis	Arabidopsis thaliana	0.9993	15.2	5	0.011	0.903	23	230	4.92	0.9993	5	0.1118	1	AT2G02990.1	S
<annotation protein_description=166	AT5G41870.1	no	1	Symbols: Pectin lyase-like superfamily protein chr5:16758817-16760490 REVERSE LENGTH=449	Eukaryota	Streptophyta	Brassicales	Brassicaceae	Arabidopsis	Arabidopsis thaliana	1	13.1	14	0.023	1	51	449	13.88	1	14	0.1111	1	AT5G41870.1	S
<annotation protein_description=310	AT1G18970.1	no	0.9996	Symbols: GLP4 germin-like protein 4 chr1:6554702-6555364 REVERSE LENGTH=220	Eukaryota	Streptophyta	Brassicales	Brassicaceae	Arabidopsis	Arabidopsis thaliana	0.9996	15.9	4	0.008	0.978	31	220	4.2	0.9996	4	0.1048	1	AT1G18970.1	S
<annotation protein_description=35	AT1G78060.1	no	1	Symbols: Glycosyl hydrolase family protein chr1:29349796-29352868 REVERSE LENGTH=767	Eukaryota	Streptophyta	Brassicales	Brassicaceae	Arabidopsis	Arabidopsis thaliana	1	12.9	26	0.037	1	103	767	27.71	1	26	0.1033	1	AT1G78060.1	S
<annotation protein_description=78	AT3G14067.1	no	1	Symbols: Subtilase family protein chr3:4658421-4660754 REVERSE LENGTH=777	Eukaryota	Streptophyta	Brassicales	Brassicaceae	Arabidopsis	Arabidopsis thaliana	1	12.5	17	0.032	1	86	777	18.57	1	17	0.1008	1	AT3G14067.1	S
<annotation protein_description=56	AT2G27920.1	no	1	Symbols: SCPL51 serine carboxypeptidase-like 51 chr2:11885777-11889043 REVERSE LENGTH=461	Eukaryota	Streptophyta	Brassicales	Brassicaceae	Arabidopsis	Arabidopsis thaliana	1	12.1	11	0.025	1	61	461	12.82	1	11	0.0945	3	AT2G27920.3,AT2G27920.1,AT2G27920.2	S
<annotation protein_description=94	AT3G51550.1	no	1	Symbols: FER Malectin/receptor-like protein kinase family protein chr3:19117877-19120564 REVERSE LENGTH=895	Eukaryota	Streptophyta	Brassicales	Brassicaceae	Arabidopsis	Arabidopsis thaliana	1	7.8	21	0.04	1	111	895	24.9	1	21	0.0929	1	AT3G51550.1	S
<annotation protein_description=361	AT3G13560.1	no	0.9952	Symbols: O-Glycosyl hydrolases family 17 protein chr3:4425484-4427284 REVERSE LENGTH=505	Eukaryota	Streptophyta	Brassicales	Brassicaceae	Arabidopsis	Arabidopsis thaliana	0.9952	4.2	6	0.013	0.301	64	505	7.12	0.9952	6	0.0923	3	AT3G13560.3,AT3G13560.2,AT3G13560.1	S
<annotation protein_description=361	AT3G13560.2	no	0.9952	Symbols: O-Glycosyl hydrolases family 17 protein chr3:4425484-4427284 REVERSE LENGTH=505	Eukaryota	Streptophyta	Brassicales	Brassicaceae	Arabidopsis	Arabidopsis thaliana	0.9952	4.2	6	0.013	0.301	64	505	7.12	0.9952	6	0.0923	3	AT3G13560.3,AT3G13560.2,AT3G13560.1	S
<annotation protein_description=361	AT3G13560.3	no	0.9952	Symbols: O-Glycosyl hydrolases family 17 protein chr3:4425484-4427284 REVERSE LENGTH=505	Eukaryota	Streptophyta	Brassicales	Brassicaceae	Arabidopsis	Arabidopsis thaliana	0.9952	4.2	6	0.013	0.301	64	505	7.12	0.9952	6	0.0923	3	AT3G13560.3,AT3G13560.2,AT3G13560.1	S
<annotation protein_description=5	AT1G13900.1	no	1	Symbols: Purple acid phosphatases superfamily protein chr1:4753494-4755554 REVERSE LENGTH=656	Eukaryota	Streptophyta	Brassicales	Brassicaceae	Arabidopsis	Arabidopsis thaliana	1	7.9	13	0.023	1	69	656	16.81	1	13	0.0851	1	AT1G13900.1	S
<annotation protein_description=192	AT1G03220.1	1	1	Symbols: Eukaryotic aspartyl protease family protein chr1:787143-788444 FORWARD LENGTH=433	Eukaryota	Streptophyta	Brassicales	Brassicaceae	Arabidopsis	Arabidopsis thaliana	1	9.2	9	0.02	0.996	49	433	11.64	1	9	0.0851	1	AT1G03220.1	S
<annotation protein_description=141	AT5G07830.1	no	1	Symbols: AtGUS2, GUS2 glucuronidase 2 chr5:2504168-2506567 FORWARD LENGTH=543	Eukaryota	Streptophyta	Brassicales	Brassicaceae	Arabidopsis	Arabidopsis thaliana	1	8.3	10	0.017	0.992	82	543	13.25	1	10	0.0831	1	AT5G07830.1	S
<annotation protein_description=159	AT5G23870.1	no	1	Symbols: Pectinacetylesterase family protein chr5:8046309-8049999 REVERSE LENGTH=415	Eukaryota	Streptophyta	Brassicales	Brassicaceae	Arabidopsis	Arabidopsis thaliana	1	9.2	8	0.018	0.996	65	415	10.66	1	8	0.0826	3	AT5G23870.1,AT5G23870.3,AT5G23870.2	S
<annotation protein_description=159	AT5G23870.2	no	1	Symbols: Pectinacetylesterase family protein chr5:8045958-8049999 REVERSE LENGTH=436	Eukaryota	Streptophyta	Brassicales	Brassicaceae	Arabidopsis	Arabidopsis thaliana	1	9.2	8	0.018	0.996	69	436	10.66	1	8	0.0826	3	AT5G23870.1,AT5G23870.3,AT5G23870.2	S
<annotation protein_description=159	AT5G23870.3	no	1	Symbols: Pectinacetylesterase family protein chr5:8046060-8049999 REVERSE LENGTH=451	Eukaryota	Streptophyta	Brassicales	Brassicaceae	Arabidopsis	Arabidopsis thaliana	1	9.2	8	0.018	0.996	70	451	10.66	1	8	0.0826	3	AT5G23870.1,AT5G23870.3,AT5G23870.2	S
<annotation protein_description=384	AT2G04690.1	no	0.9865	Symbols: Pyridoxamine 5'-phosphate oxidase family protein chr2:1644628-1646179 FORWARD LENGTH=210	Eukaryota	Streptophyta	Brassicales	Brassicaceae	Arabidopsis	Arabidopsis thaliana	0.9865	15.8	5	0.011	0.069	34	210	6.87	0.9865	5	0.079	2	AT2G04690.1,AT2G04690.2	S
<annotation protein_description=384	AT2G04690.2	no	0.9865	Symbols: Pyridoxamine 5'-phosphate oxidase family protein chr2:1644628-1646035 FORWARD LENGTH=203	Eukaryota	Streptophyta	Brassicales	Brassicaceae	Arabidopsis	Arabidopsis thaliana	0.9865	15.8	5	0.011	0.069	32	203	6.87	0.9865	5	0.079	2	AT2G04690.1,AT2G04690.2	S
<annotation protein_description=86	AT3G26720.1	no	1	Symbols: Glycosyl hydrolase family 38 protein chr3:9816707-9823056 FORWARD LENGTH=1019	Eukaryota	Streptophyta	Brassicales	Brassicaceae	Arabidopsis	Arabidopsis thaliana	1	13.7	25	0.046	1	142	1019	35.43	1	25	0.0777	2	AT3G26720.1,AT3G26720.2	S
<annotation protein_description=86	AT3G26720.2	no	1	Symbols: Glycosyl hydrolase family 38 protein chr3:9816707-9822958 FORWARD LENGTH=943	Eukaryota	Streptophyta	Brassicales	Brassicaceae	Arabidopsis	Arabidopsis thaliana	1	13.7	25	0.046	1	130	943	35.43	1	25	0.0777	2	AT3G26720.1,AT3G26720.2	S
<annotation protein_description=289	AT3G46550.1	no	0.9999	Symbols: SOS5 Fasciclin-like arabinogalactan family protein chr3:17136612-17137874 REVERSE LENGTH=420	Eukaryota	Streptophyta	Brassicales	Brassicaceae	Arabidopsis	Arabidopsis thaliana	0.9999	7.6	6	0.014	0.481	71	420	8.57	0.9999	6	0.0771	1	AT3G46550.1	S
<annotation protein_description=378	AT2G43620.1	no	0.9903	Symbols: Chitinase family protein chr2:18093954-18095025 REVERSE LENGTH=283	Eukaryota	Streptophyta	Brassicales	Brassicaceae	Arabidopsis	Arabidopsis thaliana	0.9903	10.2	6	0.008	0.942	32	283	8.58	0.9903	6	0.0762	1	AT2G43620.1	S
<annotation protein_description=95	AT3G52840.1	no	1	Symbols: BGAL2 beta-galactosidase 2 chr3:19581244-19586097 FORWARD LENGTH=727	Eukaryota	Streptophyta	Brassicales	Brassicaceae	Arabidopsis	Arabidopsis thaliana	1	5.6	12	0.022	0.994	79	727	17.64	1	12	0.0749	1	AT3G52840.1	S
<annotation protein_description=174	AT5G49760.1	no	1	Symbols: Leucine-rich repeat protein kinase family protein chr5:20216679-20221052 FORWARD LENGTH=953	Eukaryota	Streptophyta	Brassicales	Brassicaceae	Arabidopsis	Arabidopsis thaliana	1	4.8	21	0.04	0.961	158	953	30.92	1	21	0.0748	1	AT5G49760.1	S
<annotation protein_description=369	AT5G55180.1	no	0.9942	Symbols: O-Glycosyl hydrolases family 17 protein chr5:22388834-22390550 FORWARD LENGTH=460	Eukaryota	Streptophyta	Brassicales	Brassicaceae	Arabidopsis	Arabidopsis thaliana	0.9942	10	9	0.014	0.934	48	460	13.43	0.9942	9	0.0733	2	AT5G55180.2,AT5G55180.1	S
<annotation protein_description=369	AT5G55180.2	no	0.9942	Symbols: O-Glycosyl hydrolases family 17 protein chr5:22388834-22390561 FORWARD LENGTH=465	Eukaryota	Streptophyta	Brassicales	Brassicaceae	Arabidopsis	Arabidopsis thaliana	0.9942	10	9	0.014	0.934	51	465	13.43	0.9942	9	0.0733	2	AT5G55180.2,AT5G55180.1	S
<annotation protein_description=67	AT2G47010.1	no	1	Symbols: unknown protein; FUNCTIONS IN: molecular_function unknown; INVOLVED IN: biological_process unknown; LOCATED IN: endomembrane system; EXPRESSED IN: 17 plant structures; EXPRESSED DURING: 10 growth stages; BEST Arabidopsis thaliana protein match is: unknown protein (TAIR:AT1G17030.1); Has 72 Blast hits to 72 proteins in 13 species: Archae - 0; Bacteria - 0; Metazoa - 0; Fungi - 0; Plants -…	Eukaryota	Streptophyta	Brassicales	Brassicaceae	Arabidopsis	Arabidopsis thaliana	1	6.9	9	0.017	0.923	62	493	13.89	1	9	0.0713	2	AT2G47010.2,AT2G47010.1	S
<annotation protein_description=67	AT2G47010.2	no	1	Symbols: unknown protein; FUNCTIONS IN: molecular_function unknown; INVOLVED IN: biological_process unknown; LOCATED IN: endomembrane system; EXPRESSED IN: 17 plant structures; EXPRESSED DURING: 10 growth stages; BEST Arabidopsis thaliana protein match is: unknown protein (TAIR:AT1G17030.1); Has 72 Blast hits to 72 proteins in 13 species: Archae - 0; Bacteria - 0; Metazoa - 0; Fungi - 0; Plants -…	Eukaryota	Streptophyta	Brassicales	Brassicaceae	Arabidopsis	Arabidopsis thaliana	1	6.9	9	0.017	0.923	62	493	13.89	1	9	0.0713	2	AT2G47010.2,AT2G47010.1	S
<annotation protein_description=220	AT2G34790.1	29	1	Symbols: MEE23, EDA28 FAD-binding Berberine family protein chr2:14673998-14677237 REVERSE LENGTH=532	Eukaryota	Streptophyta	Brassicales	Brassicaceae	Arabidopsis	Arabidopsis thaliana	1	16.2	13	0.027	1	73	532	21.58	1	13	0.0663	1	AT2G34790.1	S
<annotation protein_description=177	AT5G55480.1	no	1	Symbols: SVL1 SHV3-like 1 chr5:22474277-22477819 FORWARD LENGTH=766	Eukaryota	Streptophyta	Brassicales	Brassicaceae	Arabidopsis	Arabidopsis thaliana	1	7.4	14	0.031	1	107	766	23.53	1	14	0.0655	1	AT5G55480.1	S
<annotation protein_description=50	AT2G19190.1	no	1	Symbols: FRK1 FLG22-induced receptor-like kinase 1 chr2:8326067-8329893 REVERSE LENGTH=876	Eukaryota	Streptophyta	Brassicales	Brassicaceae	Arabidopsis	Arabidopsis thaliana	1	6.5	15	0.033	1	140	876	25.34	1	15	0.0652	1	AT2G19190.1	S
<annotation protein_description=380	AT1G22900.1	no	0.9888	Symbols: Disease resistance-responsive (dirigent-like protein) family protein chr1:8103910-8104491 REVERSE LENGTH=193	Eukaryota	Streptophyta	Brassicales	Brassicaceae	Arabidopsis	Arabidopsis thaliana	0.9888	10.4	3	0.008	0.069	26	193	5.05	0.9888	3	0.0647	1	AT1G22900.1	S
<annotation protein_description=275	AT5G59130.1	84	1	Symbols: Subtilase family protein chr5:23870192-23873691 REVERSE LENGTH=732	Eukaryota	Streptophyta	Brassicales	Brassicaceae	Arabidopsis	Arabidopsis thaliana	1	9.1	13	0.022	0.999	72	732	22.24	1	13	0.0643	2	AT5G59130.2,AT5G59130.1	S
<annotation protein_description=275	AT5G59130.2	84	1	Symbols: Subtilase family protein chr5:23870192-23873691 REVERSE LENGTH=726	Eukaryota	Streptophyta	Brassicales	Brassicaceae	Arabidopsis	Arabidopsis thaliana	1	9.1	13	0.022	0.999	71	726	22.24	1	13	0.0643	2	AT5G59130.2,AT5G59130.1	S
<annotation protein_description=31	AT1G65800.1	no	1	Symbols: ARK2, RK2 receptor kinase 2 chr1:24473166-24476523 FORWARD LENGTH=847	Eukaryota	Streptophyta	Brassicales	Brassicaceae	Arabidopsis	Arabidopsis thaliana	1	7.2	19	0.038	1	131	847	32.69	1	19	0.064	1	AT1G65800.1	S
<annotation protein_description=162	AT5G34850.1	no	1	Symbols: ATPAP26, PAP26 purple acid phosphatase 26 chr5:13108475-13111217 REVERSE LENGTH=475	Eukaryota	Streptophyta	Brassicales	Brassicaceae	Arabidopsis	Arabidopsis thaliana	1	8.6	10	0.02	0.918	52	475	17.76	1	10	0.062	1	AT5G34850.1	S
<annotation protein_description=286	AT2G30870.1	no	0.9999	Symbols: ATGSTF10, ERD13, ATGSTF4, GSTF10 glutathione S-transferase PHI 10 chr2:13141490-13142392 FORWARD LENGTH=215	Eukaryota	Streptophyta	Brassicales	Brassicaceae	Arabidopsis	Arabidopsis thaliana	0.9999	16.7	5	0.009	0.999	32	215	9.33	0.9999	5	0.059	1	AT2G30870.1	S
<annotation protein_description=101	AT3G55260.1	no	1	Symbols: HEXO1, ATHEX2 beta-hexosaminidase 1 chr3:20489317-20492858 FORWARD LENGTH=541	Eukaryota	Streptophyta	Brassicales	Brassicaceae	Arabidopsis	Arabidopsis thaliana	1	7.4	8	0.018	0.914	79	541	15.36	1	8	0.0573	1	AT3G55260.1	S
<annotation protein_description=154	AT5G19110.1	no	1	Symbols: Eukaryotic aspartyl protease family protein chr5:6411720-6413170 REVERSE LENGTH=405	Eukaryota	Streptophyta	Brassicales	Brassicaceae	Arabidopsis	Arabidopsis thaliana	1	9.1	9	0.016	1	57	405	17.33	1	9	0.0572	1	AT5G19110.1	S
<annotation protein_description=287	AT2G46930.1	no	0.9999	Symbols: Pectinacetylesterase family protein chr2:19283625-19286090 FORWARD LENGTH=416	Eukaryota	Streptophyta	Brassicales	Brassicaceae	Arabidopsis	Arabidopsis thaliana	0.9999	9.1	6	0.013	0.946	55	416	11.71	0.9999	6	0.0564	1	AT2G46930.1	S
<annotation protein_description=40	AT1G78860.1	no	1	Symbols: D-mannose binding lectin protein with Apple-like carbohydrate-binding domain chr1:29646168-29647499 REVERSE LENGTH=443	Eukaryota	Streptophyta	Brassicales	Brassicaceae	Arabidopsis	Arabidopsis thaliana	1	27.3	8	0.127	1	55	443	15.69	1	8	0.0561	1	AT1G78860.1	S
<annotation protein_description=217	AT5G06730.1	26	1	Symbols: Peroxidase superfamily protein chr5:2080207-2081621 REVERSE LENGTH=358	Eukaryota	Streptophyta	Brassicales	Brassicaceae	Arabidopsis	Arabidopsis thaliana	0.8912	12.6	3	0.013	0.999	45	358	5.31	0.8912	3	0.0554	1	AT5G06730.1	S
<annotation protein_description=341	AT5G46950.1	no	0.9982	Symbols: Plant invertase/pectin methylesterase inhibitor superfamily protein chr5:19059565-19060089 REVERSE LENGTH=174	Eukaryota	Streptophyta	Brassicales	Brassicaceae	Arabidopsis	Arabidopsis thaliana	0.9982	21.8	4	0.013	0.999	23	174	7.97	0.9982	4	0.0551	1	AT5G46950.1	S
<annotation protein_description=16	AT1G30730.1	no	1	Symbols: FAD-binding Berberine family protein chr1:10900854-10902434 FORWARD LENGTH=526	Eukaryota	Streptophyta	Brassicales	Brassicaceae	Arabidopsis	Arabidopsis thaliana	1	17.9	9	0.056	1	77	526	18.66	1	9	0.0531	1	AT1G30730.1	S
<annotation protein_description=227	AT3G19620.1	36	1	Symbols: Glycosyl hydrolase family protein chr3:6815613-6818308 REVERSE LENGTH=781	Eukaryota	Streptophyta	Brassicales	Brassicaceae	Arabidopsis	Arabidopsis thaliana	1	8.7	13	0.022	1	103	781	26.96	1	13	0.0531	1	AT3G19620.1	S
<annotation protein_description=247	AT4G25240.1	56	1	Symbols: SKS1 SKU5 similar 1 chr4:12930539-12933563 FORWARD LENGTH=589	Eukaryota	Streptophyta	Brassicales	Brassicaceae	Arabidopsis	Arabidopsis thaliana	1	6.8	10	0.022	0.962	79	589	20.77	1	10	0.053	1	AT4G25240.1	S
<annotation protein_description=181	AT5G63810.1	no	1	Symbols: BGAL10 beta-galactosidase 10 chr5:25537242-25541315 FORWARD LENGTH=741	Eukaryota	Streptophyta	Brassicales	Brassicaceae	Arabidopsis	Arabidopsis thaliana	1	10	11	0.024	1	73	741	22.97	1	11	0.0527	1	AT5G63810.1	S
<annotation protein_description=393	AT3G14920.1	no	0.9781	Symbols: Peptide-N4-(N-acetyl-beta-glucosaminyl)asparagine amidase A protein chr3:5018275-5020104 FORWARD LENGTH=609	Eukaryota	Streptophyta	Brassicales	Brassicaceae	Arabidopsis	Arabidopsis thaliana	0.9781	3.4	6	0.009	0.163	80	609	12.49	0.9781	6	0.0517	1	AT3G14920.1	S
<annotation protein_description=64	AT2G44570.1	no	1	Symbols: AtGH9B12, GH9B12 glycosyl hydrolase 9B12 chr2:18394425-18396268 REVERSE LENGTH=492	Eukaryota	Streptophyta	Brassicales	Brassicaceae	Arabidopsis	Arabidopsis thaliana	1	6.7	4	0.01	0.418	60	492	8.88	1	4	0.0496	1	AT2G44570.1	S
<annotation protein_description=353	AT1G21680.1	no	0.9969	Symbols: DPP6 N-terminal domain-like protein chr1:7613028-7615148 FORWARD LENGTH=706	Eukaryota	Streptophyta	Brassicales	Brassicaceae	Arabidopsis	Arabidopsis thaliana	0.9969	6.2	10	0.019	0.45	106	706	22.77	0.9969	10	0.0482	1	AT1G21680.1	S
<annotation protein_description=430	AT1G71950.1	no	0.9189	Symbols: Proteinase inhibitor, propeptide chr1:27080453-27081573 REVERSE LENGTH=136	Eukaryota	Streptophyta	Brassicales	Brassicaceae	Arabidopsis	Arabidopsis thaliana	0.9189	14.7	2	0.004	0.019	11	136	4.2	0.9189	2	0.0482	1	AT1G71950.1	S
<annotation protein_description=444	AT1G17860.1	no	0.879	Symbols: Kunitz family trypsin and protease inhibitor protein chr1:6149343-6149933 FORWARD LENGTH=196	Eukaryota	Streptophyta	Brassicales	Brassicaceae	Arabidopsis	Arabidopsis thaliana	0.879	5.1	5	0.008	0.012	24	196	10.36	0.879	5	0.0467	1	AT1G17860.1	S
<annotation protein_description=324	AT2G44450.1	99	0.9992	Symbols: BGLU15 beta glucosidase 15 chr2:18340966-18343744 FORWARD LENGTH=506	Eukaryota	Streptophyta	Brassicales	Brassicaceae	Arabidopsis	Arabidopsis thaliana	0.9986	4.2	8	0.012	0.351	60	506	19.06	0.9986	8	0.0461	2	AT2G44450.1,AT5G44640.1	S
<annotation protein_description=324	AT5G44640.1	99	0.9992	Symbols: BGLU13 beta glucosidase 13 chr5:18011146-18012669 FORWARD LENGTH=507	Eukaryota	Streptophyta	Brassicales	Brassicaceae	Arabidopsis	Arabidopsis thaliana	0.9986	4.2	8	0.012	0.351	59	507	19.06	0.9986	8	0.0461	2	AT2G44450.1,AT5G44640.1	S
<annotation protein_description=387	AT3G54600.1	110	0.9806	Symbols: Class I glutamine amidotransferase-like superfamily protein chr3:20211048-20212876 FORWARD LENGTH=399	Eukaryota	Streptophyta	Brassicales	Brassicaceae	Arabidopsis	Arabidopsis thaliana	0.9806	5.3	3	0.006	0.017	53	399	7.07	0.9806	3	0.0458	1	AT3G54600.1	S
<annotation protein_description=295	AT4G37530.1	no	0.9999	Symbols: Peroxidase superfamily protein chr4:17634786-17636082 FORWARD LENGTH=329	Eukaryota	Streptophyta	Brassicales	Brassicaceae	Arabidopsis	Arabidopsis thaliana	0.9999	13.1	5	0.01	0.998	46	329	12.14	0.9999	5	0.0453	2	AT4G37530.2,AT4G37530.1	S
<annotation protein_description=295	AT4G37530.2	no	0.9999	Symbols: Peroxidase superfamily protein chr4:17634786-17636008 FORWARD LENGTH=282	Eukaryota	Streptophyta	Brassicales	Brassicaceae	Arabidopsis	Arabidopsis thaliana	0.9999	13.1	5	0.01	0.998	40	282	12.14	0.9999	5	0.0453	2	AT4G37530.2,AT4G37530.1	S
<annotation protein_description=301	AT1G32860.1	no	0.9998	Symbols: Glycosyl hydrolase superfamily protein chr1:11907308-11908803 REVERSE LENGTH=426	Eukaryota	Streptophyta	Brassicales	Brassicaceae	Arabidopsis	Arabidopsis thaliana	0.9998	9.6	4	0.009	0.478	58	426	9.84	0.9998	4	0.0447	1	AT1G32860.1	S
<annotation protein_description=347	AT1G26940.1	no	0.9975	Symbols: Cyclophilin-like peptidyl-prolyl cis-trans isomerase family protein chr1:9343193-9344962 FORWARD LENGTH=226	Eukaryota	Streptophyta	Brassicales	Brassicaceae	Arabidopsis	Arabidopsis thaliana	0.9975	11.5	4	0.007	0.949	34	226	9.92	0.9975	4	0.0443	1	AT1G26940.1	S
<annotation protein_description=32	AT1G68560.1	no	1	Symbols: ATXYL1, XYL1, TRG1 alpha-xylosidase 1 chr1:25734435-25737897 REVERSE LENGTH=915	Eukaryota	Streptophyta	Brassicales	Brassicaceae	Arabidopsis	Arabidopsis thaliana	1	7.7	12	0.021	1	108	915	29.89	1	12	0.0442	1	AT1G68560.1	S
<annotation protein_description=436	AT1G21720.1	no	0.9039	Symbols: PBC1 proteasome beta subunit C1 chr1:7626394-7628070 FORWARD LENGTH=204	Eukaryota	Streptophyta	Brassicales	Brassicaceae	Arabidopsis	Arabidopsis thaliana	0.9039	6.9	2	0.005	0.012	31	204	4.53	0.9039	2	0.0439	3	AT1G77440.1,AT1G77440.2,AT1G21720.1	S
<annotation protein_description=436	AT1G77440.1	no	0.9039	Symbols: PBC2 20S proteasome beta subunit C2 chr1:29096334-29098105 FORWARD LENGTH=204	Eukaryota	Streptophyta	Brassicales	Brassicaceae	Arabidopsis	Arabidopsis thaliana	0.9039	6.9	2	0.005	0.012	31	204	4.53	0.9039	2	0.0439	3	AT1G77440.1,AT1G77440.2,AT1G21720.1	S
<annotation protein_description=436	AT1G77440.2	no	0.9039	Symbols: PBC2 20S proteasome beta subunit C2 chr1:29096020-29098105 FORWARD LENGTH=204	Eukaryota	Streptophyta	Brassicales	Brassicaceae	Arabidopsis	Arabidopsis thaliana	0.9039	6.9	2	0.005	0.012	31	204	4.53	0.9039	2	0.0439	3	AT1G77440.1,AT1G77440.2,AT1G21720.1	S
<annotation protein_description=321	AT3G62290.1	no	0.9992	Symbols: ATARFA1E, ARFA1E ADP-ribosylation factor A1E chr3:23052287-23053545 FORWARD LENGTH=181	Eukaryota	Streptophyta	Brassicales	Brassicaceae	Arabidopsis	Arabidopsis thaliana	0.9992	19.9	3	0.007	0.998	32	181	7.64	0.9992	3	0.0432	10	AT3G62290.2,AT1G70490.1,AT3G62290.1,AT5G14670.1,AT1G70490.2,AT1G23490.1,AT1G70490.3,AT2G47170.1,AT3G62290.3,AT1G10630.1	S
<annotation protein_description=321	AT3G62290.2	no	0.9992	Symbols: ARFA1E ADP-ribosylation factor A1E chr3:23052287-23053545 FORWARD LENGTH=181	Eukaryota	Streptophyta	Brassicales	Brassicaceae	Arabidopsis	Arabidopsis thaliana	0.9992	19.9	3	0.007	0.998	32	181	7.64	0.9992	3	0.0432	10	AT3G62290.2,AT1G70490.1,AT3G62290.1,AT5G14670.1,AT1G70490.2,AT1G23490.1,AT1G70490.3,AT2G47170.1,AT3G62290.3,AT1G10630.1	S
<annotation protein_description=321	AT3G62290.3	no	0.9992	Symbols: ARFA1E ADP-ribosylation factor A1E chr3:23052287-23053545 FORWARD LENGTH=181	Eukaryota	Streptophyta	Brassicales	Brassicaceae	Arabidopsis	Arabidopsis thaliana	0.9992	19.9	3	0.007	0.998	32	181	7.64	0.9992	3	0.0432	10	AT3G62290.2,AT1G70490.1,AT3G62290.1,AT5G14670.1,AT1G70490.2,AT1G23490.1,AT1G70490.3,AT2G47170.1,AT3G62290.3,AT1G10630.1	S
<annotation protein_description=455	AT5G62630.1	no	0.8457	Symbols: HIPL2 hipl2 protein precursor chr5:25143719-25146390 REVERSE LENGTH=696	Eukaryota	Streptophyta	Brassicales	Brassicaceae	Arabidopsis	Arabidopsis thaliana	0.8457	1.3	8	0.013	0.003	80	696	17.3	0.8457	8	0.043	1	AT5G62630.1	S
<annotation protein_description=450	AT5G42720.1	no	0.8541	Symbols: Glycosyl hydrolase family 17 protein chr5:17130535-17132763 FORWARD LENGTH=438	Eukaryota	Streptophyta	Brassicales	Brassicaceae	Arabidopsis	Arabidopsis thaliana	0.8541	3.2	5	0.01	0.005	62	438	11.21	0.8541	5	0.0419	1	AT5G42720.1	S
<annotation protein_description=415	AT2G29000.1	no	0.9519	Symbols: Leucine-rich repeat protein kinase family protein chr2:12460781-12465037 FORWARD LENGTH=872	Eukaryota	Streptophyta	Brassicales	Brassicaceae	Arabidopsis	Arabidopsis thaliana	0.9519	1.3	11	0.02	0.002	131	872	28.7	0.9519	11	0.0401	1	AT2G29000.1	S
<annotation protein_description=26	AT1G51850.1	no	1	Symbols: Leucine-rich repeat protein kinase family protein chr1:19252964-19256783 REVERSE LENGTH=865	Eukaryota	Streptophyta	Brassicales	Brassicaceae	Arabidopsis	Arabidopsis thaliana	1	6.7	7	0.015	1	119	865	20.2	1	7	0.0381	1	AT1G51850.1	S
<annotation protein_description=254	AT4G36195.1	63	1	Symbols: Serine carboxypeptidase S28 family protein chr4:17127202-17129787 FORWARD LENGTH=488	Eukaryota	Streptophyta	Brassicales	Brassicaceae	Arabidopsis	Arabidopsis thaliana	1	10.1	6	0.01	1	75	488	17.53	1	6	0.0377	3	AT4G36195.1,AT4G36195.3,AT4G36195.2	S
<annotation protein_description=254	AT4G36195.2	63	1	Symbols: Serine carboxypeptidase S28 family protein chr4:17127202-17129787 FORWARD LENGTH=477	Eukaryota	Streptophyta	Brassicales	Brassicaceae	Arabidopsis	Arabidopsis thaliana	1	10.1	6	0.01	1	75	477	17.53	1	6	0.0377	3	AT4G36195.1,AT4G36195.3,AT4G36195.2	S
<annotation protein_description=254	AT4G36195.3	63	1	Symbols: Serine carboxypeptidase S28 family protein chr4:17127202-17129787 FORWARD LENGTH=488	Eukaryota	Streptophyta	Brassicales	Brassicaceae	Arabidopsis	Arabidopsis thaliana	1	10.1	6	0.01	1	75	488	17.53	1	6	0.0377	3	AT4G36195.1,AT4G36195.3,AT4G36195.2	S
<annotation protein_description=107	AT3G61490.1	no	1	Symbols: Pectin lyase-like superfamily protein chr3:22758439-22760137 FORWARD LENGTH=476	Eukaryota	Streptophyta	Brassicales	Brassicaceae	Arabidopsis	Arabidopsis thaliana	1	8.2	4	0.01	0.676	47	476	11.98	1	4	0.0367	3	AT3G61490.1,AT3G61490.3,AT3G61490.2	S
<annotation protein_description=107	AT3G61490.2	no	1	Symbols: Pectin lyase-like superfamily protein chr3:22758439-22760137 FORWARD LENGTH=476	Eukaryota	Streptophyta	Brassicales	Brassicaceae	Arabidopsis	Arabidopsis thaliana	1	8.2	4	0.01	0.676	47	476	11.98	1	4	0.0367	3	AT3G61490.1,AT3G61490.3,AT3G61490.2	S
<annotation protein_description=107	AT3G61490.3	no	1	Symbols: Pectin lyase-like superfamily protein chr3:22758439-22760137 FORWARD LENGTH=476	Eukaryota	Streptophyta	Brassicales	Brassicaceae	Arabidopsis	Arabidopsis thaliana	1	8.2	4	0.01	0.676	47	476	11.98	1	4	0.0367	3	AT3G61490.1,AT3G61490.3,AT3G61490.2	S
<annotation protein_description=429	AT2G34510.1	115	0.919	Symbols: Protein of unknown function, DUF642 chr2:14544114-14546732 REVERSE LENGTH=401	Eukaryota	Streptophyta	Brassicales	Brassicaceae	Arabidopsis	Arabidopsis thaliana	0.9178	8.7	5	0.008	0.326	48	401	14.03	0.9178	5	0.036	1	AT2G34510.1	S
<annotation protein_description=435	AT3G62750.1	no	0.9052	Symbols: BGLU8 beta glucosidase 8 chr3:23214375-23216900 FORWARD LENGTH=497	Eukaryota	Streptophyta	Brassicales	Brassicaceae	Arabidopsis	Arabidopsis thaliana	0.9052	2.6	4	0.008	0.004	58	497	11.52	0.9052	4	0.0346	2	AT3G62750.1,AT4G27820.1	S
<annotation protein_description=435	AT4G27820.1	no	0.9052	Symbols: BGLU9 beta glucosidase 9 chr4:13857873-13860571 REVERSE LENGTH=506	Eukaryota	Streptophyta	Brassicales	Brassicaceae	Arabidopsis	Arabidopsis thaliana	0.9052	2.6	4	0.008	0.004	54	506	11.52	0.9052	4	0.0346	2	AT3G62750.1,AT4G27820.1	S
<annotation protein_description=442	AT1G11545.1	no	0.8816	Symbols: XTH8 xyloglucan endotransglucosylase/hydrolase 8 chr1:3878689-3880286 REVERSE LENGTH=305	Eukaryota	Streptophyta	Brassicales	Brassicaceae	Arabidopsis	Arabidopsis thaliana	0.8816	4.3	2	0.005	0.008	29	305	5.74	0.8816	2	0.0338	1	AT1G11545.1	S
<annotation protein_description=24	AT1G51790.1	no	1	Symbols: Leucine-rich repeat protein kinase family protein chr1:19206858-19210574 REVERSE LENGTH=882	Eukaryota	Streptophyta	Brassicales	Brassicaceae	Arabidopsis	Arabidopsis thaliana	1	3.9	7	0.016	0.92	132	882	23.47	1	7	0.0328	1	AT1G51790.1	S
<annotation protein_description=316	AT2G38380.1	96	0.9994	Symbols: Peroxidase superfamily protein chr2:16076443-16078314 FORWARD LENGTH=349	Eukaryota	Streptophyta	Brassicales	Brassicaceae	Arabidopsis	Arabidopsis thaliana	0.9994	11.2	2	0.005	0.717	60	349	6.75	0.9994	2	0.0326	1	AT2G38380.1	S
<annotation protein_description=344	AT1G47128.1	no	0.9978	Symbols: RD21, RD21A Granulin repeat cysteine protease family protein chr1:17283139-17285609 REVERSE LENGTH=462	Eukaryota	Streptophyta	Brassicales	Brassicaceae	Arabidopsis	Arabidopsis thaliana	0.9978	10.6	4	0.009	0.974	46	462	13.72	0.9978	4	0.032	1	AT1G47128.1	S
<annotation protein_description=202	AT5G59680.1	11	1	Symbols: Leucine-rich repeat protein kinase family protein chr5:24046792-24050801 FORWARD LENGTH=887	Eukaryota	Streptophyta	Brassicales	Brassicaceae	Arabidopsis	Arabidopsis thaliana	0.9439	7.2	7	0.016	0.95	142	887	23.76	0.9439	7	0.0306	1	AT5G59680.1	S
<annotation protein_description=307	AT1G54000.1	no	0.9997	Symbols: GDSL-like Lipase/Acylhydrolase superfamily protein chr1:20154548-20156365 REVERSE LENGTH=391	Eukaryota	Streptophyta	Brassicales	Brassicaceae	Arabidopsis	Arabidopsis thaliana	0.9997	9	4	0.007	0.831	43	391	14.73	0.9997	4	0.0299	1	AT1G54000.1	S
<annotation protein_description=89	AT3G45010.1	no	1	Symbols: scpl48 serine carboxypeptidase-like 48 chr3:16466328-16468845 FORWARD LENGTH=510	Eukaryota	Streptophyta	Brassicales	Brassicaceae	Arabidopsis	Arabidopsis thaliana	1	10	4	0.008	0.998	58	510	14.8	1	4	0.0297	1	AT3G45010.1	S
<annotation protein_description=261	AT5G12950.1	70	1	Symbols: Putative glycosyl hydrolase of unknown function (DUF1680) chr5:4093117-4096806 FORWARD LENGTH=861	Eukaryota	Streptophyta	Brassicales	Brassicaceae	Arabidopsis	Arabidopsis thaliana	1	8.2	8	0.011	0.994	121	861	29.62	1	8	0.0297	1	AT5G12950.1	S
<annotation protein_description=8	AT1G20160.1	no	1	Symbols: ATSBT5.2 Subtilisin-like serine endopeptidase family protein chr1:6990852-6993854 REVERSE LENGTH=769	Eukaryota	Streptophyta	Brassicales	Brassicaceae	Arabidopsis	Arabidopsis thaliana	1	4.8	6	0.012	0.704	62	769	22.42	1	6	0.0294	2	AT1G20160.1,AT1G20160.2	S
<annotation protein_description=70	AT3G02360.1	no	1	Symbols: 6-phosphogluconate dehydrogenase family protein chr3:482498-483958 FORWARD LENGTH=486	Eukaryota	Streptophyta	Brassicales	Brassicaceae	Arabidopsis	Arabidopsis thaliana	1	9.5	6	0.026	1	64	486	22.59	1	6	0.0292	2	AT3G02360.2,AT3G02360.1	S
<annotation protein_description=70	AT3G02360.2	no	1	Symbols: 6-phosphogluconate dehydrogenase family protein chr3:482498-483958 FORWARD LENGTH=486	Eukaryota	Streptophyta	Brassicales	Brassicaceae	Arabidopsis	Arabidopsis thaliana	1	9.5	6	0.026	1	64	486	22.59	1	6	0.0292	2	AT3G02360.2,AT3G02360.1	S
<annotation protein_description=348	AT3G14840.2	no	0.9975	Symbols: Leucine-rich repeat transmembrane protein kinase chr3:4988271-4993891 FORWARD LENGTH=1020	Eukaryota	Streptophyta	Brassicales	Brassicaceae	Arabidopsis	Arabidopsis thaliana	0.9975	7.1	10	0.012	0.998	151	1020	37.7	0.9975	10	0.0291	1	AT3G14840.2	S
<annotation protein_description=294	AT4G26140.1	no	0.9999	Symbols: BGAL12 beta-galactosidase 12 chr4:13243219-13247823 REVERSE LENGTH=728	Eukaryota	Streptophyta	Brassicales	Brassicaceae	Arabidopsis	Arabidopsis thaliana	0.9999	4.5	4	0.009	0.229	78	728	15.17	0.9999	4	0.029	1	AT4G26140.1	S
<annotation protein_description=355	AT5G03350.1	no	0.9966	Symbols: Legume lectin family protein chr5:815804-816628 REVERSE LENGTH=274	Eukaryota	Streptophyta	Brassicales	Brassicaceae	Arabidopsis	Arabidopsis thaliana	0.9966	8.8	2	0.005	0.638	29	274	7.59	0.9966	2	0.0289	1	AT5G03350.1	S
<annotation protein_description=375	AT1G11580.1	no	0.9913	Symbols: ATPMEPCRA, PMEPCRA methylesterase PCR A chr1:3888730-3890649 FORWARD LENGTH=557	Eukaryota	Streptophyta	Brassicales	Brassicaceae	Arabidopsis	Arabidopsis thaliana	0.9913	7	4	0.006	0.526	75	557	15.92	0.9913	4	0.0274	1	AT1G11580.1	S
<annotation protein_description=302	AT1G74790.1	no	0.9998	Symbols: catalytics chr1:28098912-28101673 FORWARD LENGTH=695	Eukaryota	Streptophyta	Brassicales	Brassicaceae	Arabidopsis	Arabidopsis thaliana	0.9998	4.9	4	0.006	0.807	71	695	16.11	0.9998	4	0.0273	1	AT1G74790.1	S
<annotation protein_description=328	AT1G65790.1	no	0.9989	Symbols: ARK1, RK1 receptor kinase 1 chr1:24468932-24472329 FORWARD LENGTH=843	Eukaryota	Streptophyta	Brassicales	Brassicaceae	Arabidopsis	Arabidopsis thaliana	0.9989	4.2	7	0.014	0.117	145	843	29.05	0.9989	7	0.0265	1	AT1G65790.1	S
<annotation protein_description=323	AT3G47800.1	no	0.9992	Symbols: Galactose mutarotase-like superfamily protein chr3:17634971-17636998 FORWARD LENGTH=358	Eukaryota	Streptophyta	Brassicales	Brassicaceae	Arabidopsis	Arabidopsis thaliana	0.9992	8.4	3	0.007	0.551	43	358	13.5	0.9992	3	0.0244	1	AT3G47800.1	S
<annotation protein_description=381	AT2G34070.1	109	0.9882	Symbols: TBL37 TRICHOME BIREFRINGENCE-LIKE 37 chr2:14387631-14390160 REVERSE LENGTH=385	Eukaryota	Streptophyta	Brassicales	Brassicaceae	Arabidopsis	Arabidopsis thaliana	0.9882	6.2	2	0.005	0.015	64	385	9.07	0.9882	2	0.024	1	AT2G34070.1	S
<annotation protein_description=335	AT2G37050.1	no	0.9987	Symbols: Leucine-rich repeat protein kinase family protein chr2:15569290-15573477 FORWARD LENGTH=933	Eukaryota	Streptophyta	Brassicales	Brassicaceae	Arabidopsis	Arabidopsis thaliana	0.9987	5.5	6	0.01	0.97	140	933	28.55	0.9987	6	0.0231	3	AT2G37050.1,AT2G37050.3,AT2G37050.2	S
<annotation protein_description=335	AT2G37050.2	no	0.9987	Symbols: Leucine-rich repeat protein kinase family protein chr2:15569290-15572545 FORWARD LENGTH=714	Eukaryota	Streptophyta	Brassicales	Brassicaceae	Arabidopsis	Arabidopsis thaliana	0.9987	5.5	6	0.01	0.97	111	714	28.55	0.9987	6	0.0231	3	AT2G37050.1,AT2G37050.3,AT2G37050.2	S
<annotation protein_description=335	AT2G37050.3	no	0.9987	Symbols: Leucine-rich repeat protein kinase family protein chr2:15569290-15573477 FORWARD LENGTH=934	Eukaryota	Streptophyta	Brassicales	Brassicaceae	Arabidopsis	Arabidopsis thaliana	0.9987	5.5	6	0.01	0.97	140	934	28.55	0.9987	6	0.0231	3	AT2G37050.1,AT2G37050.3,AT2G37050.2	S
<annotation protein_description=440	AT3G22060.1	no	0.8919	Symbols: Receptor-like protein kinase-related family protein chr3:7771065-7772137 FORWARD LENGTH=252	Eukaryota	Streptophyta	Brassicales	Brassicaceae	Arabidopsis	Arabidopsis thaliana	0.8919	6.7	2	0.005	0.009	34	252	8.88	0.8919	2	0.0221	1	AT3G22060.1	S
<annotation protein_description=212	AT1G41830.1	21	1	Symbols: SKS6 SKU5-similar 6 chr1:15603892-15607802 REVERSE LENGTH=542	Eukaryota	Streptophyta	Brassicales	Brassicaceae	Arabidopsis	Arabidopsis thaliana	1	15.3	3	0.681	1	81	542	15.64	1	3	0.0211	1	AT1G41830.1	S
<annotation protein_description=426	AT5G10770.1	no	0.9325	Symbols: Eukaryotic aspartyl protease family protein chr5:3403331-3405331 REVERSE LENGTH=474	Eukaryota	Streptophyta	Brassicales	Brassicaceae	Arabidopsis	Arabidopsis thaliana	0.9325	3.2	2	0.004	0.063	53	474	9.76	0.9325	2	0.021	1	AT5G10770.1	S
<annotation protein_description=200	AT1G32950.1	9	1	Symbols: Subtilase family protein chr1:11941438-11944599 FORWARD LENGTH=773	Eukaryota	Streptophyta	Brassicales	Brassicaceae	Arabidopsis	Arabidopsis thaliana	0.8645	4.3	4	0.009	0.718	84	773	19.99	0.8645	4	0.019	1	AT1G32950.1	S
<annotation protein_description=422	AT2G19500.1	no	0.9414	Symbols: CKX2, ATCKX2 cytokinin oxidase 2 chr2:8444311-8447301 REVERSE LENGTH=501	Eukaryota	Streptophyta	Brassicales	Brassicaceae	Arabidopsis	Arabidopsis thaliana	0.9414	6.4	3	0.005	0.054	71	501	16.44	0.9414	3	0.0189	1	AT2G19500.1	S
<annotation protein_description=80	AT3G17840.1	no	1	Symbols: RLK902 receptor-like kinase 902 chr3:6106092-6108430 FORWARD LENGTH=647	Eukaryota	Streptophyta	Brassicales	Brassicaceae	Arabidopsis	Arabidopsis thaliana	1	5.3	3	0.006	0.285	124	647	19.71	1	3	0.0167	1	AT3G17840.1	S
<annotation protein_description=396	AT5G12200.1	no	0.9762	Symbols: PYD2 pyrimidine 2 chr5:3941700-3944727 REVERSE LENGTH=531	Eukaryota	Streptophyta	Brassicales	Brassicaceae	Arabidopsis	Arabidopsis thaliana	0.9762	2.4	2	0.005	0.004	68	531	13.17	0.9762	2	0.0163	1	AT5G12200.1	S
<annotation protein_description=90	AT3G46290.1	no	1	Symbols: HERK1 hercules receptor kinase 1 chr3:17013009-17015501 FORWARD LENGTH=830	Eukaryota	Streptophyta	Brassicales	Brassicaceae	Arabidopsis	Arabidopsis thaliana	1	4.7	3	0.007	0.189	104	830	23.63	1	3	0.0139	1	AT3G46290.1	S
<annotation protein_description=424	AT4G15210.1	113	0.9354	Symbols: ATBETA-AMY, AT-BETA-AMY, RAM1, BMY1, BAM5 beta-amylase 5 chr4:8666734-8669357 REVERSE LENGTH=498	Eukaryota	Streptophyta	Brassicales	Brassicaceae	Arabidopsis	Arabidopsis thaliana	0.9333	4.6	2	0.004	0.086	60	498	15.19	0.9333	2	0.0135	1	AT4G15210.1	S
<annotation protein_description=409	AT5G58600.1	no	0.9609	Symbols: PMR5, TBL44 Plant protein of unknown function (DUF828) chr5:23683944-23685679 REVERSE LENGTH=402	Eukaryota	Streptophyta	Brassicales	Brassicaceae	Arabidopsis	Arabidopsis thaliana	0.9609	4.5	1	0.002	0.008	62	402	8.91	0.9609	1	0.0118	2	AT5G58600.1,AT5G58600.2	S
<annotation protein_description=409	AT5G58600.2	no	0.9609	Symbols: PMR5 Plant protein of unknown function (DUF828) chr5:23684372-23685679 REVERSE LENGTH=291	Eukaryota	Streptophyta	Brassicales	Brassicaceae	Arabidopsis	Arabidopsis thaliana	0.9609	4.5	1	0.002	0.008	44	291	8.91	0.9609	1	0.0118	2	AT5G58600.1,AT5G58600.2	S
<annotation protein_description=447	AT1G53730.1	no	0.8727	Symbols: SRF6 STRUBBELIG-receptor family 6 chr1:20061771-20065475 FORWARD LENGTH=719	Eukaryota	Streptophyta	Brassicales	Brassicaceae	Arabidopsis	Arabidopsis thaliana	0.8727	1.4	2	0.005	0.003	114	719	16.7	0.8727	2	0.0115	2	AT1G53730.2,AT1G53730.1	S
<annotation protein_description=447	AT1G53730.2	no	0.8727	Symbols: SRF6 STRUBBELIG-receptor family 6 chr1:20061771-20065475 FORWARD LENGTH=720	Eukaryota	Streptophyta	Brassicales	Brassicaceae	Arabidopsis	Arabidopsis thaliana	0.8727	1.4	2	0.005	0.003	114	720	16.7	0.8727	2	0.0115	2	AT1G53730.2,AT1G53730.1	S
<annotation protein_description=451	AT1G53070.1	no	0.8529	Symbols: Legume lectin family protein chr1:19778371-19779189 FORWARD LENGTH=272	Eukaryota	Streptophyta	Brassicales	Brassicaceae	Arabidopsis	Arabidopsis thaliana	0.8529	5.9	1	0.002	0.008	28	272	8.1	0.8529	1	0.0115	1	AT1G53070.1	S
<annotation protein_description=363	AT1G13750.1	no	0.9949	Symbols: Purple acid phosphatases superfamily protein chr1:4715490-4718091 REVERSE LENGTH=613	Eukaryota	Streptophyta	Brassicales	Brassicaceae	Arabidopsis	Arabidopsis thaliana	0.9949	3.9	2	0.004	0.06	70	613	19.96	0.9949	2	0.0109	1	AT1G13750.1	S
<annotation protein_description=453	AT1G31670.1	no	0.8481	Symbols: Copper amine oxidase family protein chr1:11337558-11341889 FORWARD LENGTH=741	Eukaryota	Streptophyta	Brassicales	Brassicaceae	Arabidopsis	Arabidopsis thaliana	0.8481	1.9	2	0.005	0.003	91	741	17.8	0.8481	2	0.0104	3	AT1G31710.1,AT1G31670.1,AT1G31690.1	S
<annotation protein_description=453	AT1G31690.1	no	0.8481	Symbols: Copper amine oxidase family protein chr1:11343980-11347767 FORWARD LENGTH=677	Eukaryota	Streptophyta	Brassicales	Brassicaceae	Arabidopsis	Arabidopsis thaliana	0.8481	1.9	2	0.005	0.003	74	677	17.8	0.8481	2	0.0104	3	AT1G31710.1,AT1G31670.1,AT1G31690.1	S
<annotation protein_description=453	AT1G31710.1	no	0.8481	Symbols: Copper amine oxidase family protein chr1:11349855-11355339 FORWARD LENGTH=681	Eukaryota	Streptophyta	Brassicales	Brassicaceae	Arabidopsis	Arabidopsis thaliana	0.8481	1.9	2	0.005	0.003	80	681	17.8	0.8481	2	0.0104	3	AT1G31710.1,AT1G31670.1,AT1G31690.1	S
<annotation protein_description=428	AT3G43270.1	no	0.9224	Symbols: Plant invertase/pectin methylesterase inhibitor superfamily chr3:15222402-15225124 REVERSE LENGTH=527	Eukaryota	Streptophyta	Brassicales	Brassicaceae	Arabidopsis	Arabidopsis thaliana	0.9224	7.8	1	0.014	1	58	527	11.16	0.9224	1	0.0091	1	AT3G43270.1	S
<annotation protein_description=391	AT3G12000.1	no	0.9793	Symbols: S-locus related protein SLR1, putative (S1) chr3:3818301-3819620 REVERSE LENGTH=439	Eukaryota	Streptophyta	Brassicales	Brassicaceae	Arabidopsis	Arabidopsis thaliana	0.9793	3.6	1	0.002	0.005	69	439	15.59	0.9793	1	0.0069	1	AT3G12000.1	S

## Sheet: Gey_uninf_2nd
protein group	name	pseudo name	group probability	annotation	classification1	classification2	classification3	classification4	classification5	classification6	probability	percent coverage	total number unique peptides	pct spectrum ids	confidence	R L count	length	OI_VALUE	PROTEINPROPHET_PROBABILITY	TOTAL_SPECTRAL_COUNTS	APEX_PROTEIN_ABUNDANCE	NUMBER_OF_DEGENERATE_PROTEINS	IDS_DEGENERATE_PROTEINS	Secreted
<annotation protein_description=91	AT3G57260.1	no	1	Symbols: BGL2, PR2, BG2, PR-2 beta-1,3-glucanase 2 chr3:21188709-21189822 REVERSE LENGTH=339	Eukaryota	Streptophyta	Brassicales	Brassicaceae	Arabidopsis	Arabidopsis thaliana	1	60.5	4513	14.171	1	44	339	9.65	1	4513	59.2478	1	AT3G57260.1	S
<annotation protein_description=90	AT3G57240.1	no	1	Symbols: BG3 beta-1,3-glucanase 3 chr3:21181916-21183045 REVERSE LENGTH=341	Eukaryota	Streptophyta	Brassicales	Brassicaceae	Arabidopsis	Arabidopsis thaliana	1	81.5	5451	16.322	1	54	341	14.7	1	5451	46.9778	1	AT3G57240.1	S
<annotation protein_description=178	AT1G75040.1	26	1	Symbols: PR5, PR-5 pathogenesis-related gene 5 chr1:28177754-28178731 FORWARD LENGTH=239	Eukaryota	Streptophyta	Brassicales	Brassicaceae	Arabidopsis	Arabidopsis thaliana	1	69.9	2594	7.492	1	24	239	7.27	1	2594	45.2032	1	AT1G75040.1	S
<annotation protein_description=39	AT2G14610.1	no	1	Symbols: PR1, PR 1, ATPR1 pathogenesis-related gene 1 chr2:6241944-6242429 REVERSE LENGTH=161	Eukaryota	Streptophyta	Brassicales	Brassicaceae	Arabidopsis	Arabidopsis thaliana	1	68.9	846	2.386	1	21	161	4.37	1	846	24.5258	1	AT2G14610.1	S
<annotation protein_description=146	AT5G67360.1	no	1	Symbols: ARA12 Subtilase family protein chr5:26872192-26874465 REVERSE LENGTH=757	Eukaryota	Streptophyta	Brassicales	Brassicaceae	Arabidopsis	Arabidopsis thaliana	1	43.2	2143	6.218	1	85	757	16.71	1	2143	16.2472	1	AT5G67360.1	S
<annotation protein_description=122	AT5G10760.1	no	1	Symbols: Eukaryotic aspartyl protease family protein chr5:3400671-3402165 REVERSE LENGTH=464	Eukaryota	Streptophyta	Brassicales	Brassicaceae	Arabidopsis	Arabidopsis thaliana	1	21.8	693	1.611	1	44	464	5.41	1	693	16.2282	1	AT5G10760.1	S
<annotation protein_description=179	AT1G76160.1	27	1	Symbols: sks5 SKU5 similar 5 chr1:28578211-28581020 REVERSE LENGTH=541	Eukaryota	Streptophyta	Brassicales	Brassicaceae	Arabidopsis	Arabidopsis thaliana	1	35.5	1262	3.518	1	76	541	16.07	1	1262	9.9489	1	AT1G76160.1	S
<annotation protein_description=58	AT2G43570.1	no	1	Symbols: CHI chitinase, putative chr2:18076389-18077435 REVERSE LENGTH=277	Eukaryota	Streptophyta	Brassicales	Brassicaceae	Arabidopsis	Arabidopsis thaliana	1	63.9	377	1.095	1	24	277	7.28	1	377	6.5606	1	AT2G43570.1	S
<annotation protein_description=208	AT4G23170.1	56	1	Symbols: EP1, CRK9 receptor-like protein kinase-related family protein chr4:12135205-12136002 FORWARD LENGTH=265	Eukaryota	Streptophyta	Brassicales	Brassicaceae	Arabidopsis	Arabidopsis thaliana	1	14.7	196	0.373	1	41	265	4.35	1	196	5.7082	1	AT4G23170.1	S
<annotation protein_description=108	AT4G27520.1	no	1	Symbols: ENODL2, AtENODL2 early nodulin-like protein 2 chr4:13750668-13751819 REVERSE LENGTH=349	Eukaryota	Streptophyta	Brassicales	Brassicaceae	Arabidopsis	Arabidopsis thaliana	1	27.5	448	1.28	1	21	349	10.04	1	448	5.6529	1	AT4G27520.1	S
<annotation protein_description=183	AT2G15130.1	31	1	Symbols: Plant basic secretory protein (BSP) family protein chr2:6565154-6565831 FORWARD LENGTH=225	Eukaryota	Streptophyta	Brassicales	Brassicaceae	Arabidopsis	Arabidopsis thaliana	1	68.9	338	2.078	1	32	225	8.15	1	338	5.254	1	AT2G15130.1	S
<annotation protein_description=128	AT5G20630.1	no	1	Symbols: GLP3, GLP3A, GLP3B, ATGER3, GER3 germin 3 chr5:6975315-6975950 REVERSE LENGTH=211	Eukaryota	Streptophyta	Brassicales	Brassicaceae	Arabidopsis	Arabidopsis thaliana	1	29.4	134	0.386	1	24	211	3.41	1	134	4.9783	1	AT5G20630.1	S
<annotation protein_description=183	AT2G15220.1	31	1	Symbols: Plant basic secretory protein (BSP) family protein chr2:6608689-6609366 FORWARD LENGTH=225	Eukaryota	Streptophyta	Brassicales	Brassicaceae	Arabidopsis	Arabidopsis thaliana	1	57.3	261	1.423	1	30	225	8.62	1	261	3.8359	1	AT2G15220.1	S
<annotation protein_description=175	AT1G66970.1	23	1	Symbols: SVL2 SHV3-like 2 chr1:24992746-24996005 REVERSE LENGTH=763	Eukaryota	Streptophyta	Brassicales	Brassicaceae	Arabidopsis	Arabidopsis thaliana	1	29.8	627	1.475	1	108	763	22.92	1	627	3.4656	1	AT1G66970.1	S
<annotation protein_description=6	AT1G09750.1	no	1	Symbols: Eukaryotic aspartyl protease family protein chr1:3157541-3158960 FORWARD LENGTH=449	Eukaryota	Streptophyta	Brassicales	Brassicaceae	Arabidopsis	Arabidopsis thaliana	1	17.6	133	0.277	1	62	449	6.08	1	133	2.7712	1	AT1G09750.1	S
<annotation protein_description=129	AT5G26000.1	no	1	Symbols: TGG1, BGLU38 thioglucoside glucohydrolase 1 chr5:9079678-9082347 REVERSE LENGTH=541	Eukaryota	Streptophyta	Brassicales	Brassicaceae	Arabidopsis	Arabidopsis thaliana	1	37.5	433	1.457	1	66	541	21.38	1	433	2.5657	2	AT5G26000.2,AT5G26000.1	S
<annotation protein_description=129	AT5G26000.2	no	1	Symbols: TGG1, BGLU38 thioglucoside glucohydrolase 1 chr5:9080009-9082347 REVERSE LENGTH=456	Eukaryota	Streptophyta	Brassicales	Brassicaceae	Arabidopsis	Arabidopsis thaliana	1	37.5	433	1.457	1	55	456	21.38	1	433	2.5657	2	AT5G26000.2,AT5G26000.1	S
<annotation protein_description=106	AT4G25000.1	no	1	Symbols: ATAMY1, AMY1 alpha-amylase-like chr4:12852109-12853825 REVERSE LENGTH=423	Eukaryota	Streptophyta	Brassicales	Brassicaceae	Arabidopsis	Arabidopsis thaliana	1	45.6	281	0.774	1	50	423	14.69	1	281	2.4233	1	AT4G25000.1	S
<annotation protein_description=120	AT5G08380.1	no	1	Symbols: AtAGAL1, AGAL1 alpha-galactosidase 1 chr5:2694851-2697616 REVERSE LENGTH=410	Eukaryota	Streptophyta	Brassicales	Brassicaceae	Arabidopsis	Arabidopsis thaliana	1	42.4	236	0.595	1	51	410	13.07	1	236	2.2875	1	AT5G08380.1	S
<annotation protein_description=33	AT1G79720.1	no	1	Symbols: Eukaryotic aspartyl protease family protein chr1:29997259-29998951 REVERSE LENGTH=484	Eukaryota	Streptophyta	Brassicales	Brassicaceae	Arabidopsis	Arabidopsis thaliana	1	22.9	227	0.647	1	70	484	12.76	1	227	2.2537	1	AT1G79720.1	S
<annotation protein_description=145	AT5G64120.1	no	1	Symbols: Peroxidase superfamily protein chr5:25659551-25660946 REVERSE LENGTH=328	Eukaryota	Streptophyta	Brassicales	Brassicaceae	Arabidopsis	Arabidopsis thaliana	1	49.1	160	0.471	1	54	328	9.58	1	160	2.1158	1	AT5G64120.1	S
<annotation protein_description=30	AT1G78830.1	no	1	Symbols: Curculin-like (mannose-binding) lectin family protein chr1:29637141-29638508 REVERSE LENGTH=455	Eukaryota	Streptophyta	Brassicales	Brassicaceae	Arabidopsis	Arabidopsis thaliana	1	44.8	240	0.58	1	62	455	15.98	1	240	1.9026	1	AT1G78830.1	S
<annotation protein_description=118	AT5G06720.1	no	1	Symbols: ATPA2, PA2 peroxidase 2 chr5:2077567-2078857 REVERSE LENGTH=335	Eukaryota	Streptophyta	Brassicales	Brassicaceae	Arabidopsis	Arabidopsis thaliana	1	15.8	47	0.126	1	46	335	3.29	1	47	1.8098	1	AT5G06720.1	S
<annotation protein_description=137	AT5G48540.1	no	1	Symbols: receptor-like protein kinase-related family protein chr5:19669096-19669887 REVERSE LENGTH=263	Eukaryota	Streptophyta	Brassicales	Brassicaceae	Arabidopsis	Arabidopsis thaliana	1	36.1	135	0.396	1	36	263	11.34	1	135	1.5081	1	AT5G48540.1	S
<annotation protein_description=127	AT5G19240.1	no	1	Symbols: Glycoprotein membrane precursor GPI-anchored chr5:6470209-6470981 FORWARD LENGTH=199	Eukaryota	Streptophyta	Brassicales	Brassicaceae	Arabidopsis	Arabidopsis thaliana	1	18.6	24	0.077	1	34	199	2.02	1	24	1.5052	1	AT5G19240.1	S
<annotation protein_description=84	AT3G54420.1	no	1	Symbols: ATEP3, ATCHITIV, CHIV, EP3 homolog of carrot EP3-3 chitinase chr3:20145935-20147034 FORWARD LENGTH=273	Eukaryota	Streptophyta	Brassicales	Brassicaceae	Arabidopsis	Arabidopsis thaliana	1	19.8	74	0.222	1	26	273	6.6	1	74	1.4204	1	AT3G54420.1	S
<annotation protein_description=47	AT2G26440.1	no	1	Symbols: Plant invertase/pectin methylesterase inhibitor superfamily chr2:11247407-11249407 FORWARD LENGTH=547	Eukaryota	Streptophyta	Brassicales	Brassicaceae	Arabidopsis	Arabidopsis thaliana	1	17.2	158	0.468	1	71	547	16.32	1	158	1.2265	1	AT2G26440.1	S
<annotation protein_description=188	AT2G28470.1	36	1	Symbols: BGAL8 beta-galactosidase 8 chr2:12169047-12173164 REVERSE LENGTH=852	Eukaryota	Streptophyta	Brassicales	Brassicaceae	Arabidopsis	Arabidopsis thaliana	1	40.9	209	0.57	1	95	852	22.91	1	209	1.1557	2	AT2G28470.2,AT2G28470.1	S
<annotation protein_description=188	AT2G28470.2	36	1	Symbols: BGAL8 beta-galactosidase 8 chr2:12169047-12173146 REVERSE LENGTH=846	Eukaryota	Streptophyta	Brassicales	Brassicaceae	Arabidopsis	Arabidopsis thaliana	1	40.9	209	0.57	1	95	846	22.91	1	209	1.1557	2	AT2G28470.2,AT2G28470.1	S
<annotation protein_description=42	AT2G17120.1	no	1	Symbols: LYM2 lysm domain GPI-anchored protein 2 precursor chr2:7459156-7460648 FORWARD LENGTH=350	Eukaryota	Streptophyta	Brassicales	Brassicaceae	Arabidopsis	Arabidopsis thaliana	1	10.9	52	0.104	0.997	50	350	5.88	1	52	1.1203	1	AT2G17120.1	S
<annotation protein_description=212	AT4G31140.1	60	1	Symbols: O-Glycosyl hydrolases family 17 protein chr4:15141581-15143188 FORWARD LENGTH=484	Eukaryota	Streptophyta	Brassicales	Brassicaceae	Arabidopsis	Arabidopsis thaliana	1	21.5	89	0.235	1	65	484	10.86	1	89	1.0382	1	AT4G31140.1	S
<annotation protein_description=171	AT1G64760.1	19	1	Symbols: O-Glycosyl hydrolases family 17 protein chr1:24054220-24056194 REVERSE LENGTH=481	Eukaryota	Streptophyta	Brassicales	Brassicaceae	Arabidopsis	Arabidopsis thaliana	1	14.3	64	0.191	1	52	481	8.11	1	64	0.9997	2	AT1G64760.2,AT1G64760.1	S
<annotation protein_description=171	AT1G64760.2	19	1	Symbols: O-Glycosyl hydrolases family 17 protein chr1:24054220-24056194 REVERSE LENGTH=481	Eukaryota	Streptophyta	Brassicales	Brassicaceae	Arabidopsis	Arabidopsis thaliana	1	14.3	64	0.191	1	52	481	8.11	1	64	0.9997	2	AT1G64760.2,AT1G64760.1	S
<annotation protein_description=285	AT5G20230.1	no	0.9986	Symbols: ATBCB, BCB, SAG14 blue-copper-binding protein chr5:6826626-6827408 FORWARD LENGTH=196	Eukaryota	Streptophyta	Brassicales	Brassicaceae	Arabidopsis	Arabidopsis thaliana	0.9986	13.3	18	0.058	0.109	12	196	2.52	0.9986	18	0.9036	1	AT5G20230.1	S
<annotation protein_description=134	AT5G44130.1	no	1	Symbols: FLA13 FASCICLIN-like arabinogalactan protein 13 precursor chr5:17761128-17761871 FORWARD LENGTH=247	Eukaryota	Streptophyta	Brassicales	Brassicaceae	Arabidopsis	Arabidopsis thaliana	1	13.4	41	0.078	1	42	247	5.75	1	41	0.9033	1	AT5G44130.1	S
<annotation protein_description=83	AT3G54400.1	no	1	Symbols: Eukaryotic aspartyl protease family protein chr3:20140291-20142599 REVERSE LENGTH=425	Eukaryota	Streptophyta	Brassicales	Brassicaceae	Arabidopsis	Arabidopsis thaliana	1	13.6	71	0.156	1	66	425	10.74	1	71	0.8375	1	AT3G54400.1	S
<annotation protein_description=21	AT1G33610.1	no	1	Symbols: Leucine-rich repeat (LRR) family protein chr1:12188910-12190346 FORWARD LENGTH=478	Eukaryota	Streptophyta	Brassicales	Brassicaceae	Arabidopsis	Arabidopsis thaliana	1	16.7	93	0.242	1	99	478	14.77	1	93	0.7976	1	AT1G33610.1	S
<annotation protein_description=214	AT4G34480.1	62	1	Symbols: O-Glycosyl hydrolases family 17 protein chr4:16481147-16483988 REVERSE LENGTH=504	Eukaryota	Streptophyta	Brassicales	Brassicaceae	Arabidopsis	Arabidopsis thaliana	1	16.7	63	0.157	1	46	504	10.03	1	63	0.7957	1	AT4G34480.1	S
<annotation protein_description=189	AT2G43620.1	37	1	Symbols: Chitinase family protein chr2:18093954-18095025 REVERSE LENGTH=283	Eukaryota	Streptophyta	Brassicales	Brassicaceae	Arabidopsis	Arabidopsis thaliana	1	24	51	0.153	1	32	283	8.58	1	51	0.753	1	AT2G43620.1	S
<annotation protein_description=117	AT5G05340.1	no	1	Symbols: Peroxidase superfamily protein chr5:1579142-1580819 REVERSE LENGTH=324	Eukaryota	Streptophyta	Brassicales	Brassicaceae	Arabidopsis	Arabidopsis thaliana	1	46.9	51	0.157	1	45	324	8.63	1	51	0.7486	1	AT5G05340.1	S
<annotation protein_description=255	AT4G39730.1	no	0.9998	Symbols: Lipase/lipooxygenase, PLAT/LH2 family protein chr4:18432950-18433581 FORWARD LENGTH=181	Eukaryota	Streptophyta	Brassicales	Brassicaceae	Arabidopsis	Arabidopsis thaliana	0.9998	17.1	19	0.029	1	27	181	3.38	0.9998	19	0.712	1	AT4G39730.1	S
<annotation protein_description=36	AT2G02850.1	no	1	Symbols: ARPN plantacyanin chr2:826630-827720 REVERSE LENGTH=129	Eukaryota	Streptophyta	Brassicales	Brassicaceae	Arabidopsis	Arabidopsis thaliana	1	27.9	15	0.041	1	11	129	2.67	1	15	0.7117	1	AT2G02850.1	S
<annotation protein_description=79	AT3G46550.1	no	1	Symbols: SOS5 Fasciclin-like arabinogalactan family protein chr3:17136612-17137874 REVERSE LENGTH=420	Eukaryota	Streptophyta	Brassicales	Brassicaceae	Arabidopsis	Arabidopsis thaliana	1	18.1	48	0.15	1	71	420	8.57	1	48	0.7095	1	AT3G46550.1	S
<annotation protein_description=275	AT3G13560.1	no	0.9991	Symbols: O-Glycosyl hydrolases family 17 protein chr3:4425484-4427284 REVERSE LENGTH=505	Eukaryota	Streptophyta	Brassicales	Brassicaceae	Arabidopsis	Arabidopsis thaliana	0.9991	6.1	39	0.097	0.658	64	505	7.12	0.9991	39	0.6933	3	AT3G13560.3,AT3G13560.2,AT3G13560.1	S
<annotation protein_description=275	AT3G13560.2	no	0.9991	Symbols: O-Glycosyl hydrolases family 17 protein chr3:4425484-4427284 REVERSE LENGTH=505	Eukaryota	Streptophyta	Brassicales	Brassicaceae	Arabidopsis	Arabidopsis thaliana	0.9991	6.1	39	0.097	0.658	64	505	7.12	0.9991	39	0.6933	3	AT3G13560.3,AT3G13560.2,AT3G13560.1	S
<annotation protein_description=275	AT3G13560.3	no	0.9991	Symbols: O-Glycosyl hydrolases family 17 protein chr3:4425484-4427284 REVERSE LENGTH=505	Eukaryota	Streptophyta	Brassicales	Brassicaceae	Arabidopsis	Arabidopsis thaliana	0.9991	6.1	39	0.097	0.658	64	505	7.12	0.9991	39	0.6933	3	AT3G13560.3,AT3G13560.2,AT3G13560.1	S
<annotation protein_description=259	AT2G45470.1	89	0.9997	Symbols: FLA8, AGP8 FASCICLIN-like arabinogalactan protein 8 chr2:18742797-18744059 REVERSE LENGTH=420	Eukaryota	Streptophyta	Brassicales	Brassicaceae	Arabidopsis	Arabidopsis thaliana	0.9997	7.6	51	0.121	0.947	50	420	9.35	0.9997	51	0.6908	1	AT2G45470.1	S
<annotation protein_description=136	AT5G46960.1	no	1	Symbols: Plant invertase/pectin methylesterase inhibitor superfamily protein chr5:19062220-19062744 REVERSE LENGTH=174	Eukaryota	Streptophyta	Brassicales	Brassicaceae	Arabidopsis	Arabidopsis thaliana	1	23	36	0.113	1	25	174	7.33	1	36	0.6222	1	AT5G46960.1	S
<annotation protein_description=211	AT4G30270.1	59	1	Symbols: MERI5B, MERI-5, XTH24, SEN4 xyloglucan endotransglucosylase/hydrolase 24 chr4:14819445-14820448 REVERSE LENGTH=269	Eukaryota	Streptophyta	Brassicales	Brassicaceae	Arabidopsis	Arabidopsis thaliana	1	36.4	47	0.135	1	29	269	10.1	1	47	0.5895	1	AT4G30270.1	S
<annotation protein_description=81	AT3G52880.2	no	1	Symbols: ATMDAR1, MDAR1 monodehydroascorbate reductase 1 chr3:19601477-19604366 REVERSE LENGTH=466	Eukaryota	Streptophyta	Brassicales	Brassicaceae	Arabidopsis	Arabidopsis thaliana	1	50.5	99	0.265	1	57	466	21.67	1	99	0.5787	2	AT3G52880.1,AT3G52880.2	S
<annotation protein_description=140	AT5G55730.1	no	1	Symbols: FLA1 FASCICLIN-like arabinogalactan 1 chr5:22558375-22560392 REVERSE LENGTH=424	Eukaryota	Streptophyta	Brassicales	Brassicaceae	Arabidopsis	Arabidopsis thaliana	1	12.3	61	0.17	0.782	54	424	13.85	1	61	0.5579	2	AT5G55730.1,AT5G55730.2	S
<annotation protein_description=140	AT5G55730.2	no	1	Symbols: FLA1 FASCICLIN-like arabinogalactan 1 chr5:22558375-22560392 REVERSE LENGTH=424	Eukaryota	Streptophyta	Brassicales	Brassicaceae	Arabidopsis	Arabidopsis thaliana	1	12.3	61	0.17	0.782	54	424	13.85	1	61	0.5579	2	AT5G55730.1,AT5G55730.2	S
<annotation protein_description=166	AT1G51805.1	14	1	Symbols: Leucine-rich repeat protein kinase family protein chr1:19221187-19225590 REVERSE LENGTH=884	Eukaryota	Streptophyta	Brassicales	Brassicaceae	Arabidopsis	Arabidopsis thaliana	1	5.9	94	0.249	1	128	884	24.54	1	94	0.4852	1	AT1G51805.1	S
<annotation protein_description=75	AT3G23490.1	no	1	Symbols: CYN cyanase chr3:8423238-8424415 REVERSE LENGTH=168	Eukaryota	Streptophyta	Brassicales	Brassicaceae	Arabidopsis	Arabidopsis thaliana	1	32.1	25	0.078	1	24	168	6.85	1	25	0.4623	1	AT3G23490.1	S
<annotation protein_description=206	AT4G20830.1	54	1	Symbols: FAD-binding Berberine family protein chr4:11155486-11157577 FORWARD LENGTH=570	Eukaryota	Streptophyta	Brassicales	Brassicaceae	Arabidopsis	Arabidopsis thaliana	1	28.1	77	0.216	1	73	570	21.5	1	77	0.4537	2	AT4G20830.2,AT4G20830.1	S
<annotation protein_description=206	AT4G20830.2	54	1	Symbols: FAD-binding Berberine family protein chr4:11155486-11157108 FORWARD LENGTH=540	Eukaryota	Streptophyta	Brassicales	Brassicaceae	Arabidopsis	Arabidopsis thaliana	1	28.1	77	0.216	1	67	540	21.5	1	77	0.4537	2	AT4G20830.2,AT4G20830.1	S
<annotation protein_description=112	AT4G36945.1	no	1	Symbols: PLC-like phosphodiesterases superfamily protein chr4:17420098-17422047 REVERSE LENGTH=408	Eukaryota	Streptophyta	Brassicales	Brassicaceae	Arabidopsis	Arabidopsis thaliana	1	12.5	34	0.074	0.998	47	408	9.6	1	34	0.4486	1	AT4G36945.1	S
<annotation protein_description=60	AT2G45220.1	no	1	Symbols: Plant invertase/pectin methylesterase inhibitor superfamily chr2:18644281-18646394 REVERSE LENGTH=511	Eukaryota	Streptophyta	Brassicales	Brassicaceae	Arabidopsis	Arabidopsis thaliana	1	20.4	52	0.148	1	66	511	15.82	1	52	0.4164	1	AT2G45220.1	S
<annotation protein_description=38	AT2G04690.1	no	1	Symbols: Pyridoxamine 5'-phosphate oxidase family protein chr2:1644628-1646179 FORWARD LENGTH=210	Eukaryota	Streptophyta	Brassicales	Brassicaceae	Arabidopsis	Arabidopsis thaliana	1	32	22	0.07	1	34	210	6.87	1	22	0.4056	2	AT2G04690.1,AT2G04690.2	S
<annotation protein_description=38	AT2G04690.2	no	1	Symbols: Pyridoxamine 5'-phosphate oxidase family protein chr2:1644628-1646035 FORWARD LENGTH=203	Eukaryota	Streptophyta	Brassicales	Brassicaceae	Arabidopsis	Arabidopsis thaliana	1	32	22	0.07	1	32	203	6.87	1	22	0.4056	2	AT2G04690.1,AT2G04690.2	S
<annotation protein_description=102	AT4G16500.1	no	1	Symbols: Cystatin/monellin superfamily protein chr4:9301530-9301883 REVERSE LENGTH=117	Eukaryota	Streptophyta	Brassicales	Brassicaceae	Arabidopsis	Arabidopsis thaliana	1	43.6	16	0.041	1	15	117	5	1	16	0.4054	1	AT4G16500.1	S
<annotation protein_description=59	AT2G44240.1	no	1	Symbols: Protein of Unknown Function (DUF239) chr2:18289964-18292204 FORWARD LENGTH=402	Eukaryota	Streptophyta	Brassicales	Brassicaceae	Arabidopsis	Arabidopsis thaliana	1	31.1	27	0.078	1	34	402	9.23	1	27	0.3705	1	AT2G44240.1	S
<annotation protein_description=16	AT1G21670.1	no	1	Symbols: LOCATED IN: cell wall, plant-type cell wall; EXPRESSED IN: 23 plant structures; EXPRESSED DURING: 14 growth stages; CONTAINS InterPro DOMAIN/s: WD40-like Beta Propeller (InterPro:IPR011659), Six-bladed beta-propeller, TolB-like (InterPro:IPR011042); BEST Arabidopsis thaliana protein match is: DPP6 N-terminal domain-like protein (TAIR:AT1G21680.1); Has 8461 Blast hits to 5060 proteins in …	Eukaryota	Streptophyta	Brassicales	Brassicaceae	Arabidopsis	Arabidopsis thaliana	1	31.4	73	0.182	1	88	703	25.63	1	73	0.3608	1	AT1G21670.1	S
<annotation protein_description=53	AT2G30870.1	no	1	Symbols: ATGSTF10, ERD13, ATGSTF4, GSTF10 glutathione S-transferase PHI 10 chr2:13141490-13142392 FORWARD LENGTH=215	Eukaryota	Streptophyta	Brassicales	Brassicaceae	Arabidopsis	Arabidopsis thaliana	1	40.9	26	0.057	1	32	215	9.33	1	26	0.353	1	AT2G30870.1	S
<annotation protein_description=65	AT3G02740.1	no	1	Symbols: Eukaryotic aspartyl protease family protein chr3:590561-593089 FORWARD LENGTH=488	Eukaryota	Streptophyta	Brassicales	Brassicaceae	Arabidopsis	Arabidopsis thaliana	1	9.6	28	0.068	1	67	488	10.11	1	28	0.3508	1	AT3G02740.1	S
<annotation protein_description=69	AT3G10740.1	no	1	Symbols: ASD1, ARAF1, ARAF, ATASD1 alpha-L-arabinofuranosidase 1 chr3:3361031-3364573 REVERSE LENGTH=678	Eukaryota	Streptophyta	Brassicales	Brassicaceae	Arabidopsis	Arabidopsis thaliana	1	5.8	53	0.163	0.967	74	678	19.54	1	53	0.3436	1	AT3G10740.1	S
<annotation protein_description=35	AT2G01820.1	no	1	Symbols: Leucine-rich repeat protein kinase family protein chr2:357664-360681 REVERSE LENGTH=943	Eukaryota	Streptophyta	Brassicales	Brassicaceae	Arabidopsis	Arabidopsis thaliana	1	9.2	70	0.205	1	144	943	28.64	1	70	0.3096	1	AT2G01820.1	S
<annotation protein_description=200	AT3G49120.1	48	1	Symbols: ATPERX34, PERX34, PRXCB, ATPCB, PRX34 peroxidase CB chr3:18207819-18210041 FORWARD LENGTH=353	Eukaryota	Streptophyta	Brassicales	Brassicaceae	Arabidopsis	Arabidopsis thaliana	1	25.5	20	0.055	1	64	353	8.51	1	20	0.2977	1	AT3G49120.1	S
<annotation protein_description=50	AT2G28100.1	no	1	Symbols: ATFUC1, FUC1 alpha-L-fucosidase 1 chr2:11974803-11976489 FORWARD LENGTH=506	Eukaryota	Streptophyta	Brassicales	Brassicaceae	Arabidopsis	Arabidopsis thaliana	1	7.3	41	0.119	0.993	71	506	17.72	1	41	0.2931	1	AT2G28100.1	S
<annotation protein_description=119	AT5G06860.1	no	1	Symbols: PGIP1, ATPGIP1 polygalacturonase inhibiting protein 1 chr5:2132373-2133434 FORWARD LENGTH=330	Eukaryota	Streptophyta	Brassicales	Brassicaceae	Arabidopsis	Arabidopsis thaliana	1	20.6	25	0.078	1	59	330	10.91	1	25	0.2903	1	AT5G06860.1	S
<annotation protein_description=116	AT5G04885.1	no	1	Symbols: Glycosyl hydrolase family protein chr5:1423369-1426628 FORWARD LENGTH=665	Eukaryota	Streptophyta	Brassicales	Brassicaceae	Arabidopsis	Arabidopsis thaliana	1	6.5	33	0.089	0.992	82	665	14.54	1	33	0.2875	1	AT5G04885.1	S
<annotation protein_description=73	AT3G22060.1	no	1	Symbols: Receptor-like protein kinase-related family protein chr3:7771065-7772137 FORWARD LENGTH=252	Eukaryota	Streptophyta	Brassicales	Brassicaceae	Arabidopsis	Arabidopsis thaliana	1	28.2	20	0.055	1	34	252	8.88	1	20	0.2853	1	AT3G22060.1	S
<annotation protein_description=37	AT2G02990.1	no	1	Symbols: RNS1, ATRNS1 ribonuclease 1 chr2:873714-874667 FORWARD LENGTH=230	Eukaryota	Streptophyta	Brassicales	Brassicaceae	Arabidopsis	Arabidopsis thaliana	1	30.9	11	0.027	1	23	230	4.92	1	11	0.2832	1	AT2G02990.1	S
<annotation protein_description=224	AT5G34940.2	72	1	Symbols: AtGUS3, GUS3 glucuronidase 3 chr5:13235912-13238718 REVERSE LENGTH=536	Eukaryota	Streptophyta	Brassicales	Brassicaceae	Arabidopsis	Arabidopsis thaliana	1	20.7	33	0.083	1	73	536	14.99	1	33	0.2788	2	AT5G34940.3,AT5G34940.2	S
<annotation protein_description=224	AT5G34940.3	72	1	Symbols: AtGUS3, GUS3 glucuronidase 3 chr5:13236566-13238718 REVERSE LENGTH=382	Eukaryota	Streptophyta	Brassicales	Brassicaceae	Arabidopsis	Arabidopsis thaliana	1	20.7	33	0.083	1	50	382	14.99	1	33	0.2788	2	AT5G34940.3,AT5G34940.2	S
<annotation protein_description=206	AT4G20840.1	54	1	Symbols: FAD-binding Berberine family protein chr4:11157916-11159535 FORWARD LENGTH=539	Eukaryota	Streptophyta	Brassicales	Brassicaceae	Arabidopsis	Arabidopsis thaliana	1	17.3	50	0.164	1	65	539	22.8	1	50	0.2778	1	AT4G20840.1	S
<annotation protein_description=198	AT3G45970.1	46	1	Symbols: ATEXLA1, EXPL1, ATEXPL1, ATHEXP BETA 2.1, EXLA1 expansin-like A1 chr3:16896238-16897189 FORWARD LENGTH=265	Eukaryota	Streptophyta	Brassicales	Brassicaceae	Arabidopsis	Arabidopsis thaliana	1	31.7	18	0.052	1	24	265	8.26	1	18	0.276	1	AT3G45970.1	S
<annotation protein_description=290	AT1G03870.1	no	0.9981	Symbols: FLA9 FASCICLIN-like arabinoogalactan 9 chr1:982625-983368 REVERSE LENGTH=247	Eukaryota	Streptophyta	Brassicales	Brassicaceae	Arabidopsis	Arabidopsis thaliana	0.9981	9.7	12	0.061	0.768	36	247	5.6	0.9981	12	0.2709	1	AT1G03870.1	S
<annotation protein_description=135	AT5G46950.1	no	1	Symbols: Plant invertase/pectin methylesterase inhibitor superfamily protein chr5:19059565-19060089 REVERSE LENGTH=174	Eukaryota	Streptophyta	Brassicales	Brassicaceae	Arabidopsis	Arabidopsis thaliana	1	15.5	16	0.043	0.999	23	174	7.97	1	16	0.2543	1	AT5G46950.1	S
<annotation protein_description=287	AT4G12420.1	no	0.9983	Symbols: SKU5 Cupredoxin superfamily protein chr4:7349941-7352868 REVERSE LENGTH=587	Eukaryota	Streptophyta	Brassicales	Brassicaceae	Arabidopsis	Arabidopsis thaliana	0.9983	7	38	0.096	0.05	70	587	19.12	0.9983	38	0.2513	2	AT4G12420.2,AT4G12420.1	S
<annotation protein_description=287	AT4G12420.2	no	0.9983	Symbols: SKU5 Cupredoxin superfamily protein chr4:7349941-7352868 REVERSE LENGTH=587	Eukaryota	Streptophyta	Brassicales	Brassicaceae	Arabidopsis	Arabidopsis thaliana	0.9983	7	38	0.096	0.05	70	587	19.12	0.9983	38	0.2513	2	AT4G12420.2,AT4G12420.1	S
<annotation protein_description=323	AT2G29000.1	no	0.9806	Symbols: Leucine-rich repeat protein kinase family protein chr2:12460781-12465037 FORWARD LENGTH=872	Eukaryota	Streptophyta	Brassicales	Brassicaceae	Arabidopsis	Arabidopsis thaliana	0.9806	1.3	56	0.153	0.003	131	872	28.7	0.9806	56	0.2423	1	AT2G29000.1	S
<annotation protein_description=133	AT5G42100.1	no	1	Symbols: ATBG_PPAP, ATBG_PAP, BG_PPAP beta-1,3-glucanase_putative chr5:16829460-16831168 REVERSE LENGTH=425	Eukaryota	Streptophyta	Brassicales	Brassicaceae	Arabidopsis	Arabidopsis thaliana	1	9.7	14	0.033	0.997	51	425	7.41	1	14	0.2393	2	AT5G42100.2,AT5G42100.1	S
<annotation protein_description=133	AT5G42100.2	no	1	Symbols: ATBG_PPAP, ATBG_PAP beta-1,3-glucanase_putative chr5:16829897-16831168 REVERSE LENGTH=423	Eukaryota	Streptophyta	Brassicales	Brassicaceae	Arabidopsis	Arabidopsis thaliana	1	9.7	14	0.033	0.997	46	423	7.41	1	14	0.2393	2	AT5G42100.2,AT5G42100.1	S
<annotation protein_description=350	AT1G66250.1	no	0.9519	Symbols: O-Glycosyl hydrolases family 17 protein chr1:24693063-24695416 FORWARD LENGTH=505	Eukaryota	Streptophyta	Brassicales	Brassicaceae	Arabidopsis	Arabidopsis thaliana	0.9519	8.1	17	0.027	0.286	67	505	8.75	0.9519	17	0.2342	1	AT1G66250.1	S
<annotation protein_description=243	AT5G18470.1	no	0.9999	Symbols: Curculin-like (mannose-binding) lectin family protein chr5:6127952-6129193 FORWARD LENGTH=413	Eukaryota	Streptophyta	Brassicales	Brassicaceae	Arabidopsis	Arabidopsis thaliana	0.9999	6.8	13	0.035	0.544	56	413	7.68	0.9999	13	0.2144	1	AT5G18470.1	S
<annotation protein_description=67	AT3G05180.1	no	1	Symbols: GDSL-like Lipase/Acylhydrolase superfamily protein chr3:1468599-1470529 REVERSE LENGTH=379	Eukaryota	Streptophyta	Brassicales	Brassicaceae	Arabidopsis	Arabidopsis thaliana	1	18.7	16	0.044	1	55	379	9.51	1	16	0.2131	1	AT3G05180.1	S
<annotation protein_description=260	AT4G34180.1	90	0.9997	Symbols: Cyclase family protein chr4:16370060-16371383 REVERSE LENGTH=255	Eukaryota	Streptophyta	Brassicales	Brassicaceae	Arabidopsis	Arabidopsis thaliana	0.9997	18	14	0.035	0.994	45	255	8.64	0.9997	14	0.2052	1	AT4G34180.1	S
<annotation protein_description=104	AT4G19810.1	no	1	Symbols: Glycosyl hydrolase family protein with chitinase insertion domain chr4:10764151-10765753 REVERSE LENGTH=379	Eukaryota	Streptophyta	Brassicales	Brassicaceae	Arabidopsis	Arabidopsis thaliana	1	9.8	13	0.039	0.998	42	379	8.03	1	13	0.205	1	AT4G19810.1	S
<annotation protein_description=307	AT4G36010.1	no	0.994	Symbols: Pathogenesis-related thaumatin superfamily protein chr4:17039472-17040976 REVERSE LENGTH=301	Eukaryota	Streptophyta	Brassicales	Brassicaceae	Arabidopsis	Arabidopsis thaliana	0.994	7.6	4	0.012	0.564	25	301	2.46	0.994	4	0.2047	2	AT4G36010.2,AT4G36010.1	S
<annotation protein_description=307	AT4G36010.2	no	0.994	Symbols: Pathogenesis-related thaumatin superfamily protein chr4:17039472-17040976 REVERSE LENGTH=301	Eukaryota	Streptophyta	Brassicales	Brassicaceae	Arabidopsis	Arabidopsis thaliana	0.994	7.6	4	0.012	0.564	25	301	2.46	0.994	4	0.2047	2	AT4G36010.2,AT4G36010.1	S
<annotation protein_description=99	AT4G12880.1	no	1	Symbols: ENODL19, AtENODL19 early nodulin-like protein 19 chr4:7544572-7545226 REVERSE LENGTH=141	Eukaryota	Streptophyta	Brassicales	Brassicaceae	Arabidopsis	Arabidopsis thaliana	1	18.4	7	0.017	0.958	21	141	4.43	1	7	0.2001	2	AT4G12880.1,AT4G12880.2	S
<annotation protein_description=163	AT1G33590.1	11	1	Symbols: Leucine-rich repeat (LRR) family protein chr1:12177788-12179221 FORWARD LENGTH=477	Eukaryota	Streptophyta	Brassicales	Brassicaceae	Arabidopsis	Arabidopsis thaliana	1	15.7	26	0.063	1	86	477	16.64	1	26	0.1979	1	AT1G33590.1	S
<annotation protein_description=169	AT1G56130.1	17	1	Symbols: Leucine-rich repeat transmembrane protein kinase chr1:20994931-21000887 REVERSE LENGTH=1032	Eukaryota	Streptophyta	Brassicales	Brassicaceae	Arabidopsis	Arabidopsis thaliana	0.9997	2.7	47	0.168	0.999	173	1032	30.24	0.9997	47	0.1968	1	AT1G56130.1	S
<annotation protein_description=7	AT1G10370.1	no	1	Symbols: GST30, ATGSTU17, GST30B, ERD9 Glutathione S-transferase family protein chr1:3397274-3398273 REVERSE LENGTH=227	Eukaryota	Streptophyta	Brassicales	Brassicaceae	Arabidopsis	Arabidopsis thaliana	1	20.7	10	0.024	0.999	28	227	6.62	1	10	0.1913	1	AT1G10370.1	S
<annotation protein_description=17	AT1G21750.1	no	1	Symbols: ATPDIL1-1, ATPDI5, PDI5, PDIL1-1 PDI-like 1-1 chr1:7645767-7648514 FORWARD LENGTH=501	Eukaryota	Streptophyta	Brassicales	Brassicaceae	Arabidopsis	Arabidopsis thaliana	1	20.3	43	0.114	1	44	501	29.34	1	43	0.1856	2	AT1G21750.2,AT1G21750.1	S
<annotation protein_description=17	AT1G21750.2	no	1	Symbols: ATPDIL1-1, PDIL1-1 PDI-like 1-1 chr1:7645767-7648695 FORWARD LENGTH=487	Eukaryota	Streptophyta	Brassicales	Brassicaceae	Arabidopsis	Arabidopsis thaliana	1	20.3	43	0.114	1	48	487	29.34	1	43	0.1856	2	AT1G21750.2,AT1G21750.1	S
<annotation protein_description=4	AT1G05840.1	no	1	Symbols: Eukaryotic aspartyl protease family protein chr1:1762843-1766150 REVERSE LENGTH=485	Eukaryota	Streptophyta	Brassicales	Brassicaceae	Arabidopsis	Arabidopsis thaliana	1	11.1	17	0.044	0.999	71	485	11.66	1	17	0.1847	1	AT1G05840.1	S
<annotation protein_description=228	AT5G44390.1	76	1	Symbols: FAD-binding Berberine family protein chr5:17882329-17884906 REVERSE LENGTH=542	Eukaryota	Streptophyta	Brassicales	Brassicaceae	Arabidopsis	Arabidopsis thaliana	1	16.4	31	0.076	1	67	542	22.7	1	31	0.173	1	AT5G44390.1	S
<annotation protein_description=227	AT5G41670.1	75	1	Symbols: 6-phosphogluconate dehydrogenase family protein chr5:16665647-16667110 REVERSE LENGTH=487	Eukaryota	Streptophyta	Brassicales	Brassicaceae	Arabidopsis	Arabidopsis thaliana	0.9918	10.5	24	0.031	1	76	487	19.77	0.9918	24	0.1525	2	AT5G41670.2,AT5G41670.1	S
<annotation protein_description=227	AT5G41670.2	75	1	Symbols: 6-phosphogluconate dehydrogenase family protein chr5:16665647-16667110 REVERSE LENGTH=487	Eukaryota	Streptophyta	Brassicales	Brassicaceae	Arabidopsis	Arabidopsis thaliana	0.9918	10.5	24	0.031	1	76	487	19.77	0.9918	24	0.1525	2	AT5G41670.2,AT5G41670.1	S
<annotation protein_description=171	AT3G04010.1	19	1	Symbols: O-Glycosyl hydrolases family 17 protein chr3:1036879-1039263 REVERSE LENGTH=491	Eukaryota	Streptophyta	Brassicales	Brassicaceae	Arabidopsis	Arabidopsis thaliana	0.9965	8.8	9	0.021	0.999	52	491	7.51	0.9965	9	0.1512	1	AT3G04010.1	S
<annotation protein_description=334	AT2G18660.1	no	0.9752	Symbols: PNP-A plant natriuretic peptide A chr2:8091032-8091644 REVERSE LENGTH=130	Eukaryota	Streptophyta	Brassicales	Brassicaceae	Arabidopsis	Arabidopsis thaliana	0.9752	19.2	7	0.018	0.444	18	130	5.88	0.9752	7	0.147	1	AT2G18660.1	S
<annotation protein_description=216	AT4G37530.1	64	1	Symbols: Peroxidase superfamily protein chr4:17634786-17636082 FORWARD LENGTH=329	Eukaryota	Streptophyta	Brassicales	Brassicaceae	Arabidopsis	Arabidopsis thaliana	1	14.9	14	0.029	1	46	329	12.14	1	14	0.146	2	AT4G37530.2,AT4G37530.1	S
<annotation protein_description=216	AT4G37530.2	64	1	Symbols: Peroxidase superfamily protein chr4:17634786-17636008 FORWARD LENGTH=282	Eukaryota	Streptophyta	Brassicales	Brassicaceae	Arabidopsis	Arabidopsis thaliana	1	14.9	14	0.029	1	40	282	12.14	1	14	0.146	2	AT4G37530.2,AT4G37530.1	S
<annotation protein_description=226	AT5G40370.1	74	1	Symbols: Glutaredoxin family protein chr5:16147826-16149052 REVERSE LENGTH=111	Eukaryota	Streptophyta	Brassicales	Brassicaceae	Arabidopsis	Arabidopsis thaliana	1	36	6	0.017	1	11	111	5.27	1	6	0.1442	1	AT5G40370.1	S
<annotation protein_description=8	AT1G11820.1	no	1	Symbols: O-Glycosyl hydrolases family 17 protein chr1:3991259-3993327 REVERSE LENGTH=384	Eukaryota	Streptophyta	Brassicales	Brassicaceae	Arabidopsis	Arabidopsis thaliana	1	14.8	8	0.026	0.998	51	384	7.16	1	8	0.1415	2	AT1G11820.2,AT1G11820.1	S
<annotation protein_description=8	AT1G11820.2	no	1	Symbols: O-Glycosyl hydrolases family 17 protein chr1:3991144-3993327 REVERSE LENGTH=511	Eukaryota	Streptophyta	Brassicales	Brassicaceae	Arabidopsis	Arabidopsis thaliana	1	14.8	8	0.026	0.998	60	511	7.16	1	8	0.1415	2	AT1G11820.2,AT1G11820.1	S
<annotation protein_description=245	AT5G47550.1	no	0.9999	Symbols: Cystatin/monellin superfamily protein chr5:19286596-19286964 REVERSE LENGTH=122	Eukaryota	Streptophyta	Brassicales	Brassicaceae	Arabidopsis	Arabidopsis thaliana	0.9999	34.4	6	0.02	0.937	18	122	5.37	0.9999	6	0.1415	1	AT5G47550.1	S
<annotation protein_description=204	AT4G12910.1	52	1	Symbols: scpl20 serine carboxypeptidase-like 20 chr4:7550576-7553051 REVERSE LENGTH=497	Eukaryota	Streptophyta	Brassicales	Brassicaceae	Arabidopsis	Arabidopsis thaliana	1	9.7	16	0.047	1	58	497	14.33	1	16	0.1414	1	AT4G12910.1	S
<annotation protein_description=160	AT1G21720.1	8	1	Symbols: PBC1 proteasome beta subunit C1 chr1:7626394-7628070 FORWARD LENGTH=204	Eukaryota	Streptophyta	Brassicales	Brassicaceae	Arabidopsis	Arabidopsis thaliana	1	25	5	0.012	0.998	31	204	4.53	1	5	0.1398	1	AT1G21720.1	S
<annotation protein_description=154	AT1G06680.2	2	1	Symbols: PSBP-1, OEE2, PSII-P photosystem II subunit P-1 chr1:2048076-2049186 FORWARD LENGTH=219	Eukaryota	Streptophyta	Brassicales	Brassicaceae	Arabidopsis	Arabidopsis thaliana	1	28.3	10	0.031	1	25	219	9.52	1	10	0.133	2	AT1G06680.2,AT1G06680.1	S
<annotation protein_description=240	AT3G51330.1	no	0.9999	Symbols: Eukaryotic aspartyl protease family protein chr3:19053480-19056152 REVERSE LENGTH=529	Eukaryota	Streptophyta	Brassicales	Brassicaceae	Arabidopsis	Arabidopsis thaliana	0.9999	10	13	0.024	0.999	90	529	12.56	0.9999	13	0.1311	1	AT3G51330.1	S
<annotation protein_description=229	AT5G45280.2	77	1	Symbols: Pectinacetylesterase family protein chr5:18346862-18349488 FORWARD LENGTH=391	Eukaryota	Streptophyta	Brassicales	Brassicaceae	Arabidopsis	Arabidopsis thaliana	1	14.3	13	0.036	1	36	391	12.62	1	13	0.1305	1	AT5G45280.2	S
<annotation protein_description=1	AT1G02360.1	no	1	Symbols: Chitinase family protein chr1:472138-473116 REVERSE LENGTH=272	Eukaryota	Streptophyta	Brassicales	Brassicaceae	Arabidopsis	Arabidopsis thaliana	1	9.9	6	0.018	0.753	35	272	5.94	1	6	0.1279	1	AT1G02360.1	S
<annotation protein_description=329	AT1G47960.1	no	0.9772	Symbols: C/VIF1, ATC/VIF1 cell wall / vacuolar inhibitor of fructosidase 1 chr1:17681954-17683516 REVERSE LENGTH=205	Eukaryota	Streptophyta	Brassicales	Brassicaceae	Arabidopsis	Arabidopsis thaliana	0.9772	7.8	8	0.024	0.014	26	205	8.04	0.9772	8	0.1231	1	AT1G47960.1	S
<annotation protein_description=181	AT1G78850.1	29	1	Symbols: D-mannose binding lectin protein with Apple-like carbohydrate-binding domain chr1:29642072-29643397 REVERSE LENGTH=441	Eukaryota	Streptophyta	Brassicales	Brassicaceae	Arabidopsis	Arabidopsis thaliana	1	16.8	16	0.046	1	56	441	16.5	1	16	0.1228	1	AT1G78850.1	S
<annotation protein_description=12	AT1G17860.1	no	1	Symbols: Kunitz family trypsin and protease inhibitor protein chr1:6149343-6149933 FORWARD LENGTH=196	Eukaryota	Streptophyta	Brassicales	Brassicaceae	Arabidopsis	Arabidopsis thaliana	1	18.9	10	0.026	1	24	196	10.36	1	10	0.1222	1	AT1G17860.1	S
<annotation protein_description=371	AT1G24140.1	no	0.9117	Symbols: Matrixin family protein chr1:8536131-8537285 REVERSE LENGTH=384	Eukaryota	Streptophyta	Brassicales	Brassicaceae	Arabidopsis	Arabidopsis thaliana	0.9117	5.7	10	0.022	0.047	54	384	9.62	0.9117	10	0.12	1	AT1G24140.1	S
<annotation protein_description=40	AT2G15320.1	no	1	Symbols: Leucine-rich repeat (LRR) family protein chr2:6666527-6667675 REVERSE LENGTH=382	Eukaryota	Streptophyta	Brassicales	Brassicaceae	Arabidopsis	Arabidopsis thaliana	1	14.4	9	0.018	0.999	75	382	9.59	1	9	0.1188	1	AT2G15320.1	S
<annotation protein_description=207	AT4G20860.1	55	1	Symbols: FAD-binding Berberine family protein chr4:11172726-11174318 FORWARD LENGTH=530	Eukaryota	Streptophyta	Brassicales	Brassicaceae	Arabidopsis	Arabidopsis thaliana	1	11.1	21	0.047	1	84	530	23.71	1	21	0.1122	1	AT4G20860.1	S
<annotation protein_description=24	AT1G47128.1	no	1	Symbols: RD21, RD21A Granulin repeat cysteine protease family protein chr1:17283139-17285609 REVERSE LENGTH=462	Eukaryota	Streptophyta	Brassicales	Brassicaceae	Arabidopsis	Arabidopsis thaliana	1	10.6	12	0.035	1	46	462	13.72	1	12	0.1108	1	AT1G47128.1	S
<annotation protein_description=121	AT5G10560.1	no	1	Symbols: Glycosyl hydrolase family protein chr5:3336335-3339351 REVERSE LENGTH=792	Eukaryota	Streptophyta	Brassicales	Brassicaceae	Arabidopsis	Arabidopsis thaliana	1	4	21	0.058	0.965	110	792	24.02	1	21	0.1107	1	AT5G10560.1	S
<annotation protein_description=343	AT5G15350.1	no	0.9603	Symbols: ENODL17, AtENODL17 early nodulin-like protein 17 chr5:4985184-4986154 REVERSE LENGTH=172	Eukaryota	Streptophyta	Brassicales	Brassicaceae	Arabidopsis	Arabidopsis thaliana	0.9603	4.7	4	0.013	0.016	19	172	4.6	0.9603	4	0.1057	1	AT5G15350.1	S
<annotation protein_description=223	AT5G25980.2	71	1	Symbols: TGG2, BGLU37 glucoside glucohydrolase 2 chr5:9072730-9075477 FORWARD LENGTH=547	Eukaryota	Streptophyta	Brassicales	Brassicaceae	Arabidopsis	Arabidopsis thaliana	1	12.2	14	0.346	1	83	547	18.97	1	14	0.0934	1	AT5G25980.2	S
<annotation protein_description=265	AT3G15356.1	91	0.9996	Symbols: Legume lectin family protein chr3:5174603-5175418 REVERSE LENGTH=271	Eukaryota	Streptophyta	Brassicales	Brassicaceae	Arabidopsis	Arabidopsis thaliana	0.9996	11.4	7	0.014	0.922	32	271	9.56	0.9996	7	0.0927	1	AT3G15356.1	S
<annotation protein_description=193	AT3G08030.1	41	1	Symbols: Protein of unknown function, DUF642 chr3:2564191-2565819 FORWARD LENGTH=365	Eukaryota	Streptophyta	Brassicales	Brassicaceae	Arabidopsis	Arabidopsis thaliana	1	10.4	8	0.022	1	41	365	10.98	1	8	0.0923	1	AT3G08030.1	S
<annotation protein_description=266	AT1G78820.1	no	0.9995	Symbols: D-mannose binding lectin protein with Apple-like carbohydrate-binding domain chr1:29634401-29635768 REVERSE LENGTH=455	Eukaryota	Streptophyta	Brassicales	Brassicaceae	Arabidopsis	Arabidopsis thaliana	0.9995	18.2	9	0.104	1	62	455	13.24	0.9995	9	0.086	1	AT1G78820.1	S
<annotation protein_description=316	AT4G14800.1	105	0.9883	Symbols: PBD2 20S proteasome beta subunit D2 chr4:8500398-8502058 FORWARD LENGTH=199	Eukaryota	Streptophyta	Brassicales	Brassicaceae	Arabidopsis	Arabidopsis thaliana	0.9706	17.6	8	0.012	0.913	26	199	11.81	0.9706	8	0.0832	2	AT4G14800.1,AT4G14800.2	S
<annotation protein_description=316	AT4G14800.2	105	0.9883	Symbols: PBD2 20S proteasome beta subunit D2 chr4:8500398-8502058 FORWARD LENGTH=215	Eukaryota	Streptophyta	Brassicales	Brassicaceae	Arabidopsis	Arabidopsis thaliana	0.9706	17.6	8	0.012	0.913	27	215	11.81	0.9706	8	0.0832	2	AT4G14800.1,AT4G14800.2	S
<annotation protein_description=276	AT4G29260.1	no	0.9991	Symbols: HAD superfamily, subfamily IIIB acid phosphatase chr4:14422310-14423409 REVERSE LENGTH=255	Eukaryota	Streptophyta	Brassicales	Brassicaceae	Arabidopsis	Arabidopsis thaliana	0.9991	18.4	5	0.016	0.923	36	255	7.91	0.9991	5	0.08	1	AT4G29260.1	S
<annotation protein_description=368	AT2G15780.1	no	0.9213	Symbols: Cupredoxin superfamily protein chr2:6873666-6874701 REVERSE LENGTH=257	Eukaryota	Streptophyta	Brassicales	Brassicaceae	Arabidopsis	Arabidopsis thaliana	0.9213	11.3	4	0.008	0.64	15	257	5.9	0.9213	4	0.0791	1	AT2G15780.1	S
<annotation protein_description=264	AT5G34850.1	no	0.9996	Symbols: ATPAP26, PAP26 purple acid phosphatase 26 chr5:13108475-13111217 REVERSE LENGTH=475	Eukaryota	Streptophyta	Brassicales	Brassicaceae	Arabidopsis	Arabidopsis thaliana	0.9996	6.5	11	0.028	0.647	52	475	17.76	0.9996	11	0.0784	1	AT5G34850.1	S
<annotation protein_description=321	AT5G39120.1	no	0.9824	Symbols: RmlC-like cupins superfamily protein chr5:15662705-15663486 REVERSE LENGTH=221	Eukaryota	Streptophyta	Brassicales	Brassicaceae	Arabidopsis	Arabidopsis thaliana	0.9824	8.1	3	0.008	0.012	20	221	4.92	0.9824	3	0.0758	3	AT5G39150.1,AT5G39120.1,AT5G39180.1	S
<annotation protein_description=321	AT5G39150.1	no	0.9824	Symbols: RmlC-like cupins superfamily protein chr5:15670008-15670789 REVERSE LENGTH=221	Eukaryota	Streptophyta	Brassicales	Brassicaceae	Arabidopsis	Arabidopsis thaliana	0.9824	8.1	3	0.008	0.012	21	221	4.92	0.9824	3	0.0758	3	AT5G39150.1,AT5G39120.1,AT5G39180.1	S
<annotation protein_description=321	AT5G39180.1	no	0.9824	Symbols: RmlC-like cupins superfamily protein chr5:15683572-15684353 REVERSE LENGTH=221	Eukaryota	Streptophyta	Brassicales	Brassicaceae	Arabidopsis	Arabidopsis thaliana	0.9824	8.1	3	0.008	0.012	21	221	4.92	0.9824	3	0.0758	3	AT5G39150.1,AT5G39120.1,AT5G39180.1	S
<annotation protein_description=282	AT4G30530.1	94	0.9989	Symbols: Class I glutamine amidotransferase-like superfamily protein chr4:14920605-14922286 FORWARD LENGTH=250	Eukaryota	Streptophyta	Brassicales	Brassicaceae	Arabidopsis	Arabidopsis thaliana	0.9989	12	5	0.014	0.438	27	250	8.52	0.9989	5	0.0742	1	AT4G30530.1	S
<annotation protein_description=337	AT3G14067.1	no	0.9687	Symbols: Subtilase family protein chr3:4658421-4660754 REVERSE LENGTH=777	Eukaryota	Streptophyta	Brassicales	Brassicaceae	Arabidopsis	Arabidopsis thaliana	0.9687	1.7	11	0.034	0.003	86	777	18.57	0.9687	11	0.0726	1	AT3G14067.1	S
<annotation protein_description=369	AT4G12290.1	no	0.9184	Symbols: Copper amine oxidase family protein chr4:7304434-7306973 FORWARD LENGTH=741	Eukaryota	Streptophyta	Brassicales	Brassicaceae	Arabidopsis	Arabidopsis thaliana	0.9184	3	10	0.016	0.011	85	741	16.4	0.9184	10	0.0709	1	AT4G12290.1	S
<annotation protein_description=238	AT1G26380.1	no	0.9999	Symbols: FAD-binding Berberine family protein chr1:9126901-9128508 REVERSE LENGTH=535	Eukaryota	Streptophyta	Brassicales	Brassicaceae	Arabidopsis	Arabidopsis thaliana	0.9999	6.4	11	0.024	0.555	71	535	20.33	0.9999	11	0.0685	1	AT1G26380.1	S
<annotation protein_description=173	AT1G65800.1	21	1	Symbols: ARK2, RK2 receptor kinase 2 chr1:24473166-24476523 FORWARD LENGTH=847	Eukaryota	Streptophyta	Brassicales	Brassicaceae	Arabidopsis	Arabidopsis thaliana	0.9994	3.9	17	0.036	0.76	131	847	32.69	0.9994	17	0.0658	1	AT1G65800.1	S
<annotation protein_description=14	AT1G20160.1	no	1	Symbols: ATSBT5.2 Subtilisin-like serine endopeptidase family protein chr1:6990852-6993854 REVERSE LENGTH=769	Eukaryota	Streptophyta	Brassicales	Brassicaceae	Arabidopsis	Arabidopsis thaliana	1	7.5	11	0.025	0.996	62	769	22.42	1	11	0.0621	2	AT1G20160.1,AT1G20160.2	S
<annotation protein_description=239	AT1G51890.1	no	0.9999	Symbols: Leucine-rich repeat protein kinase family protein chr1:19274802-19278528 REVERSE LENGTH=876	Eukaryota	Streptophyta	Brassicales	Brassicaceae	Arabidopsis	Arabidopsis thaliana	0.9999	5.3	10	0.023	0.969	129	876	20.83	0.9999	10	0.0608	2	AT1G51890.2,AT1G51890.1	S
<annotation protein_description=239	AT1G51890.2	no	0.9999	Symbols: Leucine-rich repeat protein kinase family protein chr1:19274802-19278528 REVERSE LENGTH=828	Eukaryota	Streptophyta	Brassicales	Brassicaceae	Arabidopsis	Arabidopsis thaliana	0.9999	5.3	10	0.023	0.969	119	828	20.83	0.9999	10	0.0608	2	AT1G51890.2,AT1G51890.1	S
<annotation protein_description=358	AT5G65760.1	no	0.9354	Symbols: Serine carboxypeptidase S28 family protein chr5:26308289-26310891 FORWARD LENGTH=515	Eukaryota	Streptophyta	Brassicales	Brassicaceae	Arabidopsis	Arabidopsis thaliana	0.9354	7.2	6	0.01	0.531	72	515	11.76	0.9354	6	0.0604	1	AT5G65760.1	S
<annotation protein_description=314	AT3G55260.1	no	0.9918	Symbols: HEXO1, ATHEX2 beta-hexosaminidase 1 chr3:20489317-20492858 FORWARD LENGTH=541	Eukaryota	Streptophyta	Brassicales	Brassicaceae	Arabidopsis	Arabidopsis thaliana	0.9918	3.7	7	0.02	0.022	79	541	15.36	0.9918	7	0.0572	1	AT3G55260.1	S
<annotation protein_description=310	AT5G49760.1	no	0.993	Symbols: Leucine-rich repeat protein kinase family protein chr5:20216679-20221052 FORWARD LENGTH=953	Eukaryota	Streptophyta	Brassicales	Brassicaceae	Arabidopsis	Arabidopsis thaliana	0.993	2.4	14	0.028	0.005	158	953	30.92	0.993	14	0.0569	1	AT5G49760.1	S
<annotation protein_description=313	AT4G35220.1	no	0.992	Symbols: Cyclase family protein chr4:16752636-16753966 FORWARD LENGTH=272	Eukaryota	Streptophyta	Brassicales	Brassicaceae	Arabidopsis	Arabidopsis thaliana	0.992	12.5	4	0.011	0.988	47	272	9.23	0.992	4	0.0544	1	AT4G35220.1	S
<annotation protein_description=62	AT2G46930.1	no	1	Symbols: Pectinacetylesterase family protein chr2:19283625-19286090 FORWARD LENGTH=416	Eukaryota	Streptophyta	Brassicales	Brassicaceae	Arabidopsis	Arabidopsis thaliana	1	9.4	5	0.014	0.994	55	416	11.71	1	5	0.054	1	AT2G46930.1	S
<annotation protein_description=298	AT5G60360.1	101	0.9966	Symbols: SAG2, AALP, ALP aleurain-like protease chr5:24280044-24282152 FORWARD LENGTH=358	Eukaryota	Streptophyta	Brassicales	Brassicaceae	Arabidopsis	Arabidopsis thaliana	0.9955	7.3	4	0.008	0.832	38	358	9.61	0.9955	4	0.0524	3	AT5G60360.1,AT5G60360.2,AT5G60360.3	S
<annotation protein_description=298	AT5G60360.2	101	0.9966	Symbols: AALP, ALP aleurain-like protease chr5:24280044-24282152 FORWARD LENGTH=357	Eukaryota	Streptophyta	Brassicales	Brassicaceae	Arabidopsis	Arabidopsis thaliana	0.9955	7.3	4	0.008	0.832	38	357	9.61	0.9955	4	0.0524	3	AT5G60360.1,AT5G60360.2,AT5G60360.3	S
<annotation protein_description=298	AT5G60360.3	101	0.9966	Symbols: AALP, ALP aleurain-like protease chr5:24280044-24282157 FORWARD LENGTH=361	Eukaryota	Streptophyta	Brassicales	Brassicaceae	Arabidopsis	Arabidopsis thaliana	0.9955	7.3	4	0.008	0.832	41	361	9.61	0.9955	4	0.0524	3	AT5G60360.1,AT5G60360.2,AT5G60360.3	S
<annotation protein_description=244	AT5G45890.1	no	0.9999	Symbols: SAG12 senescence-associated gene 12 chr5:18613300-18614759 FORWARD LENGTH=346	Eukaryota	Streptophyta	Brassicales	Brassicaceae	Arabidopsis	Arabidopsis thaliana	0.9999	5.8	4	0.011	0.634	29	346	9.76	0.9999	4	0.0519	1	AT5G45890.1	S
<annotation protein_description=270	AT1G22900.1	no	0.9994	Symbols: Disease resistance-responsive (dirigent-like protein) family protein chr1:8103910-8104491 REVERSE LENGTH=193	Eukaryota	Streptophyta	Brassicales	Brassicaceae	Arabidopsis	Arabidopsis thaliana	0.9994	10.4	2	0.006	0.732	26	193	5.05	0.9994	2	0.0501	1	AT1G22900.1	S
<annotation protein_description=101	AT4G15210.1	no	1	Symbols: ATBETA-AMY, AT-BETA-AMY, RAM1, BMY1, BAM5 beta-amylase 5 chr4:8666734-8669357 REVERSE LENGTH=498	Eukaryota	Streptophyta	Brassicales	Brassicaceae	Arabidopsis	Arabidopsis thaliana	1	7.4	6	0.02	0.533	60	498	15.19	1	6	0.05	2	AT4G15210.1,AT4G15210.2	S
<annotation protein_description=101	AT4G15210.2	no	1	Symbols: ATBETA-AMY, AT-BETA-AMY, RAM1 beta-amylase 5 chr4:8666852-8669357 REVERSE LENGTH=420	Eukaryota	Streptophyta	Brassicales	Brassicaceae	Arabidopsis	Arabidopsis thaliana	1	7.4	6	0.02	0.533	53	420	15.19	1	6	0.05	2	AT4G15210.1,AT4G15210.2	S
<annotation protein_description=252	AT2G27920.1	no	0.9998	Symbols: SCPL51 serine carboxypeptidase-like 51 chr2:11885777-11889043 REVERSE LENGTH=461	Eukaryota	Streptophyta	Brassicales	Brassicaceae	Arabidopsis	Arabidopsis thaliana	0.9998	6.7	5	0.016	0.541	61	461	12.82	0.9998	5	0.0494	3	AT2G27920.3,AT2G27920.1,AT2G27920.2	S
<annotation protein_description=219	AT5G13980.1	67	1	Symbols: Glycosyl hydrolase family 38 protein chr5:4508626-4514334 FORWARD LENGTH=1024	Eukaryota	Streptophyta	Brassicales	Brassicaceae	Arabidopsis	Arabidopsis thaliana	1	5.9	12	0.03	0.999	134	1024	30.83	1	12	0.0493	2	AT5G13980.2,AT5G13980.1	S
<annotation protein_description=219	AT5G13980.2	67	1	Symbols: Glycosyl hydrolase family 38 protein chr5:4508626-4514334 FORWARD LENGTH=1024	Eukaryota	Streptophyta	Brassicales	Brassicaceae	Arabidopsis	Arabidopsis thaliana	1	5.9	12	0.03	0.999	134	1024	30.83	1	12	0.0493	2	AT5G13980.2,AT5G13980.1	S
<annotation protein_description=251	AT4G25810.1	88	0.9999	Symbols: XTR6, XTH23 xyloglucan endotransglycosylase 6 chr4:13128694-13129715 FORWARD LENGTH=286	Eukaryota	Streptophyta	Brassicales	Brassicaceae	Arabidopsis	Arabidopsis thaliana	0.9999	11.9	4	0.012	0.998	32	286	10.7	0.9999	4	0.0473	1	AT4G25810.1	S
<annotation protein_description=327	AT5G11720.1	no	0.9779	Symbols: Glycosyl hydrolases family 31 protein chr5:3776840-3780025 FORWARD LENGTH=902	Eukaryota	Streptophyta	Brassicales	Brassicaceae	Arabidopsis	Arabidopsis thaliana	0.9779	4.2	11	0.019	0.557	128	902	28.81	0.9779	11	0.0473	1	AT5G11720.1	S
<annotation protein_description=141	AT5G56890.1	no	1	Symbols: Protein kinase superfamily protein chr5:23010801-23015559 REVERSE LENGTH=1113	Eukaryota	Streptophyta	Brassicales	Brassicaceae	Arabidopsis	Arabidopsis thaliana	1	3.5	11	0.027	0.447	147	1113	34.56	1	11	0.0403	1	AT5G56890.1	S
<annotation protein_description=355	AT1G64640.1	no	0.9376	Symbols: ENODL8, AtENODL8 early nodulin-like protein 8 chr1:24022482-24023151 REVERSE LENGTH=191	Eukaryota	Streptophyta	Brassicales	Brassicaceae	Arabidopsis	Arabidopsis thaliana	0.9376	7.3	1	0.003	0.014	20	191	3.03	0.9376	1	0.0392	1	AT1G64640.1	S
<annotation protein_description=283	AT1G09210.1	95	0.9988	Symbols: CRT1b, AtCRT1b calreticulin 1b chr1:2973217-2976655 REVERSE LENGTH=424	Eukaryota	Streptophyta	Brassicales	Brassicaceae	Arabidopsis	Arabidopsis thaliana	0.9988	8.5	6	0.016	0.817	30	424	19.37	0.9988	6	0.0391	1	AT1G09210.1	S
<annotation protein_description=315	AT2G22170.1	no	0.9912	Symbols: Lipase/lipooxygenase, PLAT/LH2 family protein chr2:9427010-9427742 REVERSE LENGTH=183	Eukaryota	Streptophyta	Brassicales	Brassicaceae	Arabidopsis	Arabidopsis thaliana	0.9912	12	1	0.023	0.867	27	183	3.32	0.9912	1	0.0378	1	AT2G22170.1	S
<annotation protein_description=311	AT3G19620.1	103	0.993	Symbols: Glycosyl hydrolase family protein chr3:6815613-6818308 REVERSE LENGTH=781	Eukaryota	Streptophyta	Brassicales	Brassicaceae	Arabidopsis	Arabidopsis thaliana	0.993	7	8	0.02	0.607	103	781	26.96	0.993	8	0.0373	1	AT3G19620.1	S
<annotation protein_description=256	AT5G41870.1	no	0.9998	Symbols: Pectin lyase-like superfamily protein chr5:16758817-16760490 REVERSE LENGTH=449	Eukaryota	Streptophyta	Brassicales	Brassicaceae	Arabidopsis	Arabidopsis thaliana	0.9998	7.6	4	0.012	0.452	51	449	13.88	0.9998	4	0.0365	1	AT5G41870.1	S
<annotation protein_description=374	AT5G55180.1	no	0.8968	Symbols: O-Glycosyl hydrolases family 17 protein chr5:22388834-22390550 FORWARD LENGTH=460	Eukaryota	Streptophyta	Brassicales	Brassicaceae	Arabidopsis	Arabidopsis thaliana	0.8968	7.4	4	0.01	0.229	48	460	13.43	0.8968	4	0.0338	2	AT5G55180.2,AT5G55180.1	S
<annotation protein_description=374	AT5G55180.2	no	0.8968	Symbols: O-Glycosyl hydrolases family 17 protein chr5:22388834-22390561 FORWARD LENGTH=465	Eukaryota	Streptophyta	Brassicales	Brassicaceae	Arabidopsis	Arabidopsis thaliana	0.8968	7.4	4	0.01	0.229	51	465	13.43	0.8968	4	0.0338	2	AT5G55180.2,AT5G55180.1	S
<annotation protein_description=362	AT3G51550.1	no	0.9282	Symbols: FER Malectin/receptor-like protein kinase family protein chr3:19117877-19120564 REVERSE LENGTH=895	Eukaryota	Streptophyta	Brassicales	Brassicaceae	Arabidopsis	Arabidopsis thaliana	0.9282	1.5	7	0.019	0.002	111	895	24.9	0.9282	7	0.033	1	AT3G51550.1	S
<annotation protein_description=273	AT4G36195.1	no	0.9993	Symbols: Serine carboxypeptidase S28 family protein chr4:17127202-17129787 FORWARD LENGTH=488	Eukaryota	Streptophyta	Brassicales	Brassicaceae	Arabidopsis	Arabidopsis thaliana	0.9993	5.7	4	0.013	0.212	75	488	17.53	0.9993	4	0.0288	3	AT4G36195.1,AT4G36195.3,AT4G36195.2	S
<annotation protein_description=273	AT4G36195.2	no	0.9993	Symbols: Serine carboxypeptidase S28 family protein chr4:17127202-17129787 FORWARD LENGTH=477	Eukaryota	Streptophyta	Brassicales	Brassicaceae	Arabidopsis	Arabidopsis thaliana	0.9993	5.7	4	0.013	0.212	75	477	17.53	0.9993	4	0.0288	3	AT4G36195.1,AT4G36195.3,AT4G36195.2	S
<annotation protein_description=273	AT4G36195.3	no	0.9993	Symbols: Serine carboxypeptidase S28 family protein chr4:17127202-17129787 FORWARD LENGTH=488	Eukaryota	Streptophyta	Brassicales	Brassicaceae	Arabidopsis	Arabidopsis thaliana	0.9993	5.7	4	0.013	0.212	75	488	17.53	0.9993	4	0.0288	3	AT4G36195.1,AT4G36195.3,AT4G36195.2	S
<annotation protein_description=319	AT1G77510.1	no	0.9852	Symbols: ATPDIL1-2, PDI6, ATPDI6, PDIL1-2 PDI-like 1-2 chr1:29126742-29129433 FORWARD LENGTH=508	Eukaryota	Streptophyta	Brassicales	Brassicaceae	Arabidopsis	Arabidopsis thaliana	0.9852	8.3	6	0.01	0.606	45	508	25.92	0.9852	6	0.0288	1	AT1G77510.1	S
<annotation protein_description=328	AT2G34070.1	no	0.9778	Symbols: TBL37 TRICHOME BIREFRINGENCE-LIKE 37 chr2:14387631-14390160 REVERSE LENGTH=385	Eukaryota	Streptophyta	Brassicales	Brassicaceae	Arabidopsis	Arabidopsis thaliana	0.9778	5.7	2	0.005	0.07	64	385	9.07	0.9778	2	0.0273	1	AT2G34070.1	S
<annotation protein_description=173	AT1G65790.1	21	1	Symbols: ARK1, RK1 receptor kinase 1 chr1:24468932-24472329 FORWARD LENGTH=843	Eukaryota	Streptophyta	Brassicales	Brassicaceae	Arabidopsis	Arabidopsis thaliana	0.9868	3.3	6	0.019	0.579	145	843	29.05	0.9868	6	0.0258	1	AT1G65790.1	S
<annotation protein_description=340	AT2G27720.1	no	0.9653	Symbols: 60S acidic ribosomal protein family chr2:11818696-11819370 FORWARD LENGTH=115	Eukaryota	Streptophyta	Brassicales	Brassicaceae	Arabidopsis	Arabidopsis thaliana	0.9653	11.3	1	0.003	0.025	12	115	5.97	0.9653	1	0.0204	3	AT2G27720.3,AT2G27720.1,AT2G27720.2	S
<annotation protein_description=340	AT2G27720.3	no	0.9653	Symbols: 60S acidic ribosomal protein family chr2:11818696-11819370 FORWARD LENGTH=127	Eukaryota	Streptophyta	Brassicales	Brassicaceae	Arabidopsis	Arabidopsis thaliana	0.9653	11.3	1	0.003	0.025	14	127	5.97	0.9653	1	0.0204	3	AT2G27720.3,AT2G27720.1,AT2G27720.2	S
<annotation protein_description=295	AT2G47470.1	no	0.9971	Symbols: ATPDIL2-1, UNE5, MEE30, PDI11, ATPDI11 thioredoxin family protein chr2:19481503-19483683 FORWARD LENGTH=361	Eukaryota	Streptophyta	Brassicales	Brassicaceae	Arabidopsis	Arabidopsis thaliana	0.9971	9.8	3	0.011	0.025	43	361	19.01	0.9971	3	0.0199	4	AT2G47470.3,AT2G47470.4,AT2G47470.1,AT2G47470.2	S
<annotation protein_description=295	AT2G47470.2	no	0.9971	Symbols: ATPDIL2-1, UNE5, MEE30, PDI11, ATPDI11 thioredoxin family protein chr2:19481503-19483303 FORWARD LENGTH=266	Eukaryota	Streptophyta	Brassicales	Brassicaceae	Arabidopsis	Arabidopsis thaliana	0.9971	9.8	3	0.011	0.025	27	266	19.01	0.9971	3	0.0199	4	AT2G47470.3,AT2G47470.4,AT2G47470.1,AT2G47470.2	S
<annotation protein_description=295	AT2G47470.3	no	0.9971	Symbols: ATPDIL2-1, UNE5, MEE30, PDI11, ATPDI11 thioredoxin family protein chr2:19481503-19483571 FORWARD LENGTH=323	Eukaryota	Streptophyta	Brassicales	Brassicaceae	Arabidopsis	Arabidopsis thaliana	0.9971	9.8	3	0.011	0.025	40	323	19.01	0.9971	3	0.0199	4	AT2G47470.3,AT2G47470.4,AT2G47470.1,AT2G47470.2	S
<annotation protein_description=295	AT2G47470.4	no	0.9971	Symbols: ATPDIL2-1, UNE5, MEE30, PDI11, ATPDI11 thioredoxin family protein chr2:19481503-19483683 FORWARD LENGTH=335	Eukaryota	Streptophyta	Brassicales	Brassicaceae	Arabidopsis	Arabidopsis thaliana	0.9971	9.8	3	0.011	0.025	38	335	19.01	0.9971	3	0.0199	4	AT2G47470.3,AT2G47470.4,AT2G47470.1,AT2G47470.2	S
<annotation protein_description=302	AT3G02880.1	102	0.9955	Symbols: Leucine-rich repeat protein kinase family protein chr3:634819-636982 FORWARD LENGTH=627	Eukaryota	Streptophyta	Brassicales	Brassicaceae	Arabidopsis	Arabidopsis thaliana	0.9955	4.6	3	0.007	0.089	113	627	20.65	0.9955	3	0.0183	1	AT3G02880.1	S
<annotation protein_description=347	AT3G62110.1	no	0.9537	Symbols: Pectin lyase-like superfamily protein chr3:22997313-22999503 REVERSE LENGTH=471	Eukaryota	Streptophyta	Brassicales	Brassicaceae	Arabidopsis	Arabidopsis thaliana	0.9537	3.2	1	0.003	0.005	66	471	7.21	0.9537	1	0.0167	1	AT3G62110.1	S
<annotation protein_description=344	AT3G12000.1	no	0.957	Symbols: S-locus related protein SLR1, putative (S1) chr3:3818301-3819620 REVERSE LENGTH=439	Eukaryota	Streptophyta	Brassicales	Brassicaceae	Arabidopsis	Arabidopsis thaliana	0.957	3.6	2	0.007	0.006	69	439	15.59	0.957	2	0.0155	1	AT3G12000.1	S
<annotation protein_description=332	AT5G58600.1	no	0.9755	Symbols: PMR5, TBL44 Plant protein of unknown function (DUF828) chr5:23683944-23685679 REVERSE LENGTH=402	Eukaryota	Streptophyta	Brassicales	Brassicaceae	Arabidopsis	Arabidopsis thaliana	0.9755	4.5	1	0.003	0.009	62	402	8.91	0.9755	1	0.0138	2	AT5G58600.1,AT5G58600.2	S
<annotation protein_description=332	AT5G58600.2	no	0.9755	Symbols: PMR5 Plant protein of unknown function (DUF828) chr5:23684372-23685679 REVERSE LENGTH=291	Eukaryota	Streptophyta	Brassicales	Brassicaceae	Arabidopsis	Arabidopsis thaliana	0.9755	4.5	1	0.003	0.009	44	291	8.91	0.9755	1	0.0138	2	AT5G58600.1,AT5G58600.2	S
<annotation protein_description=382	AT1G51800.1	no	0.8735	Symbols: Leucine-rich repeat protein kinase family protein chr1:19214203-19217833 FORWARD LENGTH=894	Eukaryota	Streptophyta	Brassicales	Brassicaceae	Arabidopsis	Arabidopsis thaliana	0.8735	2.9	3	0.005	0.007	134	894	23.93	0.8735	3	0.0138	1	AT1G51800.1	S
<annotation protein_description=227	AT1G64190.1	75	1	Symbols: 6-phosphogluconate dehydrogenase family protein chr1:23825549-23827012 REVERSE LENGTH=487	Eukaryota	Streptophyta	Brassicales	Brassicaceae	Arabidopsis	Arabidopsis thaliana	0.9379	12.7	2	0.029	1	75	487	17.3	0.9379	2	0.0137	1	AT1G64190.1	S
<annotation protein_description=341	AT1G30760.1	no	0.9636	Symbols: FAD-binding Berberine family protein chr1:10918321-10920441 FORWARD LENGTH=534	Eukaryota	Streptophyta	Brassicales	Brassicaceae	Arabidopsis	Arabidopsis thaliana	0.9636	2.3	2	0.005	0.005	78	534	19.93	0.9636	2	0.0122	2	AT2G34790.1,AT1G30760.1	S
<annotation protein_description=341	AT2G34790.1	no	0.9636	Symbols: MEE23, EDA28 FAD-binding Berberine family protein chr2:14673998-14677237 REVERSE LENGTH=532	Eukaryota	Streptophyta	Brassicales	Brassicaceae	Arabidopsis	Arabidopsis thaliana	0.9636	2.3	2	0.005	0.005	73	532	19.93	0.9636	2	0.0122	2	AT2G34790.1,AT1G30760.1	S
