# Supplementary material for: Obligate Biotroph Pathogens of the Genus Albugo Are Better Adapted to Active Host Defense Compared to Niche Competitors
Source: Front Plant Sci. 2016 Jun 20;7:820. doi: 10.3389/fpls.2016.00820 (PMC4913113; doi:10.3389/fpls.2016.00820)
Supplement: Supplementary file 3 [file Table_5.xlsx]

## Sheet: Info
This file includes the raw protein data of all infected A. thaliana plants collected at Pul and Gey performed on the LTQ Velos machine (see LC-MS/MS Analysis and MS Data Processing)

## Sheet: Pul_inf_1st
protein group	name	pseudo name	group probability	annotation	classification1	classification2	classification3	classification4	classification5	classification6	probability	percent coverage	total number unique peptides	pct spectrum ids	confidence	R L count	length	OI_VALUE	PROTEINPROPHET_PROBABILITY	TOTAL_SPECTRAL_COUNTS	APEX_PROTEIN_ABUNDANCE	NUMBER_OF_DEGENERATE_PROTEINS	IDS_DEGENERATE_PROTEINS	Secreted
<annotation protein_description=101	AT3G57260.1	no	1	Symbols: BGL2, PR2, BG2, PR-2 beta-1,3-glucanase 2 chr3:21188709-21189822 REVERSE LENGTH=339	Eukaryota	Streptophyta	Brassicales	Brassicaceae	Arabidopsis	Arabidopsis thaliana	1	59.9	2840	10.903	1	44	339	9.65	1	2840	68.4979	1	AT3G57260.1	S
<annotation protein_description=168	AT5G67360.1	no	1	Symbols: ARA12 Subtilase family protein chr5:26872192-26874465 REVERSE LENGTH=757	Eukaryota	Streptophyta	Brassicales	Brassicaceae	Arabidopsis	Arabidopsis thaliana	1	31.8	1899	7.385	1	85	757	16.71	1	1899	26.4505	1	AT5G67360.1	S
<annotation protein_description=119	AT4G27520.1	no	1	Symbols: ENODL2, AtENODL2 early nodulin-like protein 2 chr4:13750668-13751819 REVERSE LENGTH=349	Eukaryota	Streptophyta	Brassicales	Brassicaceae	Arabidopsis	Arabidopsis thaliana	1	17.2	973	3.675	1	21	349	10.04	1	973	22.5561	1	AT4G27520.1	S
<annotation protein_description=193	AT1G75040.1	20	1	Symbols: PR5, PR-5 pathogenesis-related gene 5 chr1:28177754-28178731 FORWARD LENGTH=239	Eukaryota	Streptophyta	Brassicales	Brassicaceae	Arabidopsis	Arabidopsis thaliana	1	50.6	664	2.289	1	24	239	7.27	1	664	21.2579	1	AT1G75040.1	S
<annotation protein_description=224	AT4G23170.1	51	1	Symbols: EP1, CRK9 receptor-like protein kinase-related family protein chr4:12135205-12136002 FORWARD LENGTH=265	Eukaryota	Streptophyta	Brassicales	Brassicaceae	Arabidopsis	Arabidopsis thaliana	1	14.7	173	0.54	1	41	265	4.35	1	173	9.2564	1	AT4G23170.1	S
<annotation protein_description=100	AT3G57240.1	no	1	Symbols: BG3 beta-1,3-glucanase 3 chr3:21181916-21183045 REVERSE LENGTH=341	Eukaryota	Streptophyta	Brassicales	Brassicaceae	Arabidopsis	Arabidopsis thaliana	1	64.2	573	2.199	1	54	341	14.7	1	573	9.0724	1	AT3G57240.1	S
<annotation protein_description=136	AT5G10760.1	no	1	Symbols: Eukaryotic aspartyl protease family protein chr5:3400671-3402165 REVERSE LENGTH=464	Eukaryota	Streptophyta	Brassicales	Brassicaceae	Arabidopsis	Arabidopsis thaliana	1	19.4	184	0.569	1	44	464	5.41	1	184	7.916	1	AT5G10760.1	S
<annotation protein_description=63	AT2G43570.1	no	1	Symbols: CHI chitinase, putative chr2:18076389-18077435 REVERSE LENGTH=277	Eukaryota	Streptophyta	Brassicales	Brassicaceae	Arabidopsis	Arabidopsis thaliana	1	43.7	246	0.953	1	24	277	7.28	1	246	7.8648	1	AT2G43570.1	S
<annotation protein_description=147	AT5G20630.1	no	1	Symbols: GLP3, GLP3A, GLP3B, ATGER3, GER3 germin 3 chr5:6975315-6975950 REVERSE LENGTH=211	Eukaryota	Streptophyta	Brassicales	Brassicaceae	Arabidopsis	Arabidopsis thaliana	1	19.9	111	0.41	1	24	211	3.41	1	111	7.5762	1	AT5G20630.1	S
<annotation protein_description=194	AT1G76160.1	21	1	Symbols: sks5 SKU5 similar 5 chr1:28578211-28581020 REVERSE LENGTH=541	Eukaryota	Streptophyta	Brassicales	Brassicaceae	Arabidopsis	Arabidopsis thaliana	1	25.7	507	1.931	1	76	541	16.07	1	507	7.343	1	AT1G76160.1	S
<annotation protein_description=116	AT4G25000.1	no	1	Symbols: ATAMY1, AMY1 alpha-amylase-like chr4:12852109-12853825 REVERSE LENGTH=423	Eukaryota	Streptophyta	Brassicales	Brassicaceae	Arabidopsis	Arabidopsis thaliana	1	33.8	388	1.446	1	50	423	14.69	1	388	6.1474	1	AT4G25000.1	S
<annotation protein_description=216	AT3G49120.1	43	1	Symbols: ATPERX34, PERX34, PRXCB, ATPCB, PRX34 peroxidase CB chr3:18207819-18210041 FORWARD LENGTH=353	Eukaryota	Streptophyta	Brassicales	Brassicaceae	Arabidopsis	Arabidopsis thaliana	1	34	207	0.821	1	64	353	8.51	1	207	5.6614	1	AT3G49120.1	S
<annotation protein_description=145	AT5G19240.1	no	1	Symbols: Glycoprotein membrane precursor GPI-anchored chr5:6470209-6470981 FORWARD LENGTH=199	Eukaryota	Streptophyta	Brassicales	Brassicaceae	Arabidopsis	Arabidopsis thaliana	1	18.6	44	0.147	1	34	199	2.02	1	44	5.0697	1	AT5G19240.1	S
<annotation protein_description=59	AT2G34790.1	no	1	Symbols: MEE23, EDA28 FAD-binding Berberine family protein chr2:14673998-14677237 REVERSE LENGTH=532	Eukaryota	Streptophyta	Brassicales	Brassicaceae	Arabidopsis	Arabidopsis thaliana	1	46.1	452	1.508	1	73	532	21.58	1	452	4.8749	1	AT2G34790.1	S
<annotation protein_description=130	AT5G05340.1	no	1	Symbols: Peroxidase superfamily protein chr5:1579142-1580819 REVERSE LENGTH=324	Eukaryota	Streptophyta	Brassicales	Brassicaceae	Arabidopsis	Arabidopsis thaliana	1	42.6	173	0.706	1	45	324	8.63	1	173	4.6657	1	AT5G05340.1	S
<annotation protein_description=191	AT1G66970.1	18	1	Symbols: SVL2 SHV3-like 2 chr1:24992746-24996005 REVERSE LENGTH=763	Eukaryota	Streptophyta	Brassicales	Brassicaceae	Arabidopsis	Arabidopsis thaliana	1	26.1	439	1.913	1	108	763	22.92	1	439	4.4579	1	AT1G66970.1	S
<annotation protein_description=64	AT2G45220.1	no	1	Symbols: Plant invertase/pectin methylesterase inhibitor superfamily chr2:18644281-18646394 REVERSE LENGTH=511	Eukaryota	Streptophyta	Brassicales	Brassicaceae	Arabidopsis	Arabidopsis thaliana	1	23.5	226	0.861	1	66	511	15.82	1	226	3.3249	1	AT2G45220.1	S
<annotation protein_description=48	AT2G17120.1	no	1	Symbols: LYM2 lysm domain GPI-anchored protein 2 precursor chr2:7459156-7460648 FORWARD LENGTH=350	Eukaryota	Streptophyta	Brassicales	Brassicaceae	Arabidopsis	Arabidopsis thaliana	1	11.7	83	0.28	1	50	350	5.88	1	83	3.2853	1	AT2G17120.1	S
<annotation protein_description=93	AT3G54420.1	no	1	Symbols: ATEP3, ATCHITIV, CHIV, EP3 homolog of carrot EP3-3 chitinase chr3:20145935-20147034 FORWARD LENGTH=273	Eukaryota	Streptophyta	Brassicales	Brassicaceae	Arabidopsis	Arabidopsis thaliana	1	19.8	92	0.365	1	26	273	6.6	1	92	3.2443	1	AT3G54420.1	S
<annotation protein_description=46	AT2G14610.1	no	1	Symbols: PR1, PR 1, ATPR1 pathogenesis-related gene 1 chr2:6241944-6242429 REVERSE LENGTH=161	Eukaryota	Streptophyta	Brassicales	Brassicaceae	Arabidopsis	Arabidopsis thaliana	1	13.7	58	0.225	0.941	21	161	4.37	1	58	3.0891	1	AT2G14610.1	S
<annotation protein_description=28	AT1G51890.1	no	1	Symbols: Leucine-rich repeat protein kinase family protein chr1:19274802-19278528 REVERSE LENGTH=876	Eukaryota	Streptophyta	Brassicales	Brassicaceae	Arabidopsis	Arabidopsis thaliana	1	6.4	266	0.981	1	129	876	20.83	1	266	2.9722	2	AT1G51890.2,AT1G51890.1	S
<annotation protein_description=28	AT1G51890.2	no	1	Symbols: Leucine-rich repeat protein kinase family protein chr1:19274802-19278528 REVERSE LENGTH=828	Eukaryota	Streptophyta	Brassicales	Brassicaceae	Arabidopsis	Arabidopsis thaliana	1	6.4	266	0.981	1	119	828	20.83	1	266	2.9722	2	AT1G51890.2,AT1G51890.1	S
<annotation protein_description=125	AT4G36945.1	no	1	Symbols: PLC-like phosphodiesterases superfamily protein chr4:17420098-17422047 REVERSE LENGTH=408	Eukaryota	Streptophyta	Brassicales	Brassicaceae	Arabidopsis	Arabidopsis thaliana	1	16.7	121	0.469	1	47	408	9.6	1	121	2.9336	1	AT4G36945.1	S
<annotation protein_description=158	AT5G48540.1	no	1	Symbols: receptor-like protein kinase-related family protein chr5:19669096-19669887 REVERSE LENGTH=263	Eukaryota	Streptophyta	Brassicales	Brassicaceae	Arabidopsis	Arabidopsis thaliana	1	21.7	140	0.527	1	36	263	11.34	1	140	2.8734	1	AT5G48540.1	S
<annotation protein_description=154	AT5G44130.1	no	1	Symbols: FLA13 FASCICLIN-like arabinogalactan protein 13 precursor chr5:17761128-17761871 FORWARD LENGTH=247	Eukaryota	Streptophyta	Brassicales	Brassicaceae	Arabidopsis	Arabidopsis thaliana	1	22.7	70	0.176	1	42	247	5.75	1	70	2.8334	1	AT5G44130.1	S
<annotation protein_description=132	AT5G06720.1	no	1	Symbols: ATPA2, PA2 peroxidase 2 chr5:2077567-2078857 REVERSE LENGTH=335	Eukaryota	Streptophyta	Brassicales	Brassicaceae	Arabidopsis	Arabidopsis thaliana	1	12.8	35	0.141	0.999	46	335	3.29	1	35	2.476	1	AT5G06720.1	S
<annotation protein_description=222	AT4G20830.1	49	1	Symbols: FAD-binding Berberine family protein chr4:11155486-11157577 FORWARD LENGTH=570	Eukaryota	Streptophyta	Brassicales	Brassicaceae	Arabidopsis	Arabidopsis thaliana	1	35.2	222	0.803	1	73	570	21.5	1	222	2.4032	2	AT4G20830.2,AT4G20830.1	S
<annotation protein_description=222	AT4G20830.2	49	1	Symbols: FAD-binding Berberine family protein chr4:11155486-11157108 FORWARD LENGTH=540	Eukaryota	Streptophyta	Brassicales	Brassicaceae	Arabidopsis	Arabidopsis thaliana	1	35.2	222	0.803	1	67	540	21.5	1	222	2.4032	2	AT4G20830.2,AT4G20830.1	S
<annotation protein_description=182	AT1G33590.1	9	1	Symbols: Leucine-rich repeat (LRR) family protein chr1:12177788-12179221 FORWARD LENGTH=477	Eukaryota	Streptophyta	Brassicales	Brassicaceae	Arabidopsis	Arabidopsis thaliana	1	25.6	169	0.51	1	86	477	16.64	1	169	2.3638	1	AT1G33590.1	S
<annotation protein_description=299	AT1G03870.1	no	0.9988	Symbols: FLA9 FASCICLIN-like arabinoogalactan 9 chr1:982625-983368 REVERSE LENGTH=247	Eukaryota	Streptophyta	Brassicales	Brassicaceae	Arabidopsis	Arabidopsis thaliana	0.9988	9.7	56	0.264	0.82	36	247	5.6	0.9988	56	2.3246	1	AT1G03870.1	S
<annotation protein_description=235	AT5G06860.1	62	1	Symbols: PGIP1, ATPGIP1 polygalacturonase inhibiting protein 1 chr5:2132373-2133434 FORWARD LENGTH=330	Eukaryota	Streptophyta	Brassicales	Brassicaceae	Arabidopsis	Arabidopsis thaliana	1	23	100	0.349	1	59	330	10.91	1	100	2.1333	1	AT5G06860.1	S
<annotation protein_description=196	AT1G78830.1	23	1	Symbols: Curculin-like (mannose-binding) lectin family protein chr1:29637141-29638508 REVERSE LENGTH=455	Eukaryota	Streptophyta	Brassicales	Brassicaceae	Arabidopsis	Arabidopsis thaliana	1	40.2	136	0.497	1	62	455	15.98	1	136	1.9808	1	AT1G78830.1	S
<annotation protein_description=205	AT2G45470.1	32	1	Symbols: FLA8, AGP8 FASCICLIN-like arabinogalactan protein 8 chr2:18742797-18744059 REVERSE LENGTH=420	Eukaryota	Streptophyta	Brassicales	Brassicaceae	Arabidopsis	Arabidopsis thaliana	1	8.3	77	0.275	0.979	50	420	9.35	1	77	1.9167	1	AT2G45470.1	S
<annotation protein_description=90	AT3G52880.2	no	1	Symbols: ATMDAR1, MDAR1 monodehydroascorbate reductase 1 chr3:19601477-19604366 REVERSE LENGTH=466	Eukaryota	Streptophyta	Brassicales	Brassicaceae	Arabidopsis	Arabidopsis thaliana	1	32.9	167	0.649	1	57	466	21.67	1	167	1.7936	2	AT3G52880.1,AT3G52880.2	S
<annotation protein_description=241	AT5G26000.1	68	1	Symbols: TGG1, BGLU38 thioglucoside glucohydrolase 1 chr5:9079678-9082347 REVERSE LENGTH=541	Eukaryota	Streptophyta	Brassicales	Brassicaceae	Arabidopsis	Arabidopsis thaliana	1	27.4	157	0.634	1	66	541	21.38	1	157	1.7091	2	AT5G26000.2,AT5G26000.1	S
<annotation protein_description=241	AT5G26000.2	68	1	Symbols: TGG1, BGLU38 thioglucoside glucohydrolase 1 chr5:9080009-9082347 REVERSE LENGTH=456	Eukaryota	Streptophyta	Brassicales	Brassicaceae	Arabidopsis	Arabidopsis thaliana	1	27.4	157	0.634	1	55	456	21.38	1	157	1.7091	2	AT5G26000.2,AT5G26000.1	S
<annotation protein_description=40	AT1G79720.1	no	1	Symbols: Eukaryotic aspartyl protease family protein chr1:29997259-29998951 REVERSE LENGTH=484	Eukaryota	Streptophyta	Brassicales	Brassicaceae	Arabidopsis	Arabidopsis thaliana	1	14.5	87	0.34	1	70	484	12.76	1	87	1.5869	1	AT1G79720.1	S
<annotation protein_description=148	AT5G23870.1	no	1	Symbols: Pectinacetylesterase family protein chr5:8046309-8049999 REVERSE LENGTH=415	Eukaryota	Streptophyta	Brassicales	Brassicaceae	Arabidopsis	Arabidopsis thaliana	1	12	72	0.295	1	65	415	10.66	1	72	1.572	3	AT5G23870.1,AT5G23870.3,AT5G23870.2	S
<annotation protein_description=148	AT5G23870.2	no	1	Symbols: Pectinacetylesterase family protein chr5:8045958-8049999 REVERSE LENGTH=436	Eukaryota	Streptophyta	Brassicales	Brassicaceae	Arabidopsis	Arabidopsis thaliana	1	12	72	0.295	1	69	436	10.66	1	72	1.572	3	AT5G23870.1,AT5G23870.3,AT5G23870.2	S
<annotation protein_description=148	AT5G23870.3	no	1	Symbols: Pectinacetylesterase family protein chr5:8046060-8049999 REVERSE LENGTH=451	Eukaryota	Streptophyta	Brassicales	Brassicaceae	Arabidopsis	Arabidopsis thaliana	1	12	72	0.295	1	70	451	10.66	1	72	1.572	3	AT5G23870.1,AT5G23870.3,AT5G23870.2	S
<annotation protein_description=181	AT1G26380.1	8	1	Symbols: FAD-binding Berberine family protein chr1:9126901-9128508 REVERSE LENGTH=535	Eukaryota	Streptophyta	Brassicales	Brassicaceae	Arabidopsis	Arabidopsis thaliana	1	26	135	0.459	1	71	535	20.33	1	135	1.5455	1	AT1G26380.1	S
<annotation protein_description=229	AT4G30270.1	56	1	Symbols: MERI5B, MERI-5, XTH24, SEN4 xyloglucan endotransglucosylase/hydrolase 24 chr4:14819445-14820448 REVERSE LENGTH=269	Eukaryota	Streptophyta	Brassicales	Brassicaceae	Arabidopsis	Arabidopsis thaliana	1	30.1	62	0.23	1	29	269	10.1	1	62	1.4287	1	AT4G30270.1	S
<annotation protein_description=36	AT1G66250.1	no	1	Symbols: O-Glycosyl hydrolases family 17 protein chr1:24693063-24695416 FORWARD LENGTH=505	Eukaryota	Streptophyta	Brassicales	Brassicaceae	Arabidopsis	Arabidopsis thaliana	1	11.1	53	0.186	0.998	67	505	8.75	1	53	1.4097	1	AT1G66250.1	S
<annotation protein_description=187	AT1G56130.1	14	1	Symbols: Leucine-rich repeat transmembrane protein kinase chr1:20994931-21000887 REVERSE LENGTH=1032	Eukaryota	Streptophyta	Brassicales	Brassicaceae	Arabidopsis	Arabidopsis thaliana	1	3.5	183	0.585	1	173	1032	30.24	1	183	1.4084	1	AT1G56130.1	S
<annotation protein_description=230	AT4G31140.1	57	1	Symbols: O-Glycosyl hydrolases family 17 protein chr4:15141581-15143188 FORWARD LENGTH=484	Eukaryota	Streptophyta	Brassicales	Brassicaceae	Arabidopsis	Arabidopsis thaliana	1	23.6	65	0.17	1	65	484	10.86	1	65	1.393	1	AT4G31140.1	S
<annotation protein_description=146	AT5G19890.1	no	1	Symbols: Peroxidase superfamily protein chr5:6724372-6725877 REVERSE LENGTH=328	Eukaryota	Streptophyta	Brassicales	Brassicaceae	Arabidopsis	Arabidopsis thaliana	1	24.4	54	0.197	1	53	328	9.08	1	54	1.3841	1	AT5G19890.1	S
<annotation protein_description=43	AT2G01820.1	no	1	Symbols: Leucine-rich repeat protein kinase family protein chr2:357664-360681 REVERSE LENGTH=943	Eukaryota	Streptophyta	Brassicales	Brassicaceae	Arabidopsis	Arabidopsis thaliana	1	10.9	154	0.601	1	144	943	28.64	1	154	1.2515	1	AT2G01820.1	S
<annotation protein_description=166	AT5G64120.1	no	1	Symbols: Peroxidase superfamily protein chr5:25659551-25660946 REVERSE LENGTH=328	Eukaryota	Streptophyta	Brassicales	Brassicaceae	Arabidopsis	Arabidopsis thaliana	1	25.9	51	0.206	1	54	328	9.58	1	51	1.239	1	AT5G64120.1	S
<annotation protein_description=330	AT2G04780.1	no	0.9892	Symbols: FLA7 FASCICLIN-like arabinoogalactan 7 chr2:1677488-1678252 FORWARD LENGTH=254	Eukaryota	Streptophyta	Brassicales	Brassicaceae	Arabidopsis	Arabidopsis thaliana	0.9892	7.1	25	0.1	0.014	30	254	5.21	0.9892	25	1.1047	2	AT2G04780.2,AT2G04780.1	S
<annotation protein_description=330	AT2G04780.2	no	0.9892	Symbols: FLA7 FASCICLIN-like arabinoogalactan 7 chr2:1677488-1678252 FORWARD LENGTH=254	Eukaryota	Streptophyta	Brassicales	Brassicaceae	Arabidopsis	Arabidopsis thaliana	0.9892	7.1	25	0.1	0.014	30	254	5.21	0.9892	25	1.1047	2	AT2G04780.2,AT2G04780.1	S
<annotation protein_description=183	AT1G51805.1	10	1	Symbols: Leucine-rich repeat protein kinase family protein chr1:19221187-19225590 REVERSE LENGTH=884	Eukaryota	Streptophyta	Brassicales	Brassicaceae	Arabidopsis	Arabidopsis thaliana	1	10.7	114	0.43	1	128	884	24.54	1	114	1.0812	1	AT1G51805.1	S
<annotation protein_description=54	AT2G26440.1	no	1	Symbols: Plant invertase/pectin methylesterase inhibitor superfamily chr2:11247407-11249407 FORWARD LENGTH=547	Eukaryota	Streptophyta	Brassicales	Brassicaceae	Arabidopsis	Arabidopsis thaliana	1	17.6	73	0.252	1	71	547	16.32	1	73	1.041	1	AT2G26440.1	S
<annotation protein_description=437	AT1G21880.1	no	0.8682	Symbols: LYM1 lysm domain GPI-anchored protein 1 precursor chr1:7680689-7682048 FORWARD LENGTH=316	Eukaryota	Streptophyta	Brassicales	Brassicaceae	Arabidopsis	Arabidopsis thaliana	0.8682	3.2	12	0.038	0.01	41	316	2.37	0.8682	12	1.0231	2	AT1G21880.2,AT1G21880.1	S
<annotation protein_description=437	AT1G21880.2	no	0.8682	Symbols: LYM1 lysm domain GPI-anchored protein 1 precursor chr1:7680689-7682526 FORWARD LENGTH=416	Eukaryota	Streptophyta	Brassicales	Brassicaceae	Arabidopsis	Arabidopsis thaliana	0.8682	3.2	12	0.038	0.01	54	416	2.37	0.8682	12	1.0231	2	AT1G21880.2,AT1G21880.1	S
<annotation protein_description=244	AT5G55180.1	71	1	Symbols: O-Glycosyl hydrolases family 17 protein chr5:22388834-22390550 FORWARD LENGTH=460	Eukaryota	Streptophyta	Brassicales	Brassicaceae	Arabidopsis	Arabidopsis thaliana	1	12.4	59	0.204	1	48	460	13.43	1	59	1.0224	2	AT5G55180.2,AT5G55180.1	S
<annotation protein_description=244	AT5G55180.2	71	1	Symbols: O-Glycosyl hydrolases family 17 protein chr5:22388834-22390561 FORWARD LENGTH=465	Eukaryota	Streptophyta	Brassicales	Brassicaceae	Arabidopsis	Arabidopsis thaliana	1	12.4	59	0.204	1	51	465	13.43	1	59	1.0224	2	AT5G55180.2,AT5G55180.1	S
<annotation protein_description=108	AT4G12730.1	no	1	Symbols: FLA2 FASCICLIN-like arabinogalactan 2 chr4:7491598-7492809 REVERSE LENGTH=403	Eukaryota	Streptophyta	Brassicales	Brassicaceae	Arabidopsis	Arabidopsis thaliana	1	8.9	49	0.184	0.998	47	403	11.24	1	49	1.0146	1	AT4G12730.1	S
<annotation protein_description=44	AT2G02990.1	no	1	Symbols: RNS1, ATRNS1 ribonuclease 1 chr2:873714-874667 FORWARD LENGTH=230	Eukaryota	Streptophyta	Brassicales	Brassicaceae	Arabidopsis	Arabidopsis thaliana	1	42.6	20	0.068	1	23	230	4.92	1	20	0.9461	1	AT2G02990.1	S
<annotation protein_description=137	AT5G10770.1	no	1	Symbols: Eukaryotic aspartyl protease family protein chr5:3403331-3405331 REVERSE LENGTH=474	Eukaryota	Streptophyta	Brassicales	Brassicaceae	Arabidopsis	Arabidopsis thaliana	1	9.5	37	0.139	1	53	474	9.76	1	37	0.8823	1	AT5G10770.1	S
<annotation protein_description=87	AT3G51330.1	no	1	Symbols: Eukaryotic aspartyl protease family protein chr3:19053480-19056152 REVERSE LENGTH=529	Eukaryota	Streptophyta	Brassicales	Brassicaceae	Arabidopsis	Arabidopsis thaliana	1	8.3	45	0.173	1	90	529	12.56	1	45	0.8338	1	AT3G51330.1	S
<annotation protein_description=16	AT1G21750.1	no	1	Symbols: ATPDIL1-1, ATPDI5, PDI5, PDIL1-1 PDI-like 1-1 chr1:7645767-7648514 FORWARD LENGTH=501	Eukaryota	Streptophyta	Brassicales	Brassicaceae	Arabidopsis	Arabidopsis thaliana	1	33.5	104	0.253	1	44	501	29.34	1	104	0.825	2	AT1G21750.2,AT1G21750.1	S
<annotation protein_description=16	AT1G21750.2	no	1	Symbols: ATPDIL1-1, PDIL1-1 PDI-like 1-1 chr1:7645767-7648695 FORWARD LENGTH=487	Eukaryota	Streptophyta	Brassicales	Brassicaceae	Arabidopsis	Arabidopsis thaliana	1	33.5	104	0.253	1	48	487	29.34	1	104	0.825	2	AT1G21750.2,AT1G21750.1	S
<annotation protein_description=22	AT1G33610.1	no	1	Symbols: Leucine-rich repeat (LRR) family protein chr1:12188910-12190346 FORWARD LENGTH=478	Eukaryota	Streptophyta	Brassicales	Brassicaceae	Arabidopsis	Arabidopsis thaliana	1	15.1	52	0.18	1	99	478	14.77	1	52	0.8194	1	AT1G33610.1	S
<annotation protein_description=84	AT3G46550.1	no	1	Symbols: SOS5 Fasciclin-like arabinogalactan family protein chr3:17136612-17137874 REVERSE LENGTH=420	Eukaryota	Streptophyta	Brassicales	Brassicaceae	Arabidopsis	Arabidopsis thaliana	1	10.2	30	0.113	1	71	420	8.57	1	30	0.8147	1	AT3G46550.1	S
<annotation protein_description=42	AT2G01630.1	no	1	Symbols: O-Glycosyl hydrolases family 17 protein chr2:279541-281955 REVERSE LENGTH=501	Eukaryota	Streptophyta	Brassicales	Brassicaceae	Arabidopsis	Arabidopsis thaliana	1	6.1	26	0.092	0.709	62	501	7.51	1	26	0.8057	2	AT2G01630.2,AT2G01630.1	S
<annotation protein_description=42	AT2G01630.2	no	1	Symbols: O-Glycosyl hydrolases family 17 protein chr2:279564-281955 REVERSE LENGTH=391	Eukaryota	Streptophyta	Brassicales	Brassicaceae	Arabidopsis	Arabidopsis thaliana	1	6.1	26	0.092	0.709	50	391	7.51	1	26	0.8057	2	AT2G01630.2,AT2G01630.1	S
<annotation protein_description=8	AT1G09750.1	no	1	Symbols: Eukaryotic aspartyl protease family protein chr1:3157541-3158960 FORWARD LENGTH=449	Eukaryota	Streptophyta	Brassicales	Brassicaceae	Arabidopsis	Arabidopsis thaliana	1	15.6	21	0.05	1	62	449	6.08	1	21	0.8039	1	AT1G09750.1	S
<annotation protein_description=155	AT5G45890.1	no	1	Symbols: SAG12 senescence-associated gene 12 chr5:18613300-18614759 FORWARD LENGTH=346	Eukaryota	Streptophyta	Brassicales	Brassicaceae	Arabidopsis	Arabidopsis thaliana	1	12.4	32	0.124	0.999	29	346	9.76	1	32	0.7631	1	AT5G45890.1	S
<annotation protein_description=199	AT2G15220.1	26	1	Symbols: Plant basic secretory protein (BSP) family protein chr2:6608689-6609366 FORWARD LENGTH=225	Eukaryota	Streptophyta	Brassicales	Brassicaceae	Arabidopsis	Arabidopsis thaliana	1	40.4	28	0.11	1	30	225	8.62	1	28	0.756	1	AT2G15220.1	S
<annotation protein_description=156	AT5G46950.1	no	1	Symbols: Plant invertase/pectin methylesterase inhibitor superfamily protein chr5:19059565-19060089 REVERSE LENGTH=174	Eukaryota	Streptophyta	Brassicales	Brassicaceae	Arabidopsis	Arabidopsis thaliana	1	33.9	24	0.078	1	23	174	7.97	1	24	0.7008	1	AT5G46950.1	S
<annotation protein_description=157	AT5G46960.1	no	1	Symbols: Plant invertase/pectin methylesterase inhibitor superfamily protein chr5:19062220-19062744 REVERSE LENGTH=174	Eukaryota	Streptophyta	Brassicales	Brassicaceae	Arabidopsis	Arabidopsis thaliana	1	33.9	22	0.093	1	25	174	7.33	1	22	0.6985	1	AT5G46960.1	S
<annotation protein_description=39	AT1G77510.1	no	1	Symbols: ATPDIL1-2, PDI6, ATPDI6, PDIL1-2 PDI-like 1-2 chr1:29126742-29129433 FORWARD LENGTH=508	Eukaryota	Streptophyta	Brassicales	Brassicaceae	Arabidopsis	Arabidopsis thaliana	1	28	73	0.155	1	45	508	25.92	1	73	0.6555	1	AT1G77510.1	S
<annotation protein_description=53	AT2G25060.1	no	1	Symbols: ENODL14, AtENODL14 early nodulin-like protein 14 chr2:10662308-10662930 FORWARD LENGTH=182	Eukaryota	Streptophyta	Brassicales	Brassicaceae	Arabidopsis	Arabidopsis thaliana	1	16.5	17	0.061	1	21	182	6.26	1	17	0.632	1	AT2G25060.1	S
<annotation protein_description=26	AT1G49750.1	no	1	Symbols: Leucine-rich repeat (LRR) family protein chr1:18411177-18412779 REVERSE LENGTH=494	Eukaryota	Streptophyta	Brassicales	Brassicaceae	Arabidopsis	Arabidopsis thaliana	1	9.3	34	0.131	1	77	494	12.66	1	34	0.625	1	AT1G49750.1	S
<annotation protein_description=242	AT5G34940.2	69	1	Symbols: AtGUS3, GUS3 glucuronidase 3 chr5:13235912-13238718 REVERSE LENGTH=536	Eukaryota	Streptophyta	Brassicales	Brassicaceae	Arabidopsis	Arabidopsis thaliana	1	19.6	40	0.139	1	73	536	14.99	1	40	0.621	1	AT5G34940.2	S
<annotation protein_description=35	AT1G64760.1	no	1	Symbols: O-Glycosyl hydrolases family 17 protein chr1:24054220-24056194 REVERSE LENGTH=481	Eukaryota	Streptophyta	Brassicales	Brassicaceae	Arabidopsis	Arabidopsis thaliana	1	10.2	21	0.071	0.998	52	481	8.11	1	21	0.6026	2	AT1G64760.2,AT1G64760.1	S
<annotation protein_description=35	AT1G64760.2	no	1	Symbols: O-Glycosyl hydrolases family 17 protein chr1:24054220-24056194 REVERSE LENGTH=481	Eukaryota	Streptophyta	Brassicales	Brassicaceae	Arabidopsis	Arabidopsis thaliana	1	10.2	21	0.071	0.998	52	481	8.11	1	21	0.6026	2	AT1G64760.2,AT1G64760.1	S
<annotation protein_description=68	AT3G02740.1	no	1	Symbols: Eukaryotic aspartyl protease family protein chr3:590561-593089 FORWARD LENGTH=488	Eukaryota	Streptophyta	Brassicales	Brassicaceae	Arabidopsis	Arabidopsis thaliana	1	7.8	26	0.094	1	67	488	10.11	1	26	0.5985	1	AT3G02740.1	S
<annotation protein_description=159	AT5G49760.1	no	1	Symbols: Leucine-rich repeat protein kinase family protein chr5:20216679-20221052 FORWARD LENGTH=953	Eukaryota	Streptophyta	Brassicales	Brassicaceae	Arabidopsis	Arabidopsis thaliana	1	6.4	76	0.261	1	158	953	30.92	1	76	0.572	1	AT5G49760.1	S
<annotation protein_description=231	AT4G34180.1	58	1	Symbols: Cyclase family protein chr4:16370060-16371383 REVERSE LENGTH=255	Eukaryota	Streptophyta	Brassicales	Brassicaceae	Arabidopsis	Arabidopsis thaliana	1	27.8	21	0.069	1	45	255	8.64	1	21	0.5657	1	AT4G34180.1	S
<annotation protein_description=212	AT3G14310.1	39	1	Symbols: ATPME3, PME3 pectin methylesterase 3 chr3:4772214-4775095 REVERSE LENGTH=592	Eukaryota	Streptophyta	Brassicales	Brassicaceae	Arabidopsis	Arabidopsis thaliana	1	11.1	36	0.128	1	71	592	15.02	1	36	0.5578	1	AT3G14310.1	S
<annotation protein_description=223	AT4G20860.1	50	1	Symbols: FAD-binding Berberine family protein chr4:11172726-11174318 FORWARD LENGTH=530	Eukaryota	Streptophyta	Brassicales	Brassicaceae	Arabidopsis	Arabidopsis thaliana	1	17.7	55	0.189	1	84	530	23.71	1	55	0.5399	1	AT4G20860.1	S
<annotation protein_description=221	AT4G15210.1	48	1	Symbols: ATBETA-AMY, AT-BETA-AMY, RAM1, BMY1, BAM5 beta-amylase 5 chr4:8666734-8669357 REVERSE LENGTH=498	Eukaryota	Streptophyta	Brassicales	Brassicaceae	Arabidopsis	Arabidopsis thaliana	1	23.3	33	0.125	1	60	498	15.19	1	33	0.5056	1	AT4G15210.1	S
<annotation protein_description=162	AT5G55730.1	no	1	Symbols: FLA1 FASCICLIN-like arabinogalactan 1 chr5:22558375-22560392 REVERSE LENGTH=424	Eukaryota	Streptophyta	Brassicales	Brassicaceae	Arabidopsis	Arabidopsis thaliana	1	11.3	29	0.109	0.91	54	424	13.85	1	29	0.4873	2	AT5G55730.1,AT5G55730.2	S
<annotation protein_description=162	AT5G55730.2	no	1	Symbols: FLA1 FASCICLIN-like arabinogalactan 1 chr5:22558375-22560392 REVERSE LENGTH=424	Eukaryota	Streptophyta	Brassicales	Brassicaceae	Arabidopsis	Arabidopsis thaliana	1	11.3	29	0.109	0.91	54	424	13.85	1	29	0.4873	2	AT5G55730.1,AT5G55730.2	S
<annotation protein_description=21	AT1G32940.1	no	1	Symbols: ATSBT3.5, SBT3.5 Subtilase family protein chr1:11937634-11940856 FORWARD LENGTH=774	Eukaryota	Streptophyta	Brassicales	Brassicaceae	Arabidopsis	Arabidopsis thaliana	1	12.8	42	0.132	1	94	774	20.08	1	42	0.4868	1	AT1G32940.1	S
<annotation protein_description=203	AT2G34510.1	30	1	Symbols: Protein of unknown function, DUF642 chr2:14544114-14546732 REVERSE LENGTH=401	Eukaryota	Streptophyta	Brassicales	Brassicaceae	Arabidopsis	Arabidopsis thaliana	1	24.9	28	0.098	1	48	401	14.03	1	28	0.4645	1	AT2G34510.1	S
<annotation protein_description=165	AT5G62210.1	no	1	Symbols: Embryo-specific protein 3, (ATS3) chr5:24986521-24987477 REVERSE LENGTH=223	Eukaryota	Streptophyta	Brassicales	Brassicaceae	Arabidopsis	Arabidopsis thaliana	1	12.6	8	0.032	0.995	20	223	4.04	1	8	0.4608	1	AT5G62210.1	S
<annotation protein_description=73	AT3G14067.1	no	1	Symbols: Subtilase family protein chr3:4658421-4660754 REVERSE LENGTH=777	Eukaryota	Streptophyta	Brassicales	Brassicaceae	Arabidopsis	Arabidopsis thaliana	1	7.7	36	0.138	1	86	777	18.57	1	36	0.4512	1	AT3G14067.1	S
<annotation protein_description=92	AT3G54400.1	no	1	Symbols: Eukaryotic aspartyl protease family protein chr3:20140291-20142599 REVERSE LENGTH=425	Eukaryota	Streptophyta	Brassicales	Brassicaceae	Arabidopsis	Arabidopsis thaliana	1	8.9	20	0.063	0.999	66	425	10.74	1	20	0.4334	1	AT3G54400.1	S
<annotation protein_description=361	AT5G59320.1	no	0.9819	Symbols: LTP3 lipid transfer protein 3 chr5:23929051-23929492 FORWARD LENGTH=115	Eukaryota	Streptophyta	Brassicales	Brassicaceae	Arabidopsis	Arabidopsis thaliana	0.9819	13.9	4	0.014	0.034	13	115	2.23	0.9819	4	0.4099	1	AT5G59320.1	S
<annotation protein_description=96	AT3G55260.1	no	1	Symbols: HEXO1, ATHEX2 beta-hexosaminidase 1 chr3:20489317-20492858 FORWARD LENGTH=541	Eukaryota	Streptophyta	Brassicales	Brassicaceae	Arabidopsis	Arabidopsis thaliana	1	8.5	27	0.105	1	79	541	15.36	1	27	0.4091	1	AT3G55260.1	S
<annotation protein_description=5	AT1G05840.1	no	1	Symbols: Eukaryotic aspartyl protease family protein chr1:1762843-1766150 REVERSE LENGTH=485	Eukaryota	Streptophyta	Brassicales	Brassicaceae	Arabidopsis	Arabidopsis thaliana	1	4.7	20	0.067	0.607	71	485	11.66	1	20	0.3992	1	AT1G05840.1	S
<annotation protein_description=213	AT3G15356.1	40	1	Symbols: Legume lectin family protein chr3:5174603-5175418 REVERSE LENGTH=271	Eukaryota	Streptophyta	Brassicales	Brassicaceae	Arabidopsis	Arabidopsis thaliana	1	18.8	16	0.056	1	32	271	9.56	1	16	0.3895	1	AT3G15356.1	S
<annotation protein_description=121	AT4G30530.1	no	1	Symbols: Class I glutamine amidotransferase-like superfamily protein chr4:14920605-14922286 FORWARD LENGTH=250	Eukaryota	Streptophyta	Brassicales	Brassicaceae	Arabidopsis	Arabidopsis thaliana	1	18	14	0.047	1	27	250	8.52	1	14	0.3824	1	AT4G30530.1	S
<annotation protein_description=281	AT1G18980.1	no	0.9996	Symbols: RmlC-like cupins superfamily protein chr1:6557364-6558026 REVERSE LENGTH=220	Eukaryota	Streptophyta	Brassicales	Brassicaceae	Arabidopsis	Arabidopsis thaliana	0.9996	10.5	6	0.023	0.615	28	220	3.67	0.9996	6	0.3803	1	AT1G18980.1	S
<annotation protein_description=315	AT1G51850.1	no	0.997	Symbols: Leucine-rich repeat protein kinase family protein chr1:19252964-19256783 REVERSE LENGTH=865	Eukaryota	Streptophyta	Brassicales	Brassicaceae	Arabidopsis	Arabidopsis thaliana	0.997	2.8	30	0.107	0.018	119	865	20.2	0.997	30	0.3446	1	AT1G51850.1	S
<annotation protein_description=236	AT5G13980.1	63	1	Symbols: Glycosyl hydrolase family 38 protein chr5:4508626-4514334 FORWARD LENGTH=1024	Eukaryota	Streptophyta	Brassicales	Brassicaceae	Arabidopsis	Arabidopsis thaliana	1	11.1	45	0.123	1	134	1024	30.83	1	45	0.3397	2	AT5G13980.2,AT5G13980.1	S
<annotation protein_description=236	AT5G13980.2	63	1	Symbols: Glycosyl hydrolase family 38 protein chr5:4508626-4514334 FORWARD LENGTH=1024	Eukaryota	Streptophyta	Brassicales	Brassicaceae	Arabidopsis	Arabidopsis thaliana	1	11.1	45	0.123	1	134	1024	30.83	1	45	0.3397	2	AT5G13980.2,AT5G13980.1	S
<annotation protein_description=420	AT5G15350.1	no	0.9299	Symbols: ENODL17, AtENODL17 early nodulin-like protein 17 chr5:4985184-4986154 REVERSE LENGTH=172	Eukaryota	Streptophyta	Brassicales	Brassicaceae	Arabidopsis	Arabidopsis thaliana	0.9299	4.7	7	0.021	0.021	19	172	4.6	0.9299	7	0.3293	1	AT5G15350.1	S
<annotation protein_description=89	AT3G51550.1	no	1	Symbols: FER Malectin/receptor-like protein kinase family protein chr3:19117877-19120564 REVERSE LENGTH=895	Eukaryota	Streptophyta	Brassicales	Brassicaceae	Arabidopsis	Arabidopsis thaliana	1	7.8	35	0.129	1	111	895	24.9	1	35	0.3271	1	AT3G51550.1	S
<annotation protein_description=124	AT4G34480.1	no	1	Symbols: O-Glycosyl hydrolases family 17 protein chr4:16481147-16483988 REVERSE LENGTH=504	Eukaryota	Streptophyta	Brassicales	Brassicaceae	Arabidopsis	Arabidopsis thaliana	1	6	14	0.058	0.58	46	504	10.03	1	14	0.3248	1	AT4G34480.1	S
<annotation protein_description=78	AT3G23490.1	no	1	Symbols: CYN cyanase chr3:8423238-8424415 REVERSE LENGTH=168	Eukaryota	Streptophyta	Brassicales	Brassicaceae	Arabidopsis	Arabidopsis thaliana	1	29.8	9	0.029	1	24	168	6.85	1	9	0.3058	1	AT3G23490.1	S
<annotation protein_description=274	AT4G12420.1	no	0.9998	Symbols: SKU5 Cupredoxin superfamily protein chr4:7349941-7352868 REVERSE LENGTH=587	Eukaryota	Streptophyta	Brassicales	Brassicaceae	Arabidopsis	Arabidopsis thaliana	0.9998	4.4	25	0.095	0.299	70	587	19.12	0.9998	25	0.3042	2	AT4G12420.2,AT4G12420.1	S
<annotation protein_description=274	AT4G12420.2	no	0.9998	Symbols: SKU5 Cupredoxin superfamily protein chr4:7349941-7352868 REVERSE LENGTH=587	Eukaryota	Streptophyta	Brassicales	Brassicaceae	Arabidopsis	Arabidopsis thaliana	0.9998	4.4	25	0.095	0.299	70	587	19.12	0.9998	25	0.3042	2	AT4G12420.2,AT4G12420.1	S
<annotation protein_description=104	AT3G62110.1	no	1	Symbols: Pectin lyase-like superfamily protein chr3:22997313-22999503 REVERSE LENGTH=471	Eukaryota	Streptophyta	Brassicales	Brassicaceae	Arabidopsis	Arabidopsis thaliana	1	4.9	9	0.036	0.609	66	471	7.21	1	9	0.2905	1	AT3G62110.1	S
<annotation protein_description=288	AT5G42100.1	no	0.9995	Symbols: ATBG_PPAP, ATBG_PAP, BG_PPAP beta-1,3-glucanase_putative chr5:16829460-16831168 REVERSE LENGTH=425	Eukaryota	Streptophyta	Brassicales	Brassicaceae	Arabidopsis	Arabidopsis thaliana	0.9995	8.5	9	0.033	0.737	51	425	7.41	0.9995	9	0.2825	2	AT5G42100.2,AT5G42100.1	S
<annotation protein_description=288	AT5G42100.2	no	0.9995	Symbols: ATBG_PPAP, ATBG_PAP beta-1,3-glucanase_putative chr5:16829897-16831168 REVERSE LENGTH=423	Eukaryota	Streptophyta	Brassicales	Brassicaceae	Arabidopsis	Arabidopsis thaliana	0.9995	8.5	9	0.033	0.737	46	423	7.41	0.9995	9	0.2825	2	AT5G42100.2,AT5G42100.1	S
<annotation protein_description=308	AT3G45970.1	no	0.9983	Symbols: ATEXLA1, EXPL1, ATEXPL1, ATHEXP BETA 2.1, EXLA1 expansin-like A1 chr3:16896238-16897189 FORWARD LENGTH=265	Eukaryota	Streptophyta	Brassicales	Brassicaceae	Arabidopsis	Arabidopsis thaliana	0.9983	11.7	10	0.031	0.871	24	265	8.26	0.9983	10	0.2812	1	AT3G45970.1	S
<annotation protein_description=58	AT2G30870.1	no	1	Symbols: ATGSTF10, ERD13, ATGSTF4, GSTF10 glutathione S-transferase PHI 10 chr2:13141490-13142392 FORWARD LENGTH=215	Eukaryota	Streptophyta	Brassicales	Brassicaceae	Arabidopsis	Arabidopsis thaliana	1	20.5	11	0.038	1	32	215	9.33	1	11	0.2744	1	AT2G30870.1	S
<annotation protein_description=347	AT5G20230.1	no	0.9861	Symbols: ATBCB, BCB, SAG14 blue-copper-binding protein chr5:6826626-6827408 FORWARD LENGTH=196	Eukaryota	Streptophyta	Brassicales	Brassicaceae	Arabidopsis	Arabidopsis thaliana	0.9861	6.6	3	0.013	0.019	12	196	2.52	0.9861	3	0.2732	1	AT5G20230.1	S
<annotation protein_description=27	AT1G51800.1	no	1	Symbols: Leucine-rich repeat protein kinase family protein chr1:19214203-19217833 FORWARD LENGTH=894	Eukaryota	Streptophyta	Brassicales	Brassicaceae	Arabidopsis	Arabidopsis thaliana	1	7	28	0.108	1	134	894	23.93	1	28	0.2723	1	AT1G51800.1	S
<annotation protein_description=31	AT1G56340.1	no	1	Symbols: CRT1, CRT1a, AtCRT1a calreticulin 1a chr1:21090059-21092630 REVERSE LENGTH=425	Eukaryota	Streptophyta	Brassicales	Brassicaceae	Arabidopsis	Arabidopsis thaliana	1	18.6	20	0.057	1	27	425	17.21	1	20	0.2704	2	AT1G56340.1,AT1G56340.2	S
<annotation protein_description=31	AT1G56340.2	no	1	Symbols: CRT1, CRT1a, AtCRT1a calreticulin 1a chr1:21090022-21092630 REVERSE LENGTH=424	Eukaryota	Streptophyta	Brassicales	Brassicaceae	Arabidopsis	Arabidopsis thaliana	1	18.6	20	0.057	1	35	424	17.21	1	20	0.2704	2	AT1G56340.1,AT1G56340.2	S
<annotation protein_description=266	AT5G25090.1	no	0.9999	Symbols: ENODL13, AtENODL13 early nodulin-like protein 13 chr5:8647117-8647755 REVERSE LENGTH=186	Eukaryota	Streptophyta	Brassicales	Brassicaceae	Arabidopsis	Arabidopsis thaliana	0.9999	11.8	8	0.028	0.873	25	186	6.92	0.9999	8	0.269	1	AT5G25090.1	S
<annotation protein_description=49	AT2G19500.1	no	1	Symbols: CKX2, ATCKX2 cytokinin oxidase 2 chr2:8444311-8447301 REVERSE LENGTH=501	Eukaryota	Streptophyta	Brassicales	Brassicaceae	Arabidopsis	Arabidopsis thaliana	1	13.4	19	0.065	1	71	501	16.44	1	19	0.2689	1	AT2G19500.1	S
<annotation protein_description=6	AT1G09210.1	no	1	Symbols: CRT1b, AtCRT1b calreticulin 1b chr1:2973217-2976655 REVERSE LENGTH=424	Eukaryota	Streptophyta	Brassicales	Brassicaceae	Arabidopsis	Arabidopsis thaliana	1	20.5	22	0.06	1	30	424	19.37	1	22	0.2643	1	AT1G09210.1	S
<annotation protein_description=252	AT1G11820.1	no	0.9999	Symbols: O-Glycosyl hydrolases family 17 protein chr1:3991259-3993327 REVERSE LENGTH=384	Eukaryota	Streptophyta	Brassicales	Brassicaceae	Arabidopsis	Arabidopsis thaliana	0.9999	7.3	8	0.029	0.637	51	384	7.16	0.9999	8	0.26	2	AT1G11820.2,AT1G11820.1	S
<annotation protein_description=252	AT1G11820.2	no	0.9999	Symbols: O-Glycosyl hydrolases family 17 protein chr1:3991144-3993327 REVERSE LENGTH=511	Eukaryota	Streptophyta	Brassicales	Brassicaceae	Arabidopsis	Arabidopsis thaliana	0.9999	7.3	8	0.029	0.637	60	511	7.16	0.9999	8	0.26	2	AT1G11820.2,AT1G11820.1	S
<annotation protein_description=25	AT1G47128.1	no	1	Symbols: RD21, RD21A Granulin repeat cysteine protease family protein chr1:17283139-17285609 REVERSE LENGTH=462	Eukaryota	Streptophyta	Brassicales	Brassicaceae	Arabidopsis	Arabidopsis thaliana	1	15.2	14	0.046	1	46	462	13.72	1	14	0.2374	1	AT1G47128.1	S
<annotation protein_description=55	AT2G27920.1	no	1	Symbols: SCPL51 serine carboxypeptidase-like 51 chr2:11885777-11889043 REVERSE LENGTH=461	Eukaryota	Streptophyta	Brassicales	Brassicaceae	Arabidopsis	Arabidopsis thaliana	1	7.2	13	0.054	0.712	61	461	12.82	1	13	0.236	3	AT2G27920.3,AT2G27920.1,AT2G27920.2	S
<annotation protein_description=83	AT3G45010.1	no	1	Symbols: scpl48 serine carboxypeptidase-like 48 chr3:16466328-16468845 FORWARD LENGTH=510	Eukaryota	Streptophyta	Brassicales	Brassicaceae	Arabidopsis	Arabidopsis thaliana	1	8.6	15	0.06	0.998	58	510	14.8	1	15	0.2358	1	AT3G45010.1	S
<annotation protein_description=11	AT1G13900.1	no	1	Symbols: Purple acid phosphatases superfamily protein chr1:4753494-4755554 REVERSE LENGTH=656	Eukaryota	Streptophyta	Brassicales	Brassicaceae	Arabidopsis	Arabidopsis thaliana	1	5.3	16	0.058	0.992	69	656	16.81	1	16	0.2215	1	AT1G13900.1	S
<annotation protein_description=200	AT5G06730.1	27	1	Symbols: Peroxidase superfamily protein chr5:2080207-2081621 REVERSE LENGTH=358	Eukaryota	Streptophyta	Brassicales	Brassicaceae	Arabidopsis	Arabidopsis thaliana	0.9986	7.5	5	0.02	0.736	45	358	5.31	0.9986	5	0.2188	1	AT5G06730.1	S
<annotation protein_description=133	AT5G08380.1	no	1	Symbols: AtAGAL1, AGAL1 alpha-galactosidase 1 chr5:2694851-2697616 REVERSE LENGTH=410	Eukaryota	Streptophyta	Brassicales	Brassicaceae	Arabidopsis	Arabidopsis thaliana	1	13.9	12	0.04	1	51	410	13.07	1	12	0.2136	1	AT5G08380.1	S
<annotation protein_description=19	AT1G30760.1	no	1	Symbols: FAD-binding Berberine family protein chr1:10918321-10920441 FORWARD LENGTH=534	Eukaryota	Streptophyta	Brassicales	Brassicaceae	Arabidopsis	Arabidopsis thaliana	1	29	18	0.264	1	78	534	19.93	1	18	0.2102	1	AT1G30760.1	S
<annotation protein_description=222	AT4G20840.1	49	1	Symbols: FAD-binding Berberine family protein chr4:11157916-11159535 FORWARD LENGTH=539	Eukaryota	Streptophyta	Brassicales	Brassicaceae	Arabidopsis	Arabidopsis thaliana	1	18.7	20	0.099	1	65	539	22.8	1	20	0.2041	1	AT4G20840.1	S
<annotation protein_description=81	AT3G26720.1	no	1	Symbols: Glycosyl hydrolase family 38 protein chr3:9816707-9823056 FORWARD LENGTH=1019	Eukaryota	Streptophyta	Brassicales	Brassicaceae	Arabidopsis	Arabidopsis thaliana	1	13.7	31	0.086	1	142	1019	35.43	1	31	0.2036	2	AT3G26720.1,AT3G26720.2	S
<annotation protein_description=81	AT3G26720.2	no	1	Symbols: Glycosyl hydrolase family 38 protein chr3:9816707-9822958 FORWARD LENGTH=943	Eukaryota	Streptophyta	Brassicales	Brassicaceae	Arabidopsis	Arabidopsis thaliana	1	13.7	31	0.086	1	130	943	35.43	1	31	0.2036	2	AT3G26720.1,AT3G26720.2	S
<annotation protein_description=45	AT2G04690.1	no	1	Symbols: Pyridoxamine 5'-phosphate oxidase family protein chr2:1644628-1646179 FORWARD LENGTH=210	Eukaryota	Streptophyta	Brassicales	Brassicaceae	Arabidopsis	Arabidopsis thaliana	1	16.7	6	0.025	0.899	34	210	6.87	1	6	0.2032	2	AT2G04690.1,AT2G04690.2	S
<annotation protein_description=45	AT2G04690.2	no	1	Symbols: Pyridoxamine 5'-phosphate oxidase family protein chr2:1644628-1646035 FORWARD LENGTH=203	Eukaryota	Streptophyta	Brassicales	Brassicaceae	Arabidopsis	Arabidopsis thaliana	1	16.7	6	0.025	0.899	32	203	6.87	1	6	0.2032	2	AT2G04690.1,AT2G04690.2	S
<annotation protein_description=202	AT2G28470.1	29	1	Symbols: BGAL8 beta-galactosidase 8 chr2:12169047-12173164 REVERSE LENGTH=852	Eukaryota	Streptophyta	Brassicales	Brassicaceae	Arabidopsis	Arabidopsis thaliana	1	13	20	0.081	1	95	852	22.91	1	20	0.2031	2	AT2G28470.2,AT2G28470.1	S
<annotation protein_description=202	AT2G28470.2	29	1	Symbols: BGAL8 beta-galactosidase 8 chr2:12169047-12173146 REVERSE LENGTH=846	Eukaryota	Streptophyta	Brassicales	Brassicaceae	Arabidopsis	Arabidopsis thaliana	1	13	20	0.081	1	95	846	22.91	1	20	0.2031	2	AT2G28470.2,AT2G28470.1	S
<annotation protein_description=88	AT3G51350.1	no	1	Symbols: Eukaryotic aspartyl protease family protein chr3:19060485-19063248 REVERSE LENGTH=528	Eukaryota	Streptophyta	Brassicales	Brassicaceae	Arabidopsis	Arabidopsis thaliana	1	4.5	13	0.037	0.545	81	528	14.94	1	13	0.2025	1	AT3G51350.1	S
<annotation protein_description=135	AT5G10560.1	no	1	Symbols: Glycosyl hydrolase family protein chr5:3336335-3339351 REVERSE LENGTH=792	Eukaryota	Streptophyta	Brassicales	Brassicaceae	Arabidopsis	Arabidopsis thaliana	1	5.8	20	0.072	1	110	792	24.02	1	20	0.1937	1	AT5G10560.1	S
<annotation protein_description=385	AT3G13560.1	no	0.9694	Symbols: O-Glycosyl hydrolases family 17 protein chr3:4425484-4427284 REVERSE LENGTH=505	Eukaryota	Streptophyta	Brassicales	Brassicaceae	Arabidopsis	Arabidopsis thaliana	0.9694	2	6	0.019	0.006	64	505	7.12	0.9694	6	0.1901	3	AT3G13560.3,AT3G13560.2,AT3G13560.1	S
<annotation protein_description=385	AT3G13560.2	no	0.9694	Symbols: O-Glycosyl hydrolases family 17 protein chr3:4425484-4427284 REVERSE LENGTH=505	Eukaryota	Streptophyta	Brassicales	Brassicaceae	Arabidopsis	Arabidopsis thaliana	0.9694	2	6	0.019	0.006	64	505	7.12	0.9694	6	0.1901	3	AT3G13560.3,AT3G13560.2,AT3G13560.1	S
<annotation protein_description=385	AT3G13560.3	no	0.9694	Symbols: O-Glycosyl hydrolases family 17 protein chr3:4425484-4427284 REVERSE LENGTH=505	Eukaryota	Streptophyta	Brassicales	Brassicaceae	Arabidopsis	Arabidopsis thaliana	0.9694	2	6	0.019	0.006	64	505	7.12	0.9694	6	0.1901	3	AT3G13560.3,AT3G13560.2,AT3G13560.1	S
<annotation protein_description=167	AT5G65760.1	no	1	Symbols: Serine carboxypeptidase S28 family protein chr5:26308289-26310891 FORWARD LENGTH=515	Eukaryota	Streptophyta	Brassicales	Brassicaceae	Arabidopsis	Arabidopsis thaliana	1	11.8	9	0.031	1	72	515	11.76	1	9	0.1781	1	AT5G65760.1	S
<annotation protein_description=152	AT5G41670.1	no	1	Symbols: 6-phosphogluconate dehydrogenase family protein chr5:16665647-16667110 REVERSE LENGTH=487	Eukaryota	Streptophyta	Brassicales	Brassicaceae	Arabidopsis	Arabidopsis thaliana	1	11.9	15	0.107	1	76	487	19.77	1	15	0.1765	2	AT5G41670.2,AT5G41670.1	S
<annotation protein_description=152	AT5G41670.2	no	1	Symbols: 6-phosphogluconate dehydrogenase family protein chr5:16665647-16667110 REVERSE LENGTH=487	Eukaryota	Streptophyta	Brassicales	Brassicaceae	Arabidopsis	Arabidopsis thaliana	1	11.9	15	0.107	1	76	487	19.77	1	15	0.1765	2	AT5G41670.2,AT5G41670.1	S
<annotation protein_description=9	AT1G10370.1	no	1	Symbols: GST30, ATGSTU17, GST30B, ERD9 Glutathione S-transferase family protein chr1:3397274-3398273 REVERSE LENGTH=227	Eukaryota	Streptophyta	Brassicales	Brassicaceae	Arabidopsis	Arabidopsis thaliana	1	17.2	5	0.016	0.969	28	227	6.62	1	5	0.1757	1	AT1G10370.1	S
<annotation protein_description=310	AT3G16850.1	no	0.9979	Symbols: Pectin lyase-like superfamily protein chr3:5748692-5750981 FORWARD LENGTH=455	Eukaryota	Streptophyta	Brassicales	Brassicaceae	Arabidopsis	Arabidopsis thaliana	0.9979	5.1	5	0.01	0.437	55	455	6.72	0.9979	5	0.1728	1	AT3G16850.1	S
<annotation protein_description=228	AT4G27830.1	55	1	Symbols: BGLU10 beta glucosidase 10 chr4:13861794-13864489 REVERSE LENGTH=508	Eukaryota	Streptophyta	Brassicales	Brassicaceae	Arabidopsis	Arabidopsis thaliana	1	7.7	8	0.023	0.977	61	508	11.52	1	8	0.1616	1	AT4G27830.1	S
<annotation protein_description=241	AT5G25980.2	68	1	Symbols: TGG2, BGLU37 glucoside glucohydrolase 2 chr5:9072730-9075477 FORWARD LENGTH=547	Eukaryota	Streptophyta	Brassicales	Brassicaceae	Arabidopsis	Arabidopsis thaliana	0.9994	5.5	13	0.109	0.996	83	547	18.97	0.9994	13	0.1594	1	AT5G25980.2	S
<annotation protein_description=161	AT5G55480.1	no	1	Symbols: SVL1 SHV3-like 1 chr5:22474277-22477819 FORWARD LENGTH=766	Eukaryota	Streptophyta	Brassicales	Brassicaceae	Arabidopsis	Arabidopsis thaliana	1	10.1	16	0.05	1	107	766	23.53	1	16	0.1582	1	AT5G55480.1	S
<annotation protein_description=181	AT1G26390.1	8	1	Symbols: FAD-binding Berberine family protein chr1:9130164-9131756 REVERSE LENGTH=530	Eukaryota	Streptophyta	Brassicales	Brassicaceae	Arabidopsis	Arabidopsis thaliana	1	10.6	12	0.081	0.999	65	530	17.85	1	12	0.1564	1	AT1G26390.1	S
<annotation protein_description=76	AT3G19620.1	no	1	Symbols: Glycosyl hydrolase family protein chr3:6815613-6818308 REVERSE LENGTH=781	Eukaryota	Streptophyta	Brassicales	Brassicaceae	Arabidopsis	Arabidopsis thaliana	1	4.2	18	0.068	0.818	103	781	26.96	1	18	0.1553	1	AT3G19620.1	S
<annotation protein_description=71	AT3G10740.1	no	1	Symbols: ASD1, ARAF1, ARAF, ATASD1 alpha-L-arabinofuranosidase 1 chr3:3361031-3364573 REVERSE LENGTH=678	Eukaryota	Streptophyta	Brassicales	Brassicaceae	Arabidopsis	Arabidopsis thaliana	1	5.6	13	0.047	0.986	74	678	19.54	1	13	0.1548	1	AT3G10740.1	S
<annotation protein_description=259	AT2G34070.1	no	0.9999	Symbols: TBL37 TRICHOME BIREFRINGENCE-LIKE 37 chr2:14387631-14390160 REVERSE LENGTH=385	Eukaryota	Streptophyta	Brassicales	Brassicaceae	Arabidopsis	Arabidopsis thaliana	0.9999	6.2	6	0.018	0.648	64	385	9.07	0.9999	6	0.1539	1	AT2G34070.1	S
<annotation protein_description=117	AT4G25810.1	no	1	Symbols: XTR6, XTH23 xyloglucan endotransglycosylase 6 chr4:13128694-13129715 FORWARD LENGTH=286	Eukaryota	Streptophyta	Brassicales	Brassicaceae	Arabidopsis	Arabidopsis thaliana	1	13.3	7	0.026	0.999	32	286	10.7	1	7	0.1522	1	AT4G25810.1	S
<annotation protein_description=34	AT1G64190.1	no	1	Symbols: 6-phosphogluconate dehydrogenase family protein chr1:23825549-23827012 REVERSE LENGTH=487	Eukaryota	Streptophyta	Brassicales	Brassicaceae	Arabidopsis	Arabidopsis thaliana	1	12.5	11	0.085	1	75	487	17.3	1	11	0.1479	1	AT1G64190.1	S
<annotation protein_description=14	AT1G20160.1	no	1	Symbols: ATSBT5.2 Subtilisin-like serine endopeptidase family protein chr1:6990852-6993854 REVERSE LENGTH=769	Eukaryota	Streptophyta	Brassicales	Brassicaceae	Arabidopsis	Arabidopsis thaliana	1	7.3	14	0.048	0.993	62	769	22.42	1	14	0.1453	2	AT1G20160.1,AT1G20160.2	S
<annotation protein_description=200	AT2G18150.1	27	1	Symbols: Peroxidase superfamily protein chr2:7892298-7893586 REVERSE LENGTH=338	Eukaryota	Streptophyta	Brassicales	Brassicaceae	Arabidopsis	Arabidopsis thaliana	1	13	6	0.02	1	55	338	9.68	1	6	0.1442	1	AT2G18150.1	S
<annotation protein_description=297	AT4G25900.1	no	0.9989	Symbols: Galactose mutarotase-like superfamily protein chr4:13161487-13163397 FORWARD LENGTH=318	Eukaryota	Streptophyta	Brassicales	Brassicaceae	Arabidopsis	Arabidopsis thaliana	0.9989	12.6	8	0.021	0.985	47	318	13.13	0.9989	8	0.1416	1	AT4G25900.1	S
<annotation protein_description=77	AT3G22060.1	no	1	Symbols: Receptor-like protein kinase-related family protein chr3:7771065-7772137 FORWARD LENGTH=252	Eukaryota	Streptophyta	Brassicales	Brassicaceae	Arabidopsis	Arabidopsis thaliana	1	10.3	5	0.018	0.855	34	252	8.88	1	5	0.131	1	AT3G22060.1	S
<annotation protein_description=338	AT2G29000.1	no	0.9882	Symbols: Leucine-rich repeat protein kinase family protein chr2:12460781-12465037 FORWARD LENGTH=872	Eukaryota	Streptophyta	Brassicales	Brassicaceae	Arabidopsis	Arabidopsis thaliana	0.9882	1.3	16	0.056	0.003	131	872	28.7	0.9882	16	0.1282	1	AT2G29000.1	S
<annotation protein_description=302	AT5G04885.1	no	0.9986	Symbols: Glycosyl hydrolase family protein chr5:1423369-1426628 FORWARD LENGTH=665	Eukaryota	Streptophyta	Brassicales	Brassicaceae	Arabidopsis	Arabidopsis thaliana	0.9986	8.3	8	0.019	0.945	82	665	14.54	0.9986	8	0.1278	1	AT5G04885.1	S
<annotation protein_description=107	AT4G12290.1	no	1	Symbols: Copper amine oxidase family protein chr4:7304434-7306973 FORWARD LENGTH=741	Eukaryota	Streptophyta	Brassicales	Brassicaceae	Arabidopsis	Arabidopsis thaliana	1	7.7	9	0.023	0.967	85	741	16.4	1	9	0.1277	1	AT4G12290.1	S
<annotation protein_description=428	AT4G39730.1	no	0.8923	Symbols: Lipase/lipooxygenase, PLAT/LH2 family protein chr4:18432950-18433581 FORWARD LENGTH=181	Eukaryota	Streptophyta	Brassicales	Brassicaceae	Arabidopsis	Arabidopsis thaliana	0.8923	6.6	2	0.009	0.019	27	181	3.38	0.8923	2	0.1228	1	AT4G39730.1	S
<annotation protein_description=175	AT1G06680.2	2	1	Symbols: PSBP-1, OEE2, PSII-P photosystem II subunit P-1 chr1:2048076-2049186 FORWARD LENGTH=219	Eukaryota	Streptophyta	Brassicales	Brassicaceae	Arabidopsis	Arabidopsis thaliana	1	16	5	0.022	0.89	25	219	9.52	1	5	0.1222	2	AT1G06680.2,AT1G06680.1	S
<annotation protein_description=232	AT4G36195.1	59	1	Symbols: Serine carboxypeptidase S28 family protein chr4:17127202-17129787 FORWARD LENGTH=488	Eukaryota	Streptophyta	Brassicales	Brassicaceae	Arabidopsis	Arabidopsis thaliana	1	7.8	9	0.03	0.995	75	488	17.53	1	9	0.1194	3	AT4G36195.1,AT4G36195.3,AT4G36195.2	S
<annotation protein_description=232	AT4G36195.2	59	1	Symbols: Serine carboxypeptidase S28 family protein chr4:17127202-17129787 FORWARD LENGTH=477	Eukaryota	Streptophyta	Brassicales	Brassicaceae	Arabidopsis	Arabidopsis thaliana	1	7.8	9	0.03	0.995	75	477	17.53	1	9	0.1194	3	AT4G36195.1,AT4G36195.3,AT4G36195.2	S
<annotation protein_description=232	AT4G36195.3	59	1	Symbols: Serine carboxypeptidase S28 family protein chr4:17127202-17129787 FORWARD LENGTH=488	Eukaryota	Streptophyta	Brassicales	Brassicaceae	Arabidopsis	Arabidopsis thaliana	1	7.8	9	0.03	0.995	75	488	17.53	1	9	0.1194	3	AT4G36195.1,AT4G36195.3,AT4G36195.2	S
<annotation protein_description=335	AT1G03220.1	86	0.9885	Symbols: Eukaryotic aspartyl protease family protein chr1:787143-788444 FORWARD LENGTH=433	Eukaryota	Streptophyta	Brassicales	Brassicaceae	Arabidopsis	Arabidopsis thaliana	0.988	9.2	6	0.015	0.686	49	433	11.64	0.988	6	0.1185	1	AT1G03220.1	S
<annotation protein_description=74	AT3G17840.1	no	1	Symbols: RLK902 receptor-like kinase 902 chr3:6106092-6108430 FORWARD LENGTH=647	Eukaryota	Streptophyta	Brassicales	Brassicaceae	Arabidopsis	Arabidopsis thaliana	1	5.3	10	0.036	0.737	124	647	19.71	1	10	0.118	1	AT3G17840.1	S
<annotation protein_description=120	AT4G29260.1	no	1	Symbols: HAD superfamily, subfamily IIIB acid phosphatase chr4:14422310-14423409 REVERSE LENGTH=255	Eukaryota	Streptophyta	Brassicales	Brassicaceae	Arabidopsis	Arabidopsis thaliana	1	14.1	4	0.018	0.936	36	255	7.91	1	4	0.1176	1	AT4G29260.1	S
<annotation protein_description=359	AT2G39780.1	88	0.9822	Symbols: RNS2 ribonuclease 2 chr2:16591256-16593515 FORWARD LENGTH=259	Eukaryota	Streptophyta	Brassicales	Brassicaceae	Arabidopsis	Arabidopsis thaliana	0.9807	8.1	4	0.014	0.375	35	259	8.19	0.9807	4	0.1114	1	AT2G39780.1	S
<annotation protein_description=317	AT2G27500.1	no	0.9968	Symbols: Glycosyl hydrolase superfamily protein chr2:11752364-11753844 REVERSE LENGTH=392	Eukaryota	Streptophyta	Brassicales	Brassicaceae	Arabidopsis	Arabidopsis thaliana	0.9968	7	4	0.013	0.049	61	392	9.26	0.9968	4	0.1002	3	AT2G27500.2,AT2G27500.3,AT2G27500.1	S
<annotation protein_description=317	AT2G27500.2	no	0.9968	Symbols: Glycosyl hydrolase superfamily protein chr2:11752615-11753844 REVERSE LENGTH=377	Eukaryota	Streptophyta	Brassicales	Brassicaceae	Arabidopsis	Arabidopsis thaliana	0.9968	7	4	0.013	0.049	56	377	9.26	0.9968	4	0.1002	3	AT2G27500.2,AT2G27500.3,AT2G27500.1	S
<annotation protein_description=399	AT3G04010.1	no	0.9595	Symbols: O-Glycosyl hydrolases family 17 protein chr3:1036879-1039263 REVERSE LENGTH=491	Eukaryota	Streptophyta	Brassicales	Brassicaceae	Arabidopsis	Arabidopsis thaliana	0.9595	6.3	3	0.01	0.126	52	491	7.51	0.9595	3	0.0892	1	AT3G04010.1	S
<annotation protein_description=324	AT1G74790.1	no	0.9944	Symbols: catalytics chr1:28098912-28101673 FORWARD LENGTH=695	Eukaryota	Streptophyta	Brassicales	Brassicaceae	Arabidopsis	Arabidopsis thaliana	0.9944	3.2	6	0.018	0.103	71	695	16.11	0.9944	6	0.0861	1	AT1G74790.1	S
<annotation protein_description=287	AT4G16260.1	no	0.9995	Symbols: Glycosyl hydrolase superfamily protein chr4:9200180-9201441 REVERSE LENGTH=344	Eukaryota	Streptophyta	Brassicales	Brassicaceae	Arabidopsis	Arabidopsis thaliana	0.9995	6.4	4	0.014	0.29	52	344	10.81	0.9995	4	0.086	1	AT4G16260.1	S
<annotation protein_description=375	AT5G49215.1	no	0.9766	Symbols: Pectin lyase-like superfamily protein chr5:19953670-19955874 FORWARD LENGTH=449	Eukaryota	Streptophyta	Brassicales	Brassicaceae	Arabidopsis	Arabidopsis thaliana	0.9766	2.5	3	0.01	0.007	58	449	7.95	0.9766	3	0.0857	2	AT5G49215.2,AT5G49215.1	S
<annotation protein_description=375	AT5G49215.2	no	0.9766	Symbols: Pectin lyase-like superfamily protein chr5:19953670-19955874 FORWARD LENGTH=447	Eukaryota	Streptophyta	Brassicales	Brassicaceae	Arabidopsis	Arabidopsis thaliana	0.9766	2.5	3	0.01	0.007	58	447	7.95	0.9766	3	0.0857	2	AT5G49215.2,AT5G49215.1	S
<annotation protein_description=384	AT1G47960.1	no	0.9694	Symbols: C/VIF1, ATC/VIF1 cell wall / vacuolar inhibitor of fructosidase 1 chr1:17681954-17683516 REVERSE LENGTH=205	Eukaryota	Streptophyta	Brassicales	Brassicaceae	Arabidopsis	Arabidopsis thaliana	0.9694	12.7	3	0.008	0.241	26	205	8.04	0.9694	3	0.0841	1	AT1G47960.1	S
<annotation protein_description=395	AT1G51820.1	no	0.964	Symbols: Leucine-rich repeat protein kinase family protein chr1:19237407-19241883 REVERSE LENGTH=885	Eukaryota	Streptophyta	Brassicales	Brassicaceae	Arabidopsis	Arabidopsis thaliana	0.964	2.9	8	0.019	0.01	131	885	22.09	0.964	8	0.0812	1	AT1G51820.1	S
<annotation protein_description=138	AT5G11720.1	no	1	Symbols: Glycosyl hydrolases family 31 protein chr5:3776840-3780025 FORWARD LENGTH=902	Eukaryota	Streptophyta	Brassicales	Brassicaceae	Arabidopsis	Arabidopsis thaliana	1	5.7	10	0.036	0.999	128	902	28.81	1	10	0.0807	1	AT5G11720.1	S
<annotation protein_description=255	AT1G51790.1	no	0.9999	Symbols: Leucine-rich repeat protein kinase family protein chr1:19206858-19210574 REVERSE LENGTH=882	Eukaryota	Streptophyta	Brassicales	Brassicaceae	Arabidopsis	Arabidopsis thaliana	0.9999	2.6	8	0.03	0.219	132	882	23.47	0.9999	8	0.0793	1	AT1G51790.1	S
<annotation protein_description=204	AT2G37050.1	31	1	Symbols: Leucine-rich repeat protein kinase family protein chr2:15569290-15573477 FORWARD LENGTH=933	Eukaryota	Streptophyta	Brassicales	Brassicaceae	Arabidopsis	Arabidopsis thaliana	1	6.2	9	0.025	1	140	933	28.55	1	9	0.0733	3	AT2G37050.1,AT2G37050.3,AT2G37050.2	S
<annotation protein_description=204	AT2G37050.2	31	1	Symbols: Leucine-rich repeat protein kinase family protein chr2:15569290-15572545 FORWARD LENGTH=714	Eukaryota	Streptophyta	Brassicales	Brassicaceae	Arabidopsis	Arabidopsis thaliana	1	6.2	9	0.025	1	111	714	28.55	1	9	0.0733	3	AT2G37050.1,AT2G37050.3,AT2G37050.2	S
<annotation protein_description=204	AT2G37050.3	31	1	Symbols: Leucine-rich repeat protein kinase family protein chr2:15569290-15573477 FORWARD LENGTH=934	Eukaryota	Streptophyta	Brassicales	Brassicaceae	Arabidopsis	Arabidopsis thaliana	1	6.2	9	0.025	1	140	934	28.55	1	9	0.0733	3	AT2G37050.1,AT2G37050.3,AT2G37050.2	S
<annotation protein_description=18	AT1G30740.1	no	1	Symbols: FAD-binding Berberine family protein chr1:10903029-10904630 FORWARD LENGTH=533	Eukaryota	Streptophyta	Brassicales	Brassicaceae	Arabidopsis	Arabidopsis thaliana	1	4.3	6	0.019	0.546	80	533	19.41	1	6	0.0719	1	AT1G30740.1	S
<annotation protein_description=427	AT1G28660.1	no	0.8941	Symbols: GDSL-like Lipase/Acylhydrolase superfamily protein chr1:10071856-10073371 REVERSE LENGTH=383	Eukaryota	Streptophyta	Brassicales	Brassicaceae	Arabidopsis	Arabidopsis thaliana	0.8941	3.9	2	0.009	0.008	48	383	6.06	0.8941	2	0.0686	1	AT1G28660.1	S
<annotation protein_description=401	AT2G44210.1	no	0.9572	Symbols: Protein of Unknown Function (DUF239) chr2:18280809-18282591 FORWARD LENGTH=415	Eukaryota	Streptophyta	Brassicales	Brassicaceae	Arabidopsis	Arabidopsis thaliana	0.9572	2.9	2	0.009	0.008	41	415	6.67	0.9572	2	0.0668	2	AT2G44210.2,AT2G44210.1	S
<annotation protein_description=401	AT2G44210.2	no	0.9572	Symbols: Protein of Unknown Function (DUF239) chr2:18280809-18282591 FORWARD LENGTH=445	Eukaryota	Streptophyta	Brassicales	Brassicaceae	Arabidopsis	Arabidopsis thaliana	0.9572	2.9	2	0.009	0.008	48	445	6.67	0.9572	2	0.0668	2	AT2G44210.2,AT2G44210.1	S
<annotation protein_description=328	AT1G17860.1	no	0.9895	Symbols: Kunitz family trypsin and protease inhibitor protein chr1:6149343-6149933 FORWARD LENGTH=196	Eukaryota	Streptophyta	Brassicales	Brassicaceae	Arabidopsis	Arabidopsis thaliana	0.9895	9.7	3	0.01	0.699	24	196	10.36	0.9895	3	0.0666	1	AT1G17860.1	S
<annotation protein_description=386	AT4G23690.1	no	0.9684	Symbols: Disease resistance-responsive (dirigent-like protein) family protein chr4:12339152-12339715 REVERSE LENGTH=187	Eukaryota	Streptophyta	Brassicales	Brassicaceae	Arabidopsis	Arabidopsis thaliana	0.9684	7.5	2	0.009	0.02	22	187	6.82	0.9684	2	0.066	1	AT4G23690.1	S
<annotation protein_description=260	AT3G07320.1	no	0.9999	Symbols: O-Glycosyl hydrolases family 17 protein chr3:2332324-2333925 REVERSE LENGTH=460	Eukaryota	Streptophyta	Brassicales	Brassicaceae	Arabidopsis	Arabidopsis thaliana	0.9999	7	3	0.013	0.592	65	460	10.89	0.9999	3	0.0641	1	AT3G07320.1	S
<annotation protein_description=189	AT1G65800.1	16	1	Symbols: ARK2, RK2 receptor kinase 2 chr1:24473166-24476523 FORWARD LENGTH=847	Eukaryota	Streptophyta	Brassicales	Brassicaceae	Arabidopsis	Arabidopsis thaliana	1	3.7	9	0.034	0.984	131	847	32.69	1	9	0.064	1	AT1G65800.1	S
<annotation protein_description=273	AT3G21630.1	no	0.9998	Symbols: CERK1, LYSM RLK1 chitin elicitor receptor kinase 1 chr3:7615543-7618530 REVERSE LENGTH=617	Eukaryota	Streptophyta	Brassicales	Brassicaceae	Arabidopsis	Arabidopsis thaliana	0.9998	4.9	5	0.021	0.39	86	617	18.84	0.9998	5	0.0617	1	AT3G21630.1	S
<annotation protein_description=270	AT2G22420.1	no	0.9998	Symbols: Peroxidase superfamily protein chr2:9513341-9514484 FORWARD LENGTH=329	Eukaryota	Streptophyta	Brassicales	Brassicaceae	Arabidopsis	Arabidopsis thaliana	0.9998	11.6	3	0.01	0.848	59	329	11.8	0.9998	3	0.0591	1	AT2G22420.1	S
<annotation protein_description=316	AT2G24390.1	84	0.997	Symbols: AIG2-like (avirulence induced gene) family protein chr2:10373796-10374654 FORWARD LENGTH=152	Eukaryota	Streptophyta	Brassicales	Brassicaceae	Arabidopsis	Arabidopsis thaliana	0.997	16	2	0.009	0.085	21	152	8.07	0.997	2	0.0575	2	AT2G24390.2,AT2G24390.1	S
<annotation protein_description=316	AT2G24390.2	84	0.997	Symbols: AIG2-like (avirulence induced gene) family protein chr2:10373796-10374654 FORWARD LENGTH=150	Eukaryota	Streptophyta	Brassicales	Brassicaceae	Arabidopsis	Arabidopsis thaliana	0.997	16	2	0.009	0.085	21	150	8.07	0.997	2	0.0575	2	AT2G24390.2,AT2G24390.1	S
<annotation protein_description=326	AT5G45280.2	85	0.9923	Symbols: Pectinacetylesterase family protein chr5:18346862-18349488 FORWARD LENGTH=391	Eukaryota	Streptophyta	Brassicales	Brassicaceae	Arabidopsis	Arabidopsis thaliana	0.9923	5.9	3	0.008	0.259	36	391	12.62	0.9923	3	0.0549	1	AT5G45280.2	S
<annotation protein_description=280	AT5G24770.1	81	0.9997	Symbols: VSP2, ATVSP2 vegetative storage protein 2 chr5:8500713-8501844 REVERSE LENGTH=265	Eukaryota	Streptophyta	Brassicales	Brassicaceae	Arabidopsis	Arabidopsis thaliana	0.9997	8.7	2	0.009	0.811	41	265	8.57	0.9997	2	0.0543	1	AT5G24770.1	S
<annotation protein_description=284	AT2G28100.1	no	0.9996	Symbols: ATFUC1, FUC1 alpha-L-fucosidase 1 chr2:11974803-11976489 FORWARD LENGTH=506	Eukaryota	Streptophyta	Brassicales	Brassicaceae	Arabidopsis	Arabidopsis thaliana	0.9996	7.1	4	0.011	0.799	71	506	17.72	0.9996	4	0.0525	1	AT2G28100.1	S
<annotation protein_description=267	AT5G41870.1	no	0.9999	Symbols: Pectin lyase-like superfamily protein chr5:16758817-16760490 REVERSE LENGTH=449	Eukaryota	Streptophyta	Brassicales	Brassicaceae	Arabidopsis	Arabidopsis thaliana	0.9999	7.8	3	0.01	0.874	51	449	13.88	0.9999	3	0.0503	1	AT5G41870.1	S
<annotation protein_description=263	AT4G12910.1	no	0.9999	Symbols: scpl20 serine carboxypeptidase-like 20 chr4:7550576-7553051 REVERSE LENGTH=497	Eukaryota	Streptophyta	Brassicales	Brassicaceae	Arabidopsis	Arabidopsis thaliana	0.9999	4.8	3	0.013	0.54	58	497	14.33	0.9999	3	0.0487	1	AT4G12910.1	S
<annotation protein_description=378	AT2G44750.1	no	0.9756	Symbols: TPK2 thiamin pyrophosphokinase 2 chr2:18451510-18452754 FORWARD LENGTH=265	Eukaryota	Streptophyta	Brassicales	Brassicaceae	Arabidopsis	Arabidopsis thaliana	0.9756	8.3	2	0.005	0.021	48	265	9.38	0.9756	2	0.0484	6	AT1G02880.3,AT2G44750.1,AT1G02880.1,AT2G44750.2,AT1G02880.4,AT1G02880.2	S
<annotation protein_description=378	AT2G44750.2	no	0.9756	Symbols: TPK2 thiamin pyrophosphokinase 2 chr2:18451510-18452754 FORWARD LENGTH=267	Eukaryota	Streptophyta	Brassicales	Brassicaceae	Arabidopsis	Arabidopsis thaliana	0.9756	8.3	2	0.005	0.021	49	267	9.38	0.9756	2	0.0484	6	AT1G02880.3,AT2G44750.1,AT1G02880.1,AT2G44750.2,AT1G02880.4,AT1G02880.2	S
<annotation protein_description=356	AT5G39120.1	no	0.9829	Symbols: RmlC-like cupins superfamily protein chr5:15662705-15663486 REVERSE LENGTH=221	Eukaryota	Streptophyta	Brassicales	Brassicaceae	Arabidopsis	Arabidopsis thaliana	0.9829	8.1	1	0.004	0.016	20	221	4.92	0.9829	1	0.0464	3	AT5G39150.1,AT5G39120.1,AT5G39180.1	S
<annotation protein_description=356	AT5G39150.1	no	0.9829	Symbols: RmlC-like cupins superfamily protein chr5:15670008-15670789 REVERSE LENGTH=221	Eukaryota	Streptophyta	Brassicales	Brassicaceae	Arabidopsis	Arabidopsis thaliana	0.9829	8.1	1	0.004	0.016	21	221	4.92	0.9829	1	0.0464	3	AT5G39150.1,AT5G39120.1,AT5G39180.1	S
<annotation protein_description=356	AT5G39180.1	no	0.9829	Symbols: RmlC-like cupins superfamily protein chr5:15683572-15684353 REVERSE LENGTH=221	Eukaryota	Streptophyta	Brassicales	Brassicaceae	Arabidopsis	Arabidopsis thaliana	0.9829	8.1	1	0.004	0.016	21	221	4.92	0.9829	1	0.0464	3	AT5G39150.1,AT5G39120.1,AT5G39180.1	S
<annotation protein_description=312	AT5G08370.1	no	0.9974	Symbols: AtAGAL2, AGAL2 alpha-galactosidase 2 chr5:2691116-2693441 REVERSE LENGTH=396	Eukaryota	Streptophyta	Brassicales	Brassicaceae	Arabidopsis	Arabidopsis thaliana	0.9974	7.6	3	0.009	0.592	54	396	16.42	0.9974	3	0.0424	2	AT5G08370.2,AT5G08370.1	S
<annotation protein_description=296	AT1G73080.1	83	0.999	Symbols: PEPR1, ATPEPR1 PEP1 receptor 1 chr1:27484513-27488021 FORWARD LENGTH=1123	Eukaryota	Streptophyta	Brassicales	Brassicaceae	Arabidopsis	Arabidopsis thaliana	0.999	2.6	5	0.021	0.138	231	1123	27.95	0.999	5	0.0415	1	AT1G73080.1	S
<annotation protein_description=346	AT4G37530.1	no	0.9861	Symbols: Peroxidase superfamily protein chr4:17634786-17636082 FORWARD LENGTH=329	Eukaryota	Streptophyta	Brassicales	Brassicaceae	Arabidopsis	Arabidopsis thaliana	0.9861	6	2	0.009	0.013	46	329	12.14	0.9861	2	0.0378	2	AT4G37530.2,AT4G37530.1	S
<annotation protein_description=346	AT4G37530.2	no	0.9861	Symbols: Peroxidase superfamily protein chr4:17634786-17636008 FORWARD LENGTH=282	Eukaryota	Streptophyta	Brassicales	Brassicaceae	Arabidopsis	Arabidopsis thaliana	0.9861	6	2	0.009	0.013	40	282	12.14	0.9861	2	0.0378	2	AT4G37530.2,AT4G37530.1	S
<annotation protein_description=352	AT2G23200.1	no	0.985	Symbols: Protein kinase superfamily protein chr2:9879351-9881855 FORWARD LENGTH=834	Eukaryota	Streptophyta	Brassicales	Brassicaceae	Arabidopsis	Arabidopsis thaliana	0.985	2	4	0.014	0.004	126	834	26.18	0.985	4	0.035	1	AT2G23200.1	S
<annotation protein_description=256	AT1G51860.1	no	0.9999	Symbols: Leucine-rich repeat protein kinase family protein chr1:19257634-19261479 REVERSE LENGTH=890	Eukaryota	Streptophyta	Brassicales	Brassicaceae	Arabidopsis	Arabidopsis thaliana	0.9999	4	3	0.01	0.714	128	890	24.38	0.9999	3	0.0286	1	AT1G51860.1	S
<annotation protein_description=440	AT1G11080.1	no	0.8533	Symbols: scpl31 serine carboxypeptidase-like 31 chr1:3694917-3697759 REVERSE LENGTH=492	Eukaryota	Streptophyta	Brassicales	Brassicaceae	Arabidopsis	Arabidopsis thaliana	0.8533	2.2	2	0.008	0.006	61	492	14.1	0.8533	2	0.0281	2	AT1G11080.2,AT1G11080.1	S
<annotation protein_description=440	AT1G11080.2	no	0.8533	Symbols: scpl31 serine carboxypeptidase-like 31 chr1:3694809-3697759 REVERSE LENGTH=495	Eukaryota	Streptophyta	Brassicales	Brassicaceae	Arabidopsis	Arabidopsis thaliana	0.8533	2.2	2	0.008	0.006	62	495	14.1	0.8533	2	0.0281	2	AT1G11080.2,AT1G11080.1	S
<annotation protein_description=257	AT2G19190.1	no	0.9999	Symbols: FRK1 FLG22-induced receptor-like kinase 1 chr2:8326067-8329893 REVERSE LENGTH=876	Eukaryota	Streptophyta	Brassicales	Brassicaceae	Arabidopsis	Arabidopsis thaliana	0.9999	4	3	0.01	0.576	140	876	25.34	0.9999	3	0.0275	1	AT2G19190.1	S
<annotation protein_description=342	AT1G53730.1	no	0.9871	Symbols: SRF6 STRUBBELIG-receptor family 6 chr1:20061771-20065475 FORWARD LENGTH=719	Eukaryota	Streptophyta	Brassicales	Brassicaceae	Arabidopsis	Arabidopsis thaliana	0.9871	1.4	2	0.008	0.004	114	719	16.7	0.9871	2	0.0275	2	AT1G53730.2,AT1G53730.1	S
<annotation protein_description=342	AT1G53730.2	no	0.9871	Symbols: SRF6 STRUBBELIG-receptor family 6 chr1:20061771-20065475 FORWARD LENGTH=720	Eukaryota	Streptophyta	Brassicales	Brassicaceae	Arabidopsis	Arabidopsis thaliana	0.9871	1.4	2	0.008	0.004	114	720	16.7	0.9871	2	0.0275	2	AT1G53730.2,AT1G53730.1	S
<annotation protein_description=387	AT4G32150.1	no	0.9674	Symbols: VAMP711, ATVAMP711 vesicle-associated membrane protein 711 chr4:15526407-15527651 REVERSE LENGTH=219	Eukaryota	Streptophyta	Brassicales	Brassicaceae	Arabidopsis	Arabidopsis thaliana	0.9674	6.8	1	0.004	0.016	42	219	8.54	0.9674	1	0.0263	1	AT4G32150.1	S
<annotation protein_description=367	AT2G02220.1	no	0.9798	Symbols: ATPSKR1, PSKR1 phytosulfokin receptor 1 chr2:584098-587124 REVERSE LENGTH=1008	Eukaryota	Streptophyta	Brassicales	Brassicaceae	Arabidopsis	Arabidopsis thaliana	0.9798	1.4	3	0.013	0.003	201	1008	26.62	0.9798	3	0.0257	1	AT2G02220.1	S
<annotation protein_description=261	AT3G14840.2	no	0.9999	Symbols: Leucine-rich repeat transmembrane protein kinase chr3:4988271-4993891 FORWARD LENGTH=1020	Eukaryota	Streptophyta	Brassicales	Brassicaceae	Arabidopsis	Arabidopsis thaliana	0.9999	2.6	4	0.013	0.186	151	1020	37.7	0.9999	4	0.0246	1	AT3G14840.2	S
<annotation protein_description=421	AT5G14180.1	no	0.9252	Symbols: MPL1 Myzus persicae-induced lipase 1 chr5:4571442-4574413 REVERSE LENGTH=418	Eukaryota	Streptophyta	Brassicales	Brassicaceae	Arabidopsis	Arabidopsis thaliana	0.9252	2.9	1	0.004	0.008	57	418	9.05	0.9252	1	0.0237	1	AT5G14180.1	S
<annotation protein_description=337	AT2G26730.1	no	0.9882	Symbols: Leucine-rich repeat protein kinase family protein chr2:11388621-11391286 FORWARD LENGTH=658	Eukaryota	Streptophyta	Brassicales	Brassicaceae	Arabidopsis	Arabidopsis thaliana	0.9882	2.6	2	0.009	0.005	122	658	20.68	0.9882	2	0.0222	1	AT2G26730.1	S
<annotation protein_description=413	AT1G14540.1	no	0.9454	Symbols: Peroxidase superfamily protein chr1:4974233-4975600 REVERSE LENGTH=315	Eukaryota	Streptophyta	Brassicales	Brassicaceae	Arabidopsis	Arabidopsis thaliana	0.9454	3.8	1	0.004	0.011	55	315	10.44	0.9454	1	0.021	1	AT1G14540.1	S
<annotation protein_description=388	AT5G42720.1	no	0.9674	Symbols: Glycosyl hydrolase family 17 protein chr5:17130535-17132763 FORWARD LENGTH=438	Eukaryota	Streptophyta	Brassicales	Brassicaceae	Arabidopsis	Arabidopsis thaliana	0.9674	3.2	1	0.004	0.008	62	438	11.21	0.9674	1	0.02	1	AT5G42720.1	S
<annotation protein_description=414	AT1G05260.1	no	0.9434	Symbols: RCI3, RCI3A Peroxidase superfamily protein chr1:1529827-1531271 FORWARD LENGTH=326	Eukaryota	Streptophyta	Brassicales	Brassicaceae	Arabidopsis	Arabidopsis thaliana	0.9434	4.6	1	0.004	0.01	47	326	11.06	0.9434	1	0.0198	1	AT1G05260.1	S
<annotation protein_description=409	AT5G44390.1	no	0.9483	Symbols: FAD-binding Berberine family protein chr5:17882329-17884906 REVERSE LENGTH=542	Eukaryota	Streptophyta	Brassicales	Brassicaceae	Arabidopsis	Arabidopsis thaliana	0.9483	2	2	0.009	0.006	67	542	22.7	0.9483	2	0.0194	2	AT5G44400.1,AT5G44390.1	S
<annotation protein_description=409	AT5G44400.1	no	0.9483	Symbols: FAD-binding Berberine family protein chr5:17886365-17888071 REVERSE LENGTH=537	Eukaryota	Streptophyta	Brassicales	Brassicaceae	Arabidopsis	Arabidopsis thaliana	0.9483	2	2	0.009	0.006	68	537	22.7	0.9483	2	0.0194	2	AT5G44400.1,AT5G44390.1	S
<annotation protein_description=410	AT5G67130.1	no	0.9483	Symbols: PLC-like phosphodiesterases superfamily protein chr5:26791599-26793649 FORWARD LENGTH=426	Eukaryota	Streptophyta	Brassicales	Brassicaceae	Arabidopsis	Arabidopsis thaliana	0.9483	3.1	1	0.004	0.008	61	426	12.66	0.9483	1	0.0174	1	AT5G67130.1	S
<annotation protein_description=369	AT1G29720.1	no	0.9794	Symbols: Leucine-rich repeat transmembrane protein kinase chr1:10393894-10399771 REVERSE LENGTH=1019	Eukaryota	Streptophyta	Brassicales	Brassicaceae	Arabidopsis	Arabidopsis thaliana	0.9794	4.7	2	0.008	0.119	169	1019	28.48	0.9794	2	0.016	1	AT1G29720.1	S
<annotation protein_description=426	AT3G02360.1	no	0.8976	Symbols: 6-phosphogluconate dehydrogenase family protein chr3:482498-483958 FORWARD LENGTH=486	Eukaryota	Streptophyta	Brassicales	Brassicaceae	Arabidopsis	Arabidopsis thaliana	0.8976	6.4	1	0.045	0.996	64	486	22.59	0.8976	1	0.0092	2	AT3G02360.2,AT3G02360.1	S
<annotation protein_description=426	AT3G02360.2	no	0.8976	Symbols: 6-phosphogluconate dehydrogenase family protein chr3:482498-483958 FORWARD LENGTH=486	Eukaryota	Streptophyta	Brassicales	Brassicaceae	Arabidopsis	Arabidopsis thaliana	0.8976	6.4	1	0.045	0.996	64	486	22.59	0.8976	1	0.0092	2	AT3G02360.2,AT3G02360.1	S
<annotation protein_description=439	AT1G32960.1	no	0.8544	Symbols: ATSBT3.3, SBT3.3 Subtilase family protein chr1:11945351-11948429 FORWARD LENGTH=777	Eukaryota	Streptophyta	Brassicales	Brassicaceae	Arabidopsis	Arabidopsis thaliana	0.8544	3.6	1	0.017	0.224	96	777	23.65	0.8544	1	0.0084	1	AT1G32960.1	S

## Sheet: Pul_inf_2nd
protein group	name	pseudo name	group probability	annotation	classification1	classification2	classification3	classification4	classification5	classification6	probability	percent coverage	total number unique peptides	pct spectrum ids	confidence	R L count	length	OI_VALUE	PROTEINPROPHET_PROBABILITY	TOTAL_SPECTRAL_COUNTS	APEX_PROTEIN_ABUNDANCE	NUMBER_OF_DEGENERATE_PROTEINS	IDS_DEGENERATE_PROTEINS	Secreted
<annotation protein_description=142	AT3G57260.1	no	1	Symbols: BGL2, PR2, BG2, PR-2 beta-1,3-glucanase 2 chr3:21188709-21189822 REVERSE LENGTH=339	Eukaryota	Streptophyta	Brassicales	Brassicaceae	Arabidopsis	Arabidopsis thaliana	1	62.5	4761	11.456	1	44	339	9.65	1	4761	77.9421	1	AT3G57260.1	S
<annotation protein_description=273	AT1G75040.1	26	1	Symbols: PR5, PR-5 pathogenesis-related gene 5 chr1:28177754-28178731 FORWARD LENGTH=239	Eukaryota	Streptophyta	Brassicales	Brassicaceae	Arabidopsis	Arabidopsis thaliana	1	74.9	2991	6.391	1	24	239	7.27	1	2991	64.9955	1	AT1G75040.1	S
<annotation protein_description=60	AT2G14610.1	no	1	Symbols: PR1, PR 1, ATPR1 pathogenesis-related gene 1 chr2:6241944-6242429 REVERSE LENGTH=161	Eukaryota	Streptophyta	Brassicales	Brassicaceae	Arabidopsis	Arabidopsis thaliana	1	67.7	1387	3.265	1	21	161	4.37	1	1387	50.1413	1	AT2G14610.1	S
<annotation protein_description=141	AT3G57240.1	no	1	Symbols: BG3 beta-1,3-glucanase 3 chr3:21181916-21183045 REVERSE LENGTH=341	Eukaryota	Streptophyta	Brassicales	Brassicaceae	Arabidopsis	Arabidopsis thaliana	1	85.9	4200	9.531	1	54	341	14.7	1	4200	45.137	1	AT3G57240.1	S
<annotation protein_description=243	AT5G67360.1	no	1	Symbols: ARA12 Subtilase family protein chr5:26872192-26874465 REVERSE LENGTH=757	Eukaryota	Streptophyta	Brassicales	Brassicaceae	Arabidopsis	Arabidopsis thaliana	1	44.5	2672	6.366	1	85	757	16.71	1	2672	25.2616	1	AT5G67360.1	S
<annotation protein_description=193	AT5G10760.1	no	1	Symbols: Eukaryotic aspartyl protease family protein chr5:3400671-3402165 REVERSE LENGTH=464	Eukaryota	Streptophyta	Brassicales	Brassicaceae	Arabidopsis	Arabidopsis thaliana	1	37.1	651	1.187	1	44	464	5.41	1	651	19.0101	1	AT5G10760.1	S
<annotation protein_description=171	AT4G27520.1	no	1	Symbols: ENODL2, AtENODL2 early nodulin-like protein 2 chr4:13750668-13751819 REVERSE LENGTH=349	Eukaryota	Streptophyta	Brassicales	Brassicaceae	Arabidopsis	Arabidopsis thaliana	1	27.5	747	1.811	1	21	349	10.04	1	747	11.754	1	AT4G27520.1	S
<annotation protein_description=274	AT1G76160.1	27	1	Symbols: sks5 SKU5 similar 5 chr1:28578211-28581020 REVERSE LENGTH=541	Eukaryota	Streptophyta	Brassicales	Brassicaceae	Arabidopsis	Arabidopsis thaliana	1	43.1	880	1.738	1	76	541	16.07	1	880	8.651	1	AT1G76160.1	S
<annotation protein_description=317	AT4G23170.1	70	1	Symbols: EP1, CRK9 receptor-like protein kinase-related family protein chr4:12135205-12136002 FORWARD LENGTH=265	Eukaryota	Streptophyta	Brassicales	Brassicaceae	Arabidopsis	Arabidopsis thaliana	1	32.8	219	0.336	1	41	265	4.35	1	219	7.9534	1	AT4G23170.1	S
<annotation protein_description=168	AT4G25000.1	no	1	Symbols: ATAMY1, AMY1 alpha-amylase-like chr4:12852109-12853825 REVERSE LENGTH=423	Eukaryota	Streptophyta	Brassicales	Brassicaceae	Arabidopsis	Arabidopsis thaliana	1	61.7	720	1.555	1	50	423	14.69	1	720	7.743	1	AT4G25000.1	S
<annotation protein_description=345	AT5G26000.1	98	1	Symbols: TGG1, BGLU38 thioglucoside glucohydrolase 1 chr5:9079678-9082347 REVERSE LENGTH=541	Eukaryota	Streptophyta	Brassicales	Brassicaceae	Arabidopsis	Arabidopsis thaliana	1	37.5	888	2.12	1	66	541	21.38	1	888	6.5615	1	AT5G26000.1	S
<annotation protein_description=90	AT2G43570.1	no	1	Symbols: CHI chitinase, putative chr2:18076389-18077435 REVERSE LENGTH=277	Eukaryota	Streptophyta	Brassicales	Brassicaceae	Arabidopsis	Arabidopsis thaliana	1	49.8	302	0.693	1	24	277	7.28	1	302	6.5535	1	AT2G43570.1	S
<annotation protein_description=11	AT1G09750.1	no	1	Symbols: Eukaryotic aspartyl protease family protein chr1:3157541-3158960 FORWARD LENGTH=449	Eukaryota	Streptophyta	Brassicales	Brassicaceae	Arabidopsis	Arabidopsis thaliana	1	25.6	188	0.297	1	62	449	6.08	1	188	4.8849	1	AT1G09750.1	S
<annotation protein_description=127	AT3G49120.1	no	1	Symbols: ATPERX34, PERX34, PRXCB, ATPCB, PRX34 peroxidase CB chr3:18207819-18210041 FORWARD LENGTH=353	Eukaryota	Streptophyta	Brassicales	Brassicaceae	Arabidopsis	Arabidopsis thaliana	1	40.5	241	0.375	1	64	353	8.51	1	241	4.4739	1	AT3G49120.1	S
<annotation protein_description=271	AT1G66970.1	24	1	Symbols: SVL2 SHV3-like 2 chr1:24992746-24996005 REVERSE LENGTH=763	Eukaryota	Streptophyta	Brassicales	Brassicaceae	Arabidopsis	Arabidopsis thaliana	1	31.2	433	1.258	1	108	763	22.92	1	433	2.9845	1	AT1G66970.1	S
<annotation protein_description=63	AT2G17120.1	no	1	Symbols: LYM2 lysm domain GPI-anchored protein 2 precursor chr2:7459156-7460648 FORWARD LENGTH=350	Eukaryota	Streptophyta	Brassicales	Brassicaceae	Arabidopsis	Arabidopsis thaliana	1	21.1	92	0.171	1	50	350	5.88	1	92	2.4717	1	AT2G17120.1	S
<annotation protein_description=238	AT5G64120.1	no	1	Symbols: Peroxidase superfamily protein chr5:25659551-25660946 REVERSE LENGTH=328	Eukaryota	Streptophyta	Brassicales	Brassicaceae	Arabidopsis	Arabidopsis thaliana	1	45.7	137	0.317	1	54	328	9.58	1	137	2.2592	1	AT5G64120.1	S
<annotation protein_description=206	AT5G20230.1	no	1	Symbols: ATBCB, BCB, SAG14 blue-copper-binding protein chr5:6826626-6827408 FORWARD LENGTH=196	Eukaryota	Streptophyta	Brassicales	Brassicaceae	Arabidopsis	Arabidopsis thaliana	1	21.4	35	0.084	0.999	12	196	2.52	1	35	2.1941	1	AT5G20230.1	S
<annotation protein_description=207	AT5G20630.1	no	1	Symbols: GLP3, GLP3A, GLP3B, ATGER3, GER3 germin 3 chr5:6975315-6975950 REVERSE LENGTH=211	Eukaryota	Streptophyta	Brassicales	Brassicaceae	Arabidopsis	Arabidopsis thaliana	1	29.4	45	0.088	1	24	211	3.41	1	45	2.0847	1	AT5G20630.1	S
<annotation protein_description=58	AT2G04780.1	no	1	Symbols: FLA7 FASCICLIN-like arabinoogalactan 7 chr2:1677488-1678252 FORWARD LENGTH=254	Eukaryota	Streptophyta	Brassicales	Brassicaceae	Arabidopsis	Arabidopsis thaliana	1	11.4	67	0.158	1	30	254	5.21	1	67	2.0316	2	AT2G04780.2,AT2G04780.1	S
<annotation protein_description=58	AT2G04780.2	no	1	Symbols: FLA7 FASCICLIN-like arabinoogalactan 7 chr2:1677488-1678252 FORWARD LENGTH=254	Eukaryota	Streptophyta	Brassicales	Brassicaceae	Arabidopsis	Arabidopsis thaliana	1	11.4	67	0.158	1	30	254	5.21	1	67	2.0316	2	AT2G04780.2,AT2G04780.1	S
<annotation protein_description=314	AT4G20830.1	67	1	Symbols: FAD-binding Berberine family protein chr4:11155486-11157577 FORWARD LENGTH=570	Eukaryota	Streptophyta	Brassicales	Brassicaceae	Arabidopsis	Arabidopsis thaliana	1	49.4	255	0.564	1	73	570	21.5	1	255	1.8737	2	AT4G20830.2,AT4G20830.1	S
<annotation protein_description=314	AT4G20830.2	67	1	Symbols: FAD-binding Berberine family protein chr4:11155486-11157108 FORWARD LENGTH=540	Eukaryota	Streptophyta	Brassicales	Brassicaceae	Arabidopsis	Arabidopsis thaliana	1	49.4	255	0.564	1	67	540	21.5	1	255	1.8737	2	AT4G20830.2,AT4G20830.1	S
<annotation protein_description=75	AT2G26440.1	no	1	Symbols: Plant invertase/pectin methylesterase inhibitor superfamily chr2:11247407-11249407 FORWARD LENGTH=547	Eukaryota	Streptophyta	Brassicales	Brassicaceae	Arabidopsis	Arabidopsis thaliana	1	23.8	190	0.411	1	71	547	16.32	1	190	1.8392	1	AT2G26440.1	S
<annotation protein_description=281	AT2G15220.1	34	1	Symbols: Plant basic secretory protein (BSP) family protein chr2:6608689-6609366 FORWARD LENGTH=225	Eukaryota	Streptophyta	Brassicales	Brassicaceae	Arabidopsis	Arabidopsis thaliana	1	48	100	0.223	1	30	225	8.62	1	100	1.8327	1	AT2G15220.1	S
<annotation protein_description=28	AT1G33610.1	no	1	Symbols: Leucine-rich repeat (LRR) family protein chr1:12188910-12190346 FORWARD LENGTH=478	Eukaryota	Streptophyta	Brassicales	Brassicaceae	Arabidopsis	Arabidopsis thaliana	1	23.6	163	0.333	1	99	478	14.77	1	163	1.7434	1	AT1G33610.1	S
<annotation protein_description=260	AT1G33590.1	13	1	Symbols: Leucine-rich repeat (LRR) family protein chr1:12177788-12179221 FORWARD LENGTH=477	Eukaryota	Streptophyta	Brassicales	Brassicaceae	Arabidopsis	Arabidopsis thaliana	1	40	180	0.363	1	86	477	16.64	1	180	1.7089	1	AT1G33590.1	S
<annotation protein_description=189	AT5G08380.1	no	1	Symbols: AtAGAL1, AGAL1 alpha-galactosidase 1 chr5:2694851-2697616 REVERSE LENGTH=410	Eukaryota	Streptophyta	Brassicales	Brassicaceae	Arabidopsis	Arabidopsis thaliana	1	39	140	0.304	1	51	410	13.07	1	140	1.6922	1	AT5G08380.1	S
<annotation protein_description=185	AT5G05340.1	no	1	Symbols: Peroxidase superfamily protein chr5:1579142-1580819 REVERSE LENGTH=324	Eukaryota	Streptophyta	Brassicales	Brassicaceae	Arabidopsis	Arabidopsis thaliana	1	38.9	92	0.213	1	45	324	8.63	1	92	1.6841	1	AT5G05340.1	S
<annotation protein_description=133	AT3G54400.1	no	1	Symbols: Eukaryotic aspartyl protease family protein chr3:20140291-20142599 REVERSE LENGTH=425	Eukaryota	Streptophyta	Brassicales	Brassicaceae	Arabidopsis	Arabidopsis thaliana	1	22.8	112	0.213	1	66	425	10.74	1	112	1.6474	1	AT3G54400.1	S
<annotation protein_description=258	AT1G26380.1	11	1	Symbols: FAD-binding Berberine family protein chr1:9126901-9128508 REVERSE LENGTH=535	Eukaryota	Streptophyta	Brassicales	Brassicaceae	Arabidopsis	Arabidopsis thaliana	1	36.3	212	0.423	1	71	535	20.33	1	212	1.6474	1	AT1G26380.1	S
<annotation protein_description=180	AT4G36945.1	no	1	Symbols: PLC-like phosphodiesterases superfamily protein chr4:17420098-17422047 REVERSE LENGTH=408	Eukaryota	Streptophyta	Brassicales	Brassicaceae	Arabidopsis	Arabidopsis thaliana	1	13.7	98	0.229	1	47	408	9.6	1	98	1.6127	1	AT4G36945.1	S
<annotation protein_description=291	AT2G45220.1	44	1	Symbols: Plant invertase/pectin methylesterase inhibitor superfamily chr2:18644281-18646394 REVERSE LENGTH=511	Eukaryota	Streptophyta	Brassicales	Brassicaceae	Arabidopsis	Arabidopsis thaliana	1	30.7	155	0.372	1	66	511	15.82	1	155	1.5478	1	AT2G45220.1	S
<annotation protein_description=224	AT5G47550.1	no	1	Symbols: Cystatin/monellin superfamily protein chr5:19286596-19286964 REVERSE LENGTH=122	Eukaryota	Streptophyta	Brassicales	Brassicaceae	Arabidopsis	Arabidopsis thaliana	1	64.8	50	0.104	1	18	122	5.37	1	50	1.4709	1	AT5G47550.1	S
<annotation protein_description=5	AT1G03870.1	no	1	Symbols: FLA9 FASCICLIN-like arabinoogalactan 9 chr1:982625-983368 REVERSE LENGTH=247	Eukaryota	Streptophyta	Brassicales	Brassicaceae	Arabidopsis	Arabidopsis thaliana	1	9.7	52	0.092	0.999	36	247	5.6	1	52	1.4669	1	AT1G03870.1	S
<annotation protein_description=276	AT1G78830.1	29	1	Symbols: Curculin-like (mannose-binding) lectin family protein chr1:29637141-29638508 REVERSE LENGTH=455	Eukaryota	Streptophyta	Brassicales	Brassicaceae	Arabidopsis	Arabidopsis thaliana	1	38.5	146	0.303	1	62	455	15.98	1	146	1.4433	1	AT1G78830.1	S
<annotation protein_description=134	AT3G54420.1	no	1	Symbols: ATEP3, ATCHITIV, CHIV, EP3 homolog of carrot EP3-3 chitinase chr3:20145935-20147034 FORWARD LENGTH=273	Eukaryota	Streptophyta	Brassicales	Brassicaceae	Arabidopsis	Arabidopsis thaliana	1	19.8	57	0.13	1	26	273	6.6	1	57	1.3643	1	AT3G54420.1	S
<annotation protein_description=55	AT1G79720.1	no	1	Symbols: Eukaryotic aspartyl protease family protein chr1:29997259-29998951 REVERSE LENGTH=484	Eukaryota	Streptophyta	Brassicales	Brassicaceae	Arabidopsis	Arabidopsis thaliana	1	23.3	109	0.253	1	70	484	12.76	1	109	1.3495	1	AT1G79720.1	S
<annotation protein_description=292	AT2G45470.1	45	1	Symbols: FLA8, AGP8 FASCICLIN-like arabinogalactan protein 8 chr2:18742797-18744059 REVERSE LENGTH=420	Eukaryota	Streptophyta	Brassicales	Brassicaceae	Arabidopsis	Arabidopsis thaliana	1	27.4	76	0.136	1	50	420	9.35	1	76	1.2841	1	AT2G45470.1	S
<annotation protein_description=51	AT1G78850.1	no	1	Symbols: D-mannose binding lectin protein with Apple-like carbohydrate-binding domain chr1:29642072-29643397 REVERSE LENGTH=441	Eukaryota	Streptophyta	Brassicales	Brassicaceae	Arabidopsis	Arabidopsis thaliana	1	36.1	131	0.226	1	56	441	16.5	1	131	1.2542	1	AT1G78850.1	S
<annotation protein_description=96	AT3G04010.1	no	1	Symbols: O-Glycosyl hydrolases family 17 protein chr3:1036879-1039263 REVERSE LENGTH=491	Eukaryota	Streptophyta	Brassicales	Brassicaceae	Arabidopsis	Arabidopsis thaliana	1	14.7	58	0.125	1	52	491	7.51	1	58	1.22	1	AT3G04010.1	S
<annotation protein_description=186	AT5G06720.1	no	1	Symbols: ATPA2, PA2 peroxidase 2 chr5:2077567-2078857 REVERSE LENGTH=335	Eukaryota	Streptophyta	Brassicales	Brassicaceae	Arabidopsis	Arabidopsis thaliana	1	12.8	22	0.046	0.981	46	335	3.29	1	22	1.0563	1	AT5G06720.1	S
<annotation protein_description=39	AT1G51890.1	no	1	Symbols: Leucine-rich repeat protein kinase family protein chr1:19274802-19278528 REVERSE LENGTH=876	Eukaryota	Streptophyta	Brassicales	Brassicaceae	Arabidopsis	Arabidopsis thaliana	1	8.1	132	0.294	1	129	876	20	1	132	1.0426	2	AT1G51890.2,AT1G51890.1	S
<annotation protein_description=39	AT1G51890.2	no	1	Symbols: Leucine-rich repeat protein kinase family protein chr1:19274802-19278528 REVERSE LENGTH=828	Eukaryota	Streptophyta	Brassicales	Brassicaceae	Arabidopsis	Arabidopsis thaliana	1	8.1	132	0.294	1	119	828	20	1	132	1.0426	2	AT1G51890.2,AT1G51890.1	S
<annotation protein_description=265	AT1G56130.1	18	1	Symbols: Leucine-rich repeat transmembrane protein kinase chr1:20994931-21000887 REVERSE LENGTH=1032	Eukaryota	Streptophyta	Brassicales	Brassicaceae	Arabidopsis	Arabidopsis thaliana	1	5	198	0.331	1	173	1032	30.24	1	198	1.0343	1	AT1G56130.1	S
<annotation protein_description=325	AT4G34180.1	78	1	Symbols: Cyclase family protein chr4:16370060-16371383 REVERSE LENGTH=255	Eukaryota	Streptophyta	Brassicales	Brassicaceae	Arabidopsis	Arabidopsis thaliana	1	34.9	56	0.101	1	45	255	8.64	1	56	1.0239	1	AT4G34180.1	S
<annotation protein_description=184	AT5G04885.1	no	1	Symbols: Glycosyl hydrolase family protein chr5:1423369-1426628 FORWARD LENGTH=665	Eukaryota	Streptophyta	Brassicales	Brassicaceae	Arabidopsis	Arabidopsis thaliana	1	20.8	94	0.2	1	82	665	14.54	1	94	1.0213	1	AT5G04885.1	S
<annotation protein_description=323	AT4G31140.1	76	1	Symbols: O-Glycosyl hydrolases family 17 protein chr4:15141581-15143188 FORWARD LENGTH=484	Eukaryota	Streptophyta	Brassicales	Brassicaceae	Arabidopsis	Arabidopsis thaliana	1	26	65	0.114	1	65	484	10.86	1	65	0.9455	1	AT4G31140.1	S
<annotation protein_description=44	AT1G64760.1	no	1	Symbols: O-Glycosyl hydrolases family 17 protein chr1:24054220-24056194 REVERSE LENGTH=481	Eukaryota	Streptophyta	Brassicales	Brassicaceae	Arabidopsis	Arabidopsis thaliana	1	22.2	48	0.109	1	52	481	8.11	1	48	0.935	2	AT1G64760.2,AT1G64760.1	S
<annotation protein_description=44	AT1G64760.2	no	1	Symbols: O-Glycosyl hydrolases family 17 protein chr1:24054220-24056194 REVERSE LENGTH=481	Eukaryota	Streptophyta	Brassicales	Brassicaceae	Arabidopsis	Arabidopsis thaliana	1	22.2	48	0.109	1	52	481	8.11	1	48	0.935	2	AT1G64760.2,AT1G64760.1	S
<annotation protein_description=297	AT3G15356.1	50	1	Symbols: Legume lectin family protein chr3:5174603-5175418 REVERSE LENGTH=271	Eukaryota	Streptophyta	Brassicales	Brassicaceae	Arabidopsis	Arabidopsis thaliana	1	33.2	56	0.102	1	32	271	9.56	1	56	0.9254	1	AT3G15356.1	S
<annotation protein_description=254	AT1G21750.1	7	1	Symbols: ATPDIL1-1, ATPDI5, PDI5, PDIL1-1 PDI-like 1-1 chr1:7645767-7648514 FORWARD LENGTH=501	Eukaryota	Streptophyta	Brassicales	Brassicaceae	Arabidopsis	Arabidopsis thaliana	1	49.1	169	0.455	1	44	501	29.34	1	169	0.9099	1	AT1G21750.1	S
<annotation protein_description=335	AT5G06860.1	88	1	Symbols: PGIP1, ATPGIP1 polygalacturonase inhibiting protein 1 chr5:2132373-2133434 FORWARD LENGTH=330	Eukaryota	Streptophyta	Brassicales	Brassicaceae	Arabidopsis	Arabidopsis thaliana	1	33.3	62	0.132	1	59	330	10.91	1	62	0.8977	1	AT5G06860.1	S
<annotation protein_description=223	AT5G46960.1	no	1	Symbols: Plant invertase/pectin methylesterase inhibitor superfamily protein chr5:19062220-19062744 REVERSE LENGTH=174	Eukaryota	Streptophyta	Brassicales	Brassicaceae	Arabidopsis	Arabidopsis thaliana	1	29.3	39	0.08	1	25	174	7.33	1	39	0.8405	1	AT5G46960.1	S
<annotation protein_description=326	AT4G34480.1	79	1	Symbols: O-Glycosyl hydrolases family 17 protein chr4:16481147-16483988 REVERSE LENGTH=504	Eukaryota	Streptophyta	Brassicales	Brassicaceae	Arabidopsis	Arabidopsis thaliana	1	20.8	51	0.119	1	46	504	10.03	1	51	0.8032	1	AT4G34480.1	S
<annotation protein_description=407	AT5G44130.1	no	0.9994	Symbols: FLA13 FASCICLIN-like arabinogalactan protein 13 precursor chr5:17761128-17761871 FORWARD LENGTH=247	Eukaryota	Streptophyta	Brassicales	Brassicaceae	Arabidopsis	Arabidopsis thaliana	0.9994	13.4	27	0.081	0.987	42	247	5.75	0.9994	27	0.7413	1	AT5G44130.1	S
<annotation protein_description=194	AT5G11420.1	no	1	Symbols: Protein of unknown function, DUF642 chr5:3644655-3646991 FORWARD LENGTH=366	Eukaryota	Streptophyta	Brassicales	Brassicaceae	Arabidopsis	Arabidopsis thaliana	1	22.4	41	0.06	1	43	366	8.79	1	41	0.7368	1	AT5G11420.1	S
<annotation protein_description=115	AT3G23490.1	no	1	Symbols: CYN cyanase chr3:8423238-8424415 REVERSE LENGTH=168	Eukaryota	Streptophyta	Brassicales	Brassicaceae	Arabidopsis	Arabidopsis thaliana	1	30.4	31	0.064	1	24	168	6.85	1	31	0.7149	1	AT3G23490.1	S
<annotation protein_description=130	AT3G51330.1	no	1	Symbols: Eukaryotic aspartyl protease family protein chr3:19053480-19056152 REVERSE LENGTH=529	Eukaryota	Streptophyta	Brassicales	Brassicaceae	Arabidopsis	Arabidopsis thaliana	1	10.2	55	0.125	1	90	529	12.56	1	55	0.6917	1	AT3G51330.1	S
<annotation protein_description=69	AT2G22170.1	no	1	Symbols: Lipase/lipooxygenase, PLAT/LH2 family protein chr2:9427010-9427742 REVERSE LENGTH=183	Eukaryota	Streptophyta	Brassicales	Brassicaceae	Arabidopsis	Arabidopsis thaliana	1	26.8	14	0.025	1	27	183	3.32	1	14	0.6661	1	AT2G22170.1	S
<annotation protein_description=344	AT5G25980.2	97	1	Symbols: TGG2, BGLU37 glucoside glucohydrolase 2 chr5:9072730-9075477 FORWARD LENGTH=547	Eukaryota	Streptophyta	Brassicales	Brassicaceae	Arabidopsis	Arabidopsis thaliana	1	25.4	76	0.331	1	83	547	18.97	1	76	0.6329	1	AT5G25980.2	S
<annotation protein_description=306	AT4G02330.1	59	1	Symbols: ATPMEPCRB Plant invertase/pectin methylesterase inhibitor superfamily chr4:1032479-1034928 FORWARD LENGTH=573	Eukaryota	Streptophyta	Brassicales	Brassicaceae	Arabidopsis	Arabidopsis thaliana	1	7.2	35	0.082	1	74	573	8.95	1	35	0.6177	1	AT4G02330.1	S
<annotation protein_description=225	AT5G48540.1	no	1	Symbols: receptor-like protein kinase-related family protein chr5:19669096-19669887 REVERSE LENGTH=263	Eukaryota	Streptophyta	Brassicales	Brassicaceae	Arabidopsis	Arabidopsis thaliana	1	22.8	44	0.099	1	36	263	11.34	1	44	0.6129	1	AT5G48540.1	S
<annotation protein_description=57	AT2G01820.1	no	1	Symbols: Leucine-rich repeat protein kinase family protein chr2:357664-360681 REVERSE LENGTH=943	Eukaryota	Streptophyta	Brassicales	Brassicaceae	Arabidopsis	Arabidopsis thaliana	1	12.1	109	0.263	1	144	943	28.64	1	109	0.6012	1	AT2G01820.1	S
<annotation protein_description=201	AT5G18470.1	no	1	Symbols: Curculin-like (mannose-binding) lectin family protein chr5:6127952-6129193 FORWARD LENGTH=413	Eukaryota	Streptophyta	Brassicales	Brassicaceae	Arabidopsis	Arabidopsis thaliana	1	15.7	29	0.058	1	56	413	7.68	1	29	0.5965	1	AT5G18470.1	S
<annotation protein_description=179	AT4G36010.1	no	1	Symbols: Pathogenesis-related thaumatin superfamily protein chr4:17039472-17040976 REVERSE LENGTH=301	Eukaryota	Streptophyta	Brassicales	Brassicaceae	Arabidopsis	Arabidopsis thaliana	1	7.6	9	0.023	0.602	25	301	2.46	1	9	0.5779	2	AT4G36010.2,AT4G36010.1	S
<annotation protein_description=179	AT4G36010.2	no	1	Symbols: Pathogenesis-related thaumatin superfamily protein chr4:17039472-17040976 REVERSE LENGTH=301	Eukaryota	Streptophyta	Brassicales	Brassicaceae	Arabidopsis	Arabidopsis thaliana	1	7.6	9	0.023	0.602	25	301	2.46	1	9	0.5779	2	AT4G36010.2,AT4G36010.1	S
<annotation protein_description=315	AT4G20860.1	68	1	Symbols: FAD-binding Berberine family protein chr4:11172726-11174318 FORWARD LENGTH=530	Eukaryota	Streptophyta	Brassicales	Brassicaceae	Arabidopsis	Arabidopsis thaliana	1	27.9	85	0.206	1	84	530	23.71	1	85	0.5663	1	AT4G20860.1	S
<annotation protein_description=173	AT4G30270.1	no	1	Symbols: MERI5B, MERI-5, XTH24, SEN4 xyloglucan endotransglucosylase/hydrolase 24 chr4:14819445-14820448 REVERSE LENGTH=269	Eukaryota	Streptophyta	Brassicales	Brassicaceae	Arabidopsis	Arabidopsis thaliana	1	29.4	36	0.083	1	29	269	10.1	1	36	0.563	1	AT4G30270.1	S
<annotation protein_description=353	AT5G55180.1	106	1	Symbols: O-Glycosyl hydrolases family 17 protein chr5:22388834-22390550 FORWARD LENGTH=460	Eukaryota	Streptophyta	Brassicales	Brassicaceae	Arabidopsis	Arabidopsis thaliana	1	39.8	46	0.094	1	48	460	13.43	1	46	0.5411	2	AT5G55180.2,AT5G55180.1	S
<annotation protein_description=353	AT5G55180.2	106	1	Symbols: O-Glycosyl hydrolases family 17 protein chr5:22388834-22390561 FORWARD LENGTH=465	Eukaryota	Streptophyta	Brassicales	Brassicaceae	Arabidopsis	Arabidopsis thaliana	1	39.8	46	0.094	1	51	465	13.43	1	46	0.5411	2	AT5G55180.2,AT5G55180.1	S
<annotation protein_description=123	AT3G45970.1	no	1	Symbols: ATEXLA1, EXPL1, ATEXPL1, ATHEXP BETA 2.1, EXLA1 expansin-like A1 chr3:16896238-16897189 FORWARD LENGTH=265	Eukaryota	Streptophyta	Brassicales	Brassicaceae	Arabidopsis	Arabidopsis thaliana	1	31.7	28	0.053	1	24	265	8.26	1	28	0.5355	1	AT3G45970.1	S
<annotation protein_description=288	AT2G28470.1	41	1	Symbols: BGAL8 beta-galactosidase 8 chr2:12169047-12173164 REVERSE LENGTH=852	Eukaryota	Streptophyta	Brassicales	Brassicaceae	Arabidopsis	Arabidopsis thaliana	1	27	76	0.165	1	95	852	22.91	1	76	0.524	2	AT2G28470.2,AT2G28470.1	S
<annotation protein_description=288	AT2G28470.2	41	1	Symbols: BGAL8 beta-galactosidase 8 chr2:12169047-12173146 REVERSE LENGTH=846	Eukaryota	Streptophyta	Brassicales	Brassicaceae	Arabidopsis	Arabidopsis thaliana	1	27	76	0.165	1	95	846	22.91	1	76	0.524	2	AT2G28470.2,AT2G28470.1	S
<annotation protein_description=158	AT4G12730.1	no	1	Symbols: FLA2 FASCICLIN-like arabinogalactan 2 chr4:7491598-7492809 REVERSE LENGTH=403	Eukaryota	Streptophyta	Brassicales	Brassicaceae	Arabidopsis	Arabidopsis thaliana	1	15.1	37	0.079	1	47	403	11.24	1	37	0.52	1	AT4G12730.1	S
<annotation protein_description=95	AT3G02740.1	no	1	Symbols: Eukaryotic aspartyl protease family protein chr3:590561-593089 FORWARD LENGTH=488	Eukaryota	Streptophyta	Brassicales	Brassicaceae	Arabidopsis	Arabidopsis thaliana	1	22.1	33	0.072	1	67	488	10.11	1	33	0.5156	1	AT3G02740.1	S
<annotation protein_description=74	AT2G25060.1	no	1	Symbols: ENODL14, AtENODL14 early nodulin-like protein 14 chr2:10662308-10662930 FORWARD LENGTH=182	Eukaryota	Streptophyta	Brassicales	Brassicaceae	Arabidopsis	Arabidopsis thaliana	1	24.7	20	0.042	1	21	182	6.26	1	20	0.5047	1	AT2G25060.1	S
<annotation protein_description=36	AT1G51800.1	no	1	Symbols: Leucine-rich repeat protein kinase family protein chr1:19214203-19217833 FORWARD LENGTH=894	Eukaryota	Streptophyta	Brassicales	Brassicaceae	Arabidopsis	Arabidopsis thaliana	1	7	75	0.162	1	134	894	23.93	1	75	0.4951	1	AT1G51800.1	S
<annotation protein_description=202	AT5G19240.1	no	1	Symbols: Glycoprotein membrane precursor GPI-anchored chr5:6470209-6470981 FORWARD LENGTH=199	Eukaryota	Streptophyta	Brassicales	Brassicaceae	Arabidopsis	Arabidopsis thaliana	1	18.6	6	0.013	1	34	199	2.02	1	6	0.4692	1	AT5G19240.1	S
<annotation protein_description=290	AT2G34790.1	43	1	Symbols: MEE23, EDA28 FAD-binding Berberine family protein chr2:14673998-14677237 REVERSE LENGTH=532	Eukaryota	Streptophyta	Brassicales	Brassicaceae	Arabidopsis	Arabidopsis thaliana	1	37.8	64	0.142	1	73	532	21.58	1	64	0.4685	1	AT2G34790.1	S
<annotation protein_description=279	AT2G01630.1	32	1	Symbols: O-Glycosyl hydrolases family 17 protein chr2:279541-281955 REVERSE LENGTH=501	Eukaryota	Streptophyta	Brassicales	Brassicaceae	Arabidopsis	Arabidopsis thaliana	1	12.4	22	0.058	1	62	501	7.51	1	22	0.4627	1	AT2G01630.1	S
<annotation protein_description=259	AT1G32940.1	12	1	Symbols: ATSBT3.5, SBT3.5 Subtilase family protein chr1:11937634-11940856 FORWARD LENGTH=774	Eukaryota	Streptophyta	Brassicales	Brassicaceae	Arabidopsis	Arabidopsis thaliana	1	13.8	56	0.106	1	94	774	20.08	1	56	0.4405	1	AT1G32940.1	S
<annotation protein_description=209	AT5G25090.1	no	1	Symbols: ENODL13, AtENODL13 early nodulin-like protein 13 chr5:8647117-8647755 REVERSE LENGTH=186	Eukaryota	Streptophyta	Brassicales	Brassicaceae	Arabidopsis	Arabidopsis thaliana	1	23.1	19	0.046	1	25	186	6.92	1	19	0.4337	1	AT5G25090.1	S
<annotation protein_description=20	AT1G21670.1	no	1	Symbols: LOCATED IN: cell wall, plant-type cell wall; EXPRESSED IN: 23 plant structures; EXPRESSED DURING: 14 growth stages; CONTAINS InterPro DOMAIN/s: WD40-like Beta Propeller (InterPro:IPR011659), Six-bladed beta-propeller, TolB-like (InterPro:IPR011042); BEST Arabidopsis thaliana protein match is: DPP6 N-terminal domain-like protein (TAIR:AT1G21680.1); Has 8461 Blast hits to 5060 proteins in …	Eukaryota	Streptophyta	Brassicales	Brassicaceae	Arabidopsis	Arabidopsis thaliana	1	30.3	69	0.143	1	88	703	25.63	1	69	0.4253	1	AT1G21670.1	S
<annotation protein_description=314	AT4G20840.1	67	1	Symbols: FAD-binding Berberine family protein chr4:11157916-11159535 FORWARD LENGTH=539	Eukaryota	Streptophyta	Brassicales	Brassicaceae	Arabidopsis	Arabidopsis thaliana	1	28.4	61	0.176	1	65	539	22.8	1	61	0.4226	1	AT4G20840.1	S
<annotation protein_description=27	AT1G33600.1	no	1	Symbols: Leucine-rich repeat (LRR) family protein chr1:12180776-12182212 FORWARD LENGTH=478	Eukaryota	Streptophyta	Brassicales	Brassicaceae	Arabidopsis	Arabidopsis thaliana	1	11.9	30	0.064	1	93	478	12.06	1	30	0.3929	1	AT1G33600.1	S
<annotation protein_description=157	AT4G12420.1	no	1	Symbols: SKU5 Cupredoxin superfamily protein chr4:7349941-7352868 REVERSE LENGTH=587	Eukaryota	Streptophyta	Brassicales	Brassicaceae	Arabidopsis	Arabidopsis thaliana	1	12.8	47	0.107	1	70	587	19.12	1	47	0.3883	2	AT4G12420.2,AT4G12420.1	S
<annotation protein_description=157	AT4G12420.2	no	1	Symbols: SKU5 Cupredoxin superfamily protein chr4:7349941-7352868 REVERSE LENGTH=587	Eukaryota	Streptophyta	Brassicales	Brassicaceae	Arabidopsis	Arabidopsis thaliana	1	12.8	47	0.107	1	70	587	19.12	1	47	0.3883	2	AT4G12420.2,AT4G12420.1	S
<annotation protein_description=232	AT5G55730.1	no	1	Symbols: FLA1 FASCICLIN-like arabinogalactan 1 chr5:22558375-22560392 REVERSE LENGTH=424	Eukaryota	Streptophyta	Brassicales	Brassicaceae	Arabidopsis	Arabidopsis thaliana	1	17.5	33	0.079	1	54	424	13.85	1	33	0.3764	2	AT5G55730.1,AT5G55730.2	S
<annotation protein_description=232	AT5G55730.2	no	1	Symbols: FLA1 FASCICLIN-like arabinogalactan 1 chr5:22558375-22560392 REVERSE LENGTH=424	Eukaryota	Streptophyta	Brassicales	Brassicaceae	Arabidopsis	Arabidopsis thaliana	1	17.5	33	0.079	1	54	424	13.85	1	33	0.3764	2	AT5G55730.1,AT5G55730.2	S
<annotation protein_description=338	AT5G13980.1	91	1	Symbols: Glycosyl hydrolase family 38 protein chr5:4508626-4514334 FORWARD LENGTH=1024	Eukaryota	Streptophyta	Brassicales	Brassicaceae	Arabidopsis	Arabidopsis thaliana	1	18.8	70	0.156	1	134	1024	30.83	1	70	0.3586	2	AT5G13980.2,AT5G13980.1	S
<annotation protein_description=338	AT5G13980.2	91	1	Symbols: Glycosyl hydrolase family 38 protein chr5:4508626-4514334 FORWARD LENGTH=1024	Eukaryota	Streptophyta	Brassicales	Brassicaceae	Arabidopsis	Arabidopsis thaliana	1	18.8	70	0.156	1	134	1024	30.83	1	70	0.3586	2	AT5G13980.2,AT5G13980.1	S
<annotation protein_description=105	AT3G14067.1	no	1	Symbols: Subtilase family protein chr3:4658421-4660754 REVERSE LENGTH=777	Eukaryota	Streptophyta	Brassicales	Brassicaceae	Arabidopsis	Arabidopsis thaliana	1	10.9	42	0.094	1	86	777	18.57	1	42	0.3573	1	AT3G14067.1	S
<annotation protein_description=50	AT1G73260.1	no	1	Symbols: ATKTI1, KTI1 kunitz trypsin inhibitor 1 chr1:27547410-27548057 REVERSE LENGTH=215	Eukaryota	Streptophyta	Brassicales	Brassicaceae	Arabidopsis	Arabidopsis thaliana	1	20.5	12	0.016	1	23	215	5.33	1	12	0.3556	1	AT1G73260.1	S
<annotation protein_description=369	AT3G16850.1	no	0.9999	Symbols: Pectin lyase-like superfamily protein chr3:5748692-5750981 FORWARD LENGTH=455	Eukaryota	Streptophyta	Brassicales	Brassicaceae	Arabidopsis	Arabidopsis thaliana	0.9999	10.1	15	0.02	0.999	55	455	6.72	0.9999	15	0.3525	1	AT3G16850.1	S
<annotation protein_description=259	AT1G32960.1	12	1	Symbols: ATSBT3.3, SBT3.3 Subtilase family protein chr1:11945351-11948429 FORWARD LENGTH=777	Eukaryota	Streptophyta	Brassicales	Brassicaceae	Arabidopsis	Arabidopsis thaliana	1	16.3	52	0.138	1	96	777	23.65	1	52	0.3473	1	AT1G32960.1	S
<annotation protein_description=263	AT1G51805.1	16	1	Symbols: Leucine-rich repeat protein kinase family protein chr1:19221187-19225590 REVERSE LENGTH=884	Eukaryota	Streptophyta	Brassicales	Brassicaceae	Arabidopsis	Arabidopsis thaliana	1	9.8	53	0.107	1	128	884	24.54	1	53	0.3411	1	AT1G51805.1	S
<annotation protein_description=351	AT5G45280.2	104	1	Symbols: Pectinacetylesterase family protein chr5:18346862-18349488 FORWARD LENGTH=391	Eukaryota	Streptophyta	Brassicales	Brassicaceae	Arabidopsis	Arabidopsis thaliana	1	19.9	27	0.056	1	36	391	12.62	1	27	0.3379	1	AT5G45280.2	S
<annotation protein_description=164	AT4G19810.1	no	1	Symbols: Glycosyl hydrolase family protein with chitinase insertion domain chr4:10764151-10765753 REVERSE LENGTH=379	Eukaryota	Streptophyta	Brassicales	Brassicaceae	Arabidopsis	Arabidopsis thaliana	1	33	17	0.04	1	42	379	8.03	1	17	0.3344	1	AT4G19810.1	S
<annotation protein_description=215	AT5G41670.1	no	1	Symbols: 6-phosphogluconate dehydrogenase family protein chr5:16665647-16667110 REVERSE LENGTH=487	Eukaryota	Streptophyta	Brassicales	Brassicaceae	Arabidopsis	Arabidopsis thaliana	1	36.3	40	0.089	1	76	487	19.77	1	40	0.3196	2	AT5G41670.2,AT5G41670.1	S
<annotation protein_description=215	AT5G41670.2	no	1	Symbols: 6-phosphogluconate dehydrogenase family protein chr5:16665647-16667110 REVERSE LENGTH=487	Eukaryota	Streptophyta	Brassicales	Brassicaceae	Arabidopsis	Arabidopsis thaliana	1	36.3	40	0.089	1	76	487	19.77	1	40	0.3196	2	AT5G41670.2,AT5G41670.1	S
<annotation protein_description=222	AT5G46950.1	no	1	Symbols: Plant invertase/pectin methylesterase inhibitor superfamily protein chr5:19059565-19060089 REVERSE LENGTH=174	Eukaryota	Streptophyta	Brassicales	Brassicaceae	Arabidopsis	Arabidopsis thaliana	1	21.8	16	0.049	1	23	174	7.97	1	16	0.3171	1	AT5G46950.1	S
<annotation protein_description=368	AT3G13560.1	no	0.9999	Symbols: O-Glycosyl hydrolases family 17 protein chr3:4425484-4427284 REVERSE LENGTH=505	Eukaryota	Streptophyta	Brassicales	Brassicaceae	Arabidopsis	Arabidopsis thaliana	0.9999	4.2	14	0.029	0.314	64	505	7.12	0.9999	14	0.3106	3	AT3G13560.3,AT3G13560.2,AT3G13560.1	S
<annotation protein_description=368	AT3G13560.2	no	0.9999	Symbols: O-Glycosyl hydrolases family 17 protein chr3:4425484-4427284 REVERSE LENGTH=505	Eukaryota	Streptophyta	Brassicales	Brassicaceae	Arabidopsis	Arabidopsis thaliana	0.9999	4.2	14	0.029	0.314	64	505	7.12	0.9999	14	0.3106	3	AT3G13560.3,AT3G13560.2,AT3G13560.1	S
<annotation protein_description=368	AT3G13560.3	no	0.9999	Symbols: O-Glycosyl hydrolases family 17 protein chr3:4425484-4427284 REVERSE LENGTH=505	Eukaryota	Streptophyta	Brassicales	Brassicaceae	Arabidopsis	Arabidopsis thaliana	0.9999	4.2	14	0.029	0.314	64	505	7.12	0.9999	14	0.3106	3	AT3G13560.3,AT3G13560.2,AT3G13560.1	S
<annotation protein_description=266	AT1G56340.1	19	1	Symbols: CRT1, CRT1a, AtCRT1a calreticulin 1a chr1:21090059-21092630 REVERSE LENGTH=425	Eukaryota	Streptophyta	Brassicales	Brassicaceae	Arabidopsis	Arabidopsis thaliana	1	25.9	33	0.102	1	27	425	17.21	1	33	0.3029	1	AT1G56340.1	S
<annotation protein_description=43	AT1G64190.1	no	1	Symbols: 6-phosphogluconate dehydrogenase family protein chr1:23825549-23827012 REVERSE LENGTH=487	Eukaryota	Streptophyta	Brassicales	Brassicaceae	Arabidopsis	Arabidopsis thaliana	1	29.4	33	0.072	1	75	487	17.3	1	33	0.3013	1	AT1G64190.1	S
<annotation protein_description=346	AT5G34940.2	99	1	Symbols: AtGUS3, GUS3 glucuronidase 3 chr5:13235912-13238718 REVERSE LENGTH=536	Eukaryota	Streptophyta	Brassicales	Brassicaceae	Arabidopsis	Arabidopsis thaliana	1	15.1	28	0.064	1	73	536	14.99	1	28	0.295	1	AT5G34940.2	S
<annotation protein_description=1	AT1G02360.1	no	1	Symbols: Chitinase family protein chr1:472138-473116 REVERSE LENGTH=272	Eukaryota	Streptophyta	Brassicales	Brassicaceae	Arabidopsis	Arabidopsis thaliana	1	15.8	11	0.029	0.998	35	272	5.94	1	11	0.2925	1	AT1G02360.1	S
<annotation protein_description=162	AT4G16500.1	no	1	Symbols: Cystatin/monellin superfamily protein chr4:9301530-9301883 REVERSE LENGTH=117	Eukaryota	Streptophyta	Brassicales	Brassicaceae	Arabidopsis	Arabidopsis thaliana	1	34.2	9	0.02	1	15	117	5	1	9	0.2843	1	AT4G16500.1	S
<annotation protein_description=508	AT2G02850.1	no	0.9593	Symbols: ARPN plantacyanin chr2:826630-827720 REVERSE LENGTH=129	Eukaryota	Streptophyta	Brassicales	Brassicaceae	Arabidopsis	Arabidopsis thaliana	0.9593	9.3	5	0.012	0.017	11	129	2.67	0.9593	5	0.2838	1	AT2G02850.1	S
<annotation protein_description=343	AT5G20950.1	96	1	Symbols: Glycosyl hydrolase family protein chr5:7107609-7110775 REVERSE LENGTH=624	Eukaryota	Streptophyta	Brassicales	Brassicaceae	Arabidopsis	Arabidopsis thaliana	1	17.1	28	0.081	1	75	624	15.93	1	28	0.2776	2	AT5G20950.1,AT5G20950.2	S
<annotation protein_description=343	AT5G20950.2	96	1	Symbols: Glycosyl hydrolase family protein chr5:7107609-7110775 REVERSE LENGTH=624	Eukaryota	Streptophyta	Brassicales	Brassicaceae	Arabidopsis	Arabidopsis thaliana	1	17.1	28	0.081	1	75	624	15.93	1	28	0.2776	2	AT5G20950.1,AT5G20950.2	S
<annotation protein_description=79	AT2G28100.1	no	1	Symbols: ATFUC1, FUC1 alpha-L-fucosidase 1 chr2:11974803-11976489 FORWARD LENGTH=506	Eukaryota	Streptophyta	Brassicales	Brassicaceae	Arabidopsis	Arabidopsis thaliana	1	17.6	31	0.066	1	71	506	17.72	1	31	0.2763	1	AT2G28100.1	S
<annotation protein_description=23	AT1G30720.1	no	1	Symbols: FAD-binding Berberine family protein chr1:10898197-10899780 FORWARD LENGTH=527	Eukaryota	Streptophyta	Brassicales	Brassicaceae	Arabidopsis	Arabidopsis thaliana	1	19.7	28	0.044	1	82	527	16.59	1	28	0.2666	1	AT1G30720.1	S
<annotation protein_description=7	AT1G05840.1	no	1	Symbols: Eukaryotic aspartyl protease family protein chr1:1762843-1766150 REVERSE LENGTH=485	Eukaryota	Streptophyta	Brassicales	Brassicaceae	Arabidopsis	Arabidopsis thaliana	1	11.1	19	0.043	1	71	485	11.66	1	19	0.2574	1	AT1G05840.1	S
<annotation protein_description=192	AT5G10560.1	no	1	Symbols: Glycosyl hydrolase family protein chr5:3336335-3339351 REVERSE LENGTH=792	Eukaryota	Streptophyta	Brassicales	Brassicaceae	Arabidopsis	Arabidopsis thaliana	1	12.9	39	0.084	1	110	792	24.02	1	39	0.2565	1	AT5G10560.1	S
<annotation protein_description=398	AT4G12880.1	no	0.9996	Symbols: ENODL19, AtENODL19 early nodulin-like protein 19 chr4:7544572-7545226 REVERSE LENGTH=141	Eukaryota	Streptophyta	Brassicales	Brassicaceae	Arabidopsis	Arabidopsis thaliana	0.9996	22.3	7	0.018	0.917	21	141	4.43	0.9996	7	0.2495	2	AT4G12880.1,AT4G12880.2	S
<annotation protein_description=137	AT3G55260.1	no	1	Symbols: HEXO1, ATHEX2 beta-hexosaminidase 1 chr3:20489317-20492858 FORWARD LENGTH=541	Eukaryota	Streptophyta	Brassicales	Brassicaceae	Arabidopsis	Arabidopsis thaliana	1	12.2	24	0.053	1	79	541	15.36	1	24	0.2468	1	AT3G55260.1	S
<annotation protein_description=266	AT1G09210.1	19	1	Symbols: CRT1b, AtCRT1b calreticulin 1b chr1:2973217-2976655 REVERSE LENGTH=424	Eukaryota	Streptophyta	Brassicales	Brassicaceae	Arabidopsis	Arabidopsis thaliana	1	22.4	30	0.097	1	30	424	19.37	1	30	0.2446	1	AT1G09210.1	S
<annotation protein_description=248	AT1G03220.1	1	1	Symbols: Eukaryotic aspartyl protease family protein chr1:787143-788444 FORWARD LENGTH=433	Eukaryota	Streptophyta	Brassicales	Brassicaceae	Arabidopsis	Arabidopsis thaliana	1	11.5	18	0.043	1	49	433	11.64	1	18	0.2442	1	AT1G03220.1	S
<annotation protein_description=254	AT1G77510.1	7	1	Symbols: ATPDIL1-2, PDI6, ATPDI6, PDIL1-2 PDI-like 1-2 chr1:29126742-29129433 FORWARD LENGTH=508	Eukaryota	Streptophyta	Brassicales	Brassicaceae	Arabidopsis	Arabidopsis thaliana	1	38	40	0.141	1	45	508	25.92	1	40	0.2437	1	AT1G77510.1	S
<annotation protein_description=71	AT2G22420.1	no	1	Symbols: Peroxidase superfamily protein chr2:9513341-9514484 FORWARD LENGTH=329	Eukaryota	Streptophyta	Brassicales	Brassicaceae	Arabidopsis	Arabidopsis thaliana	1	32.8	18	0.045	1	59	329	11.8	1	18	0.2409	1	AT2G22420.1	S
<annotation protein_description=348	AT5G40370.1	101	1	Symbols: Glutaredoxin family protein chr5:16147826-16149052 REVERSE LENGTH=111	Eukaryota	Streptophyta	Brassicales	Brassicaceae	Arabidopsis	Arabidopsis thaliana	1	59.5	8	0.016	1	11	111	5.27	1	8	0.2398	1	AT5G40370.1	S
<annotation protein_description=413	AT5G06730.1	no	0.9993	Symbols: Peroxidase superfamily protein chr5:2080207-2081621 REVERSE LENGTH=358	Eukaryota	Streptophyta	Brassicales	Brassicaceae	Arabidopsis	Arabidopsis thaliana	0.9993	7.5	8	0.017	0.51	45	358	5.31	0.9993	8	0.2378	1	AT5G06730.1	S
<annotation protein_description=208	AT5G23870.1	no	1	Symbols: Pectinacetylesterase family protein chr5:8046309-8049999 REVERSE LENGTH=415	Eukaryota	Streptophyta	Brassicales	Brassicaceae	Arabidopsis	Arabidopsis thaliana	1	12	16	0.04	0.999	65	415	10.66	1	16	0.2371	3	AT5G23870.1,AT5G23870.3,AT5G23870.2	S
<annotation protein_description=208	AT5G23870.2	no	1	Symbols: Pectinacetylesterase family protein chr5:8045958-8049999 REVERSE LENGTH=436	Eukaryota	Streptophyta	Brassicales	Brassicaceae	Arabidopsis	Arabidopsis thaliana	1	12	16	0.04	0.999	69	436	10.66	1	16	0.2371	3	AT5G23870.1,AT5G23870.3,AT5G23870.2	S
<annotation protein_description=208	AT5G23870.3	no	1	Symbols: Pectinacetylesterase family protein chr5:8046060-8049999 REVERSE LENGTH=451	Eukaryota	Streptophyta	Brassicales	Brassicaceae	Arabidopsis	Arabidopsis thaliana	1	12	16	0.04	0.999	70	451	10.66	1	16	0.2371	3	AT5G23870.1,AT5G23870.3,AT5G23870.2	S
<annotation protein_description=269	AT1G65800.1	22	1	Symbols: ARK2, RK2 receptor kinase 2 chr1:24473166-24476523 FORWARD LENGTH=847	Eukaryota	Streptophyta	Brassicales	Brassicaceae	Arabidopsis	Arabidopsis thaliana	1	16.3	45	0.108	1	131	847	32.69	1	45	0.2174	1	AT1G65800.1	S
<annotation protein_description=205	AT5G19890.1	no	1	Symbols: Peroxidase superfamily protein chr5:6724372-6725877 REVERSE LENGTH=328	Eukaryota	Streptophyta	Brassicales	Brassicaceae	Arabidopsis	Arabidopsis thaliana	1	21.3	12	0.019	1	53	328	9.08	1	12	0.2087	1	AT5G19890.1	S
<annotation protein_description=389	AT2G30870.1	no	0.9997	Symbols: ATGSTF10, ERD13, ATGSTF4, GSTF10 glutathione S-transferase PHI 10 chr2:13141490-13142392 FORWARD LENGTH=215	Eukaryota	Streptophyta	Brassicales	Brassicaceae	Arabidopsis	Arabidopsis thaliana	0.9997	20.5	12	0.023	1	32	215	9.33	0.9997	12	0.2031	1	AT2G30870.1	S
<annotation protein_description=135	AT3G54600.1	no	1	Symbols: Class I glutamine amidotransferase-like superfamily protein chr3:20211048-20212876 FORWARD LENGTH=399	Eukaryota	Streptophyta	Brassicales	Brassicaceae	Arabidopsis	Arabidopsis thaliana	1	7.5	9	0.016	0.888	53	399	7.07	1	9	0.2011	1	AT3G54600.1	S
<annotation protein_description=131	AT3G51550.1	no	1	Symbols: FER Malectin/receptor-like protein kinase family protein chr3:19117877-19120564 REVERSE LENGTH=895	Eukaryota	Streptophyta	Brassicales	Brassicaceae	Arabidopsis	Arabidopsis thaliana	1	7.8	31	0.073	1	111	895	24.9	1	31	0.1966	1	AT3G51550.1	S
<annotation protein_description=94	AT3G02360.1	no	1	Symbols: 6-phosphogluconate dehydrogenase family protein chr3:482498-483958 FORWARD LENGTH=486	Eukaryota	Streptophyta	Brassicales	Brassicaceae	Arabidopsis	Arabidopsis thaliana	1	29.2	28	0.092	1	64	486	22.59	1	28	0.1958	2	AT3G02360.2,AT3G02360.1	S
<annotation protein_description=94	AT3G02360.2	no	1	Symbols: 6-phosphogluconate dehydrogenase family protein chr3:482498-483958 FORWARD LENGTH=486	Eukaryota	Streptophyta	Brassicales	Brassicaceae	Arabidopsis	Arabidopsis thaliana	1	29.2	28	0.092	1	64	486	22.59	1	28	0.1958	2	AT3G02360.2,AT3G02360.1	S
<annotation protein_description=38	AT1G51850.1	no	1	Symbols: Leucine-rich repeat protein kinase family protein chr1:19252964-19256783 REVERSE LENGTH=865	Eukaryota	Streptophyta	Brassicales	Brassicaceae	Arabidopsis	Arabidopsis thaliana	1	6.7	25	0.054	1	119	865	20.2	1	25	0.1955	1	AT1G51850.1	S
<annotation protein_description=227	AT5G49760.1	no	1	Symbols: Leucine-rich repeat protein kinase family protein chr5:20216679-20221052 FORWARD LENGTH=953	Eukaryota	Streptophyta	Brassicales	Brassicaceae	Arabidopsis	Arabidopsis thaliana	1	6.3	38	0.082	1	158	953	30.92	1	38	0.1941	1	AT5G49760.1	S
<annotation protein_description=376	AT4G39730.1	no	0.9999	Symbols: Lipase/lipooxygenase, PLAT/LH2 family protein chr4:18432950-18433581 FORWARD LENGTH=181	Eukaryota	Streptophyta	Brassicales	Brassicaceae	Arabidopsis	Arabidopsis thaliana	0.9999	17.1	4	0.015	0.999	27	181	3.38	0.9999	4	0.1869	1	AT4G39730.1	S
<annotation protein_description=172	AT4G29360.1	no	1	Symbols: O-Glycosyl hydrolases family 17 protein chr4:14451562-14453687 REVERSE LENGTH=534	Eukaryota	Streptophyta	Brassicales	Brassicaceae	Arabidopsis	Arabidopsis thaliana	1	10.2	9	0.017	1	54	534	7.72	1	9	0.1841	2	AT4G29360.2,AT4G29360.1	S
<annotation protein_description=172	AT4G29360.2	no	1	Symbols: O-Glycosyl hydrolases family 17 protein chr4:14451881-14453687 REVERSE LENGTH=488	Eukaryota	Streptophyta	Brassicales	Brassicaceae	Arabidopsis	Arabidopsis thaliana	1	10.2	9	0.017	1	49	488	7.72	1	9	0.1841	2	AT4G29360.2,AT4G29360.1	S
<annotation protein_description=195	AT5G11720.1	no	1	Symbols: Glycosyl hydrolases family 31 protein chr5:3776840-3780025 FORWARD LENGTH=902	Eukaryota	Streptophyta	Brassicales	Brassicaceae	Arabidopsis	Arabidopsis thaliana	1	8.1	32	0.072	1	128	902	28.81	1	32	0.1754	1	AT5G11720.1	S
<annotation protein_description=45	AT1G65900.1	no	1	Symbols: unknown protein; FUNCTIONS IN: molecular_function unknown; INVOLVED IN: biological_process unknown; LOCATED IN: endomembrane system; EXPRESSED IN: 21 plant structures; EXPRESSED DURING: 13 growth stages; Has 306 Blast hits to 306 proteins in 119 species: Archae - 19; Bacteria - 238; Metazoa - 0; Fungi - 0; Plants - 34; Viruses - 0; Other Eukaryotes - 15 (source: NCBI BLink). chr1:2451602…	Eukaryota	Streptophyta	Brassicales	Brassicaceae	Arabidopsis	Arabidopsis thaliana	1	7.8	11	0.024	0.985	51	408	10.2	1	11	0.1703	1	AT1G65900.1	S
<annotation protein_description=457	AT2G44790.1	no	0.9952	Symbols: UCC2 uclacyanin 2 chr2:18462182-18463232 REVERSE LENGTH=202	Eukaryota	Streptophyta	Brassicales	Brassicaceae	Arabidopsis	Arabidopsis thaliana	0.9952	9.9	4	0.011	0.039	13	202	3.7	0.9952	4	0.1699	1	AT2G44790.1	S
<annotation protein_description=188	AT5G08260.1	no	1	Symbols: scpl35 serine carboxypeptidase-like 35 chr5:2657236-2661272 FORWARD LENGTH=480	Eukaryota	Streptophyta	Brassicales	Brassicaceae	Arabidopsis	Arabidopsis thaliana	1	13.1	13	0.029	1	57	480	12.37	1	13	0.166	1	AT5G08260.1	S
<annotation protein_description=259	AT1G32950.1	12	1	Symbols: Subtilase family protein chr1:11941438-11944599 FORWARD LENGTH=773	Eukaryota	Streptophyta	Brassicales	Brassicaceae	Arabidopsis	Arabidopsis thaliana	0.9821	4.3	21	0.042	0.86	84	773	19.99	0.9821	21	0.1629	1	AT1G32950.1	S
<annotation protein_description=15	AT1G13900.1	no	1	Symbols: Purple acid phosphatases superfamily protein chr1:4753494-4755554 REVERSE LENGTH=656	Eukaryota	Streptophyta	Brassicales	Brassicaceae	Arabidopsis	Arabidopsis thaliana	1	6.6	17	0.041	1	69	656	16.81	1	17	0.1597	1	AT1G13900.1	S
<annotation protein_description=420	AT5G49215.1	no	0.9989	Symbols: Pectin lyase-like superfamily protein chr5:19953670-19955874 FORWARD LENGTH=449	Eukaryota	Streptophyta	Brassicales	Brassicaceae	Arabidopsis	Arabidopsis thaliana	0.9989	2.5	8	0.013	0.392	58	449	7.95	0.9989	8	0.1587	2	AT5G49215.2,AT5G49215.1	S
<annotation protein_description=420	AT5G49215.2	no	0.9989	Symbols: Pectin lyase-like superfamily protein chr5:19953670-19955874 FORWARD LENGTH=447	Eukaryota	Streptophyta	Brassicales	Brassicaceae	Arabidopsis	Arabidopsis thaliana	0.9989	2.5	8	0.013	0.392	58	447	7.95	0.9989	8	0.1587	2	AT5G49215.2,AT5G49215.1	S
<annotation protein_description=181	AT4G37530.1	no	1	Symbols: Peroxidase superfamily protein chr4:17634786-17636082 FORWARD LENGTH=329	Eukaryota	Streptophyta	Brassicales	Brassicaceae	Arabidopsis	Arabidopsis thaliana	1	22.7	12	0.028	1	46	329	12.14	1	12	0.1561	2	AT4G37530.2,AT4G37530.1	S
<annotation protein_description=181	AT4G37530.2	no	1	Symbols: Peroxidase superfamily protein chr4:17634786-17636008 FORWARD LENGTH=282	Eukaryota	Streptophyta	Brassicales	Brassicaceae	Arabidopsis	Arabidopsis thaliana	1	22.7	12	0.028	1	40	282	12.14	1	12	0.1561	2	AT4G37530.2,AT4G37530.1	S
<annotation protein_description=236	AT5G62630.1	no	1	Symbols: HIPL2 hipl2 protein precursor chr5:25143719-25146390 REVERSE LENGTH=696	Eukaryota	Streptophyta	Brassicales	Brassicaceae	Arabidopsis	Arabidopsis thaliana	1	7.9	17	0.033	1	80	696	17.3	1	17	0.1552	1	AT5G62630.1	S
<annotation protein_description=231	AT5G55480.1	no	1	Symbols: SVL1 SHV3-like 1 chr5:22474277-22477819 FORWARD LENGTH=766	Eukaryota	Streptophyta	Brassicales	Brassicaceae	Arabidopsis	Arabidopsis thaliana	1	8.9	23	0.044	0.999	107	766	23.53	1	23	0.1544	1	AT5G55480.1	S
<annotation protein_description=404	AT1G71950.1	no	0.9994	Symbols: Proteinase inhibitor, propeptide chr1:27080453-27081573 REVERSE LENGTH=136	Eukaryota	Streptophyta	Brassicales	Brassicaceae	Arabidopsis	Arabidopsis thaliana	0.9994	34.6	4	0.008	0.928	11	136	4.2	0.9994	4	0.1503	1	AT1G71950.1	S
<annotation protein_description=99	AT3G07320.1	no	1	Symbols: O-Glycosyl hydrolases family 17 protein chr3:2332324-2333925 REVERSE LENGTH=460	Eukaryota	Streptophyta	Brassicales	Brassicaceae	Arabidopsis	Arabidopsis thaliana	1	14.6	10	0.02	1	65	460	10.89	1	10	0.145	1	AT3G07320.1	S
<annotation protein_description=177	AT4G34260.1	no	1	Symbols: FUC95A 1,2-alpha-L-fucosidases chr4:16398130-16401591 FORWARD LENGTH=843	Eukaryota	Streptophyta	Brassicales	Brassicaceae	Arabidopsis	Arabidopsis thaliana	1	8.2	26	0.053	1	122	843	28.44	1	26	0.1444	1	AT4G34260.1	S
<annotation protein_description=349	AT5G42240.1	102	1	Symbols: scpl42 serine carboxypeptidase-like 42 chr5:16888717-16890931 FORWARD LENGTH=473	Eukaryota	Streptophyta	Brassicales	Brassicaceae	Arabidopsis	Arabidopsis thaliana	1	16.5	15	0.025	1	64	473	16.46	1	15	0.1439	1	AT5G42240.1	S
<annotation protein_description=218	AT5G42720.1	no	1	Symbols: Glycosyl hydrolase family 17 protein chr5:17130535-17132763 FORWARD LENGTH=438	Eukaryota	Streptophyta	Brassicales	Brassicaceae	Arabidopsis	Arabidopsis thaliana	1	6.6	10	0.024	0.394	62	438	11.21	1	10	0.1409	1	AT5G42720.1	S
<annotation protein_description=122	AT3G32980.1	no	1	Symbols: Peroxidase superfamily protein chr3:13526404-13529949 REVERSE LENGTH=352	Eukaryota	Streptophyta	Brassicales	Brassicaceae	Arabidopsis	Arabidopsis thaliana	1	21	7	0.061	1	58	352	8.1	1	7	0.1365	1	AT3G32980.1	S
<annotation protein_description=77	AT2G27920.1	no	1	Symbols: SCPL51 serine carboxypeptidase-like 51 chr2:11885777-11889043 REVERSE LENGTH=461	Eukaryota	Streptophyta	Brassicales	Brassicaceae	Arabidopsis	Arabidopsis thaliana	1	12.9	11	0.029	1	61	461	12.82	1	11	0.1355	3	AT2G27920.3,AT2G27920.1,AT2G27920.2	S
<annotation protein_description=35	AT1G51790.1	no	1	Symbols: Leucine-rich repeat protein kinase family protein chr1:19206858-19210574 REVERSE LENGTH=882	Eukaryota	Streptophyta	Brassicales	Brassicaceae	Arabidopsis	Arabidopsis thaliana	1	6.8	20	0.044	1	132	882	23.47	1	20	0.1346	1	AT1G51790.1	S
<annotation protein_description=101	AT3G08030.1	no	1	Symbols: Protein of unknown function, DUF642 chr3:2564191-2565819 FORWARD LENGTH=365	Eukaryota	Streptophyta	Brassicales	Brassicaceae	Arabidopsis	Arabidopsis thaliana	1	22.6	9	0.016	1	41	365	10.98	1	9	0.1294	2	AT3G08030.1,AT3G08030.2	S
<annotation protein_description=221	AT5G45890.1	no	1	Symbols: SAG12 senescence-associated gene 12 chr5:18613300-18614759 FORWARD LENGTH=346	Eukaryota	Streptophyta	Brassicales	Brassicaceae	Arabidopsis	Arabidopsis thaliana	1	12.4	8	0.02	1	29	346	9.76	1	8	0.1294	1	AT5G45890.1	S
<annotation protein_description=46	AT1G66250.1	no	1	Symbols: O-Glycosyl hydrolases family 17 protein chr1:24693063-24695416 FORWARD LENGTH=505	Eukaryota	Streptophyta	Brassicales	Brassicaceae	Arabidopsis	Arabidopsis thaliana	1	9.3	7	0.013	0.983	67	505	8.75	1	7	0.1263	1	AT1G66250.1	S
<annotation protein_description=289	AT2G34510.1	42	1	Symbols: Protein of unknown function, DUF642 chr2:14544114-14546732 REVERSE LENGTH=401	Eukaryota	Streptophyta	Brassicales	Brassicaceae	Arabidopsis	Arabidopsis thaliana	1	17.2	11	0.021	1	48	401	14.03	1	11	0.1238	1	AT2G34510.1	S
<annotation protein_description=241	AT5G65760.1	no	1	Symbols: Serine carboxypeptidase S28 family protein chr5:26308289-26310891 FORWARD LENGTH=515	Eukaryota	Streptophyta	Brassicales	Brassicaceae	Arabidopsis	Arabidopsis thaliana	1	12.8	9	0.019	1	72	515	11.76	1	9	0.1209	1	AT5G65760.1	S
<annotation protein_description=64	AT2G19190.1	no	1	Symbols: FRK1 FLG22-induced receptor-like kinase 1 chr2:8326067-8329893 REVERSE LENGTH=876	Eukaryota	Streptophyta	Brassicales	Brassicaceae	Arabidopsis	Arabidopsis thaliana	1	6.5	19	0.044	1	140	876	25.34	1	19	0.1184	1	AT2G19190.1	S
<annotation protein_description=37	AT1G51820.1	no	1	Symbols: Leucine-rich repeat protein kinase family protein chr1:19237407-19241883 REVERSE LENGTH=885	Eukaryota	Streptophyta	Brassicales	Brassicaceae	Arabidopsis	Arabidopsis thaliana	1	4.2	16	0.029	0.556	131	885	22.09	1	16	0.1144	1	AT1G51820.1	S
<annotation protein_description=26	AT1G32860.1	no	1	Symbols: Glycosyl hydrolase superfamily protein chr1:11907308-11908803 REVERSE LENGTH=426	Eukaryota	Streptophyta	Brassicales	Brassicaceae	Arabidopsis	Arabidopsis thaliana	1	12	7	0.018	1	58	426	9.84	1	7	0.1123	1	AT1G32860.1	S
<annotation protein_description=274	AT1G41830.1	27	1	Symbols: SKS6 SKU5-similar 6 chr1:15603892-15607802 REVERSE LENGTH=542	Eukaryota	Streptophyta	Brassicales	Brassicaceae	Arabidopsis	Arabidopsis thaliana	1	15.3	11	0.327	1	81	542	15.64	1	11	0.1111	1	AT1G41830.1	S
<annotation protein_description=217	AT5G42100.1	no	1	Symbols: ATBG_PPAP, ATBG_PAP, BG_PPAP beta-1,3-glucanase_putative chr5:16829460-16831168 REVERSE LENGTH=425	Eukaryota	Streptophyta	Brassicales	Brassicaceae	Arabidopsis	Arabidopsis thaliana	1	9.2	5	0.009	0.953	51	425	7.41	1	5	0.1065	2	AT5G42100.2,AT5G42100.1	S
<annotation protein_description=217	AT5G42100.2	no	1	Symbols: ATBG_PPAP, ATBG_PAP beta-1,3-glucanase_putative chr5:16829897-16831168 REVERSE LENGTH=423	Eukaryota	Streptophyta	Brassicales	Brassicaceae	Arabidopsis	Arabidopsis thaliana	1	9.2	5	0.009	0.953	46	423	7.41	1	5	0.1065	2	AT5G42100.2,AT5G42100.1	S
<annotation protein_description=152	AT4G08780.1	no	1	Symbols: Peroxidase superfamily protein chr4:5604153-5608202 FORWARD LENGTH=346	Eukaryota	Streptophyta	Brassicales	Brassicaceae	Arabidopsis	Arabidopsis thaliana	1	19.4	10	0.029	1	60	346	15.1	1	10	0.1046	1	AT4G08780.1	S
<annotation protein_description=119	AT3G26720.1	no	1	Symbols: Glycosyl hydrolase family 38 protein chr3:9816707-9823056 FORWARD LENGTH=1019	Eukaryota	Streptophyta	Brassicales	Brassicaceae	Arabidopsis	Arabidopsis thaliana	1	10.7	23	0.053	1	142	1019	35.43	1	23	0.1025	2	AT3G26720.1,AT3G26720.2	S
<annotation protein_description=119	AT3G26720.2	no	1	Symbols: Glycosyl hydrolase family 38 protein chr3:9816707-9822958 FORWARD LENGTH=943	Eukaryota	Streptophyta	Brassicales	Brassicaceae	Arabidopsis	Arabidopsis thaliana	1	10.7	23	0.053	1	130	943	35.43	1	23	0.1025	2	AT3G26720.1,AT3G26720.2	S
<annotation protein_description=365	AT1G74790.1	no	0.9999	Symbols: catalytics chr1:28098912-28101673 FORWARD LENGTH=695	Eukaryota	Streptophyta	Brassicales	Brassicaceae	Arabidopsis	Arabidopsis thaliana	0.9999	4.9	10	0.016	0.786	71	695	16.11	0.9999	10	0.098	1	AT1G74790.1	S
<annotation protein_description=258	AT1G26390.1	11	1	Symbols: FAD-binding Berberine family protein chr1:9130164-9131756 REVERSE LENGTH=530	Eukaryota	Streptophyta	Brassicales	Brassicaceae	Arabidopsis	Arabidopsis thaliana	0.9999	10.6	11	0.061	1	65	530	17.85	0.9999	11	0.0973	1	AT1G26390.1	S
<annotation protein_description=106	AT3G14840.2	no	1	Symbols: Leucine-rich repeat transmembrane protein kinase chr3:4988271-4993891 FORWARD LENGTH=1020	Eukaryota	Streptophyta	Brassicales	Brassicaceae	Arabidopsis	Arabidopsis thaliana	1	7.1	23	0.042	1	151	1020	37.7	1	23	0.0963	1	AT3G14840.2	S
<annotation protein_description=166	AT4G23500.1	no	1	Symbols: Pectin lyase-like superfamily protein chr4:12264640-12267074 FORWARD LENGTH=495	Eukaryota	Streptophyta	Brassicales	Brassicaceae	Arabidopsis	Arabidopsis thaliana	1	8.9	5	0.013	0.991	67	495	8.39	1	5	0.0941	1	AT4G23500.1	S
<annotation protein_description=87	AT2G38380.1	no	1	Symbols: Peroxidase superfamily protein chr2:16076443-16078314 FORWARD LENGTH=349	Eukaryota	Streptophyta	Brassicales	Brassicaceae	Arabidopsis	Arabidopsis thaliana	1	10.9	4	0.01	0.981	60	349	6.75	1	4	0.0936	1	AT2G38380.1	S
<annotation protein_description=204	AT5G19880.1	no	1	Symbols: Peroxidase superfamily protein chr5:6720578-6722411 REVERSE LENGTH=329	Eukaryota	Streptophyta	Brassicales	Brassicaceae	Arabidopsis	Arabidopsis thaliana	1	20.4	4	0.01	0.991	58	329	6.88	1	4	0.0918	1	AT5G19880.1	S
<annotation protein_description=290	AT5G44390.1	43	1	Symbols: FAD-binding Berberine family protein chr5:17882329-17884906 REVERSE LENGTH=542	Eukaryota	Streptophyta	Brassicales	Brassicaceae	Arabidopsis	Arabidopsis thaliana	1	17	13	0.025	1	67	542	22.7	1	13	0.0904	1	AT5G44390.1	S
<annotation protein_description=211	AT5G34850.1	no	1	Symbols: ATPAP26, PAP26 purple acid phosphatase 26 chr5:13108475-13111217 REVERSE LENGTH=475	Eukaryota	Streptophyta	Brassicales	Brassicaceae	Arabidopsis	Arabidopsis thaliana	1	14.5	10	0.022	1	52	475	17.76	1	10	0.0889	1	AT5G34850.1	S
<annotation protein_description=107	AT3G14920.1	no	1	Symbols: Peptide-N4-(N-acetyl-beta-glucosaminyl)asparagine amidase A protein chr3:5018275-5020104 FORWARD LENGTH=609	Eukaryota	Streptophyta	Brassicales	Brassicaceae	Arabidopsis	Arabidopsis thaliana	1	9.2	7	0.015	1	80	609	12.49	1	7	0.0885	1	AT3G14920.1	S
<annotation protein_description=386	AT5G43100.1	no	0.9998	Symbols: Eukaryotic aspartyl protease family protein chr5:17299264-17302718 FORWARD LENGTH=631	Eukaryota	Streptophyta	Brassicales	Brassicaceae	Arabidopsis	Arabidopsis thaliana	0.9998	4.6	12	0.018	0.877	95	631	22.05	0.9998	12	0.0859	1	AT5G43100.1	S
<annotation protein_description=354	AT5G59130.1	107	1	Symbols: Subtilase family protein chr5:23870192-23873691 REVERSE LENGTH=732	Eukaryota	Streptophyta	Brassicales	Brassicaceae	Arabidopsis	Arabidopsis thaliana	1	6.1	12	0.026	0.99	72	732	22.24	1	12	0.0852	2	AT5G59130.2,AT5G59130.1	S
<annotation protein_description=354	AT5G59130.2	107	1	Symbols: Subtilase family protein chr5:23870192-23873691 REVERSE LENGTH=726	Eukaryota	Streptophyta	Brassicales	Brassicaceae	Arabidopsis	Arabidopsis thaliana	1	6.1	12	0.026	0.99	71	726	22.24	1	12	0.0852	2	AT5G59130.2,AT5G59130.1	S
<annotation protein_description=24	AT1G30730.1	no	1	Symbols: FAD-binding Berberine family protein chr1:10900854-10902434 FORWARD LENGTH=526	Eukaryota	Streptophyta	Brassicales	Brassicaceae	Arabidopsis	Arabidopsis thaliana	1	10.3	10	0.04	1	77	526	18.66	1	10	0.0846	1	AT1G30730.1	S
<annotation protein_description=440	AT3G51350.1	no	0.9978	Symbols: Eukaryotic aspartyl protease family protein chr3:19060485-19063248 REVERSE LENGTH=528	Eukaryota	Streptophyta	Brassicales	Brassicaceae	Arabidopsis	Arabidopsis thaliana	0.9978	3.8	8	0.015	0.191	81	528	14.94	0.9978	8	0.0844	1	AT3G51350.1	S
<annotation protein_description=169	AT4G25900.1	no	1	Symbols: Galactose mutarotase-like superfamily protein chr4:13161487-13163397 FORWARD LENGTH=318	Eukaryota	Streptophyta	Brassicales	Brassicaceae	Arabidopsis	Arabidopsis thaliana	1	11	7	0.013	0.999	47	318	13.13	1	7	0.0842	1	AT4G25900.1	S
<annotation protein_description=187	AT5G07830.1	no	1	Symbols: AtGUS2, GUS2 glucuronidase 2 chr5:2504168-2506567 FORWARD LENGTH=543	Eukaryota	Streptophyta	Brassicales	Brassicaceae	Arabidopsis	Arabidopsis thaliana	1	8.1	7	0.018	0.987	82	543	13.25	1	7	0.0834	1	AT5G07830.1	S
<annotation protein_description=21	AT1G21680.1	no	1	Symbols: DPP6 N-terminal domain-like protein chr1:7613028-7615148 FORWARD LENGTH=706	Eukaryota	Streptophyta	Brassicales	Brassicaceae	Arabidopsis	Arabidopsis thaliana	1	6.8	12	0.03	0.999	106	706	22.77	1	12	0.0832	1	AT1G21680.1	S
<annotation protein_description=475	AT2G29000.1	no	0.9801	Symbols: Leucine-rich repeat protein kinase family protein chr2:12460781-12465037 FORWARD LENGTH=872	Eukaryota	Streptophyta	Brassicales	Brassicaceae	Arabidopsis	Arabidopsis thaliana	0.9801	1.3	15	0.036	0.002	131	872	28.7	0.9801	15	0.0809	1	AT2G29000.1	S
<annotation protein_description=31	AT1G47128.1	no	1	Symbols: RD21, RD21A Granulin repeat cysteine protease family protein chr1:17283139-17285609 REVERSE LENGTH=462	Eukaryota	Streptophyta	Brassicales	Brassicaceae	Arabidopsis	Arabidopsis thaliana	1	7.8	7	0.014	0.849	46	462	13.72	1	7	0.0806	1	AT1G47128.1	S
<annotation protein_description=81	AT2G34930.1	no	1	Symbols: disease resistance family protein / LRR family protein chr2:14737169-14739886 REVERSE LENGTH=905	Eukaryota	Streptophyta	Brassicales	Brassicaceae	Arabidopsis	Arabidopsis thaliana	1	7.4	13	0.022	1	201	905	26.71	1	13	0.0768	1	AT2G34930.1	S
<annotation protein_description=465	AT5G08370.1	no	0.9873	Symbols: AtAGAL2, AGAL2 alpha-galactosidase 2 chr5:2691116-2693441 REVERSE LENGTH=396	Eukaryota	Streptophyta	Brassicales	Brassicaceae	Arabidopsis	Arabidopsis thaliana	0.9873	5.7	8	0.01	0.887	54	396	16.42	0.9873	8	0.0759	2	AT5G08370.2,AT5G08370.1	S
<annotation protein_description=322	AT4G26140.1	75	1	Symbols: BGAL12 beta-galactosidase 12 chr4:13243219-13247823 REVERSE LENGTH=728	Eukaryota	Streptophyta	Brassicales	Brassicaceae	Arabidopsis	Arabidopsis thaliana	1	5.6	7	0.018	0.407	78	728	15.17	1	7	0.0728	1	AT4G26140.1	S
<annotation protein_description=306	AT4G33220.1	59	1	Symbols: PME44, ATPME44 pectin methylesterase 44 chr4:16022506-16026130 FORWARD LENGTH=525	Eukaryota	Streptophyta	Brassicales	Brassicaceae	Arabidopsis	Arabidopsis thaliana	1	7.4	7	0.019	1	76	525	15.37	1	7	0.0719	1	AT4G33220.1	S
<annotation protein_description=487	AT5G48375.1	no	0.975	Symbols: TGG3, BGLU39 thioglucoside glucosidase 3 chr5:19601303-19603883 REVERSE LENGTH=439	Eukaryota	Streptophyta	Brassicales	Brassicaceae	Arabidopsis	Arabidopsis thaliana	0.975	3.2	8	0.007	0.071	61	439	17.41	0.975	8	0.0707	1	AT5G48375.1	S
<annotation protein_description=321	AT4G25240.1	74	1	Symbols: SKS1 SKU5 similar 1 chr4:12930539-12933563 FORWARD LENGTH=589	Eukaryota	Streptophyta	Brassicales	Brassicaceae	Arabidopsis	Arabidopsis thaliana	1	9	9	0.016	0.993	79	589	20.77	1	9	0.0684	1	AT4G25240.1	S
<annotation protein_description=156	AT4G12290.1	no	1	Symbols: Copper amine oxidase family protein chr4:7304434-7306973 FORWARD LENGTH=741	Eukaryota	Streptophyta	Brassicales	Brassicaceae	Arabidopsis	Arabidopsis thaliana	1	11.2	7	0.014	1	85	741	16.4	1	7	0.0674	1	AT4G12290.1	S
<annotation protein_description=65	AT2G19500.1	no	1	Symbols: CKX2, ATCKX2 cytokinin oxidase 2 chr2:8444311-8447301 REVERSE LENGTH=501	Eukaryota	Streptophyta	Brassicales	Brassicaceae	Arabidopsis	Arabidopsis thaliana	1	9.6	7	0.017	1	71	501	16.44	1	7	0.0672	1	AT2G19500.1	S
<annotation protein_description=328	AT4G36195.1	81	1	Symbols: Serine carboxypeptidase S28 family protein chr4:17127202-17129787 FORWARD LENGTH=488	Eukaryota	Streptophyta	Brassicales	Brassicaceae	Arabidopsis	Arabidopsis thaliana	1	10.1	7	0.018	1	75	488	17.53	1	7	0.063	3	AT4G36195.1,AT4G36195.3,AT4G36195.2	S
<annotation protein_description=328	AT4G36195.2	81	1	Symbols: Serine carboxypeptidase S28 family protein chr4:17127202-17129787 FORWARD LENGTH=477	Eukaryota	Streptophyta	Brassicales	Brassicaceae	Arabidopsis	Arabidopsis thaliana	1	10.1	7	0.018	1	75	477	17.53	1	7	0.063	3	AT4G36195.1,AT4G36195.3,AT4G36195.2	S
<annotation protein_description=328	AT4G36195.3	81	1	Symbols: Serine carboxypeptidase S28 family protein chr4:17127202-17129787 FORWARD LENGTH=488	Eukaryota	Streptophyta	Brassicales	Brassicaceae	Arabidopsis	Arabidopsis thaliana	1	10.1	7	0.018	1	75	488	17.53	1	7	0.063	3	AT4G36195.1,AT4G36195.3,AT4G36195.2	S
<annotation protein_description=524	AT3G62110.1	no	0.9361	Symbols: Pectin lyase-like superfamily protein chr3:22997313-22999503 REVERSE LENGTH=471	Eukaryota	Streptophyta	Brassicales	Brassicaceae	Arabidopsis	Arabidopsis thaliana	0.9361	3.2	3	0.007	0.004	66	471	7.21	0.9361	3	0.0615	1	AT3G62110.1	S
<annotation protein_description=381	AT4G23210.1	116	0.9999	Symbols: CRK13 cysteine-rich RLK (RECEPTOR-like protein kinase) 13 chr4:12149154-12151418 REVERSE LENGTH=610	Eukaryota	Streptophyta	Brassicales	Brassicaceae	Arabidopsis	Arabidopsis thaliana	0.9999	5.9	7	0.014	0.951	86	610	18.08	0.9999	7	0.0611	3	AT4G23210.2,AT4G23210.3,AT4G23210.1	S
<annotation protein_description=381	AT4G23210.2	116	0.9999	Symbols: CRK13 cysteine-rich RLK (RECEPTOR-like protein kinase) 13 chr4:12149499-12151418 REVERSE LENGTH=524	Eukaryota	Streptophyta	Brassicales	Brassicaceae	Arabidopsis	Arabidopsis thaliana	0.9999	5.9	7	0.014	0.951	77	524	18.08	0.9999	7	0.0611	3	AT4G23210.2,AT4G23210.3,AT4G23210.1	S
<annotation protein_description=381	AT4G23210.3	116	0.9999	Symbols: CRK13 cysteine-rich RLK (RECEPTOR-like protein kinase) 13 chr4:12148892-12151418 REVERSE LENGTH=673	Eukaryota	Streptophyta	Brassicales	Brassicaceae	Arabidopsis	Arabidopsis thaliana	0.9999	5.9	7	0.014	0.951	97	673	18.08	0.9999	7	0.0611	3	AT4G23210.2,AT4G23210.3,AT4G23210.1	S
<annotation protein_description=388	AT1G17860.1	no	0.9997	Symbols: Kunitz family trypsin and protease inhibitor protein chr1:6149343-6149933 FORWARD LENGTH=196	Eukaryota	Streptophyta	Brassicales	Brassicaceae	Arabidopsis	Arabidopsis thaliana	0.9997	16.8	4	0.008	0.922	24	196	10.36	0.9997	4	0.0609	1	AT1G17860.1	S
<annotation protein_description=16	AT1G14540.1	no	1	Symbols: Peroxidase superfamily protein chr1:4974233-4975600 REVERSE LENGTH=315	Eukaryota	Streptophyta	Brassicales	Brassicaceae	Arabidopsis	Arabidopsis thaliana	1	14.6	4	0.009	1	55	315	10.44	1	4	0.0605	1	AT1G14540.1	S
<annotation protein_description=518	AT1G68760.1	no	0.9443	Symbols: ATNUDT1, ATNUDX1, NUDX1 nudix hydrolase 1 chr1:25829090-25829607 FORWARD LENGTH=147	Eukaryota	Streptophyta	Brassicales	Brassicaceae	Arabidopsis	Arabidopsis thaliana	0.9443	10.2	2	0.005	0.015	19	147	5.18	0.9443	2	0.0575	1	AT1G68760.1	S
<annotation protein_description=488	AT3G47800.1	no	0.9749	Symbols: Galactose mutarotase-like superfamily protein chr3:17634971-17636998 FORWARD LENGTH=358	Eukaryota	Streptophyta	Brassicales	Brassicaceae	Arabidopsis	Arabidopsis thaliana	0.9749	2.8	5	0.012	0.006	43	358	13.5	0.9749	5	0.057	1	AT3G47800.1	S
<annotation protein_description=403	AT5G41870.1	no	0.9995	Symbols: Pectin lyase-like superfamily protein chr5:16758817-16760490 REVERSE LENGTH=449	Eukaryota	Streptophyta	Brassicales	Brassicaceae	Arabidopsis	Arabidopsis thaliana	0.9995	13.1	5	0.009	0.355	51	449	13.88	0.9995	5	0.0568	1	AT5G41870.1	S
<annotation protein_description=534	AT3G02880.1	no	0.9108	Symbols: Leucine-rich repeat protein kinase family protein chr3:634819-636982 FORWARD LENGTH=627	Eukaryota	Streptophyta	Brassicales	Brassicaceae	Arabidopsis	Arabidopsis thaliana	0.9108	1.6	8	0.019	0.003	113	627	20.65	0.9108	8	0.0557	2	AT5G16590.1,AT3G02880.1	S
<annotation protein_description=534	AT5G16590.1	no	0.9108	Symbols: LRR1 Leucine-rich repeat protein kinase family protein chr5:5431862-5433921 FORWARD LENGTH=625	Eukaryota	Streptophyta	Brassicales	Brassicaceae	Arabidopsis	Arabidopsis thaliana	0.9108	1.6	8	0.019	0.003	108	625	20.65	0.9108	8	0.0557	2	AT5G16590.1,AT3G02880.1	S
<annotation protein_description=124	AT3G46550.1	no	1	Symbols: SOS5 Fasciclin-like arabinogalactan family protein chr3:17136612-17137874 REVERSE LENGTH=420	Eukaryota	Streptophyta	Brassicales	Brassicaceae	Arabidopsis	Arabidopsis thaliana	1	7.6	3	0.008	0.425	71	420	8.57	1	3	0.0553	1	AT3G46550.1	S
<annotation protein_description=416	AT4G20430.1	no	0.999	Symbols: Subtilase family protein chr4:11017656-11021105 REVERSE LENGTH=856	Eukaryota	Streptophyta	Brassicales	Brassicaceae	Arabidopsis	Arabidopsis thaliana	0.999	3.1	6	0.015	0.06	98	856	17.37	0.999	6	0.0545	2	AT4G20430.2,AT4G20430.1	S
<annotation protein_description=416	AT4G20430.2	no	0.999	Symbols: Subtilase family protein chr4:11017656-11021105 REVERSE LENGTH=832	Eukaryota	Streptophyta	Brassicales	Brassicaceae	Arabidopsis	Arabidopsis thaliana	0.999	3.1	6	0.015	0.06	95	832	17.37	0.999	6	0.0545	2	AT4G20430.2,AT4G20430.1	S
<annotation protein_description=470	AT1G11545.1	no	0.9819	Symbols: XTH8 xyloglucan endotransglucosylase/hydrolase 8 chr1:3878689-3880286 REVERSE LENGTH=305	Eukaryota	Streptophyta	Brassicales	Brassicaceae	Arabidopsis	Arabidopsis thaliana	0.9819	4.3	2	0.005	0.007	29	305	5.74	0.9819	2	0.054	1	AT1G11545.1	S
<annotation protein_description=533	AT3G55620.1	no	0.9185	Symbols: emb1624 Translation initiation factor IF6 chr3:20634581-20636312 FORWARD LENGTH=245	Eukaryota	Streptophyta	Brassicales	Brassicaceae	Arabidopsis	Arabidopsis thaliana	0.9185	4.5	2	0.005	0.008	35	245	5.44	0.9185	2	0.0533	1	AT3G55620.1	S
<annotation protein_description=86	AT2G37710.1	no	1	Symbols: RLK receptor lectin kinase chr2:15814934-15816961 REVERSE LENGTH=675	Eukaryota	Streptophyta	Brassicales	Brassicaceae	Arabidopsis	Arabidopsis thaliana	1	4.7	5	0.012	0.969	110	675	14.84	1	5	0.0532	1	AT2G37710.1	S
<annotation protein_description=497	AT3G22060.1	no	0.9684	Symbols: Receptor-like protein kinase-related family protein chr3:7771065-7772137 FORWARD LENGTH=252	Eukaryota	Streptophyta	Brassicales	Brassicaceae	Arabidopsis	Arabidopsis thaliana	0.9684	12.3	3	0.006	0.194	34	252	8.88	0.9684	3	0.0516	1	AT3G22060.1	S
<annotation protein_description=52	AT1G78860.1	no	1	Symbols: D-mannose binding lectin protein with Apple-like carbohydrate-binding domain chr1:29646168-29647499 REVERSE LENGTH=443	Eukaryota	Streptophyta	Brassicales	Brassicaceae	Arabidopsis	Arabidopsis thaliana	1	27.3	5	0.068	1	55	443	15.69	1	5	0.0503	1	AT1G78860.1	S
<annotation protein_description=314	AT1G30740.1	67	1	Symbols: FAD-binding Berberine family protein chr1:10903029-10904630 FORWARD LENGTH=533	Eukaryota	Streptophyta	Brassicales	Brassicaceae	Arabidopsis	Arabidopsis thaliana	1	9.8	6	0.016	1	80	533	19.41	1	6	0.0488	1	AT1G30740.1	S
<annotation protein_description=103	AT3G10740.1	no	1	Symbols: ASD1, ARAF1, ARAF, ATASD1 alpha-L-arabinofuranosidase 1 chr3:3361031-3364573 REVERSE LENGTH=678	Eukaryota	Streptophyta	Brassicales	Brassicaceae	Arabidopsis	Arabidopsis thaliana	1	3.1	6	0.014	0.21	74	678	19.54	1	6	0.0485	1	AT3G10740.1	S
<annotation protein_description=49	AT1G68560.1	no	1	Symbols: ATXYL1, XYL1, TRG1 alpha-xylosidase 1 chr1:25734435-25737897 REVERSE LENGTH=915	Eukaryota	Streptophyta	Brassicales	Brassicaceae	Arabidopsis	Arabidopsis thaliana	1	7.3	9	0.021	0.995	108	915	29.89	1	9	0.0475	1	AT1G68560.1	S
<annotation protein_description=373	AT3G57790.1	no	0.9999	Symbols: Pectin lyase-like superfamily protein chr3:21405387-21407088 REVERSE LENGTH=490	Eukaryota	Streptophyta	Brassicales	Brassicaceae	Arabidopsis	Arabidopsis thaliana	0.9999	4.3	3	0.008	0.322	60	490	10.42	0.9999	3	0.0454	1	AT3G57790.1	S
<annotation protein_description=84	AT2G37050.1	no	1	Symbols: Leucine-rich repeat protein kinase family protein chr2:15569290-15573477 FORWARD LENGTH=933	Eukaryota	Streptophyta	Brassicales	Brassicaceae	Arabidopsis	Arabidopsis thaliana	1	7.3	8	0.014	0.964	140	933	28.55	1	8	0.0442	3	AT2G37050.1,AT2G37050.3,AT2G37050.2	S
<annotation protein_description=84	AT2G37050.2	no	1	Symbols: Leucine-rich repeat protein kinase family protein chr2:15569290-15572545 FORWARD LENGTH=714	Eukaryota	Streptophyta	Brassicales	Brassicaceae	Arabidopsis	Arabidopsis thaliana	1	7.3	8	0.014	0.964	111	714	28.55	1	8	0.0442	3	AT2G37050.1,AT2G37050.3,AT2G37050.2	S
<annotation protein_description=84	AT2G37050.3	no	1	Symbols: Leucine-rich repeat protein kinase family protein chr2:15569290-15573477 FORWARD LENGTH=934	Eukaryota	Streptophyta	Brassicales	Brassicaceae	Arabidopsis	Arabidopsis thaliana	1	7.3	8	0.014	0.964	140	934	28.55	1	8	0.0442	3	AT2G37050.1,AT2G37050.3,AT2G37050.2	S
<annotation protein_description=269	AT1G65790.1	22	1	Symbols: ARK1, RK1 receptor kinase 1 chr1:24468932-24472329 FORWARD LENGTH=843	Eukaryota	Streptophyta	Brassicales	Brassicaceae	Arabidopsis	Arabidopsis thaliana	1	8.4	8	0.023	1	145	843	29.05	1	8	0.0435	1	AT1G65790.1	S
<annotation protein_description=520	AT2G04690.1	no	0.9393	Symbols: Pyridoxamine 5'-phosphate oxidase family protein chr2:1644628-1646179 FORWARD LENGTH=210	Eukaryota	Streptophyta	Brassicales	Brassicaceae	Arabidopsis	Arabidopsis thaliana	0.9393	8.4	2	0.005	0.01	34	210	6.87	0.9393	2	0.0431	2	AT2G04690.1,AT2G04690.2	S
<annotation protein_description=520	AT2G04690.2	no	0.9393	Symbols: Pyridoxamine 5'-phosphate oxidase family protein chr2:1644628-1646035 FORWARD LENGTH=203	Eukaryota	Streptophyta	Brassicales	Brassicaceae	Arabidopsis	Arabidopsis thaliana	0.9393	8.4	2	0.005	0.01	32	203	6.87	0.9393	2	0.0431	2	AT2G04690.1,AT2G04690.2	S
<annotation protein_description=435	AT1G71695.1	no	0.9981	Symbols: Peroxidase superfamily protein chr1:26964359-26966557 FORWARD LENGTH=358	Eukaryota	Streptophyta	Brassicales	Brassicaceae	Arabidopsis	Arabidopsis thaliana	0.9981	7.8	3	0.006	0.191	55	358	11.04	0.9981	3	0.0428	1	AT1G71695.1	S
<annotation protein_description=391	AT3G45010.1	no	0.9997	Symbols: scpl48 serine carboxypeptidase-like 48 chr3:16466328-16468845 FORWARD LENGTH=510	Eukaryota	Streptophyta	Brassicales	Brassicaceae	Arabidopsis	Arabidopsis thaliana	0.9997	5.7	4	0.01	0.262	58	510	14.8	0.9997	4	0.0426	1	AT3G45010.1	S
<annotation protein_description=473	AT1G04750.1	no	0.9801	Symbols: VAMP7B, VAMP721, ATVAMP721, AT VAMP7B vesicle-associated membrane protein 721 chr1:1331857-1333426 REVERSE LENGTH=219	Eukaryota	Streptophyta	Brassicales	Brassicaceae	Arabidopsis	Arabidopsis thaliana	0.9801	6.6	2	0.005	0.012	28	219	7.64	0.9801	2	0.0405	4	AT2G33120.1,AT1G04750.1,AT1G04750.2,AT2G33120.2	S
<annotation protein_description=473	AT1G04750.2	no	0.9801	Symbols: VAMP7B, VAMP721, ATVAMP721, AT VAMP7B vesicle-associated membrane protein 721 chr1:1331857-1333426 REVERSE LENGTH=181	Eukaryota	Streptophyta	Brassicales	Brassicaceae	Arabidopsis	Arabidopsis thaliana	0.9801	6.6	2	0.005	0.012	25	181	7.64	0.9801	2	0.0405	4	AT2G33120.1,AT1G04750.1,AT1G04750.2,AT2G33120.2	S
<annotation protein_description=473	AT2G33120.1	no	0.9801	Symbols: SAR1, VAMP722, ATVAMP722 synaptobrevin-related protein 1 chr2:14043785-14045337 REVERSE LENGTH=221	Eukaryota	Streptophyta	Brassicales	Brassicaceae	Arabidopsis	Arabidopsis thaliana	0.9801	6.6	2	0.005	0.012	27	221	7.64	0.9801	2	0.0405	4	AT2G33120.1,AT1G04750.1,AT1G04750.2,AT2G33120.2	S
<annotation protein_description=473	AT2G33120.2	no	0.9801	Symbols: SAR1, VAMP722, ATVAMP722 synaptobrevin-related protein 1 chr2:14043785-14045337 REVERSE LENGTH=229	Eukaryota	Streptophyta	Brassicales	Brassicaceae	Arabidopsis	Arabidopsis thaliana	0.9801	6.6	2	0.005	0.012	27	229	7.64	0.9801	2	0.0405	4	AT2G33120.1,AT1G04750.1,AT1G04750.2,AT2G33120.2	S
<annotation protein_description=504	AT3G62750.1	no	0.9644	Symbols: BGLU8 beta glucosidase 8 chr3:23214375-23216900 FORWARD LENGTH=497	Eukaryota	Streptophyta	Brassicales	Brassicaceae	Arabidopsis	Arabidopsis thaliana	0.9644	2.6	3	0.007	0.004	58	497	11.52	0.9644	3	0.0396	2	AT3G62750.1,AT4G27820.1	S
<annotation protein_description=504	AT4G27820.1	no	0.9644	Symbols: BGLU9 beta glucosidase 9 chr4:13857873-13860571 REVERSE LENGTH=506	Eukaryota	Streptophyta	Brassicales	Brassicaceae	Arabidopsis	Arabidopsis thaliana	0.9644	2.6	3	0.007	0.004	54	506	11.52	0.9644	3	0.0396	2	AT3G62750.1,AT4G27820.1	S
<annotation protein_description=451	AT1G47960.1	no	0.996	Symbols: C/VIF1, ATC/VIF1 cell wall / vacuolar inhibitor of fructosidase 1 chr1:17681954-17683516 REVERSE LENGTH=205	Eukaryota	Streptophyta	Brassicales	Brassicaceae	Arabidopsis	Arabidopsis thaliana	0.996	12.7	2	0.005	0.646	26	205	8.04	0.996	2	0.0391	1	AT1G47960.1	S
<annotation protein_description=509	AT2G46930.1	no	0.9576	Symbols: Pectinacetylesterase family protein chr2:19283625-19286090 FORWARD LENGTH=416	Eukaryota	Streptophyta	Brassicales	Brassicaceae	Arabidopsis	Arabidopsis thaliana	0.9576	3.1	3	0.006	0.005	55	416	11.71	0.9576	3	0.0387	1	AT2G46930.1	S
<annotation protein_description=455	AT3G52500.1	no	0.9955	Symbols: Eukaryotic aspartyl protease family protein chr3:19465644-19467053 REVERSE LENGTH=469	Eukaryota	Streptophyta	Brassicales	Brassicaceae	Arabidopsis	Arabidopsis thaliana	0.9955	4.7	3	0.006	0.015	62	469	12.38	0.9955	3	0.0381	1	AT3G52500.1	S
<annotation protein_description=242	AT5G67130.1	no	1	Symbols: PLC-like phosphodiesterases superfamily protein chr5:26791599-26793649 FORWARD LENGTH=426	Eukaryota	Streptophyta	Brassicales	Brassicaceae	Arabidopsis	Arabidopsis thaliana	1	5.9	3	0.008	0.409	61	426	12.66	1	3	0.0374	1	AT5G67130.1	S
<annotation protein_description=377	AT5G19110.1	no	0.9999	Symbols: Eukaryotic aspartyl protease family protein chr5:6411720-6413170 REVERSE LENGTH=405	Eukaryota	Streptophyta	Brassicales	Brassicaceae	Arabidopsis	Arabidopsis thaliana	0.9999	6.4	4	0.01	0.417	57	405	17.33	0.9999	4	0.0364	1	AT5G19110.1	S
<annotation protein_description=426	AT2G34070.1	no	0.9988	Symbols: TBL37 TRICHOME BIREFRINGENCE-LIKE 37 chr2:14387631-14390160 REVERSE LENGTH=385	Eukaryota	Streptophyta	Brassicales	Brassicaceae	Arabidopsis	Arabidopsis thaliana	0.9988	6.2	2	0.004	0.064	64	385	9.07	0.9988	2	0.0347	1	AT2G34070.1	S
<annotation protein_description=484	AT2G44570.1	no	0.9766	Symbols: AtGH9B12, GH9B12 glycosyl hydrolase 9B12 chr2:18394425-18396268 REVERSE LENGTH=492	Eukaryota	Streptophyta	Brassicales	Brassicaceae	Arabidopsis	Arabidopsis thaliana	0.9766	2.4	2	0.004	0.004	60	492	8.88	0.9766	2	0.0347	1	AT2G44570.1	S
<annotation protein_description=383	AT1G78060.1	no	0.9998	Symbols: Glycosyl hydrolase family protein chr1:29349796-29352868 REVERSE LENGTH=767	Eukaryota	Streptophyta	Brassicales	Brassicaceae	Arabidopsis	Arabidopsis thaliana	0.9998	4.8	6	0.012	0.456	103	767	27.71	0.9998	6	0.0342	1	AT1G78060.1	S
<annotation protein_description=515	AT3G53010.1	no	0.9509	Symbols: Domain of unknown function (DUF303) chr3:19656603-19657928 REVERSE LENGTH=297	Eukaryota	Streptophyta	Brassicales	Brassicaceae	Arabidopsis	Arabidopsis thaliana	0.9509	4.4	2	0.005	0.007	43	297	8.82	0.9509	2	0.034	1	AT3G53010.1	S
<annotation protein_description=161	AT4G15210.1	no	1	Symbols: ATBETA-AMY, AT-BETA-AMY, RAM1, BMY1, BAM5 beta-amylase 5 chr4:8666734-8669357 REVERSE LENGTH=498	Eukaryota	Streptophyta	Brassicales	Brassicaceae	Arabidopsis	Arabidopsis thaliana	1	7.4	3	0.008	0.425	60	498	15.19	1	3	0.0312	2	AT4G15210.1,AT4G15210.2	S
<annotation protein_description=161	AT4G15210.2	no	1	Symbols: ATBETA-AMY, AT-BETA-AMY, RAM1 beta-amylase 5 chr4:8666852-8669357 REVERSE LENGTH=420	Eukaryota	Streptophyta	Brassicales	Brassicaceae	Arabidopsis	Arabidopsis thaliana	1	7.4	3	0.008	0.425	53	420	15.19	1	3	0.0312	2	AT4G15210.1,AT4G15210.2	S
<annotation protein_description=269	AT3G12000.1	22	1	Symbols: S-locus related protein SLR1, putative (S1) chr3:3818301-3819620 REVERSE LENGTH=439	Eukaryota	Streptophyta	Brassicales	Brassicaceae	Arabidopsis	Arabidopsis thaliana	1	5.5	3	0.009	0.993	69	439	15.59	1	3	0.0304	1	AT3G12000.1	S
<annotation protein_description=540	AT2G27500.1	no	0.8839	Symbols: Glycosyl hydrolase superfamily protein chr2:11752364-11753844 REVERSE LENGTH=392	Eukaryota	Streptophyta	Brassicales	Brassicaceae	Arabidopsis	Arabidopsis thaliana	0.8839	8	2	0.004	0.039	61	392	9.26	0.8839	2	0.0301	3	AT2G27500.2,AT2G27500.3,AT2G27500.1	S
<annotation protein_description=540	AT2G27500.2	no	0.8839	Symbols: Glycosyl hydrolase superfamily protein chr2:11752615-11753844 REVERSE LENGTH=377	Eukaryota	Streptophyta	Brassicales	Brassicaceae	Arabidopsis	Arabidopsis thaliana	0.8839	8	2	0.004	0.039	56	377	9.26	0.8839	2	0.0301	3	AT2G27500.2,AT2G27500.3,AT2G27500.1	S
<annotation protein_description=422	AT5G60640.1	120	0.9989	Symbols: ATPDIL1-4, PDI2, ATPDI2, PDIL1-4 PDI-like 1-4 chr5:24371141-24373993 REVERSE LENGTH=597	Eukaryota	Streptophyta	Brassicales	Brassicaceae	Arabidopsis	Arabidopsis thaliana	0.9989	4.7	4	0.008	0.237	61	597	23.69	0.9989	4	0.0266	2	AT5G60640.1,AT5G60640.3	S
<annotation protein_description=422	AT5G60640.3	120	0.9989	Symbols: PDIL1-4 PDI-like 1-4 chr5:24371141-24373993 REVERSE LENGTH=533	Eukaryota	Streptophyta	Brassicales	Brassicaceae	Arabidopsis	Arabidopsis thaliana	0.9989	4.7	4	0.008	0.237	57	533	23.69	0.9989	4	0.0266	2	AT5G60640.1,AT5G60640.3	S
<annotation protein_description=409	AT2G17760.1	no	0.9993	Symbols: Eukaryotic aspartyl protease family protein chr2:7713488-7716269 FORWARD LENGTH=513	Eukaryota	Streptophyta	Brassicales	Brassicaceae	Arabidopsis	Arabidopsis thaliana	0.9993	5.5	2	0.005	0.096	74	513	12.3	0.9993	2	0.0256	1	AT2G17760.1	S
<annotation protein_description=439	AT2G47470.1	no	0.9979	Symbols: ATPDIL2-1, UNE5, MEE30, PDI11, ATPDI11 thioredoxin family protein chr2:19481503-19483683 FORWARD LENGTH=361	Eukaryota	Streptophyta	Brassicales	Brassicaceae	Arabidopsis	Arabidopsis thaliana	0.9979	9.8	3	0.007	0.564	43	361	19.01	0.9979	3	0.0248	4	AT2G47470.3,AT2G47470.4,AT2G47470.1,AT2G47470.2	S
<annotation protein_description=439	AT2G47470.2	no	0.9979	Symbols: ATPDIL2-1, UNE5, MEE30, PDI11, ATPDI11 thioredoxin family protein chr2:19481503-19483303 FORWARD LENGTH=266	Eukaryota	Streptophyta	Brassicales	Brassicaceae	Arabidopsis	Arabidopsis thaliana	0.9979	9.8	3	0.007	0.564	27	266	19.01	0.9979	3	0.0248	4	AT2G47470.3,AT2G47470.4,AT2G47470.1,AT2G47470.2	S
<annotation protein_description=439	AT2G47470.3	no	0.9979	Symbols: ATPDIL2-1, UNE5, MEE30, PDI11, ATPDI11 thioredoxin family protein chr2:19481503-19483571 FORWARD LENGTH=323	Eukaryota	Streptophyta	Brassicales	Brassicaceae	Arabidopsis	Arabidopsis thaliana	0.9979	9.8	3	0.007	0.564	40	323	19.01	0.9979	3	0.0248	4	AT2G47470.3,AT2G47470.4,AT2G47470.1,AT2G47470.2	S
<annotation protein_description=439	AT2G47470.4	no	0.9979	Symbols: ATPDIL2-1, UNE5, MEE30, PDI11, ATPDI11 thioredoxin family protein chr2:19481503-19483683 FORWARD LENGTH=335	Eukaryota	Streptophyta	Brassicales	Brassicaceae	Arabidopsis	Arabidopsis thaliana	0.9979	9.8	3	0.007	0.564	38	335	19.01	0.9979	3	0.0248	4	AT2G47470.3,AT2G47470.4,AT2G47470.1,AT2G47470.2	S
<annotation protein_description=397	AT4G08770.1	no	0.9996	Symbols: Prx37 Peroxidase superfamily protein chr4:5598259-5600262 REVERSE LENGTH=346	Eukaryota	Streptophyta	Brassicales	Brassicaceae	Arabidopsis	Arabidopsis thaliana	0.9996	15	2	0.021	1	60	346	13	0.9996	2	0.0242	1	AT4G08770.1	S
<annotation protein_description=367	AT2G23200.1	no	0.9999	Symbols: Protein kinase superfamily protein chr2:9879351-9881855 FORWARD LENGTH=834	Eukaryota	Streptophyta	Brassicales	Brassicaceae	Arabidopsis	Arabidopsis thaliana	0.9999	3.7	4	0.01	0.13	126	834	26.18	0.9999	4	0.0241	1	AT2G23200.1	S
<annotation protein_description=526	AT3G43670.1	133	0.9313	Symbols: Copper amine oxidase family protein chr3:15567144-15569734 FORWARD LENGTH=687	Eukaryota	Streptophyta	Brassicales	Brassicaceae	Arabidopsis	Arabidopsis thaliana	0.9298	3.2	3	0.006	0.034	94	687	18.42	0.9298	3	0.0239	1	AT3G43670.1	S
<annotation protein_description=496	AT4G01610.1	no	0.9689	Symbols: Cysteine proteinases superfamily protein chr4:694857-696937 FORWARD LENGTH=359	Eukaryota	Streptophyta	Brassicales	Brassicaceae	Arabidopsis	Arabidopsis thaliana	0.9689	6.1	2	0.005	0.201	37	359	13.55	0.9689	2	0.0225	2	AT4G01610.2,AT4G01610.1	S
<annotation protein_description=496	AT4G01610.2	no	0.9689	Symbols: Cysteine proteinases superfamily protein chr4:694857-696937 FORWARD LENGTH=359	Eukaryota	Streptophyta	Brassicales	Brassicaceae	Arabidopsis	Arabidopsis thaliana	0.9689	6.1	2	0.005	0.201	38	359	13.55	0.9689	2	0.0225	2	AT4G01610.2,AT4G01610.1	S
<annotation protein_description=22	AT1G29720.1	no	1	Symbols: Leucine-rich repeat transmembrane protein kinase chr1:10393894-10399771 REVERSE LENGTH=1019	Eukaryota	Streptophyta	Brassicales	Brassicaceae	Arabidopsis	Arabidopsis thaliana	1	2.4	4	0.009	0.096	169	1019	28.48	1	4	0.0221	1	AT1G29720.1	S
<annotation protein_description=537	AT3G16530.1	no	0.9056	Symbols: Legume lectin family protein chr3:5624586-5625416 REVERSE LENGTH=276	Eukaryota	Streptophyta	Brassicales	Brassicaceae	Arabidopsis	Arabidopsis thaliana	0.9056	9.1	1	0.005	0.115	32	276	6.65	0.9056	1	0.0215	1	AT3G16530.1	S
<annotation protein_description=498	AT2G15390.1	no	0.9679	Symbols: FUT4, atfut4 fucosyltransferase 4 chr2:6709345-6710856 REVERSE LENGTH=503	Eukaryota	Streptophyta	Brassicales	Brassicaceae	Arabidopsis	Arabidopsis thaliana	0.9679	2.6	2	0.005	0.004	84	503	14.79	0.9679	2	0.0206	2	AT2G15390.2,AT2G15390.1	S
<annotation protein_description=498	AT2G15390.2	no	0.9679	Symbols: FUT4, atfut4 fucosyltransferase 4 chr2:6709345-6711044 REVERSE LENGTH=535	Eukaryota	Streptophyta	Brassicales	Brassicaceae	Arabidopsis	Arabidopsis thaliana	0.9679	2.6	2	0.005	0.004	87	535	14.79	0.9679	2	0.0206	2	AT2G15390.2,AT2G15390.1	S
<annotation protein_description=535	AT3G14310.1	no	0.9092	Symbols: ATPME3, PME3 pectin methylesterase 3 chr3:4772214-4775095 REVERSE LENGTH=592	Eukaryota	Streptophyta	Brassicales	Brassicaceae	Arabidopsis	Arabidopsis thaliana	0.9092	4.1	2	0.004	0.023	71	592	15.02	0.9092	2	0.0191	1	AT3G14310.1	S
<annotation protein_description=454	AT3G17840.1	no	0.9956	Symbols: RLK902 receptor-like kinase 902 chr3:6106092-6108430 FORWARD LENGTH=647	Eukaryota	Streptophyta	Brassicales	Brassicaceae	Arabidopsis	Arabidopsis thaliana	0.9956	5.3	2	0.005	0.147	124	647	19.71	0.9956	2	0.0159	1	AT3G17840.1	S
<annotation protein_description=459	AT1G13750.1	no	0.9946	Symbols: Purple acid phosphatases superfamily protein chr1:4715490-4718091 REVERSE LENGTH=613	Eukaryota	Streptophyta	Brassicales	Brassicaceae	Arabidopsis	Arabidopsis thaliana	0.9946	3.9	2	0.004	0.016	70	613	19.96	0.9946	2	0.0157	1	AT1G13750.1	S
<annotation protein_description=517	AT2G18150.1	no	0.9477	Symbols: Peroxidase superfamily protein chr2:7892298-7893586 REVERSE LENGTH=338	Eukaryota	Streptophyta	Brassicales	Brassicaceae	Arabidopsis	Arabidopsis thaliana	0.9477	4.8	1	0.006	0.501	55	338	9.68	0.9477	1	0.0154	2	AT2G18150.1,AT4G36430.1	S
<annotation protein_description=517	AT4G36430.1	no	0.9477	Symbols: Peroxidase superfamily protein chr4:17204648-17205917 REVERSE LENGTH=331	Eukaryota	Streptophyta	Brassicales	Brassicaceae	Arabidopsis	Arabidopsis thaliana	0.9477	4.8	1	0.006	0.501	56	331	9.68	0.9477	1	0.0154	2	AT2G18150.1,AT4G36430.1	S
<annotation protein_description=486	AT3G14470.1	no	0.9765	Symbols: NB-ARC domain-containing disease resistance protein chr3:4857940-4861104 FORWARD LENGTH=1054	Eukaryota	Streptophyta	Brassicales	Brassicaceae	Arabidopsis	Arabidopsis thaliana	0.9765	2.1	4	0.006	0.004	237	1054	40.63	0.9765	4	0.0151	1	AT3G14470.1	S
<annotation protein_description=322	AT5G63810.1	75	1	Symbols: BGAL10 beta-galactosidase 10 chr5:25537242-25541315 FORWARD LENGTH=741	Eukaryota	Streptophyta	Brassicales	Brassicaceae	Arabidopsis	Arabidopsis thaliana	0.9914	4.2	2	0.006	0.017	73	741	22.97	0.9914	2	0.0136	1	AT5G63810.1	S
<annotation protein_description=461	AT3G46290.1	no	0.9938	Symbols: HERK1 hercules receptor kinase 1 chr3:17013009-17015501 FORWARD LENGTH=830	Eukaryota	Streptophyta	Brassicales	Brassicaceae	Arabidopsis	Arabidopsis thaliana	0.9938	4	2	0.004	0.004	104	830	23.63	0.9938	2	0.0132	1	AT3G46290.1	S
<annotation protein_description=532	AT3G27570.1	no	0.9185	Symbols: Sucrase/ferredoxin-like family protein chr3:10214276-10216681 REVERSE LENGTH=379	Eukaryota	Streptophyta	Brassicales	Brassicaceae	Arabidopsis	Arabidopsis thaliana	0.9185	4.5	1	0.003	0.005	42	379	11.04	0.9185	1	0.0131	1	AT3G27570.1	S
<annotation protein_description=501	AT1G79500.1	no	0.9662	Symbols: AtkdsA1 Aldolase-type TIM barrel family protein chr1:29903604-29905989 FORWARD LENGTH=290	Eukaryota	Streptophyta	Brassicales	Brassicaceae	Arabidopsis	Arabidopsis thaliana	0.9662	4.5	1	0.003	0.007	42	290	12.68	0.9662	1	0.012	5	AT1G79500.2,AT1G79500.5,AT1G79500.3,AT1G79500.4,AT1G79500.1	S
<annotation protein_description=501	AT1G79500.2	no	0.9662	Symbols: AtkdsA1 Aldolase-type TIM barrel family protein chr1:29903604-29905989 FORWARD LENGTH=290	Eukaryota	Streptophyta	Brassicales	Brassicaceae	Arabidopsis	Arabidopsis thaliana	0.9662	4.5	1	0.003	0.007	42	290	12.68	0.9662	1	0.012	5	AT1G79500.2,AT1G79500.5,AT1G79500.3,AT1G79500.4,AT1G79500.1	S
<annotation protein_description=501	AT1G79500.3	no	0.9662	Symbols: AtkdsA1 Aldolase-type TIM barrel family protein chr1:29903604-29905989 FORWARD LENGTH=290	Eukaryota	Streptophyta	Brassicales	Brassicaceae	Arabidopsis	Arabidopsis thaliana	0.9662	4.5	1	0.003	0.007	42	290	12.68	0.9662	1	0.012	5	AT1G79500.2,AT1G79500.5,AT1G79500.3,AT1G79500.4,AT1G79500.1	S
<annotation protein_description=501	AT1G79500.4	no	0.9662	Symbols: AtkdsA1 Aldolase-type TIM barrel family protein chr1:29903604-29905989 FORWARD LENGTH=290	Eukaryota	Streptophyta	Brassicales	Brassicaceae	Arabidopsis	Arabidopsis thaliana	0.9662	4.5	1	0.003	0.007	42	290	12.68	0.9662	1	0.012	5	AT1G79500.2,AT1G79500.5,AT1G79500.3,AT1G79500.4,AT1G79500.1	S
<annotation protein_description=333	AT5G28540.1	86	1	Symbols: BIP1 heat shock protein 70 (Hsp 70) family protein chr5:10540665-10543274 REVERSE LENGTH=669	Eukaryota	Streptophyta	Brassicales	Brassicaceae	Arabidopsis	Arabidopsis thaliana	0.989	6.5	2	0.009	0.997	76	669	27.33	0.989	2	0.0114	3	AT5G28540.1,AT5G42020.1,AT5G42020.2	S
<annotation protein_description=333	AT5G42020.1	86	1	Symbols: BIP, BIP2 Heat shock protein 70 (Hsp 70) family protein chr5:16807697-16810480 REVERSE LENGTH=668	Eukaryota	Streptophyta	Brassicales	Brassicaceae	Arabidopsis	Arabidopsis thaliana	0.989	6.5	2	0.009	0.997	76	668	27.33	0.989	2	0.0114	3	AT5G28540.1,AT5G42020.1,AT5G42020.2	S
<annotation protein_description=333	AT5G42020.2	86	1	Symbols: BIP Heat shock protein 70 (Hsp 70) family protein chr5:16807697-16810480 REVERSE LENGTH=613	Eukaryota	Streptophyta	Brassicales	Brassicaceae	Arabidopsis	Arabidopsis thaliana	0.989	6.5	2	0.009	0.997	72	613	27.33	0.989	2	0.0114	3	AT5G28540.1,AT5G42020.1,AT5G42020.2	S
<annotation protein_description=525	AT2G47010.1	no	0.9328	Symbols: unknown protein; FUNCTIONS IN: molecular_function unknown; INVOLVED IN: biological_process unknown; LOCATED IN: endomembrane system; EXPRESSED IN: 17 plant structures; EXPRESSED DURING: 10 growth stages; BEST Arabidopsis thaliana protein match is: unknown protein (TAIR:AT1G17030.1); Has 72 Blast hits to 72 proteins in 13 species: Archae - 0; Bacteria - 0; Metazoa - 0; Fungi - 0; Plants -…	Eukaryota	Streptophyta	Brassicales	Brassicaceae	Arabidopsis	Arabidopsis thaliana	0.9328	2.6	1	0.003	0.004	62	493	13.89	0.9328	1	0.0106	2	AT2G47010.2,AT2G47010.1	S
<annotation protein_description=525	AT2G47010.2	no	0.9328	Symbols: unknown protein; FUNCTIONS IN: molecular_function unknown; INVOLVED IN: biological_process unknown; LOCATED IN: endomembrane system; EXPRESSED IN: 17 plant structures; EXPRESSED DURING: 10 growth stages; BEST Arabidopsis thaliana protein match is: unknown protein (TAIR:AT1G17030.1); Has 72 Blast hits to 72 proteins in 13 species: Archae - 0; Bacteria - 0; Metazoa - 0; Fungi - 0; Plants -…	Eukaryota	Streptophyta	Brassicales	Brassicaceae	Arabidopsis	Arabidopsis thaliana	0.9328	2.6	1	0.003	0.004	62	493	13.89	0.9328	1	0.0106	2	AT2G47010.2,AT2G47010.1	S
<annotation protein_description=544	AT4G37520.1	no	0.8487	Symbols: Peroxidase superfamily protein chr4:17631704-17633060 FORWARD LENGTH=329	Eukaryota	Streptophyta	Brassicales	Brassicaceae	Arabidopsis	Arabidopsis thaliana	0.8487	3.4	1	0.003	0.006	51	329	12.81	0.8487	1	0.0104	2	AT4G37520.2,AT4G37520.1	S
<annotation protein_description=544	AT4G37520.2	no	0.8487	Symbols: Peroxidase superfamily protein chr4:17631704-17633060 FORWARD LENGTH=326	Eukaryota	Streptophyta	Brassicales	Brassicaceae	Arabidopsis	Arabidopsis thaliana	0.8487	3.4	1	0.003	0.006	50	326	12.81	0.8487	1	0.0104	2	AT4G37520.2,AT4G37520.1	S
<annotation protein_description=322	AT3G52840.1	75	1	Symbols: BGAL2 beta-galactosidase 2 chr3:19581244-19586097 FORWARD LENGTH=727	Eukaryota	Streptophyta	Brassicales	Brassicaceae	Arabidopsis	Arabidopsis thaliana	0.9928	3	1	0.003	0.007	79	727	17.64	0.9928	1	0.0088	1	AT3G52840.1	S
<annotation protein_description=479	AT2G26730.1	no	0.9784	Symbols: Leucine-rich repeat protein kinase family protein chr2:11388621-11391286 FORWARD LENGTH=658	Eukaryota	Streptophyta	Brassicales	Brassicaceae	Arabidopsis	Arabidopsis thaliana	0.9784	2.6	1	0.003	0.003	122	658	20.68	0.9784	1	0.0074	1	AT2G26730.1	S
<annotation protein_description=547	AT3G51980.1	no	0.82	Symbols: ARM repeat superfamily protein chr3:19285811-19287502 REVERSE LENGTH=382	Eukaryota	Streptophyta	Brassicales	Brassicaceae	Arabidopsis	Arabidopsis thaliana	0.82	3.1	1	0.003	0.005	75	382	17.42	0.82	1	0.0074	1	AT3G51980.1	S
<annotation protein_description=265	AT1G56145.1	18	1	Symbols: Leucine-rich repeat transmembrane protein kinase chr1:21008225-21013934 REVERSE LENGTH=1012	Eukaryota	Streptophyta	Brassicales	Brassicaceae	Arabidopsis	Arabidopsis thaliana	0.903	2.2	1	0.016	0.685	169	1012	31.89	0.903	1	0.0044	2	AT1G56145.1,AT1G56145.2	S
<annotation protein_description=265	AT1G56145.2	18	1	Symbols: Leucine-rich repeat transmembrane protein kinase chr1:21008225-21013934 REVERSE LENGTH=1039	Eukaryota	Streptophyta	Brassicales	Brassicaceae	Arabidopsis	Arabidopsis thaliana	0.903	2.2	1	0.016	0.685	171	1039	31.89	0.903	1	0.0044	2	AT1G56145.1,AT1G56145.2	S

## Sheet: Pul_inf_3rd
protein group	name	pseudo name	group probability	annotation	classification1	classification2	classification3	classification4	classification5	classification6	probability	percent coverage	total number unique peptides	pct spectrum ids	confidence	R L count	length	OI_VALUE	PROTEINPROPHET_PROBABILITY	TOTAL_SPECTRAL_COUNTS	APEX_PROTEIN_ABUNDANCE	NUMBER_OF_DEGENERATE_PROTEINS	IDS_DEGENERATE_PROTEINS	Secreted
<annotation protein_description=1	AT1G02360.1	no	1	Symbols: Chitinase family protein chr1:472138-473116 REVERSE LENGTH=272	Eukaryota	Streptophyta	Brassicales	Brassicaceae	Arabidopsis	Arabidopsis thaliana	1	15.8	16	0.059	0.997	35	272	5.94	1	16	0.4764	1	AT1G02360.1	S
<annotation protein_description=3	AT1G09210.1	no	1	Symbols: CRT1b, AtCRT1b calreticulin 1b chr1:2973217-2976655 REVERSE LENGTH=424	Eukaryota	Streptophyta	Brassicales	Brassicaceae	Arabidopsis	Arabidopsis thaliana	1	11.8	7	0.026	0.998	30	424	19.37	1	7	0.0639	1	AT1G09210.1	S
<annotation protein_description=5	AT1G09750.1	no	1	Symbols: Eukaryotic aspartyl protease family protein chr1:3157541-3158960 FORWARD LENGTH=449	Eukaryota	Streptophyta	Brassicales	Brassicaceae	Arabidopsis	Arabidopsis thaliana	1	20.9	158	0.508	1	62	449	6.08	1	158	4.5963	1	AT1G09750.1	S
<annotation protein_description=9	AT1G17860.1	no	1	Symbols: Kunitz family trypsin and protease inhibitor protein chr1:6149343-6149933 FORWARD LENGTH=196	Eukaryota	Streptophyta	Brassicales	Brassicaceae	Arabidopsis	Arabidopsis thaliana	1	29.1	7	0.022	0.999	24	196	10.36	1	7	0.1195	1	AT1G17860.1	S
<annotation protein_description=12	AT1G21750.1	no	1	Symbols: ATPDIL1-1, ATPDI5, PDI5, PDIL1-1 PDI-like 1-1 chr1:7645767-7648514 FORWARD LENGTH=501	Eukaryota	Streptophyta	Brassicales	Brassicaceae	Arabidopsis	Arabidopsis thaliana	1	16.4	37	0.12	1	44	501	29.34	1	37	0.223	2	AT1G21750.2,AT1G21750.1	S
<annotation protein_description=12	AT1G21750.2	no	1	Symbols: ATPDIL1-1, PDIL1-1 PDI-like 1-1 chr1:7645767-7648695 FORWARD LENGTH=487	Eukaryota	Streptophyta	Brassicales	Brassicaceae	Arabidopsis	Arabidopsis thaliana	1	16.4	37	0.12	1	48	487	29.34	1	37	0.223	2	AT1G21750.2,AT1G21750.1	S
<annotation protein_description=16	AT1G33610.1	no	1	Symbols: Leucine-rich repeat (LRR) family protein chr1:12188910-12190346 FORWARD LENGTH=478	Eukaryota	Streptophyta	Brassicales	Brassicaceae	Arabidopsis	Arabidopsis thaliana	1	18.2	72	0.237	1	99	478	14.77	1	72	0.8622	1	AT1G33610.1	S
<annotation protein_description=20	AT1G47128.1	no	1	Symbols: RD21, RD21A Granulin repeat cysteine protease family protein chr1:17283139-17285609 REVERSE LENGTH=462	Eukaryota	Streptophyta	Brassicales	Brassicaceae	Arabidopsis	Arabidopsis thaliana	1	9.7	6	0.017	1	46	462	13.72	1	6	0.0773	1	AT1G47128.1	S
<annotation protein_description=22	AT1G47960.1	no	1	Symbols: C/VIF1, ATC/VIF1 cell wall / vacuolar inhibitor of fructosidase 1 chr1:17681954-17683516 REVERSE LENGTH=205	Eukaryota	Streptophyta	Brassicales	Brassicaceae	Arabidopsis	Arabidopsis thaliana	1	21.5	35	0.127	1	26	205	8.04	1	35	0.7699	1	AT1G47960.1	S
<annotation protein_description=28	AT1G75040.1	no	1	Symbols: PR5, PR-5 pathogenesis-related gene 5 chr1:28177754-28178731 FORWARD LENGTH=239	Eukaryota	Streptophyta	Brassicales	Brassicaceae	Arabidopsis	Arabidopsis thaliana	1	62.3	1113	3.861	1	24	239	7.27	1	1113	27.0782	1	AT1G75040.1	S
<annotation protein_description=29	AT1G78830.1	no	1	Symbols: Curculin-like (mannose-binding) lectin family protein chr1:29637141-29638508 REVERSE LENGTH=455	Eukaryota	Streptophyta	Brassicales	Brassicaceae	Arabidopsis	Arabidopsis thaliana	1	42.4	124	0.352	1	62	455	15.98	1	124	1.3724	1	AT1G78830.1	S
<annotation protein_description=30	AT1G78850.1	no	1	Symbols: D-mannose binding lectin protein with Apple-like carbohydrate-binding domain chr1:29642072-29643397 REVERSE LENGTH=441	Eukaryota	Streptophyta	Brassicales	Brassicaceae	Arabidopsis	Arabidopsis thaliana	1	27.4	30	0.085	1	56	441	16.5	1	30	0.3215	1	AT1G78850.1	S
<annotation protein_description=31	AT1G79720.1	no	1	Symbols: Eukaryotic aspartyl protease family protein chr1:29997259-29998951 REVERSE LENGTH=484	Eukaryota	Streptophyta	Brassicales	Brassicaceae	Arabidopsis	Arabidopsis thaliana	1	18.6	124	0.434	1	70	484	12.76	1	124	1.7188	1	AT1G79720.1	S
<annotation protein_description=34	AT2G01820.1	no	1	Symbols: Leucine-rich repeat protein kinase family protein chr2:357664-360681 REVERSE LENGTH=943	Eukaryota	Streptophyta	Brassicales	Brassicaceae	Arabidopsis	Arabidopsis thaliana	1	10.4	40	0.125	1	144	943	28.64	1	40	0.247	1	AT2G01820.1	S
<annotation protein_description=35	AT2G04780.1	no	1	Symbols: FLA7 FASCICLIN-like arabinoogalactan 7 chr2:1677488-1678252 FORWARD LENGTH=254	Eukaryota	Streptophyta	Brassicales	Brassicaceae	Arabidopsis	Arabidopsis thaliana	1	11.4	35	0.099	0.999	30	254	5.21	1	35	1.1882	2	AT2G04780.2,AT2G04780.1	S
<annotation protein_description=35	AT2G04780.2	no	1	Symbols: FLA7 FASCICLIN-like arabinoogalactan 7 chr2:1677488-1678252 FORWARD LENGTH=254	Eukaryota	Streptophyta	Brassicales	Brassicaceae	Arabidopsis	Arabidopsis thaliana	1	11.4	35	0.099	0.999	30	254	5.21	1	35	1.1882	2	AT2G04780.2,AT2G04780.1	S
<annotation protein_description=39	AT2G14610.1	no	1	Symbols: PR1, PR 1, ATPR1 pathogenesis-related gene 1 chr2:6241944-6242429 REVERSE LENGTH=161	Eukaryota	Streptophyta	Brassicales	Brassicaceae	Arabidopsis	Arabidopsis thaliana	1	72.7	1448	5.204	1	21	161	4.37	1	1448	58.6067	1	AT2G14610.1	S
<annotation protein_description=40	AT2G15320.1	no	1	Symbols: Leucine-rich repeat (LRR) family protein chr2:6666527-6667675 REVERSE LENGTH=382	Eukaryota	Streptophyta	Brassicales	Brassicaceae	Arabidopsis	Arabidopsis thaliana	1	15.7	6	0.022	1	75	382	9.59	1	6	0.1106	1	AT2G15320.1	S
<annotation protein_description=42	AT2G17120.1	no	1	Symbols: LYM2 lysm domain GPI-anchored protein 2 precursor chr2:7459156-7460648 FORWARD LENGTH=350	Eukaryota	Streptophyta	Brassicales	Brassicaceae	Arabidopsis	Arabidopsis thaliana	1	14	39	0.105	1	50	350	5.88	1	39	1.1731	1	AT2G17120.1	S
<annotation protein_description=48	AT2G26440.1	no	1	Symbols: Plant invertase/pectin methylesterase inhibitor superfamily chr2:11247407-11249407 FORWARD LENGTH=547	Eukaryota	Streptophyta	Brassicales	Brassicaceae	Arabidopsis	Arabidopsis thaliana	1	20.8	175	0.64	1	71	547	16.32	1	175	1.8966	1	AT2G26440.1	S
<annotation protein_description=50	AT2G27920.1	no	1	Symbols: SCPL51 serine carboxypeptidase-like 51 chr2:11885777-11889043 REVERSE LENGTH=461	Eukaryota	Streptophyta	Brassicales	Brassicaceae	Arabidopsis	Arabidopsis thaliana	1	10	7	0.026	0.997	61	461	12.82	1	7	0.0965	3	AT2G27920.3,AT2G27920.1,AT2G27920.2	S
<annotation protein_description=53	AT2G34070.1	no	1	Symbols: TBL37 TRICHOME BIREFRINGENCE-LIKE 37 chr2:14387631-14390160 REVERSE LENGTH=385	Eukaryota	Streptophyta	Brassicales	Brassicaceae	Arabidopsis	Arabidopsis thaliana	1	20.8	48	0.142	1	64	385	9.07	1	48	0.936	1	AT2G34070.1	S
<annotation protein_description=56	AT2G37050.1	no	1	Symbols: Leucine-rich repeat protein kinase family protein chr2:15569290-15573477 FORWARD LENGTH=933	Eukaryota	Streptophyta	Brassicales	Brassicaceae	Arabidopsis	Arabidopsis thaliana	1	5.2	4	0.014	0.963	140	933	28.55	1	4	0.0247	3	AT2G37050.1,AT2G37050.3,AT2G37050.2	S
<annotation protein_description=56	AT2G37050.2	no	1	Symbols: Leucine-rich repeat protein kinase family protein chr2:15569290-15572545 FORWARD LENGTH=714	Eukaryota	Streptophyta	Brassicales	Brassicaceae	Arabidopsis	Arabidopsis thaliana	1	5.2	4	0.014	0.963	111	714	28.55	1	4	0.0247	3	AT2G37050.1,AT2G37050.3,AT2G37050.2	S
<annotation protein_description=56	AT2G37050.3	no	1	Symbols: Leucine-rich repeat protein kinase family protein chr2:15569290-15573477 FORWARD LENGTH=934	Eukaryota	Streptophyta	Brassicales	Brassicaceae	Arabidopsis	Arabidopsis thaliana	1	5.2	4	0.014	0.963	140	934	28.55	1	4	0.0247	3	AT2G37050.1,AT2G37050.3,AT2G37050.2	S
<annotation protein_description=59	AT2G43570.1	no	1	Symbols: CHI chitinase, putative chr2:18076389-18077435 REVERSE LENGTH=277	Eukaryota	Streptophyta	Brassicales	Brassicaceae	Arabidopsis	Arabidopsis thaliana	1	44.4	351	1.286	1	24	277	7.28	1	351	8.5277	1	AT2G43570.1	S
<annotation protein_description=62	AT3G02740.1	no	1	Symbols: Eukaryotic aspartyl protease family protein chr3:590561-593089 FORWARD LENGTH=488	Eukaryota	Streptophyta	Brassicales	Brassicaceae	Arabidopsis	Arabidopsis thaliana	1	11.5	22	0.066	1	67	488	10.11	1	22	0.3848	1	AT3G02740.1	S
<annotation protein_description=63	AT3G05180.1	no	1	Symbols: GDSL-like Lipase/Acylhydrolase superfamily protein chr3:1468599-1470529 REVERSE LENGTH=379	Eukaryota	Streptophyta	Brassicales	Brassicaceae	Arabidopsis	Arabidopsis thaliana	1	19.5	34	0.118	1	55	379	9.51	1	34	0.6323	1	AT3G05180.1	S
<annotation protein_description=65	AT3G08030.1	no	1	Symbols: Protein of unknown function, DUF642 chr3:2564191-2565819 FORWARD LENGTH=365	Eukaryota	Streptophyta	Brassicales	Brassicaceae	Arabidopsis	Arabidopsis thaliana	1	33.1	23	0.083	1	41	365	10.98	1	23	0.3704	2	AT3G08030.1,AT3G08030.2	S
<annotation protein_description=67	AT3G10740.1	no	1	Symbols: ASD1, ARAF1, ARAF, ATASD1 alpha-L-arabinofuranosidase 1 chr3:3361031-3364573 REVERSE LENGTH=678	Eukaryota	Streptophyta	Brassicales	Brassicaceae	Arabidopsis	Arabidopsis thaliana	1	7.1	29	0.098	0.508	74	678	19.54	1	29	0.2625	1	AT3G10740.1	S
<annotation protein_description=68	AT3G13560.1	no	1	Symbols: O-Glycosyl hydrolases family 17 protein chr3:4425484-4427284 REVERSE LENGTH=505	Eukaryota	Streptophyta	Brassicales	Brassicaceae	Arabidopsis	Arabidopsis thaliana	1	7.7	63	0.206	1	64	505	7.12	1	63	1.565	3	AT3G13560.3,AT3G13560.2,AT3G13560.1	S
<annotation protein_description=68	AT3G13560.2	no	1	Symbols: O-Glycosyl hydrolases family 17 protein chr3:4425484-4427284 REVERSE LENGTH=505	Eukaryota	Streptophyta	Brassicales	Brassicaceae	Arabidopsis	Arabidopsis thaliana	1	7.7	63	0.206	1	64	505	7.12	1	63	1.565	3	AT3G13560.3,AT3G13560.2,AT3G13560.1	S
<annotation protein_description=68	AT3G13560.3	no	1	Symbols: O-Glycosyl hydrolases family 17 protein chr3:4425484-4427284 REVERSE LENGTH=505	Eukaryota	Streptophyta	Brassicales	Brassicaceae	Arabidopsis	Arabidopsis thaliana	1	7.7	63	0.206	1	64	505	7.12	1	63	1.565	3	AT3G13560.3,AT3G13560.2,AT3G13560.1	S
<annotation protein_description=69	AT3G14067.1	no	1	Symbols: Subtilase family protein chr3:4658421-4660754 REVERSE LENGTH=777	Eukaryota	Streptophyta	Brassicales	Brassicaceae	Arabidopsis	Arabidopsis thaliana	1	5.1	12	0.042	0.585	86	777	18.57	1	12	0.1142	1	AT3G14067.1	S
<annotation protein_description=75	AT3G23490.1	no	1	Symbols: CYN cyanase chr3:8423238-8424415 REVERSE LENGTH=168	Eukaryota	Streptophyta	Brassicales	Brassicaceae	Arabidopsis	Arabidopsis thaliana	1	22	12	0.034	1	24	168	6.85	1	12	0.3098	1	AT3G23490.1	S
<annotation protein_description=78	AT3G45010.1	no	1	Symbols: scpl48 serine carboxypeptidase-like 48 chr3:16466328-16468845 FORWARD LENGTH=510	Eukaryota	Streptophyta	Brassicales	Brassicaceae	Arabidopsis	Arabidopsis thaliana	1	9.8	6	0.019	0.985	58	510	14.8	1	6	0.0717	1	AT3G45010.1	S
<annotation protein_description=80	AT3G47800.1	no	1	Symbols: Galactose mutarotase-like superfamily protein chr3:17634971-17636998 FORWARD LENGTH=358	Eukaryota	Streptophyta	Brassicales	Brassicaceae	Arabidopsis	Arabidopsis thaliana	1	8.9	4	0.013	0.809	43	358	13.5	1	4	0.0524	1	AT3G47800.1	S
<annotation protein_description=82	AT3G51330.1	no	1	Symbols: Eukaryotic aspartyl protease family protein chr3:19053480-19056152 REVERSE LENGTH=529	Eukaryota	Streptophyta	Brassicales	Brassicaceae	Arabidopsis	Arabidopsis thaliana	1	4.3	11	0.039	0.988	90	529	12.56	1	11	0.1549	1	AT3G51330.1	S
<annotation protein_description=84	AT3G54400.1	no	1	Symbols: Eukaryotic aspartyl protease family protein chr3:20140291-20142599 REVERSE LENGTH=425	Eukaryota	Streptophyta	Brassicales	Brassicaceae	Arabidopsis	Arabidopsis thaliana	1	20.7	188	0.589	1	66	425	10.74	1	188	3.096	1	AT3G54400.1	S
<annotation protein_description=85	AT3G54420.1	no	1	Symbols: ATEP3, ATCHITIV, CHIV, EP3 homolog of carrot EP3-3 chitinase chr3:20145935-20147034 FORWARD LENGTH=273	Eukaryota	Streptophyta	Brassicales	Brassicaceae	Arabidopsis	Arabidopsis thaliana	1	19.8	129	0.453	1	26	273	6.6	1	129	3.457	1	AT3G54420.1	S
<annotation protein_description=88	AT3G57240.1	no	1	Symbols: BG3 beta-1,3-glucanase 3 chr3:21181916-21183045 REVERSE LENGTH=341	Eukaryota	Streptophyta	Brassicales	Brassicaceae	Arabidopsis	Arabidopsis thaliana	1	81.5	2149	7.945	1	54	341	14.7	1	2149	25.857	1	AT3G57240.1	S
<annotation protein_description=89	AT3G57260.1	no	1	Symbols: BGL2, PR2, BG2, PR-2 beta-1,3-glucanase 2 chr3:21188709-21189822 REVERSE LENGTH=339	Eukaryota	Streptophyta	Brassicales	Brassicaceae	Arabidopsis	Arabidopsis thaliana	1	58.7	2279	8.653	1	44	339	9.65	1	2279	41.7712	1	AT3G57260.1	S
<annotation protein_description=93	AT4G01610.1	no	1	Symbols: Cysteine proteinases superfamily protein chr4:694857-696937 FORWARD LENGTH=359	Eukaryota	Streptophyta	Brassicales	Brassicaceae	Arabidopsis	Arabidopsis thaliana	1	6.7	8	0.029	0.875	37	359	13.55	1	8	0.1044	2	AT4G01610.2,AT4G01610.1	S
<annotation protein_description=93	AT4G01610.2	no	1	Symbols: Cysteine proteinases superfamily protein chr4:694857-696937 FORWARD LENGTH=359	Eukaryota	Streptophyta	Brassicales	Brassicaceae	Arabidopsis	Arabidopsis thaliana	1	6.7	8	0.029	0.875	38	359	13.55	1	8	0.1044	2	AT4G01610.2,AT4G01610.1	S
<annotation protein_description=96	AT4G12420.1	no	1	Symbols: SKU5 Cupredoxin superfamily protein chr4:7349941-7352868 REVERSE LENGTH=587	Eukaryota	Streptophyta	Brassicales	Brassicaceae	Arabidopsis	Arabidopsis thaliana	1	12.4	73	0.261	1	70	587	19.12	1	73	0.6752	2	AT4G12420.2,AT4G12420.1	S
<annotation protein_description=96	AT4G12420.2	no	1	Symbols: SKU5 Cupredoxin superfamily protein chr4:7349941-7352868 REVERSE LENGTH=587	Eukaryota	Streptophyta	Brassicales	Brassicaceae	Arabidopsis	Arabidopsis thaliana	1	12.4	73	0.261	1	70	587	19.12	1	73	0.6752	2	AT4G12420.2,AT4G12420.1	S
<annotation protein_description=97	AT4G12910.1	no	1	Symbols: scpl20 serine carboxypeptidase-like 20 chr4:7550576-7553051 REVERSE LENGTH=497	Eukaryota	Streptophyta	Brassicales	Brassicaceae	Arabidopsis	Arabidopsis thaliana	1	13.5	19	0.069	1	58	497	14.33	1	19	0.2345	1	AT4G12910.1	S
<annotation protein_description=98	AT4G16500.1	no	1	Symbols: Cystatin/monellin superfamily protein chr4:9301530-9301883 REVERSE LENGTH=117	Eukaryota	Streptophyta	Brassicales	Brassicaceae	Arabidopsis	Arabidopsis thaliana	1	37.6	26	0.092	1	15	117	5	1	26	0.9197	1	AT4G16500.1	S
<annotation protein_description=100	AT4G20840.1	no	1	Symbols: FAD-binding Berberine family protein chr4:11157916-11159535 FORWARD LENGTH=539	Eukaryota	Streptophyta	Brassicales	Brassicaceae	Arabidopsis	Arabidopsis thaliana	1	28.9	75	0.399	1	65	539	22.8	1	75	0.5818	1	AT4G20840.1	S
<annotation protein_description=102	AT4G25000.1	no	1	Symbols: ATAMY1, AMY1 alpha-amylase-like chr4:12852109-12853825 REVERSE LENGTH=423	Eukaryota	Streptophyta	Brassicales	Brassicaceae	Arabidopsis	Arabidopsis thaliana	1	39.5	166	0.571	1	50	423	14.69	1	166	1.9986	1	AT4G25000.1	S
<annotation protein_description=103	AT4G25900.1	no	1	Symbols: Galactose mutarotase-like superfamily protein chr4:13161487-13163397 FORWARD LENGTH=318	Eukaryota	Streptophyta	Brassicales	Brassicaceae	Arabidopsis	Arabidopsis thaliana	1	17	11	0.042	1	47	318	13.13	1	11	0.1481	1	AT4G25900.1	S
<annotation protein_description=105	AT4G27520.1	no	1	Symbols: ENODL2, AtENODL2 early nodulin-like protein 2 chr4:13750668-13751819 REVERSE LENGTH=349	Eukaryota	Streptophyta	Brassicales	Brassicaceae	Arabidopsis	Arabidopsis thaliana	1	27.5	733	2.802	1	21	349	10.04	1	733	12.9131	1	AT4G27520.1	S
<annotation protein_description=109	AT4G36010.1	no	1	Symbols: Pathogenesis-related thaumatin superfamily protein chr4:17039472-17040976 REVERSE LENGTH=301	Eukaryota	Streptophyta	Brassicales	Brassicaceae	Arabidopsis	Arabidopsis thaliana	1	11.3	5	0.017	0.942	25	301	2.46	1	5	0.3594	2	AT4G36010.2,AT4G36010.1	S
<annotation protein_description=109	AT4G36010.2	no	1	Symbols: Pathogenesis-related thaumatin superfamily protein chr4:17039472-17040976 REVERSE LENGTH=301	Eukaryota	Streptophyta	Brassicales	Brassicaceae	Arabidopsis	Arabidopsis thaliana	1	11.3	5	0.017	0.942	25	301	2.46	1	5	0.3594	2	AT4G36010.2,AT4G36010.1	S
<annotation protein_description=111	AT5G04885.1	no	1	Symbols: Glycosyl hydrolase family protein chr5:1423369-1426628 FORWARD LENGTH=665	Eukaryota	Streptophyta	Brassicales	Brassicaceae	Arabidopsis	Arabidopsis thaliana	1	4.7	31	0.1	0.878	82	665	14.54	1	31	0.3771	1	AT5G04885.1	S
<annotation protein_description=112	AT5G05340.1	no	1	Symbols: Peroxidase superfamily protein chr5:1579142-1580819 REVERSE LENGTH=324	Eukaryota	Streptophyta	Brassicales	Brassicaceae	Arabidopsis	Arabidopsis thaliana	1	38.9	63	0.212	1	45	324	8.63	1	63	1.2911	1	AT5G05340.1	S
<annotation protein_description=113	AT5G06720.1	no	1	Symbols: ATPA2, PA2 peroxidase 2 chr5:2077567-2078857 REVERSE LENGTH=335	Eukaryota	Streptophyta	Brassicales	Brassicaceae	Arabidopsis	Arabidopsis thaliana	1	12.8	21	0.086	0.995	46	335	3.29	1	21	1.1289	1	AT5G06720.1	S
<annotation protein_description=114	AT5G07830.1	no	1	Symbols: AtGUS2, GUS2 glucuronidase 2 chr5:2504168-2506567 FORWARD LENGTH=543	Eukaryota	Streptophyta	Brassicales	Brassicaceae	Arabidopsis	Arabidopsis thaliana	1	9.8	17	0.07	1	82	543	13.25	1	17	0.2269	1	AT5G07830.1	S
<annotation protein_description=115	AT5G08370.1	no	1	Symbols: AtAGAL2, AGAL2 alpha-galactosidase 2 chr5:2691116-2693441 REVERSE LENGTH=396	Eukaryota	Streptophyta	Brassicales	Brassicaceae	Arabidopsis	Arabidopsis thaliana	1	8.1	31	0.063	1	54	396	16.42	1	31	0.3339	2	AT5G08370.2,AT5G08370.1	S
<annotation protein_description=116	AT5G08380.1	no	1	Symbols: AtAGAL1, AGAL1 alpha-galactosidase 1 chr5:2694851-2697616 REVERSE LENGTH=410	Eukaryota	Streptophyta	Brassicales	Brassicaceae	Arabidopsis	Arabidopsis thaliana	1	41.7	112	0.341	1	51	410	13.07	1	112	1.5156	1	AT5G08380.1	S
<annotation protein_description=118	AT5G10560.1	no	1	Symbols: Glycosyl hydrolase family protein chr5:3336335-3339351 REVERSE LENGTH=792	Eukaryota	Streptophyta	Brassicales	Brassicaceae	Arabidopsis	Arabidopsis thaliana	1	12.4	15	0.054	1	110	792	24.02	1	15	0.1104	1	AT5G10560.1	S
<annotation protein_description=119	AT5G10760.1	no	1	Symbols: Eukaryotic aspartyl protease family protein chr5:3400671-3402165 REVERSE LENGTH=464	Eukaryota	Streptophyta	Brassicales	Brassicaceae	Arabidopsis	Arabidopsis thaliana	1	22.2	264	0.705	1	44	464	5.41	1	264	8.6311	1	AT5G10760.1	S
<annotation protein_description=120	AT5G10770.1	no	1	Symbols: Eukaryotic aspartyl protease family protein chr5:3403331-3405331 REVERSE LENGTH=474	Eukaryota	Streptophyta	Brassicales	Brassicaceae	Arabidopsis	Arabidopsis thaliana	1	3.2	8	0.033	0.404	53	474	9.76	1	8	0.1449	1	AT5G10770.1	S
<annotation protein_description=121	AT5G11420.1	no	1	Symbols: Protein of unknown function, DUF642 chr5:3644655-3646991 FORWARD LENGTH=366	Eukaryota	Streptophyta	Brassicales	Brassicaceae	Arabidopsis	Arabidopsis thaliana	1	10.1	9	0.028	1	43	366	8.79	1	9	0.181	2	AT5G11420.1,AT5G25460.1	S
<annotation protein_description=121	AT5G25460.1	no	1	Symbols: Protein of unknown function, DUF642 chr5:8863430-8865394 FORWARD LENGTH=369	Eukaryota	Streptophyta	Brassicales	Brassicaceae	Arabidopsis	Arabidopsis thaliana	1	10.1	9	0.028	1	42	369	8.79	1	9	0.181	2	AT5G11420.1,AT5G25460.1	S
<annotation protein_description=122	AT5G11720.1	no	1	Symbols: Glycosyl hydrolases family 31 protein chr5:3776840-3780025 FORWARD LENGTH=902	Eukaryota	Streptophyta	Brassicales	Brassicaceae	Arabidopsis	Arabidopsis thaliana	1	9.4	21	0.063	1	128	902	28.81	1	21	0.1289	1	AT5G11720.1	S
<annotation protein_description=127	AT5G19890.1	no	1	Symbols: Peroxidase superfamily protein chr5:6724372-6725877 REVERSE LENGTH=328	Eukaryota	Streptophyta	Brassicales	Brassicaceae	Arabidopsis	Arabidopsis thaliana	1	13.4	7	0.024	1	53	328	9.08	1	7	0.1363	1	AT5G19890.1	S
<annotation protein_description=128	AT5G20630.1	no	1	Symbols: GLP3, GLP3A, GLP3B, ATGER3, GER3 germin 3 chr5:6975315-6975950 REVERSE LENGTH=211	Eukaryota	Streptophyta	Brassicales	Brassicaceae	Arabidopsis	Arabidopsis thaliana	1	20.4	57	0.178	1	24	211	3.41	1	57	2.9565	1	AT5G20630.1	S
<annotation protein_description=129	AT5G23870.1	no	1	Symbols: Pectinacetylesterase family protein chr5:8046309-8049999 REVERSE LENGTH=415	Eukaryota	Streptophyta	Brassicales	Brassicaceae	Arabidopsis	Arabidopsis thaliana	1	12	24	0.096	1	65	415	10.66	1	24	0.3982	3	AT5G23870.1,AT5G23870.3,AT5G23870.2	S
<annotation protein_description=129	AT5G23870.2	no	1	Symbols: Pectinacetylesterase family protein chr5:8045958-8049999 REVERSE LENGTH=436	Eukaryota	Streptophyta	Brassicales	Brassicaceae	Arabidopsis	Arabidopsis thaliana	1	12	24	0.096	1	69	436	10.66	1	24	0.3982	3	AT5G23870.1,AT5G23870.3,AT5G23870.2	S
<annotation protein_description=129	AT5G23870.3	no	1	Symbols: Pectinacetylesterase family protein chr5:8046060-8049999 REVERSE LENGTH=451	Eukaryota	Streptophyta	Brassicales	Brassicaceae	Arabidopsis	Arabidopsis thaliana	1	12	24	0.096	1	70	451	10.66	1	24	0.3982	3	AT5G23870.1,AT5G23870.3,AT5G23870.2	S
<annotation protein_description=130	AT5G26000.1	no	1	Symbols: TGG1, BGLU38 thioglucoside glucohydrolase 1 chr5:9079678-9082347 REVERSE LENGTH=541	Eukaryota	Streptophyta	Brassicales	Brassicaceae	Arabidopsis	Arabidopsis thaliana	1	32.7	635	2.007	1	66	541	21.38	1	635	5.2532	2	AT5G26000.2,AT5G26000.1	S
<annotation protein_description=130	AT5G26000.2	no	1	Symbols: TGG1, BGLU38 thioglucoside glucohydrolase 1 chr5:9080009-9082347 REVERSE LENGTH=456	Eukaryota	Streptophyta	Brassicales	Brassicaceae	Arabidopsis	Arabidopsis thaliana	1	32.7	635	2.007	1	55	456	21.38	1	635	5.2532	2	AT5G26000.2,AT5G26000.1	S
<annotation protein_description=132	AT5G41670.1	no	1	Symbols: 6-phosphogluconate dehydrogenase family protein chr5:16665647-16667110 REVERSE LENGTH=487	Eukaryota	Streptophyta	Brassicales	Brassicaceae	Arabidopsis	Arabidopsis thaliana	1	22.4	20	0.072	1	76	487	19.77	1	20	0.1789	2	AT5G41670.2,AT5G41670.1	S
<annotation protein_description=132	AT5G41670.2	no	1	Symbols: 6-phosphogluconate dehydrogenase family protein chr5:16665647-16667110 REVERSE LENGTH=487	Eukaryota	Streptophyta	Brassicales	Brassicaceae	Arabidopsis	Arabidopsis thaliana	1	22.4	20	0.072	1	76	487	19.77	1	20	0.1789	2	AT5G41670.2,AT5G41670.1	S
<annotation protein_description=133	AT5G42100.1	no	1	Symbols: ATBG_PPAP, ATBG_PAP, BG_PPAP beta-1,3-glucanase_putative chr5:16829460-16831168 REVERSE LENGTH=425	Eukaryota	Streptophyta	Brassicales	Brassicaceae	Arabidopsis	Arabidopsis thaliana	1	8.5	9	0.025	0.948	51	425	7.41	1	9	0.2148	2	AT5G42100.2,AT5G42100.1	S
<annotation protein_description=133	AT5G42100.2	no	1	Symbols: ATBG_PPAP, ATBG_PAP beta-1,3-glucanase_putative chr5:16829897-16831168 REVERSE LENGTH=423	Eukaryota	Streptophyta	Brassicales	Brassicaceae	Arabidopsis	Arabidopsis thaliana	1	8.5	9	0.025	0.948	46	423	7.41	1	9	0.2148	2	AT5G42100.2,AT5G42100.1	S
<annotation protein_description=135	AT5G46960.1	no	1	Symbols: Plant invertase/pectin methylesterase inhibitor superfamily protein chr5:19062220-19062744 REVERSE LENGTH=174	Eukaryota	Streptophyta	Brassicales	Brassicaceae	Arabidopsis	Arabidopsis thaliana	1	21.8	21	0.062	1	25	174	7.33	1	21	0.5067	1	AT5G46960.1	S
<annotation protein_description=137	AT5G48540.1	no	1	Symbols: receptor-like protein kinase-related family protein chr5:19669096-19669887 REVERSE LENGTH=263	Eukaryota	Streptophyta	Brassicales	Brassicaceae	Arabidopsis	Arabidopsis thaliana	1	15.6	12	0.044	1	36	263	11.34	1	12	0.1871	1	AT5G48540.1	S
<annotation protein_description=138	AT5G49360.1	no	1	Symbols: BXL1, ATBXL1 beta-xylosidase 1 chr5:20012179-20016659 REVERSE LENGTH=774	Eukaryota	Streptophyta	Brassicales	Brassicaceae	Arabidopsis	Arabidopsis thaliana	1	3.5	4	0.014	0.19	108	774	23.81	1	4	0.0297	1	AT5G49360.1	S
<annotation protein_description=146	AT5G64120.1	no	1	Symbols: Peroxidase superfamily protein chr5:25659551-25660946 REVERSE LENGTH=328	Eukaryota	Streptophyta	Brassicales	Brassicaceae	Arabidopsis	Arabidopsis thaliana	1	56.1	516	1.876	1	54	328	9.58	1	516	9.5267	1	AT5G64120.1	S
<annotation protein_description=148	AT5G67360.1	no	1	Symbols: ARA12 Subtilase family protein chr5:26872192-26874465 REVERSE LENGTH=757	Eukaryota	Streptophyta	Brassicales	Brassicaceae	Arabidopsis	Arabidopsis thaliana	1	41.1	1448	5.325	1	85	757	16.71	1	1448	15.3268	1	AT5G67360.1	S
<annotation protein_description=156	AT1G03870.1	1	1	Symbols: FLA9 FASCICLIN-like arabinoogalactan 9 chr1:982625-983368 REVERSE LENGTH=247	Eukaryota	Streptophyta	Brassicales	Brassicaceae	Arabidopsis	Arabidopsis thaliana	0.9989	9.7	22	0.06	0.73	36	247	5.6	0.9989	22	0.694	1	AT1G03870.1	S
<annotation protein_description=158	AT1G06680.2	3	1	Symbols: PSBP-1, OEE2, PSII-P photosystem II subunit P-1 chr1:2048076-2049186 FORWARD LENGTH=219	Eukaryota	Streptophyta	Brassicales	Brassicaceae	Arabidopsis	Arabidopsis thaliana	1	34.7	29	0.095	1	25	219	9.52	1	29	0.5387	2	AT1G06680.2,AT1G06680.1	S
<annotation protein_description=160	AT1G11910.1	5	1	Symbols: APA1, ATAPA1 aspartic proteinase A1 chr1:4017119-4019874 REVERSE LENGTH=506	Eukaryota	Streptophyta	Brassicales	Brassicaceae	Arabidopsis	Arabidopsis thaliana	1	6.7	12	0.03	0.983	56	506	16.06	1	12	0.1321	1	AT1G11910.1	S
<annotation protein_description=164	AT1G21670.1	9	1	Symbols: LOCATED IN: cell wall, plant-type cell wall; EXPRESSED IN: 23 plant structures; EXPRESSED DURING: 14 growth stages; CONTAINS InterPro DOMAIN/s: WD40-like Beta Propeller (InterPro:IPR011659), Six-bladed beta-propeller, TolB-like (InterPro:IPR011042); BEST Arabidopsis thaliana protein match is: DPP6 N-terminal domain-like protein (TAIR:AT1G21680.1); Has 8461 Blast hits to 5060 proteins in …	Eukaryota	Streptophyta	Brassicales	Brassicaceae	Arabidopsis	Arabidopsis thaliana	1	30.6	152	0.445	1	88	703	25.63	1	152	1.0489	1	AT1G21670.1	S
<annotation protein_description=168	AT1G26380.1	13	1	Symbols: FAD-binding Berberine family protein chr1:9126901-9128508 REVERSE LENGTH=535	Eukaryota	Streptophyta	Brassicales	Brassicaceae	Arabidopsis	Arabidopsis thaliana	1	14	37	0.133	1	71	535	20.33	1	37	0.3219	1	AT1G26380.1	S
<annotation protein_description=168	AT1G26390.1	13	1	Symbols: FAD-binding Berberine family protein chr1:9130164-9131756 REVERSE LENGTH=530	Eukaryota	Streptophyta	Brassicales	Brassicaceae	Arabidopsis	Arabidopsis thaliana	0.9985	10.2	26	0.076	0.998	65	530	17.85	0.9985	26	0.2572	1	AT1G26390.1	S
<annotation protein_description=169	AT1G30720.1	14	1	Symbols: FAD-binding Berberine family protein chr1:10898197-10899780 FORWARD LENGTH=527	Eukaryota	Streptophyta	Brassicales	Brassicaceae	Arabidopsis	Arabidopsis thaliana	1	8.9	24	0.073	0.999	82	527	16.59	1	24	0.2558	1	AT1G30720.1	S
<annotation protein_description=170	AT1G32960.1	15	1	Symbols: ATSBT3.3, SBT3.3 Subtilase family protein chr1:11945351-11948429 FORWARD LENGTH=777	Eukaryota	Streptophyta	Brassicales	Brassicaceae	Arabidopsis	Arabidopsis thaliana	1	9.5	21	0.049	1	96	777	23.65	1	21	0.157	1	AT1G32960.1	S
<annotation protein_description=171	AT1G33590.1	16	1	Symbols: Leucine-rich repeat (LRR) family protein chr1:12177788-12179221 FORWARD LENGTH=477	Eukaryota	Streptophyta	Brassicales	Brassicaceae	Arabidopsis	Arabidopsis thaliana	1	31.2	73	0.227	1	86	477	16.64	1	73	0.7759	1	AT1G33590.1	S
<annotation protein_description=172	AT1G51805.1	17	1	Symbols: Leucine-rich repeat protein kinase family protein chr1:19221187-19225590 REVERSE LENGTH=884	Eukaryota	Streptophyta	Brassicales	Brassicaceae	Arabidopsis	Arabidopsis thaliana	1	7.5	44	0.158	1	128	884	24.54	1	44	0.3171	1	AT1G51805.1	S
<annotation protein_description=176	AT1G56130.1	21	1	Symbols: Leucine-rich repeat transmembrane protein kinase chr1:20994931-21000887 REVERSE LENGTH=1032	Eukaryota	Streptophyta	Brassicales	Brassicaceae	Arabidopsis	Arabidopsis thaliana	1	3.5	77	0.229	1	173	1032	30.24	1	77	0.4503	1	AT1G56130.1	S
<annotation protein_description=178	AT1G64760.1	23	1	Symbols: O-Glycosyl hydrolases family 17 protein chr1:24054220-24056194 REVERSE LENGTH=481	Eukaryota	Streptophyta	Brassicales	Brassicaceae	Arabidopsis	Arabidopsis thaliana	1	13.3	31	0.106	1	52	481	8.11	1	31	0.676	2	AT1G64760.2,AT1G64760.1	S
<annotation protein_description=178	AT1G64760.2	23	1	Symbols: O-Glycosyl hydrolases family 17 protein chr1:24054220-24056194 REVERSE LENGTH=481	Eukaryota	Streptophyta	Brassicales	Brassicaceae	Arabidopsis	Arabidopsis thaliana	1	13.3	31	0.106	1	52	481	8.11	1	31	0.676	2	AT1G64760.2,AT1G64760.1	S
<annotation protein_description=179	AT1G65800.1	24	1	Symbols: ARK2, RK2 receptor kinase 2 chr1:24473166-24476523 FORWARD LENGTH=847	Eukaryota	Streptophyta	Brassicales	Brassicaceae	Arabidopsis	Arabidopsis thaliana	1	8.6	20	0.056	1	131	847	32.69	1	20	0.1082	1	AT1G65800.1	S
<annotation protein_description=182	AT1G66970.1	27	1	Symbols: SVL2 SHV3-like 2 chr1:24992746-24996005 REVERSE LENGTH=763	Eukaryota	Streptophyta	Brassicales	Brassicaceae	Arabidopsis	Arabidopsis thaliana	1	32	577	2.659	1	108	763	22.92	1	577	4.4526	1	AT1G66970.1	S
<annotation protein_description=185	AT1G76160.1	30	1	Symbols: sks5 SKU5 similar 5 chr1:28578211-28581020 REVERSE LENGTH=541	Eukaryota	Streptophyta	Brassicales	Brassicaceae	Arabidopsis	Arabidopsis thaliana	1	32.9	959	3.147	1	76	541	16.07	1	959	10.5551	1	AT1G76160.1	S
<annotation protein_description=185	AT1G41830.1	30	1	Symbols: SKS6 SKU5-similar 6 chr1:15603892-15607802 REVERSE LENGTH=542	Eukaryota	Streptophyta	Brassicales	Brassicaceae	Arabidopsis	Arabidopsis thaliana	1	15.3	8	0.87	1	81	542	15.64	1	8	0.0904	1	AT1G41830.1	S
<annotation protein_description=188	AT2G15220.1	33	1	Symbols: Plant basic secretory protein (BSP) family protein chr2:6608689-6609366 FORWARD LENGTH=225	Eukaryota	Streptophyta	Brassicales	Brassicaceae	Arabidopsis	Arabidopsis thaliana	0.9998	13.3	8	0.027	0.757	30	225	8.62	0.9998	8	0.1641	1	AT2G15220.1	S
<annotation protein_description=191	AT2G28470.1	36	1	Symbols: BGAL8 beta-galactosidase 8 chr2:12169047-12173164 REVERSE LENGTH=852	Eukaryota	Streptophyta	Brassicales	Brassicaceae	Arabidopsis	Arabidopsis thaliana	1	27.9	91	0.303	1	95	852	22.91	1	91	0.7025	2	AT2G28470.2,AT2G28470.1	S
<annotation protein_description=191	AT2G28470.2	36	1	Symbols: BGAL8 beta-galactosidase 8 chr2:12169047-12173146 REVERSE LENGTH=846	Eukaryota	Streptophyta	Brassicales	Brassicaceae	Arabidopsis	Arabidopsis thaliana	1	27.9	91	0.303	1	95	846	22.91	1	91	0.7025	2	AT2G28470.2,AT2G28470.1	S
<annotation protein_description=192	AT2G34790.1	37	1	Symbols: MEE23, EDA28 FAD-binding Berberine family protein chr2:14673998-14677237 REVERSE LENGTH=532	Eukaryota	Streptophyta	Brassicales	Brassicaceae	Arabidopsis	Arabidopsis thaliana	1	6.2	25	0.065	0.926	73	532	21.58	1	25	0.2049	1	AT2G34790.1	S
<annotation protein_description=194	AT2G43620.1	39	1	Symbols: Chitinase family protein chr2:18093954-18095025 REVERSE LENGTH=283	Eukaryota	Streptophyta	Brassicales	Brassicaceae	Arabidopsis	Arabidopsis thaliana	1	12.4	7	0.024	0.997	32	283	8.58	1	7	0.1443	1	AT2G43620.1	S
<annotation protein_description=196	AT2G45220.1	41	1	Symbols: Plant invertase/pectin methylesterase inhibitor superfamily chr2:18644281-18646394 REVERSE LENGTH=511	Eukaryota	Streptophyta	Brassicales	Brassicaceae	Arabidopsis	Arabidopsis thaliana	1	31.9	232	0.791	1	66	511	15.82	1	232	2.5938	1	AT2G45220.1	S
<annotation protein_description=197	AT2G45470.1	42	1	Symbols: FLA8, AGP8 FASCICLIN-like arabinogalactan protein 8 chr2:18742797-18744059 REVERSE LENGTH=420	Eukaryota	Streptophyta	Brassicales	Brassicaceae	Arabidopsis	Arabidopsis thaliana	1	9.5	44	0.138	0.998	50	420	9.35	1	44	0.8323	1	AT2G45470.1	S
<annotation protein_description=202	AT3G15356.1	47	1	Symbols: Legume lectin family protein chr3:5174603-5175418 REVERSE LENGTH=271	Eukaryota	Streptophyta	Brassicales	Brassicaceae	Arabidopsis	Arabidopsis thaliana	1	25.8	30	0.091	1	32	271	9.56	1	30	0.555	1	AT3G15356.1	S
<annotation protein_description=205	AT3G43270.1	50	1	Symbols: Plant invertase/pectin methylesterase inhibitor superfamily chr3:15222402-15225124 REVERSE LENGTH=527	Eukaryota	Streptophyta	Brassicales	Brassicaceae	Arabidopsis	Arabidopsis thaliana	1	9.9	16	0.053	1	58	527	11.16	1	16	0.2535	1	AT3G43270.1	S
<annotation protein_description=206	AT3G45970.1	51	1	Symbols: ATEXLA1, EXPL1, ATEXPL1, ATHEXP BETA 2.1, EXLA1 expansin-like A1 chr3:16896238-16897189 FORWARD LENGTH=265	Eukaryota	Streptophyta	Brassicales	Brassicaceae	Arabidopsis	Arabidopsis thaliana	1	26.4	18	0.055	1	24	265	8.26	1	18	0.3854	1	AT3G45970.1	S
<annotation protein_description=207	AT3G49120.1	52	1	Symbols: ATPERX34, PERX34, PRXCB, ATPCB, PRX34 peroxidase CB chr3:18207819-18210041 FORWARD LENGTH=353	Eukaryota	Streptophyta	Brassicales	Brassicaceae	Arabidopsis	Arabidopsis thaliana	1	18.1	14	0.038	1	64	353	8.51	1	14	0.2909	1	AT3G49120.1	S
<annotation protein_description=209	AT3G52840.1	54	1	Symbols: BGAL2 beta-galactosidase 2 chr3:19581244-19586097 FORWARD LENGTH=727	Eukaryota	Streptophyta	Brassicales	Brassicaceae	Arabidopsis	Arabidopsis thaliana	1	12.4	48	0.153	1	79	727	17.64	1	48	0.4812	1	AT3G52840.1	S
<annotation protein_description=212	AT3G54600.1	57	1	Symbols: Class I glutamine amidotransferase-like superfamily protein chr3:20211048-20212876 FORWARD LENGTH=399	Eukaryota	Streptophyta	Brassicales	Brassicaceae	Arabidopsis	Arabidopsis thaliana	1	7.8	7	0.029	0.696	53	399	7.07	1	7	0.1751	1	AT3G54600.1	S
<annotation protein_description=223	AT4G15210.1	68	1	Symbols: ATBETA-AMY, AT-BETA-AMY, RAM1, BMY1, BAM5 beta-amylase 5 chr4:8666734-8669357 REVERSE LENGTH=498	Eukaryota	Streptophyta	Brassicales	Brassicaceae	Arabidopsis	Arabidopsis thaliana	1	11.4	17	0.057	1	60	498	15.19	1	17	0.1979	1	AT4G15210.1	S
<annotation protein_description=224	AT4G20830.1	69	1	Symbols: FAD-binding Berberine family protein chr4:11155486-11157577 FORWARD LENGTH=570	Eukaryota	Streptophyta	Brassicales	Brassicaceae	Arabidopsis	Arabidopsis thaliana	1	47.6	417	1.444	1	73	570	21.5	1	417	3.4305	2	AT4G20830.2,AT4G20830.1	S
<annotation protein_description=224	AT4G20830.2	69	1	Symbols: FAD-binding Berberine family protein chr4:11155486-11157108 FORWARD LENGTH=540	Eukaryota	Streptophyta	Brassicales	Brassicaceae	Arabidopsis	Arabidopsis thaliana	1	47.6	417	1.444	1	67	540	21.5	1	417	3.4305	2	AT4G20830.2,AT4G20830.1	S
<annotation protein_description=225	AT4G20860.1	70	1	Symbols: FAD-binding Berberine family protein chr4:11172726-11174318 FORWARD LENGTH=530	Eukaryota	Streptophyta	Brassicales	Brassicaceae	Arabidopsis	Arabidopsis thaliana	1	15.1	60	0.212	1	84	530	23.71	1	60	0.4475	1	AT4G20860.1	S
<annotation protein_description=226	AT4G23170.1	71	1	Symbols: EP1, CRK9 receptor-like protein kinase-related family protein chr4:12135205-12136002 FORWARD LENGTH=265	Eukaryota	Streptophyta	Brassicales	Brassicaceae	Arabidopsis	Arabidopsis thaliana	1	14.7	187	0.495	1	41	265	4.35	1	187	7.6034	1	AT4G23170.1	S
<annotation protein_description=229	AT4G25810.1	74	1	Symbols: XTR6, XTH23 xyloglucan endotransglycosylase 6 chr4:13128694-13129715 FORWARD LENGTH=286	Eukaryota	Streptophyta	Brassicales	Brassicaceae	Arabidopsis	Arabidopsis thaliana	1	15.7	5	0.013	0.996	32	286	10.7	1	5	0.0826	1	AT4G25810.1	S
<annotation protein_description=230	AT4G30270.1	75	1	Symbols: MERI5B, MERI-5, XTH24, SEN4 xyloglucan endotransglucosylase/hydrolase 24 chr4:14819445-14820448 REVERSE LENGTH=269	Eukaryota	Streptophyta	Brassicales	Brassicaceae	Arabidopsis	Arabidopsis thaliana	1	51.3	221	0.728	1	29	269	10.1	1	221	3.8701	1	AT4G30270.1	S
<annotation protein_description=231	AT4G31140.1	76	1	Symbols: O-Glycosyl hydrolases family 17 protein chr4:15141581-15143188 FORWARD LENGTH=484	Eukaryota	Streptophyta	Brassicales	Brassicaceae	Arabidopsis	Arabidopsis thaliana	1	21.5	92	0.266	1	65	484	10.86	1	92	1.4983	1	AT4G31140.1	S
<annotation protein_description=233	AT4G34180.1	78	1	Symbols: Cyclase family protein chr4:16370060-16371383 REVERSE LENGTH=255	Eukaryota	Streptophyta	Brassicales	Brassicaceae	Arabidopsis	Arabidopsis thaliana	1	28.2	27	0.08	1	45	255	8.64	1	27	0.5527	1	AT4G34180.1	S
<annotation protein_description=234	AT4G34480.1	79	1	Symbols: O-Glycosyl hydrolases family 17 protein chr4:16481147-16483988 REVERSE LENGTH=504	Eukaryota	Streptophyta	Brassicales	Brassicaceae	Arabidopsis	Arabidopsis thaliana	1	21.6	100	0.353	1	46	504	10.03	1	100	1.7634	1	AT4G34480.1	S
<annotation protein_description=235	AT4G36195.1	80	1	Symbols: Serine carboxypeptidase S28 family protein chr4:17127202-17129787 FORWARD LENGTH=488	Eukaryota	Streptophyta	Brassicales	Brassicaceae	Arabidopsis	Arabidopsis thaliana	1	13	13	0.05	1	75	488	17.53	1	13	0.1311	3	AT4G36195.1,AT4G36195.3,AT4G36195.2	S
<annotation protein_description=235	AT4G36195.2	80	1	Symbols: Serine carboxypeptidase S28 family protein chr4:17127202-17129787 FORWARD LENGTH=477	Eukaryota	Streptophyta	Brassicales	Brassicaceae	Arabidopsis	Arabidopsis thaliana	1	13	13	0.05	1	75	477	17.53	1	13	0.1311	3	AT4G36195.1,AT4G36195.3,AT4G36195.2	S
<annotation protein_description=235	AT4G36195.3	80	1	Symbols: Serine carboxypeptidase S28 family protein chr4:17127202-17129787 FORWARD LENGTH=488	Eukaryota	Streptophyta	Brassicales	Brassicaceae	Arabidopsis	Arabidopsis thaliana	1	13	13	0.05	1	75	488	17.53	1	13	0.1311	3	AT4G36195.1,AT4G36195.3,AT4G36195.2	S
<annotation protein_description=236	AT4G37520.1	81	1	Symbols: Peroxidase superfamily protein chr4:17631704-17633060 FORWARD LENGTH=329	Eukaryota	Streptophyta	Brassicales	Brassicaceae	Arabidopsis	Arabidopsis thaliana	1	27.7	14	0.063	1	51	329	12.81	1	14	0.1933	1	AT4G37520.1	S
<annotation protein_description=237	AT4G37530.1	82	1	Symbols: Peroxidase superfamily protein chr4:17634786-17636082 FORWARD LENGTH=329	Eukaryota	Streptophyta	Brassicales	Brassicaceae	Arabidopsis	Arabidopsis thaliana	1	37.1	34	0.122	1	46	329	12.14	1	34	0.4953	1	AT4G37530.1	S
<annotation protein_description=243	AT5G06860.1	88	1	Symbols: PGIP1, ATPGIP1 polygalacturonase inhibiting protein 1 chr5:2132373-2133434 FORWARD LENGTH=330	Eukaryota	Streptophyta	Brassicales	Brassicaceae	Arabidopsis	Arabidopsis thaliana	1	23	29	0.09	1	59	330	10.91	1	29	0.4701	1	AT5G06860.1	S
<annotation protein_description=245	AT5G13980.1	90	1	Symbols: Glycosyl hydrolase family 38 protein chr5:4508626-4514334 FORWARD LENGTH=1024	Eukaryota	Streptophyta	Brassicales	Brassicaceae	Arabidopsis	Arabidopsis thaliana	1	9.3	21	0.072	1	134	1024	30.83	1	21	0.1204	2	AT5G13980.2,AT5G13980.1	S
<annotation protein_description=245	AT5G13980.2	90	1	Symbols: Glycosyl hydrolase family 38 protein chr5:4508626-4514334 FORWARD LENGTH=1024	Eukaryota	Streptophyta	Brassicales	Brassicaceae	Arabidopsis	Arabidopsis thaliana	1	9.3	21	0.072	1	134	1024	30.83	1	21	0.1204	2	AT5G13980.2,AT5G13980.1	S
<annotation protein_description=249	AT5G34940.2	94	1	Symbols: AtGUS3, GUS3 glucuronidase 3 chr5:13235912-13238718 REVERSE LENGTH=536	Eukaryota	Streptophyta	Brassicales	Brassicaceae	Arabidopsis	Arabidopsis thaliana	1	18.5	27	0.079	1	73	536	12.07	1	27	0.3956	2	AT5G34940.1,AT5G34940.2	S
<annotation protein_description=252	AT5G40370.1	97	1	Symbols: Glutaredoxin family protein chr5:16147826-16149052 REVERSE LENGTH=111	Eukaryota	Streptophyta	Brassicales	Brassicaceae	Arabidopsis	Arabidopsis thaliana	1	82.9	12	0.045	1	11	111	5.27	1	12	0.4027	1	AT5G40370.1	S
<annotation protein_description=253	AT5G44390.1	98	1	Symbols: FAD-binding Berberine family protein chr5:17882329-17884906 REVERSE LENGTH=542	Eukaryota	Streptophyta	Brassicales	Brassicaceae	Arabidopsis	Arabidopsis thaliana	1	12.2	11	0.032	1	67	542	22.7	1	11	0.0857	1	AT5G44390.1	S
<annotation protein_description=254	AT5G45280.2	99	1	Symbols: Pectinacetylesterase family protein chr5:18346862-18349488 FORWARD LENGTH=391	Eukaryota	Streptophyta	Brassicales	Brassicaceae	Arabidopsis	Arabidopsis thaliana	1	23	24	0.091	1	36	391	12.62	1	24	0.3363	1	AT5G45280.2	S
<annotation protein_description=260	AT1G05840.1	no	0.9999	Symbols: Eukaryotic aspartyl protease family protein chr1:1762843-1766150 REVERSE LENGTH=485	Eukaryota	Streptophyta	Brassicales	Brassicaceae	Arabidopsis	Arabidopsis thaliana	0.9999	6.8	13	0.037	0.959	71	485	11.66	0.9999	13	0.1971	1	AT1G05840.1	S
<annotation protein_description=263	AT1G51800.1	no	0.9999	Symbols: Leucine-rich repeat protein kinase family protein chr1:19214203-19217833 FORWARD LENGTH=894	Eukaryota	Streptophyta	Brassicales	Brassicaceae	Arabidopsis	Arabidopsis thaliana	0.9999	3.6	13	0.043	0.626	134	894	23.93	0.9999	13	0.096	1	AT1G51800.1	S
<annotation protein_description=264	AT3G19620.1	no	0.9999	Symbols: Glycosyl hydrolase family protein chr3:6815613-6818308 REVERSE LENGTH=781	Eukaryota	Streptophyta	Brassicales	Brassicaceae	Arabidopsis	Arabidopsis thaliana	0.9999	4.2	12	0.032	0.726	103	781	26.96	0.9999	12	0.0787	1	AT3G19620.1	S
<annotation protein_description=265	AT4G19810.1	no	0.9999	Symbols: Glycosyl hydrolase family protein with chitinase insertion domain chr4:10764151-10765753 REVERSE LENGTH=379	Eukaryota	Streptophyta	Brassicales	Brassicaceae	Arabidopsis	Arabidopsis thaliana	0.9999	6.3	6	0.024	0.468	42	379	8.03	0.9999	6	0.1321	1	AT4G19810.1	S
<annotation protein_description=268	AT5G18470.1	no	0.9999	Symbols: Curculin-like (mannose-binding) lectin family protein chr5:6127952-6129193 FORWARD LENGTH=413	Eukaryota	Streptophyta	Brassicales	Brassicaceae	Arabidopsis	Arabidopsis thaliana	0.9999	7.5	11	0.043	0.787	56	413	7.68	0.9999	11	0.2533	1	AT5G18470.1	S
<annotation protein_description=275	AT2G46930.1	no	0.9998	Symbols: Pectinacetylesterase family protein chr2:19283625-19286090 FORWARD LENGTH=416	Eukaryota	Streptophyta	Brassicales	Brassicaceae	Arabidopsis	Arabidopsis thaliana	0.9998	9.6	3	0.011	0.962	55	416	11.71	0.9998	3	0.0453	1	AT2G46930.1	S
<annotation protein_description=278	AT5G63800.1	no	0.9998	Symbols: MUM2, BGAL6 Glycosyl hydrolase family 35 protein chr5:25530323-25535678 FORWARD LENGTH=718	Eukaryota	Streptophyta	Brassicales	Brassicaceae	Arabidopsis	Arabidopsis thaliana	0.9998	4.3	13	0.041	0.567	86	718	21.94	0.9998	13	0.1047	1	AT5G63800.1	S
<annotation protein_description=279	AT1G03220.1	106	0.9998	Symbols: Eukaryotic aspartyl protease family protein chr1:787143-788444 FORWARD LENGTH=433	Eukaryota	Streptophyta	Brassicales	Brassicaceae	Arabidopsis	Arabidopsis thaliana	0.9998	9	6	0.018	0.922	49	433	11.64	0.9998	6	0.0911	1	AT1G03220.1	S
<annotation protein_description=282	AT2G18660.1	no	0.9997	Symbols: PNP-A plant natriuretic peptide A chr2:8091032-8091644 REVERSE LENGTH=130	Eukaryota	Streptophyta	Brassicales	Brassicaceae	Arabidopsis	Arabidopsis thaliana	0.9997	25.4	25	0.073	0.999	18	130	5.88	0.9997	25	0.7517	1	AT2G18660.1	S
<annotation protein_description=283	AT3G11130.1	no	0.9997	Symbols: Clathrin, heavy chain chr3:3482575-3491667 REVERSE LENGTH=1705	Eukaryota	Streptophyta	Brassicales	Brassicaceae	Arabidopsis	Arabidopsis thaliana	0.9997	2.3	5	0.017	0.063	261	1705	54.59	0.9997	5	0.0161	2	AT3G11130.1,AT3G08530.1	S
<annotation protein_description=289	AT5G25980.2	111	0.9997	Symbols: TGG2, BGLU37 glucoside glucohydrolase 2 chr5:9072730-9075477 FORWARD LENGTH=547	Eukaryota	Streptophyta	Brassicales	Brassicaceae	Arabidopsis	Arabidopsis thaliana	0.9997	8.2	8	0.282	1	83	547	18.97	0.9997	8	0.0745	1	AT5G25980.2	S
<annotation protein_description=293	AT5G19240.1	no	0.9995	Symbols: Glycoprotein membrane precursor GPI-anchored chr5:6470209-6470981 FORWARD LENGTH=199	Eukaryota	Streptophyta	Brassicales	Brassicaceae	Arabidopsis	Arabidopsis thaliana	0.9995	8	9	0.032	0.603	34	199	2.02	0.9995	9	0.7876	1	AT5G19240.1	S
<annotation protein_description=296	AT2G30870.1	no	0.9994	Symbols: ATGSTF10, ERD13, ATGSTF4, GSTF10 glutathione S-transferase PHI 10 chr2:13141490-13142392 FORWARD LENGTH=215	Eukaryota	Streptophyta	Brassicales	Brassicaceae	Arabidopsis	Arabidopsis thaliana	0.9994	22.8	7	0.015	1	32	215	9.33	0.9994	7	0.1326	1	AT2G30870.1	S
<annotation protein_description=297	AT2G37130.1	no	0.9994	Symbols: Peroxidase superfamily protein chr2:15598225-15600004 REVERSE LENGTH=327	Eukaryota	Streptophyta	Brassicales	Brassicaceae	Arabidopsis	Arabidopsis thaliana	0.9994	8.1	3	0.009	0.383	52	327	11.64	0.9994	3	0.0455	2	AT2G37130.2,AT2G37130.1	S
<annotation protein_description=299	AT2G19190.1	no	0.9992	Symbols: FRK1 FLG22-induced receptor-like kinase 1 chr2:8326067-8329893 REVERSE LENGTH=876	Eukaryota	Streptophyta	Brassicales	Brassicaceae	Arabidopsis	Arabidopsis thaliana	0.9992	4.5	4	0.017	0.305	140	876	25.34	0.9992	4	0.0278	1	AT2G19190.1	S
<annotation protein_description=303	AT2G14260.1	no	0.999	Symbols: PIP proline iminopeptidase chr2:6041441-6043869 REVERSE LENGTH=380	Eukaryota	Streptophyta	Brassicales	Brassicaceae	Arabidopsis	Arabidopsis thaliana	0.999	7	2	0.007	0.156	54	380	13.01	0.999	2	0.0271	2	AT2G14260.1,AT2G14260.2	S
<annotation protein_description=306	AT4G36945.1	no	0.9987	Symbols: PLC-like phosphodiesterases superfamily protein chr4:17420098-17422047 REVERSE LENGTH=408	Eukaryota	Streptophyta	Brassicales	Brassicaceae	Arabidopsis	Arabidopsis thaliana	0.9987	6.6	6	0.014	0.056	47	408	9.6	0.9987	6	0.1104	1	AT4G36945.1	S
<annotation protein_description=313	AT1G78820.1	no	0.9981	Symbols: D-mannose binding lectin protein with Apple-like carbohydrate-binding domain chr1:29634401-29635768 REVERSE LENGTH=455	Eukaryota	Streptophyta	Brassicales	Brassicaceae	Arabidopsis	Arabidopsis thaliana	0.9981	13.2	4	0.042	0.994	62	455	13.24	0.9981	4	0.0533	1	AT1G78820.1	S
<annotation protein_description=315	AT5G47550.1	no	0.998	Symbols: Cystatin/monellin superfamily protein chr5:19286596-19286964 REVERSE LENGTH=122	Eukaryota	Streptophyta	Brassicales	Brassicaceae	Arabidopsis	Arabidopsis thaliana	0.998	10.7	3	0.011	0.847	18	122	5.37	0.998	3	0.0986	1	AT5G47550.1	S
<annotation protein_description=316	AT1G51890.1	no	0.9979	Symbols: Leucine-rich repeat protein kinase family protein chr1:19274802-19278528 REVERSE LENGTH=876	Eukaryota	Streptophyta	Brassicales	Brassicaceae	Arabidopsis	Arabidopsis thaliana	0.9979	3.6	8	0.02	0.066	129	876	20.83	0.9979	8	0.0677	2	AT1G51890.2,AT1G51890.1	S
<annotation protein_description=316	AT1G51890.2	no	0.9979	Symbols: Leucine-rich repeat protein kinase family protein chr1:19274802-19278528 REVERSE LENGTH=828	Eukaryota	Streptophyta	Brassicales	Brassicaceae	Arabidopsis	Arabidopsis thaliana	0.9979	3.6	8	0.02	0.066	119	828	20.83	0.9979	8	0.0677	2	AT1G51890.2,AT1G51890.1	S
<annotation protein_description=317	AT5G59130.1	117	0.9979	Symbols: Subtilase family protein chr5:23870192-23873691 REVERSE LENGTH=732	Eukaryota	Streptophyta	Brassicales	Brassicaceae	Arabidopsis	Arabidopsis thaliana	0.9969	3.4	9	0.03	0.135	72	732	22.24	0.9969	9	0.0713	2	AT5G59130.2,AT5G59130.1	S
<annotation protein_description=317	AT5G59130.2	117	0.9979	Symbols: Subtilase family protein chr5:23870192-23873691 REVERSE LENGTH=726	Eukaryota	Streptophyta	Brassicales	Brassicaceae	Arabidopsis	Arabidopsis thaliana	0.9969	3.4	9	0.03	0.135	71	726	22.24	0.9969	9	0.0713	2	AT5G59130.2,AT5G59130.1	S
<annotation protein_description=318	AT5G49760.1	no	0.9978	Symbols: Leucine-rich repeat protein kinase family protein chr5:20216679-20221052 FORWARD LENGTH=953	Eukaryota	Streptophyta	Brassicales	Brassicaceae	Arabidopsis	Arabidopsis thaliana	0.9978	3.9	18	0.046	0.135	158	953	30.92	0.9978	18	0.1027	1	AT5G49760.1	S
<annotation protein_description=321	AT3G56310.1	no	0.9976	Symbols: Melibiase family protein chr3:20882886-20885745 FORWARD LENGTH=437	Eukaryota	Streptophyta	Brassicales	Brassicaceae	Arabidopsis	Arabidopsis thaliana	0.9976	6.1	1	0.005	0.021	54	437	10.74	0.9976	1	0.0164	2	AT3G56310.2,AT3G56310.1	S
<annotation protein_description=321	AT3G56310.2	no	0.9976	Symbols: Melibiase family protein chr3:20882886-20885745 FORWARD LENGTH=413	Eukaryota	Streptophyta	Brassicales	Brassicaceae	Arabidopsis	Arabidopsis thaliana	0.9976	6.1	1	0.005	0.021	50	413	10.74	0.9976	1	0.0164	2	AT3G56310.2,AT3G56310.1	S
<annotation protein_description=322	AT5G34850.1	no	0.9973	Symbols: ATPAP26, PAP26 purple acid phosphatase 26 chr5:13108475-13111217 REVERSE LENGTH=475	Eukaryota	Streptophyta	Brassicales	Brassicaceae	Arabidopsis	Arabidopsis thaliana	0.9973	8	4	0.011	0.019	52	475	17.76	0.9973	4	0.0397	1	AT5G34850.1	S
<annotation protein_description=326	AT5G46950.1	no	0.9968	Symbols: Plant invertase/pectin methylesterase inhibitor superfamily protein chr5:19059565-19060089 REVERSE LENGTH=174	Eukaryota	Streptophyta	Brassicales	Brassicaceae	Arabidopsis	Arabidopsis thaliana	0.9968	14.4	3	0.018	0.842	23	174	7.97	0.9968	3	0.0663	1	AT5G46950.1	S
<annotation protein_description=327	AT3G26720.1	no	0.9967	Symbols: Glycosyl hydrolase family 38 protein chr3:9816707-9823056 FORWARD LENGTH=1019	Eukaryota	Streptophyta	Brassicales	Brassicaceae	Arabidopsis	Arabidopsis thaliana	0.9967	3.6	4	0.015	0.853	142	1019	35.43	0.9967	4	0.0199	2	AT3G26720.1,AT3G26720.2	S
<annotation protein_description=327	AT3G26720.2	no	0.9967	Symbols: Glycosyl hydrolase family 38 protein chr3:9816707-9822958 FORWARD LENGTH=943	Eukaryota	Streptophyta	Brassicales	Brassicaceae	Arabidopsis	Arabidopsis thaliana	0.9967	3.6	4	0.015	0.853	130	943	35.43	0.9967	4	0.0199	2	AT3G26720.1,AT3G26720.2	S
<annotation protein_description=331	AT1G11580.1	no	0.9957	Symbols: ATPMEPCRA, PMEPCRA methylesterase PCR A chr1:3888730-3890649 FORWARD LENGTH=557	Eukaryota	Streptophyta	Brassicales	Brassicaceae	Arabidopsis	Arabidopsis thaliana	0.9957	5.7	3	0.01	0.812	75	557	15.92	0.9957	3	0.0331	1	AT1G11580.1	S
<annotation protein_description=332	AT3G55260.1	no	0.9951	Symbols: HEXO1, ATHEX2 beta-hexosaminidase 1 chr3:20489317-20492858 FORWARD LENGTH=541	Eukaryota	Streptophyta	Brassicales	Brassicaceae	Arabidopsis	Arabidopsis thaliana	0.9951	6.1	6	0.009	0.072	79	541	15.36	0.9951	6	0.0687	1	AT3G55260.1	S
<annotation protein_description=333	AT3G02360.1	no	0.9946	Symbols: 6-phosphogluconate dehydrogenase family protein chr3:482498-483958 FORWARD LENGTH=486	Eukaryota	Streptophyta	Brassicales	Brassicaceae	Arabidopsis	Arabidopsis thaliana	0.9946	8.6	3	0.031	0.999	64	486	22.59	0.9946	3	0.0233	2	AT3G02360.2,AT3G02360.1	S
<annotation protein_description=333	AT3G02360.2	no	0.9946	Symbols: 6-phosphogluconate dehydrogenase family protein chr3:482498-483958 FORWARD LENGTH=486	Eukaryota	Streptophyta	Brassicales	Brassicaceae	Arabidopsis	Arabidopsis thaliana	0.9946	8.6	3	0.031	0.999	64	486	22.59	0.9946	3	0.0233	2	AT3G02360.2,AT3G02360.1	S
<annotation protein_description=335	AT3G14210.1	no	0.9937	Symbols: ESM1 epithiospecifier modifier 1 chr3:4729886-4731562 FORWARD LENGTH=392	Eukaryota	Streptophyta	Brassicales	Brassicaceae	Arabidopsis	Arabidopsis thaliana	0.9937	13.5	4	0.01	0.846	53	392	11.92	0.9937	4	0.0589	1	AT3G14210.1	S
<annotation protein_description=338	AT5G55180.1	no	0.9914	Symbols: O-Glycosyl hydrolases family 17 protein chr5:22388834-22390550 FORWARD LENGTH=460	Eukaryota	Streptophyta	Brassicales	Brassicaceae	Arabidopsis	Arabidopsis thaliana	0.9914	7.4	8	0.024	0.49	48	460	13.43	0.9914	8	0.1044	2	AT5G55180.2,AT5G55180.1	S
<annotation protein_description=338	AT5G55180.2	no	0.9914	Symbols: O-Glycosyl hydrolases family 17 protein chr5:22388834-22390561 FORWARD LENGTH=465	Eukaryota	Streptophyta	Brassicales	Brassicaceae	Arabidopsis	Arabidopsis thaliana	0.9914	7.4	8	0.024	0.49	51	465	13.43	0.9914	8	0.1044	2	AT5G55180.2,AT5G55180.1	S
<annotation protein_description=340	AT3G46550.1	no	0.9904	Symbols: SOS5 Fasciclin-like arabinogalactan family protein chr3:17136612-17137874 REVERSE LENGTH=420	Eukaryota	Streptophyta	Brassicales	Brassicaceae	Arabidopsis	Arabidopsis thaliana	0.9904	6.9	3	0.01	0.262	71	420	8.57	0.9904	3	0.0613	1	AT3G46550.1	S
<annotation protein_description=344	AT1G78680.1	no	0.987	Symbols: ATGGH2, GGH2 gamma-glutamyl hydrolase 2 chr1:29593933-29596037 FORWARD LENGTH=347	Eukaryota	Streptophyta	Brassicales	Brassicaceae	Arabidopsis	Arabidopsis thaliana	0.987	5.7	3	0.01	0.024	44	347	9.75	0.987	3	0.0537	2	AT1G78680.2,AT1G78680.1	S
<annotation protein_description=344	AT1G78680.2	no	0.987	Symbols: GGH2 gamma-glutamyl hydrolase 2 chr1:29593933-29595968 FORWARD LENGTH=333	Eukaryota	Streptophyta	Brassicales	Brassicaceae	Arabidopsis	Arabidopsis thaliana	0.987	5.7	3	0.01	0.024	41	333	9.75	0.987	3	0.0537	2	AT1G78680.2,AT1G78680.1	S
<annotation protein_description=349	AT2G34510.1	122	0.9857	Symbols: Protein of unknown function, DUF642 chr2:14544114-14546732 REVERSE LENGTH=401	Eukaryota	Streptophyta	Brassicales	Brassicaceae	Arabidopsis	Arabidopsis thaliana	0.9855	8.7	5	0.013	0.97	48	401	14.03	0.9855	5	0.0621	1	AT2G34510.1	S
<annotation protein_description=350	AT2G47470.1	no	0.9856	Symbols: ATPDIL2-1, UNE5, MEE30, PDI11, ATPDI11 thioredoxin family protein chr2:19481503-19483683 FORWARD LENGTH=361	Eukaryota	Streptophyta	Brassicales	Brassicaceae	Arabidopsis	Arabidopsis thaliana	0.9856	12	3	0.006	0.046	43	361	19.01	0.9856	3	0.0275	4	AT2G47470.3,AT2G47470.4,AT2G47470.1,AT2G47470.2	S
<annotation protein_description=350	AT2G47470.2	no	0.9856	Symbols: ATPDIL2-1, UNE5, MEE30, PDI11, ATPDI11 thioredoxin family protein chr2:19481503-19483303 FORWARD LENGTH=266	Eukaryota	Streptophyta	Brassicales	Brassicaceae	Arabidopsis	Arabidopsis thaliana	0.9856	12	3	0.006	0.046	27	266	19.01	0.9856	3	0.0275	4	AT2G47470.3,AT2G47470.4,AT2G47470.1,AT2G47470.2	S
<annotation protein_description=350	AT2G47470.3	no	0.9856	Symbols: ATPDIL2-1, UNE5, MEE30, PDI11, ATPDI11 thioredoxin family protein chr2:19481503-19483571 FORWARD LENGTH=323	Eukaryota	Streptophyta	Brassicales	Brassicaceae	Arabidopsis	Arabidopsis thaliana	0.9856	12	3	0.006	0.046	40	323	19.01	0.9856	3	0.0275	4	AT2G47470.3,AT2G47470.4,AT2G47470.1,AT2G47470.2	S
<annotation protein_description=350	AT2G47470.4	no	0.9856	Symbols: ATPDIL2-1, UNE5, MEE30, PDI11, ATPDI11 thioredoxin family protein chr2:19481503-19483683 FORWARD LENGTH=335	Eukaryota	Streptophyta	Brassicales	Brassicaceae	Arabidopsis	Arabidopsis thaliana	0.9856	12	3	0.006	0.046	38	335	19.01	0.9856	3	0.0275	4	AT2G47470.3,AT2G47470.4,AT2G47470.1,AT2G47470.2	S
<annotation protein_description=353	AT1G20160.1	no	0.9842	Symbols: ATSBT5.2 Subtilisin-like serine endopeptidase family protein chr1:6990852-6993854 REVERSE LENGTH=769	Eukaryota	Streptophyta	Brassicales	Brassicaceae	Arabidopsis	Arabidopsis thaliana	0.9842	5.6	3	0.007	0.047	62	769	22.42	0.9842	3	0.0232	2	AT1G20160.1,AT1G20160.2	S
<annotation protein_description=355	AT1G78860.1	no	0.9834	Symbols: D-mannose binding lectin protein with Apple-like carbohydrate-binding domain chr1:29646168-29647499 REVERSE LENGTH=443	Eukaryota	Streptophyta	Brassicales	Brassicaceae	Arabidopsis	Arabidopsis thaliana	0.9834	17.6	1	0.022	1	55	443	15.69	0.9834	1	0.011	1	AT1G78860.1	S
<annotation protein_description=361	AT1G29660.1	no	0.9817	Symbols: GDSL-like Lipase/Acylhydrolase superfamily protein chr1:10371955-10373624 FORWARD LENGTH=364	Eukaryota	Streptophyta	Brassicales	Brassicaceae	Arabidopsis	Arabidopsis thaliana	0.9817	3	2	0.008	0.006	48	364	11.03	0.9817	2	0.0314	1	AT1G29660.1	S
<annotation protein_description=365	AT5G20500.1	no	0.9817	Symbols: Glutaredoxin family protein chr5:6938652-6939665 FORWARD LENGTH=135	Eukaryota	Streptophyta	Brassicales	Brassicaceae	Arabidopsis	Arabidopsis thaliana	0.9817	14.1	2	0.006	0.018	16	135	6.24	0.9817	2	0.0556	1	AT5G20500.1	S
<annotation protein_description=367	AT1G64190.1	no	0.9806	Symbols: 6-phosphogluconate dehydrogenase family protein chr1:23825549-23827012 REVERSE LENGTH=487	Eukaryota	Streptophyta	Brassicales	Brassicaceae	Arabidopsis	Arabidopsis thaliana	0.9806	16.4	12	0.037	1	75	487	17.3	0.9806	12	0.1203	1	AT1G64190.1	S
<annotation protein_description=368	AT1G51850.1	no	0.9802	Symbols: Leucine-rich repeat protein kinase family protein chr1:19252964-19256783 REVERSE LENGTH=865	Eukaryota	Streptophyta	Brassicales	Brassicaceae	Arabidopsis	Arabidopsis thaliana	0.9802	2.2	1	0.004	0.002	119	865	20.2	0.9802	1	0.0085	1	AT1G51850.1	S
<annotation protein_description=372	AT5G03350.1	no	0.9791	Symbols: Legume lectin family protein chr5:815804-816628 REVERSE LENGTH=274	Eukaryota	Streptophyta	Brassicales	Brassicaceae	Arabidopsis	Arabidopsis thaliana	0.9791	6.9	3	0.013	0.015	29	274	7.59	0.9791	3	0.0684	1	AT5G03350.1	S
<annotation protein_description=374	AT2G29000.1	no	0.9787	Symbols: Leucine-rich repeat protein kinase family protein chr2:12460781-12465037 FORWARD LENGTH=872	Eukaryota	Streptophyta	Brassicales	Brassicaceae	Arabidopsis	Arabidopsis thaliana	0.9787	1.3	18	0.067	0.002	131	872	28.7	0.9787	18	0.1085	1	AT2G29000.1	S
<annotation protein_description=375	AT5G25090.1	no	0.9787	Symbols: ENODL13, AtENODL13 early nodulin-like protein 13 chr5:8647117-8647755 REVERSE LENGTH=186	Eukaryota	Streptophyta	Brassicales	Brassicaceae	Arabidopsis	Arabidopsis thaliana	0.9787	5.9	4	0.015	0.013	25	186	6.92	0.9787	4	0.1	1	AT5G25090.1	S
<annotation protein_description=380	AT5G55730.1	no	0.9773	Symbols: FLA1 FASCICLIN-like arabinogalactan 1 chr5:22558375-22560392 REVERSE LENGTH=424	Eukaryota	Streptophyta	Brassicales	Brassicaceae	Arabidopsis	Arabidopsis thaliana	0.9773	3.3	8	0.022	0.005	54	424	13.85	0.9773	8	0.0998	2	AT5G55730.1,AT5G55730.2	S
<annotation protein_description=380	AT5G55730.2	no	0.9773	Symbols: FLA1 FASCICLIN-like arabinogalactan 1 chr5:22558375-22560392 REVERSE LENGTH=424	Eukaryota	Streptophyta	Brassicales	Brassicaceae	Arabidopsis	Arabidopsis thaliana	0.9773	3.3	8	0.022	0.005	54	424	13.85	0.9773	8	0.0998	2	AT5G55730.1,AT5G55730.2	S
<annotation protein_description=383	AT1G13900.1	no	0.9716	Symbols: Purple acid phosphatases superfamily protein chr1:4753494-4755554 REVERSE LENGTH=656	Eukaryota	Streptophyta	Brassicales	Brassicaceae	Arabidopsis	Arabidopsis thaliana	0.9716	2.9	3	0.012	0.01	69	656	16.81	0.9716	3	0.0306	1	AT1G13900.1	S
<annotation protein_description=386	AT3G16530.1	no	0.9704	Symbols: Legume lectin family protein chr3:5624586-5625416 REVERSE LENGTH=276	Eukaryota	Streptophyta	Brassicales	Brassicaceae	Arabidopsis	Arabidopsis thaliana	0.9704	14.9	8	0.022	0.994	32	276	6.65	0.9704	8	0.2064	1	AT3G16530.1	S
<annotation protein_description=387	AT5G49215.1	no	0.9699	Symbols: Pectin lyase-like superfamily protein chr5:19953670-19955874 FORWARD LENGTH=449	Eukaryota	Streptophyta	Brassicales	Brassicaceae	Arabidopsis	Arabidopsis thaliana	0.9699	2.5	3	0.009	0.005	58	449	7.95	0.9699	3	0.0647	2	AT5G49215.2,AT5G49215.1	S
<annotation protein_description=387	AT5G49215.2	no	0.9699	Symbols: Pectin lyase-like superfamily protein chr5:19953670-19955874 FORWARD LENGTH=447	Eukaryota	Streptophyta	Brassicales	Brassicaceae	Arabidopsis	Arabidopsis thaliana	0.9699	2.5	3	0.009	0.005	58	447	7.95	0.9699	3	0.0647	2	AT5G49215.2,AT5G49215.1	S
<annotation protein_description=390	AT5G59320.1	no	0.9684	Symbols: LTP3 lipid transfer protein 3 chr5:23929051-23929492 FORWARD LENGTH=115	Eukaryota	Streptophyta	Brassicales	Brassicaceae	Arabidopsis	Arabidopsis thaliana	0.9684	13.9	5	0.021	0.022	13	115	2.23	0.9684	5	0.384	1	AT5G59320.1	S
<annotation protein_description=392	AT1G29050.1	no	0.9642	Symbols: TBL38 TRICHOME BIREFRINGENCE-LIKE 38 chr1:10136376-10139082 REVERSE LENGTH=380	Eukaryota	Streptophyta	Brassicales	Brassicaceae	Arabidopsis	Arabidopsis thaliana	0.9642	8.4	4	0.026	0.981	64	380	11.07	0.9642	4	0.0616	1	AT1G29050.1	S
<annotation protein_description=395	AT2G34930.1	no	0.9619	Symbols: disease resistance family protein / LRR family protein chr2:14737169-14739886 REVERSE LENGTH=905	Eukaryota	Streptophyta	Brassicales	Brassicaceae	Arabidopsis	Arabidopsis thaliana	0.9619	2.5	7	0.016	0.044	201	905	26.71	0.9619	7	0.0445	1	AT2G34930.1	S
<annotation protein_description=398	AT1G33600.1	no	0.9575	Symbols: Leucine-rich repeat (LRR) family protein chr1:12180776-12182212 FORWARD LENGTH=478	Eukaryota	Streptophyta	Brassicales	Brassicaceae	Arabidopsis	Arabidopsis thaliana	0.9575	9.6	9	0.026	0.187	93	478	12.06	0.9575	9	0.1263	1	AT1G33600.1	S
<annotation protein_description=400	AT3G14310.1	125	0.9532	Symbols: ATPME3, PME3 pectin methylesterase 3 chr3:4772214-4775095 REVERSE LENGTH=592	Eukaryota	Streptophyta	Brassicales	Brassicaceae	Arabidopsis	Arabidopsis thaliana	0.951	4.2	4	0.01	0.056	71	592	15.02	0.951	4	0.0447	1	AT3G14310.1	S
<annotation protein_description=406	AT1G13750.1	no	0.9333	Symbols: Purple acid phosphatases superfamily protein chr1:4715490-4718091 REVERSE LENGTH=613	Eukaryota	Streptophyta	Brassicales	Brassicaceae	Arabidopsis	Arabidopsis thaliana	0.9333	1.6	1	0.005	0.009	70	613	19.96	0.9333	1	0.0082	1	AT1G13750.1	S
<annotation protein_description=411	AT3G14920.1	no	0.9231	Symbols: Peptide-N4-(N-acetyl-beta-glucosaminyl)asparagine amidase A protein chr3:5018275-5020104 FORWARD LENGTH=609	Eukaryota	Streptophyta	Brassicales	Brassicaceae	Arabidopsis	Arabidopsis thaliana	0.9231	2.8	3	0.007	0.051	80	609	12.49	0.9231	3	0.0392	1	AT3G14920.1	S
<annotation protein_description=412	AT1G32940.1	no	0.9142	Symbols: ATSBT3.5, SBT3.5 Subtilase family protein chr1:11937634-11940856 FORWARD LENGTH=774	Eukaryota	Streptophyta	Brassicales	Brassicaceae	Arabidopsis	Arabidopsis thaliana	0.9142	5	6	0.015	0.557	94	774	20.08	0.9142	6	0.0483	1	AT1G32940.1	S
<annotation protein_description=413	AT5G14180.1	no	0.9064	Symbols: MPL1 Myzus persicae-induced lipase 1 chr5:4571442-4574413 REVERSE LENGTH=418	Eukaryota	Streptophyta	Brassicales	Brassicaceae	Arabidopsis	Arabidopsis thaliana	0.9064	5	2	0.005	0.022	57	418	9.05	0.9064	2	0.0354	1	AT5G14180.1	S
<annotation protein_description=414	AT2G28100.1	no	0.8978	Symbols: ATFUC1, FUC1 alpha-L-fucosidase 1 chr2:11974803-11976489 FORWARD LENGTH=506	Eukaryota	Streptophyta	Brassicales	Brassicaceae	Arabidopsis	Arabidopsis thaliana	0.8978	2.4	5	0.018	0.004	71	506	17.72	0.8978	5	0.0448	1	AT2G28100.1	S
<annotation protein_description=418	AT1G66250.1	no	0.8862	Symbols: O-Glycosyl hydrolases family 17 protein chr1:24693063-24695416 FORWARD LENGTH=505	Eukaryota	Streptophyta	Brassicales	Brassicaceae	Arabidopsis	Arabidopsis thaliana	0.8862	5.1	1	0.005	0.013	67	505	8.75	0.8862	1	0.0179	1	AT1G66250.1	S
<annotation protein_description=422	AT4G12730.1	no	0.8731	Symbols: FLA2 FASCICLIN-like arabinogalactan 2 chr4:7491598-7492809 REVERSE LENGTH=403	Eukaryota	Streptophyta	Brassicales	Brassicaceae	Arabidopsis	Arabidopsis thaliana	0.8731	3.7	2	0.008	0.005	47	403	11.24	0.8731	2	0.0274	1	AT4G12730.1	S
<annotation protein_description=426	AT1G77510.1	no	0.8663	Symbols: ATPDIL1-2, PDI6, ATPDI6, PDIL1-2 PDI-like 1-2 chr1:29126742-29129433 FORWARD LENGTH=508	Eukaryota	Streptophyta	Brassicales	Brassicaceae	Arabidopsis	Arabidopsis thaliana	0.8663	6.9	2	0.012	0.455	45	508	25.92	0.8663	2	0.0118	1	AT1G77510.1	S
<annotation protein_description=427	AT2G22170.1	no	0.8659	Symbols: Lipase/lipooxygenase, PLAT/LH2 family protein chr2:9427010-9427742 REVERSE LENGTH=183	Eukaryota	Streptophyta	Brassicales	Brassicaceae	Arabidopsis	Arabidopsis thaliana	0.8659	5.5	5	0.016	0.012	27	183	3.32	0.8659	5	0.2306	2	AT4G39730.1,AT2G22170.1	S
<annotation protein_description=427	AT4G39730.1	no	0.8659	Symbols: Lipase/lipooxygenase, PLAT/LH2 family protein chr4:18432950-18433581 FORWARD LENGTH=181	Eukaryota	Streptophyta	Brassicales	Brassicaceae	Arabidopsis	Arabidopsis thaliana	0.8659	5.5	5	0.016	0.012	27	181	3.32	0.8659	5	0.2306	2	AT4G39730.1,AT2G22170.1	S

## Sheet: Gey_inf_1st
protein group	name	pseudo name	group probability	annotation	classification1	classification2	classification3	classification4	classification5	classification6	probability	percent coverage	total number unique peptides	pct spectrum ids	confidence	R L count	length	OI_VALUE	PROTEINPROPHET_PROBABILITY	TOTAL_SPECTRAL_COUNTS	APEX_PROTEIN_ABUNDANCE	NUMBER_OF_DEGENERATE_PROTEINS	IDS_DEGENERATE_PROTEINS	Secreted
<annotation protein_description=178	AT3G57260.1	no	1	Symbols: BGL2, PR2, BG2, PR-2 beta-1,3-glucanase 2 chr3:21188709-21189822 REVERSE LENGTH=339	Eukaryota	Streptophyta	Brassicales	Brassicaceae	Arabidopsis	Arabidopsis thaliana	1	61.1	5352	11.577	1	44	339	9.65	1	5352	89.7208	1	AT3G57260.1	S
<annotation protein_description=349	AT1G75040.1	41	1	Symbols: PR5, PR-5 pathogenesis-related gene 5 chr1:28177754-28178731 FORWARD LENGTH=239	Eukaryota	Streptophyta	Brassicales	Brassicaceae	Arabidopsis	Arabidopsis thaliana	1	69.9	2555	5.081	1	24	239	7.27	1	2555	56.8539	1	AT1G75040.1	S
<annotation protein_description=177	AT3G57240.1	no	1	Symbols: BG3 beta-1,3-glucanase 3 chr3:21181916-21183045 REVERSE LENGTH=341	Eukaryota	Streptophyta	Brassicales	Brassicaceae	Arabidopsis	Arabidopsis thaliana	1	79.5	4209	8.76	1	54	341	14.7	1	4209	46.3197	1	AT3G57240.1	S
<annotation protein_description=76	AT2G14610.1	no	1	Symbols: PR1, PR 1, ATPR1 pathogenesis-related gene 1 chr2:6241944-6242429 REVERSE LENGTH=161	Eukaryota	Streptophyta	Brassicales	Brassicaceae	Arabidopsis	Arabidopsis thaliana	1	60.9	946	2.03	1	21	161	4.37	1	946	35.0198	1	AT2G14610.1	S
<annotation protein_description=207	AT4G27520.1	no	1	Symbols: ENODL2, AtENODL2 early nodulin-like protein 2 chr4:13750668-13751819 REVERSE LENGTH=349	Eukaryota	Streptophyta	Brassicales	Brassicaceae	Arabidopsis	Arabidopsis thaliana	1	25.2	1241	2.69	1	21	349	10.04	1	1241	19.9959	1	AT4G27520.1	S
<annotation protein_description=237	AT5G10760.1	no	1	Symbols: Eukaryotic aspartyl protease family protein chr5:3400671-3402165 REVERSE LENGTH=464	Eukaryota	Streptophyta	Brassicales	Brassicaceae	Arabidopsis	Arabidopsis thaliana	1	22.8	665	1.05	1	44	464	5.41	1	665	19.8851	1	AT5G10760.1	S
<annotation protein_description=302	AT5G67360.1	no	1	Symbols: ARA12 Subtilase family protein chr5:26872192-26874465 REVERSE LENGTH=757	Eukaryota	Streptophyta	Brassicales	Brassicaceae	Arabidopsis	Arabidopsis thaliana	1	39.4	1969	4.154	1	85	757	16.71	1	1969	19.0622	1	AT5G67360.1	S
<annotation protein_description=413	AT4G23170.1	105	1	Symbols: EP1, CRK9 receptor-like protein kinase-related family protein chr4:12135205-12136002 FORWARD LENGTH=265	Eukaryota	Streptophyta	Brassicales	Brassicaceae	Arabidopsis	Arabidopsis thaliana	1	23	236	0.321	1	41	265	4.35	1	236	8.7766	1	AT4G23170.1	S
<annotation protein_description=205	AT4G25000.1	no	1	Symbols: ATAMY1, AMY1 alpha-amylase-like chr4:12852109-12853825 REVERSE LENGTH=423	Eukaryota	Streptophyta	Brassicales	Brassicaceae	Arabidopsis	Arabidopsis thaliana	1	57.9	711	1.397	1	50	423	14.69	1	711	7.8298	1	AT4G25000.1	S
<annotation protein_description=112	AT2G43570.1	no	1	Symbols: CHI chitinase, putative chr2:18076389-18077435 REVERSE LENGTH=277	Eukaryota	Streptophyta	Brassicales	Brassicaceae	Arabidopsis	Arabidopsis thaliana	1	71.5	336	0.729	1	24	277	7.28	1	336	7.4664	1	AT2G43570.1	S
<annotation protein_description=12	AT1G09750.1	no	1	Symbols: Eukaryotic aspartyl protease family protein chr1:3157541-3158960 FORWARD LENGTH=449	Eukaryota	Streptophyta	Brassicales	Brassicaceae	Arabidopsis	Arabidopsis thaliana	1	17.6	268	0.371	1	62	449	6.08	1	268	7.1307	1	AT1G09750.1	S
<annotation protein_description=351	AT1G76160.1	43	1	Symbols: sks5 SKU5 similar 5 chr1:28578211-28581020 REVERSE LENGTH=541	Eukaryota	Streptophyta	Brassicales	Brassicaceae	Arabidopsis	Arabidopsis thaliana	1	37.3	634	1.306	1	76	541	16.07	1	634	6.3823	1	AT1G76160.1	S
<annotation protein_description=250	AT5G20230.1	no	1	Symbols: ATBCB, BCB, SAG14 blue-copper-binding protein chr5:6826626-6827408 FORWARD LENGTH=196	Eukaryota	Streptophyta	Brassicales	Brassicaceae	Arabidopsis	Arabidopsis thaliana	1	21.4	86	0.181	1	12	196	2.52	1	86	5.5208	1	AT5G20230.1	S
<annotation protein_description=345	AT1G66970.1	37	1	Symbols: SVL2 SHV3-like 2 chr1:24992746-24996005 REVERSE LENGTH=763	Eukaryota	Streptophyta	Brassicales	Brassicaceae	Arabidopsis	Arabidopsis thaliana	1	35.8	736	1.682	1	108	763	22.92	1	736	5.1947	1	AT1G66970.1	S
<annotation protein_description=392	AT3G49120.1	84	1	Symbols: ATPERX34, PERX34, PRXCB, ATPCB, PRX34 peroxidase CB chr3:18207819-18210041 FORWARD LENGTH=353	Eukaryota	Streptophyta	Brassicales	Brassicaceae	Arabidopsis	Arabidopsis thaliana	1	39.9	262	0.335	1	64	353	8.51	1	262	4.9805	1	AT3G49120.1	S
<annotation protein_description=255	AT5G26000.1	no	1	Symbols: TGG1, BGLU38 thioglucoside glucohydrolase 1 chr5:9079678-9082347 REVERSE LENGTH=541	Eukaryota	Streptophyta	Brassicales	Brassicaceae	Arabidopsis	Arabidopsis thaliana	1	41.9	591	1.18	1	66	541	21.38	1	591	4.4718	2	AT5G26000.2,AT5G26000.1	S
<annotation protein_description=255	AT5G26000.2	no	1	Symbols: TGG1, BGLU38 thioglucoside glucohydrolase 1 chr5:9080009-9082347 REVERSE LENGTH=456	Eukaryota	Streptophyta	Brassicales	Brassicaceae	Arabidopsis	Arabidopsis thaliana	1	41.9	591	1.18	1	55	456	21.38	1	591	4.4718	2	AT5G26000.2,AT5G26000.1	S
<annotation protein_description=232	AT5G08380.1	no	1	Symbols: AtAGAL1, AGAL1 alpha-galactosidase 1 chr5:2694851-2697616 REVERSE LENGTH=410	Eukaryota	Streptophyta	Brassicales	Brassicaceae	Arabidopsis	Arabidopsis thaliana	1	45.1	269	0.57	1	51	410	13.07	1	269	3.3295	1	AT5G08380.1	S
<annotation protein_description=360	AT2G15220.1	52	1	Symbols: Plant basic secretory protein (BSP) family protein chr2:6608689-6609366 FORWARD LENGTH=225	Eukaryota	Streptophyta	Brassicales	Brassicaceae	Arabidopsis	Arabidopsis thaliana	1	71.6	169	0.442	1	30	225	8.62	1	169	3.1716	1	AT2G15220.1	S
<annotation protein_description=298	AT5G64120.1	no	1	Symbols: Peroxidase superfamily protein chr5:25659551-25660946 REVERSE LENGTH=328	Eukaryota	Streptophyta	Brassicales	Brassicaceae	Arabidopsis	Arabidopsis thaliana	1	46	187	0.398	1	54	328	9.58	1	187	3.1577	1	AT5G64120.1	S
<annotation protein_description=228	AT5G06720.1	no	1	Symbols: ATPA2, PA2 peroxidase 2 chr5:2077567-2078857 REVERSE LENGTH=335	Eukaryota	Streptophyta	Brassicales	Brassicaceae	Arabidopsis	Arabidopsis thaliana	1	15.8	63	0.136	1	46	335	3.29	1	63	3.0977	1	AT5G06720.1	S
<annotation protein_description=79	AT2G17120.1	no	1	Symbols: LYM2 lysm domain GPI-anchored protein 2 precursor chr2:7459156-7460648 FORWARD LENGTH=350	Eukaryota	Streptophyta	Brassicales	Brassicaceae	Arabidopsis	Arabidopsis thaliana	1	25.1	112	0.186	1	50	350	5.88	1	112	3.0813	1	AT2G17120.1	S
<annotation protein_description=247	AT5G19240.1	no	1	Symbols: Glycoprotein membrane precursor GPI-anchored chr5:6470209-6470981 FORWARD LENGTH=199	Eukaryota	Streptophyta	Brassicales	Brassicaceae	Arabidopsis	Arabidopsis thaliana	1	18.6	33	0.064	1	34	199	2.02	1	33	2.6428	1	AT5G19240.1	S
<annotation protein_description=74	AT2G04780.1	no	1	Symbols: FLA7 FASCICLIN-like arabinoogalactan 7 chr2:1677488-1678252 FORWARD LENGTH=254	Eukaryota	Streptophyta	Brassicales	Brassicaceae	Arabidopsis	Arabidopsis thaliana	1	18.5	80	0.162	1	30	254	5.21	1	80	2.484	2	AT2G04780.2,AT2G04780.1	S
<annotation protein_description=74	AT2G04780.2	no	1	Symbols: FLA7 FASCICLIN-like arabinoogalactan 7 chr2:1677488-1678252 FORWARD LENGTH=254	Eukaryota	Streptophyta	Brassicales	Brassicaceae	Arabidopsis	Arabidopsis thaliana	1	18.5	80	0.162	1	30	254	5.21	1	80	2.484	2	AT2G04780.2,AT2G04780.1	S
<annotation protein_description=268	AT5G44130.1	no	1	Symbols: FLA13 FASCICLIN-like arabinogalactan protein 13 precursor chr5:17761128-17761871 FORWARD LENGTH=247	Eukaryota	Streptophyta	Brassicales	Brassicaceae	Arabidopsis	Arabidopsis thaliana	1	22.7	79	0.103	1	42	247	5.75	1	79	2.2226	1	AT5G44130.1	S
<annotation protein_description=218	AT4G36010.1	no	1	Symbols: Pathogenesis-related thaumatin superfamily protein chr4:17039472-17040976 REVERSE LENGTH=301	Eukaryota	Streptophyta	Brassicales	Brassicaceae	Arabidopsis	Arabidopsis thaliana	1	11.3	33	0.057	0.99	25	301	2.46	1	33	2.1701	2	AT4G36010.2,AT4G36010.1	S
<annotation protein_description=218	AT4G36010.2	no	1	Symbols: Pathogenesis-related thaumatin superfamily protein chr4:17039472-17040976 REVERSE LENGTH=301	Eukaryota	Streptophyta	Brassicales	Brassicaceae	Arabidopsis	Arabidopsis thaliana	1	11.3	33	0.057	0.99	25	301	2.46	1	33	2.1701	2	AT4G36010.2,AT4G36010.1	S
<annotation protein_description=251	AT5G20630.1	no	1	Symbols: GLP3, GLP3A, GLP3B, ATGER3, GER3 germin 3 chr5:6975315-6975950 REVERSE LENGTH=211	Eukaryota	Streptophyta	Brassicales	Brassicaceae	Arabidopsis	Arabidopsis thaliana	1	29.4	44	0.091	1	24	211	3.41	1	44	2.0873	1	AT5G20630.1	S
<annotation protein_description=372	AT2G45470.1	64	1	Symbols: FLA8, AGP8 FASCICLIN-like arabinogalactan protein 8 chr2:18742797-18744059 REVERSE LENGTH=420	Eukaryota	Streptophyta	Brassicales	Brassicaceae	Arabidopsis	Arabidopsis thaliana	1	34.5	112	0.202	1	50	420	9.35	1	112	1.9378	1	AT2G45470.1	S
<annotation protein_description=422	AT4G34180.1	114	1	Symbols: Cyclase family protein chr4:16370060-16371383 REVERSE LENGTH=255	Eukaryota	Streptophyta	Brassicales	Brassicaceae	Arabidopsis	Arabidopsis thaliana	1	41.6	89	0.145	1	45	255	8.64	1	89	1.6664	1	AT4G34180.1	S
<annotation protein_description=167	AT3G52880.2	no	1	Symbols: ATMDAR1, MDAR1 monodehydroascorbate reductase 1 chr3:19601477-19604366 REVERSE LENGTH=466	Eukaryota	Streptophyta	Brassicales	Brassicaceae	Arabidopsis	Arabidopsis thaliana	1	41	212	0.449	1	57	466	21.67	1	212	1.5826	2	AT3G52880.1,AT3G52880.2	S
<annotation protein_description=90	AT2G26440.1	no	1	Symbols: Plant invertase/pectin methylesterase inhibitor superfamily chr2:11247407-11249407 FORWARD LENGTH=547	Eukaryota	Streptophyta	Brassicales	Brassicaceae	Arabidopsis	Arabidopsis thaliana	1	25.8	159	0.341	1	71	547	16.32	1	159	1.576	1	AT2G26440.1	S
<annotation protein_description=431	AT5G06860.1	123	1	Symbols: PGIP1, ATPGIP1 polygalacturonase inhibiting protein 1 chr5:2132373-2133434 FORWARD LENGTH=330	Eukaryota	Streptophyta	Brassicales	Brassicaceae	Arabidopsis	Arabidopsis thaliana	1	32.4	103	0.2	1	59	330	10.91	1	103	1.5272	1	AT5G06860.1	S
<annotation protein_description=67	AT1G79720.1	no	1	Symbols: Eukaryotic aspartyl protease family protein chr1:29997259-29998951 REVERSE LENGTH=484	Eukaryota	Streptophyta	Brassicales	Brassicaceae	Arabidopsis	Arabidopsis thaliana	1	18.4	116	0.254	1	70	484	12.76	1	116	1.4706	1	AT1G79720.1	S
<annotation protein_description=409	AT4G20830.1	101	1	Symbols: FAD-binding Berberine family protein chr4:11155486-11157577 FORWARD LENGTH=570	Eukaryota	Streptophyta	Brassicales	Brassicaceae	Arabidopsis	Arabidopsis thaliana	1	42.4	192	0.385	1	73	570	21.5	1	192	1.4446	2	AT4G20830.2,AT4G20830.1	S
<annotation protein_description=409	AT4G20830.2	101	1	Symbols: FAD-binding Berberine family protein chr4:11155486-11157108 FORWARD LENGTH=540	Eukaryota	Streptophyta	Brassicales	Brassicaceae	Arabidopsis	Arabidopsis thaliana	1	42.4	192	0.385	1	67	540	21.5	1	192	1.4446	2	AT4G20830.2,AT4G20830.1	S
<annotation protein_description=423	AT4G34480.1	115	1	Symbols: O-Glycosyl hydrolases family 17 protein chr4:16481147-16483988 REVERSE LENGTH=504	Eukaryota	Streptophyta	Brassicales	Brassicaceae	Arabidopsis	Arabidopsis thaliana	1	18.7	89	0.18	1	46	504	10.03	1	89	1.4354	1	AT4G34480.1	S
<annotation protein_description=65	AT1G78830.1	no	1	Symbols: Curculin-like (mannose-binding) lectin family protein chr1:29637141-29638508 REVERSE LENGTH=455	Eukaryota	Streptophyta	Brassicales	Brassicaceae	Arabidopsis	Arabidopsis thaliana	1	38.7	135	0.203	1	62	455	15.98	1	135	1.3666	1	AT1G78830.1	S
<annotation protein_description=170	AT3G54420.1	no	1	Symbols: ATEP3, ATCHITIV, CHIV, EP3 homolog of carrot EP3-3 chitinase chr3:20145935-20147034 FORWARD LENGTH=273	Eukaryota	Streptophyta	Brassicales	Brassicaceae	Arabidopsis	Arabidopsis thaliana	1	19.8	55	0.113	1	26	273	6.6	1	55	1.3481	1	AT3G54420.1	S
<annotation protein_description=146	AT3G23490.1	no	1	Symbols: CYN cyanase chr3:8423238-8424415 REVERSE LENGTH=168	Eukaryota	Streptophyta	Brassicales	Brassicaceae	Arabidopsis	Arabidopsis thaliana	1	34.5	54	0.105	1	24	168	6.85	1	54	1.2752	1	AT3G23490.1	S
<annotation protein_description=325	AT1G26380.1	17	1	Symbols: FAD-binding Berberine family protein chr1:9126901-9128508 REVERSE LENGTH=535	Eukaryota	Streptophyta	Brassicales	Brassicaceae	Arabidopsis	Arabidopsis thaliana	1	29.9	158	0.319	1	71	535	20.33	1	158	1.2572	1	AT1G26380.1	S
<annotation protein_description=169	AT3G54400.1	no	1	Symbols: Eukaryotic aspartyl protease family protein chr3:20140291-20142599 REVERSE LENGTH=425	Eukaryota	Streptophyta	Brassicales	Brassicaceae	Arabidopsis	Arabidopsis thaliana	1	16	76	0.137	1	66	425	10.74	1	76	1.1447	1	AT3G54400.1	S
<annotation protein_description=420	AT4G31140.1	112	1	Symbols: O-Glycosyl hydrolases family 17 protein chr4:15141581-15143188 FORWARD LENGTH=484	Eukaryota	Streptophyta	Brassicales	Brassicaceae	Arabidopsis	Arabidopsis thaliana	1	31.6	75	0.12	1	65	484	10.86	1	75	1.1172	1	AT4G31140.1	S
<annotation protein_description=88	AT2G25060.1	no	1	Symbols: ENODL14, AtENODL14 early nodulin-like protein 14 chr2:10662308-10662930 FORWARD LENGTH=182	Eukaryota	Streptophyta	Brassicales	Brassicaceae	Arabidopsis	Arabidopsis thaliana	1	33.5	41	0.081	1	21	182	6.26	1	41	1.0595	1	AT2G25060.1	S
<annotation protein_description=123	AT3G04010.1	no	1	Symbols: O-Glycosyl hydrolases family 17 protein chr3:1036879-1039263 REVERSE LENGTH=491	Eukaryota	Streptophyta	Brassicales	Brassicaceae	Arabidopsis	Arabidopsis thaliana	1	16.5	48	0.088	1	52	491	7.51	1	48	1.0339	1	AT3G04010.1	S
<annotation protein_description=274	AT5G48540.1	no	1	Symbols: receptor-like protein kinase-related family protein chr5:19669096-19669887 REVERSE LENGTH=263	Eukaryota	Streptophyta	Brassicales	Brassicaceae	Arabidopsis	Arabidopsis thaliana	1	19	72	0.155	1	36	263	11.34	1	72	1.0271	1	AT5G48540.1	S
<annotation protein_description=226	AT5G04885.1	no	1	Symbols: Glycosyl hydrolase family protein chr5:1423369-1426628 FORWARD LENGTH=665	Eukaryota	Streptophyta	Brassicales	Brassicaceae	Arabidopsis	Arabidopsis thaliana	1	20.5	89	0.17	1	82	665	14.53	1	89	0.9908	1	AT5G04885.1	S
<annotation protein_description=4	AT1G03870.1	no	1	Symbols: FLA9 FASCICLIN-like arabinoogalactan 9 chr1:982625-983368 REVERSE LENGTH=247	Eukaryota	Streptophyta	Brassicales	Brassicaceae	Arabidopsis	Arabidopsis thaliana	1	19.4	34	0.123	1	36	247	5.6	1	34	0.9821	1	AT1G03870.1	S
<annotation protein_description=194	AT4G12730.1	no	1	Symbols: FLA2 FASCICLIN-like arabinogalactan 2 chr4:7491598-7492809 REVERSE LENGTH=403	Eukaryota	Streptophyta	Brassicales	Brassicaceae	Arabidopsis	Arabidopsis thaliana	1	15.1	68	0.138	1	47	403	11.24	1	68	0.9786	1	AT4G12730.1	S
<annotation protein_description=72	AT2G02990.1	no	1	Symbols: RNS1, ATRNS1 ribonuclease 1 chr2:873714-874667 FORWARD LENGTH=230	Eukaryota	Streptophyta	Brassicales	Brassicaceae	Arabidopsis	Arabidopsis thaliana	1	42.6	28	0.053	1	23	230	4.92	1	28	0.9206	1	AT2G02990.1	S
<annotation protein_description=73	AT2G04690.1	no	1	Symbols: Pyridoxamine 5'-phosphate oxidase family protein chr2:1644628-1646179 FORWARD LENGTH=210	Eukaryota	Streptophyta	Brassicales	Brassicaceae	Arabidopsis	Arabidopsis thaliana	1	36	39	0.087	1	34	210	6.87	1	39	0.9183	2	AT2G04690.1,AT2G04690.2	S
<annotation protein_description=73	AT2G04690.2	no	1	Symbols: Pyridoxamine 5'-phosphate oxidase family protein chr2:1644628-1646035 FORWARD LENGTH=203	Eukaryota	Streptophyta	Brassicales	Brassicaceae	Arabidopsis	Arabidopsis thaliana	1	36	39	0.087	1	32	203	6.87	1	39	0.9183	2	AT2G04690.1,AT2G04690.2	S
<annotation protein_description=321	AT1G21750.1	13	1	Symbols: ATPDIL1-1, ATPDI5, PDI5, PDIL1-1 PDI-like 1-1 chr1:7645767-7648514 FORWARD LENGTH=501	Eukaryota	Streptophyta	Brassicales	Brassicaceae	Arabidopsis	Arabidopsis thaliana	1	48.5	164	0.376	1	44	501	29.34	1	164	0.9042	1	AT1G21750.1	S
<annotation protein_description=36	AT1G33610.1	no	1	Symbols: Leucine-rich repeat (LRR) family protein chr1:12188910-12190346 FORWARD LENGTH=478	Eukaryota	Streptophyta	Brassicales	Brassicaceae	Arabidopsis	Arabidopsis thaliana	1	18.8	78	0.14	1	99	478	14.77	1	78	0.8543	1	AT1G33610.1	S
<annotation protein_description=51	AT1G56340.1	no	1	Symbols: CRT1, CRT1a, AtCRT1a calreticulin 1a chr1:21090059-21092630 REVERSE LENGTH=425	Eukaryota	Streptophyta	Brassicales	Brassicaceae	Arabidopsis	Arabidopsis thaliana	1	31.8	89	0.131	1	27	425	17.21	1	89	0.8365	2	AT1G56340.1,AT1G56340.2	S
<annotation protein_description=51	AT1G56340.2	no	1	Symbols: CRT1, CRT1a, AtCRT1a calreticulin 1a chr1:21090022-21092630 REVERSE LENGTH=424	Eukaryota	Streptophyta	Brassicales	Brassicaceae	Arabidopsis	Arabidopsis thaliana	1	31.8	89	0.131	1	35	424	17.21	1	89	0.8365	2	AT1G56340.1,AT1G56340.2	S
<annotation protein_description=114	AT2G45220.1	no	1	Symbols: Plant invertase/pectin methylesterase inhibitor superfamily chr2:18644281-18646394 REVERSE LENGTH=511	Eukaryota	Streptophyta	Brassicales	Brassicaceae	Arabidopsis	Arabidopsis thaliana	1	14.5	80	0.172	1	66	511	15.82	1	80	0.818	1	AT2G45220.1	S
<annotation protein_description=271	AT5G46960.1	no	1	Symbols: Plant invertase/pectin methylesterase inhibitor superfamily protein chr5:19062220-19062744 REVERSE LENGTH=174	Eukaryota	Streptophyta	Brassicales	Brassicaceae	Arabidopsis	Arabidopsis thaliana	1	34.5	37	0.076	1	25	174	7.33	1	37	0.8165	1	AT5G46960.1	S
<annotation protein_description=272	AT5G47550.1	no	1	Symbols: Cystatin/monellin superfamily protein chr5:19286596-19286964 REVERSE LENGTH=122	Eukaryota	Streptophyta	Brassicales	Brassicaceae	Arabidopsis	Arabidopsis thaliana	1	41	27	0.058	1	18	122	5.37	1	27	0.8133	1	AT5G47550.1	S
<annotation protein_description=131	AT3G13560.1	no	1	Symbols: O-Glycosyl hydrolases family 17 protein chr3:4425484-4427284 REVERSE LENGTH=505	Eukaryota	Streptophyta	Brassicales	Brassicaceae	Arabidopsis	Arabidopsis thaliana	1	9.5	35	0.067	0.996	64	505	7.12	1	35	0.7952	3	AT3G13560.3,AT3G13560.2,AT3G13560.1	S
<annotation protein_description=131	AT3G13560.2	no	1	Symbols: O-Glycosyl hydrolases family 17 protein chr3:4425484-4427284 REVERSE LENGTH=505	Eukaryota	Streptophyta	Brassicales	Brassicaceae	Arabidopsis	Arabidopsis thaliana	1	9.5	35	0.067	0.996	64	505	7.12	1	35	0.7952	3	AT3G13560.3,AT3G13560.2,AT3G13560.1	S
<annotation protein_description=131	AT3G13560.3	no	1	Symbols: O-Glycosyl hydrolases family 17 protein chr3:4425484-4427284 REVERSE LENGTH=505	Eukaryota	Streptophyta	Brassicales	Brassicaceae	Arabidopsis	Arabidopsis thaliana	1	9.5	35	0.067	0.996	64	505	7.12	1	35	0.7952	3	AT3G13560.3,AT3G13560.2,AT3G13560.1	S
<annotation protein_description=219	AT4G36945.1	no	1	Symbols: PLC-like phosphodiesterases superfamily protein chr4:17420098-17422047 REVERSE LENGTH=408	Eukaryota	Streptophyta	Brassicales	Brassicaceae	Arabidopsis	Arabidopsis thaliana	1	17.9	47	0.099	1	47	408	9.6	1	47	0.792	1	AT4G36945.1	S
<annotation protein_description=366	AT2G28470.1	58	1	Symbols: BGAL8 beta-galactosidase 8 chr2:12169047-12173164 REVERSE LENGTH=852	Eukaryota	Streptophyta	Brassicales	Brassicaceae	Arabidopsis	Arabidopsis thaliana	1	25.3	109	0.203	1	95	852	22.91	1	109	0.7696	2	AT2G28470.2,AT2G28470.1	S
<annotation protein_description=366	AT2G28470.2	58	1	Symbols: BGAL8 beta-galactosidase 8 chr2:12169047-12173146 REVERSE LENGTH=846	Eukaryota	Streptophyta	Brassicales	Brassicaceae	Arabidopsis	Arabidopsis thaliana	1	25.3	109	0.203	1	95	846	22.91	1	109	0.7696	2	AT2G28470.2,AT2G28470.1	S
<annotation protein_description=210	AT4G30270.1	no	1	Symbols: MERI5B, MERI-5, XTH24, SEN4 xyloglucan endotransglucosylase/hydrolase 24 chr4:14819445-14820448 REVERSE LENGTH=269	Eukaryota	Streptophyta	Brassicales	Brassicaceae	Arabidopsis	Arabidopsis thaliana	1	29.4	48	0.104	1	29	269	10.1	1	48	0.7688	1	AT4G30270.1	S
<annotation protein_description=71	AT2G01820.1	no	1	Symbols: Leucine-rich repeat protein kinase family protein chr2:357664-360681 REVERSE LENGTH=943	Eukaryota	Streptophyta	Brassicales	Brassicaceae	Arabidopsis	Arabidopsis thaliana	1	12.1	136	0.292	1	144	943	28.64	1	136	0.7681	1	AT2G01820.1	S
<annotation protein_description=10	AT1G09210.1	no	1	Symbols: CRT1b, AtCRT1b calreticulin 1b chr1:2973217-2976655 REVERSE LENGTH=424	Eukaryota	Streptophyta	Brassicales	Brassicaceae	Arabidopsis	Arabidopsis thaliana	1	32.8	89	0.128	1	30	424	19.37	1	89	0.7433	1	AT1G09210.1	S
<annotation protein_description=433	AT5G11420.1	125	1	Symbols: Protein of unknown function, DUF642 chr5:3644655-3646991 FORWARD LENGTH=366	Eukaryota	Streptophyta	Brassicales	Brassicaceae	Arabidopsis	Arabidopsis thaliana	1	18.3	40	0.077	1	43	366	8.79	1	40	0.7361	1	AT5G11420.1	S
<annotation protein_description=284	AT5G55730.1	no	1	Symbols: FLA1 FASCICLIN-like arabinogalactan 1 chr5:22558375-22560392 REVERSE LENGTH=424	Eukaryota	Streptophyta	Brassicales	Brassicaceae	Arabidopsis	Arabidopsis thaliana	1	22.4	62	0.143	1	54	424	13.85	1	62	0.7241	2	AT5G55730.1,AT5G55730.2	S
<annotation protein_description=284	AT5G55730.2	no	1	Symbols: FLA1 FASCICLIN-like arabinogalactan 1 chr5:22558375-22560392 REVERSE LENGTH=424	Eukaryota	Streptophyta	Brassicales	Brassicaceae	Arabidopsis	Arabidopsis thaliana	1	22.4	62	0.143	1	54	424	13.85	1	62	0.7241	2	AT5G55730.1,AT5G55730.2	S
<annotation protein_description=262	AT5G41670.1	no	1	Symbols: 6-phosphogluconate dehydrogenase family protein chr5:16665647-16667110 REVERSE LENGTH=487	Eukaryota	Streptophyta	Brassicales	Brassicaceae	Arabidopsis	Arabidopsis thaliana	1	48	86	0.165	1	76	487	19.77	1	86	0.7037	2	AT5G41670.2,AT5G41670.1	S
<annotation protein_description=262	AT5G41670.2	no	1	Symbols: 6-phosphogluconate dehydrogenase family protein chr5:16665647-16667110 REVERSE LENGTH=487	Eukaryota	Streptophyta	Brassicales	Brassicaceae	Arabidopsis	Arabidopsis thaliana	1	48	86	0.165	1	76	487	19.77	1	86	0.7037	2	AT5G41670.2,AT5G41670.1	S
<annotation protein_description=380	AT3G15356.1	72	1	Symbols: Legume lectin family protein chr3:5174603-5175418 REVERSE LENGTH=271	Eukaryota	Streptophyta	Brassicales	Brassicaceae	Arabidopsis	Arabidopsis thaliana	1	43.5	41	0.071	1	32	271	9.56	1	41	0.6937	1	AT3G15356.1	S
<annotation protein_description=328	AT1G33590.1	20	1	Symbols: Leucine-rich repeat (LRR) family protein chr1:12177788-12179221 FORWARD LENGTH=477	Eukaryota	Streptophyta	Brassicales	Brassicaceae	Arabidopsis	Arabidopsis thaliana	1	36.1	70	0.111	1	86	477	16.64	1	70	0.6805	1	AT1G33590.1	S
<annotation protein_description=254	AT5G25090.1	no	1	Symbols: ENODL13, AtENODL13 early nodulin-like protein 13 chr5:8647117-8647755 REVERSE LENGTH=186	Eukaryota	Streptophyta	Brassicales	Brassicaceae	Arabidopsis	Arabidopsis thaliana	1	23.1	29	0.064	1	25	186	6.92	1	29	0.6779	1	AT5G25090.1	S
<annotation protein_description=453	AT5G55180.1	145	1	Symbols: O-Glycosyl hydrolases family 17 protein chr5:22388834-22390550 FORWARD LENGTH=460	Eukaryota	Streptophyta	Brassicales	Brassicaceae	Arabidopsis	Arabidopsis thaliana	1	26.5	55	0.107	1	48	460	13.43	1	55	0.6625	2	AT5G55180.2,AT5G55180.1	S
<annotation protein_description=453	AT5G55180.2	145	1	Symbols: O-Glycosyl hydrolases family 17 protein chr5:22388834-22390561 FORWARD LENGTH=465	Eukaryota	Streptophyta	Brassicales	Brassicaceae	Arabidopsis	Arabidopsis thaliana	1	26.5	55	0.107	1	51	465	13.43	1	55	0.6625	2	AT5G55180.2,AT5G55180.1	S
<annotation protein_description=340	AT1G64760.1	32	1	Symbols: O-Glycosyl hydrolases family 17 protein chr1:24054220-24056194 REVERSE LENGTH=481	Eukaryota	Streptophyta	Brassicales	Brassicaceae	Arabidopsis	Arabidopsis thaliana	1	22.2	33	0.068	1	52	481	8.11	1	33	0.6582	2	AT1G64760.2,AT1G64760.1	S
<annotation protein_description=340	AT1G64760.2	32	1	Symbols: O-Glycosyl hydrolases family 17 protein chr1:24054220-24056194 REVERSE LENGTH=481	Eukaryota	Streptophyta	Brassicales	Brassicaceae	Arabidopsis	Arabidopsis thaliana	1	22.2	33	0.068	1	52	481	8.11	1	33	0.6582	2	AT1G64760.2,AT1G64760.1	S
<annotation protein_description=53	AT1G64190.1	no	1	Symbols: 6-phosphogluconate dehydrogenase family protein chr1:23825549-23827012 REVERSE LENGTH=487	Eukaryota	Streptophyta	Brassicales	Brassicaceae	Arabidopsis	Arabidopsis thaliana	1	44.6	69	0.121	1	75	487	17.3	1	69	0.6452	1	AT1G64190.1	S
<annotation protein_description=200	AT4G19810.1	no	1	Symbols: Glycosyl hydrolase family protein with chitinase insertion domain chr4:10764151-10765753 REVERSE LENGTH=379	Eukaryota	Streptophyta	Brassicales	Brassicaceae	Arabidopsis	Arabidopsis thaliana	1	23.7	32	0.071	1	42	379	8.03	1	32	0.6446	1	AT4G19810.1	S
<annotation protein_description=201	AT4G20840.1	no	1	Symbols: FAD-binding Berberine family protein chr4:11157916-11159535 FORWARD LENGTH=539	Eukaryota	Streptophyta	Brassicales	Brassicaceae	Arabidopsis	Arabidopsis thaliana	1	34.1	90	0.202	1	65	539	22.8	1	90	0.6385	1	AT4G20840.1	S
<annotation protein_description=410	AT4G20860.1	102	1	Symbols: FAD-binding Berberine family protein chr4:11172726-11174318 FORWARD LENGTH=530	Eukaryota	Streptophyta	Brassicales	Brassicaceae	Arabidopsis	Arabidopsis thaliana	1	29.1	90	0.191	1	84	530	23.71	1	90	0.614	1	AT4G20860.1	S
<annotation protein_description=121	AT3G02740.1	no	1	Symbols: Eukaryotic aspartyl protease family protein chr3:590561-593089 FORWARD LENGTH=488	Eukaryota	Streptophyta	Brassicales	Brassicaceae	Arabidopsis	Arabidopsis thaliana	1	11.5	38	0.074	1	67	488	10.11	1	38	0.608	1	AT3G02740.1	S
<annotation protein_description=443	AT5G25980.2	135	1	Symbols: TGG2, BGLU37 glucoside glucohydrolase 2 chr5:9072730-9075477 FORWARD LENGTH=547	Eukaryota	Streptophyta	Brassicales	Brassicaceae	Arabidopsis	Arabidopsis thaliana	1	28.2	68	0.225	1	83	547	18.97	1	68	0.5798	1	AT5G25980.2	S
<annotation protein_description=98	AT2G30870.1	no	1	Symbols: ATGSTF10, ERD13, ATGSTF4, GSTF10 glutathione S-transferase PHI 10 chr2:13141490-13142392 FORWARD LENGTH=215	Eukaryota	Streptophyta	Brassicales	Brassicaceae	Arabidopsis	Arabidopsis thaliana	1	41.4	32	0.057	1	32	215	9.33	1	32	0.5548	1	AT2G30870.1	S
<annotation protein_description=395	AT3G54600.1	87	1	Symbols: Class I glutamine amidotransferase-like superfamily protein chr3:20211048-20212876 FORWARD LENGTH=399	Eukaryota	Streptophyta	Brassicales	Brassicaceae	Arabidopsis	Arabidopsis thaliana	1	10	23	0.042	1	53	399	7.07	1	23	0.5262	1	AT3G54600.1	S
<annotation protein_description=54	AT1G66250.1	no	1	Symbols: O-Glycosyl hydrolases family 17 protein chr1:24693063-24695416 FORWARD LENGTH=505	Eukaryota	Streptophyta	Brassicales	Brassicaceae	Arabidopsis	Arabidopsis thaliana	1	11.3	28	0.06	0.999	67	505	8.75	1	28	0.5176	1	AT1G66250.1	S
<annotation protein_description=193	AT4G12420.1	no	1	Symbols: SKU5 Cupredoxin superfamily protein chr4:7349941-7352868 REVERSE LENGTH=587	Eukaryota	Streptophyta	Brassicales	Brassicaceae	Arabidopsis	Arabidopsis thaliana	1	22	61	0.129	1	70	587	19.12	1	61	0.5161	2	AT4G12420.2,AT4G12420.1	S
<annotation protein_description=193	AT4G12420.2	no	1	Symbols: SKU5 Cupredoxin superfamily protein chr4:7349941-7352868 REVERSE LENGTH=587	Eukaryota	Streptophyta	Brassicales	Brassicaceae	Arabidopsis	Arabidopsis thaliana	1	22	61	0.129	1	70	587	19.12	1	61	0.5161	2	AT4G12420.2,AT4G12420.1	S
<annotation protein_description=165	AT3G51330.1	no	1	Symbols: Eukaryotic aspartyl protease family protein chr3:19053480-19056152 REVERSE LENGTH=529	Eukaryota	Streptophyta	Brassicales	Brassicaceae	Arabidopsis	Arabidopsis thaliana	1	10.2	40	0.083	1	90	529	12.56	1	40	0.5151	1	AT3G51330.1	S
<annotation protein_description=327	AT1G32940.1	19	1	Symbols: ATSBT3.5, SBT3.5 Subtilase family protein chr1:11937634-11940856 FORWARD LENGTH=774	Eukaryota	Streptophyta	Brassicales	Brassicaceae	Arabidopsis	Arabidopsis thaliana	1	15.5	62	0.115	1	94	774	20.08	1	62	0.4994	1	AT1G32940.1	S
<annotation protein_description=435	AT5G13980.1	127	1	Symbols: Glycosyl hydrolase family 38 protein chr5:4508626-4514334 FORWARD LENGTH=1024	Eukaryota	Streptophyta	Brassicales	Brassicaceae	Arabidopsis	Arabidopsis thaliana	1	23.8	88	0.174	1	134	1024	30.83	1	88	0.4617	2	AT5G13980.2,AT5G13980.1	S
<annotation protein_description=435	AT5G13980.2	127	1	Symbols: Glycosyl hydrolase family 38 protein chr5:4508626-4514334 FORWARD LENGTH=1024	Eukaryota	Streptophyta	Brassicales	Brassicaceae	Arabidopsis	Arabidopsis thaliana	1	23.8	88	0.174	1	134	1024	30.83	1	88	0.4617	2	AT5G13980.2,AT5G13980.1	S
<annotation protein_description=449	AT5G45280.2	141	1	Symbols: Pectinacetylesterase family protein chr5:18346862-18349488 FORWARD LENGTH=391	Eukaryota	Streptophyta	Brassicales	Brassicaceae	Arabidopsis	Arabidopsis thaliana	1	27.1	35	0.069	1	36	391	12.62	1	35	0.4486	1	AT5G45280.2	S
<annotation protein_description=270	AT5G46950.1	no	1	Symbols: Plant invertase/pectin methylesterase inhibitor superfamily protein chr5:19059565-19060089 REVERSE LENGTH=174	Eukaryota	Streptophyta	Brassicales	Brassicaceae	Arabidopsis	Arabidopsis thaliana	1	33.9	22	0.055	1	23	174	7.97	1	22	0.4465	1	AT5G46950.1	S
<annotation protein_description=428	AT4G39730.1	120	1	Symbols: Lipase/lipooxygenase, PLAT/LH2 family protein chr4:18432950-18433581 FORWARD LENGTH=181	Eukaryota	Streptophyta	Brassicales	Brassicaceae	Arabidopsis	Arabidopsis thaliana	1	17.1	9	0.019	0.999	27	181	3.38	1	9	0.4307	1	AT4G39730.1	S
<annotation protein_description=321	AT1G77510.1	13	1	Symbols: ATPDIL1-2, PDI6, ATPDI6, PDIL1-2 PDI-like 1-2 chr1:29126742-29129433 FORWARD LENGTH=508	Eukaryota	Streptophyta	Brassicales	Brassicaceae	Arabidopsis	Arabidopsis thaliana	1	43.3	69	0.169	1	45	508	25.92	1	69	0.4306	1	AT1G77510.1	S
<annotation protein_description=369	AT2G34790.1	61	1	Symbols: MEE23, EDA28 FAD-binding Berberine family protein chr2:14673998-14677237 REVERSE LENGTH=532	Eukaryota	Streptophyta	Brassicales	Brassicaceae	Arabidopsis	Arabidopsis thaliana	1	37.2	56	0.115	1	73	532	21.58	1	56	0.4197	1	AT2G34790.1	S
<annotation protein_description=337	AT1G56130.1	29	1	Symbols: Leucine-rich repeat transmembrane protein kinase chr1:20994931-21000887 REVERSE LENGTH=1032	Eukaryota	Streptophyta	Brassicales	Brassicaceae	Arabidopsis	Arabidopsis thaliana	1	3.5	77	0.126	0.999	173	1032	30.24	1	77	0.4119	1	AT1G56130.1	S
<annotation protein_description=356	AT2G01630.1	48	1	Symbols: O-Glycosyl hydrolases family 17 protein chr2:279541-281955 REVERSE LENGTH=501	Eukaryota	Streptophyta	Brassicales	Brassicaceae	Arabidopsis	Arabidopsis thaliana	1	9.8	19	0.043	0.915	62	501	7.51	1	19	0.4092	1	AT2G01630.1	S
<annotation protein_description=266	AT5G42720.1	no	1	Symbols: Glycosyl hydrolase family 17 protein chr5:17130535-17132763 FORWARD LENGTH=438	Eukaryota	Streptophyta	Brassicales	Brassicaceae	Arabidopsis	Arabidopsis thaliana	1	22.8	28	0.056	1	62	438	11.21	1	28	0.404	1	AT5G42720.1	S
<annotation protein_description=545	AT1G77630.1	no	0.9858	Symbols: Peptidoglycan-binding LysM domain-containing protein chr1:29173726-29175387 FORWARD LENGTH=423	Eukaryota	Streptophyta	Brassicales	Brassicaceae	Arabidopsis	Arabidopsis thaliana	0.9858	6.9	12	0.024	0.05	53	423	4.78	0.9858	12	0.4003	1	AT1G77630.1	S
<annotation protein_description=398	AT4G02330.1	90	1	Symbols: ATPMEPCRB Plant invertase/pectin methylesterase inhibitor superfamily chr4:1032479-1034928 FORWARD LENGTH=573	Eukaryota	Streptophyta	Brassicales	Brassicaceae	Arabidopsis	Arabidopsis thaliana	1	4	22	0.05	0.877	74	573	8.95	1	22	0.3976	1	AT4G02330.1	S
<annotation protein_description=322	AT1G21880.2	14	1	Symbols: LYM1 lysm domain GPI-anchored protein 1 precursor chr1:7680689-7682526 FORWARD LENGTH=416	Eukaryota	Streptophyta	Brassicales	Brassicaceae	Arabidopsis	Arabidopsis thaliana	1	7	10	0.019	0.983	54	416	4.08	1	10	0.3965	1	AT1G21880.2	S
<annotation protein_description=137	AT3G16850.1	no	1	Symbols: Pectin lyase-like superfamily protein chr3:5748692-5750981 FORWARD LENGTH=455	Eukaryota	Streptophyta	Brassicales	Brassicaceae	Arabidopsis	Arabidopsis thaliana	1	15.6	16	0.028	1	55	455	6.72	1	16	0.3851	1	AT3G16850.1	S
<annotation protein_description=326	AT1G30720.1	18	1	Symbols: FAD-binding Berberine family protein chr1:10898197-10899780 FORWARD LENGTH=527	Eukaryota	Streptophyta	Brassicales	Brassicaceae	Arabidopsis	Arabidopsis thaliana	1	18.6	38	0.052	1	82	527	16.59	1	38	0.3705	1	AT1G30720.1	S
<annotation protein_description=624	AT4G12880.1	no	0.8986	Symbols: ENODL19, AtENODL19 early nodulin-like protein 19 chr4:7544572-7545226 REVERSE LENGTH=141	Eukaryota	Streptophyta	Brassicales	Brassicaceae	Arabidopsis	Arabidopsis thaliana	0.8986	9.7	11	0.021	0.018	21	141	4.43	0.8986	11	0.3609	2	AT4G12880.1,AT4G12880.2	S
<annotation protein_description=320	AT1G21720.1	12	1	Symbols: PBC1 proteasome beta subunit C1 chr1:7626394-7628070 FORWARD LENGTH=204	Eukaryota	Streptophyta	Brassicales	Brassicaceae	Arabidopsis	Arabidopsis thaliana	1	32.8	10	0.022	1	31	204	4.53	1	10	0.3571	1	AT1G21720.1	S
<annotation protein_description=95	AT2G28100.1	no	1	Symbols: ATFUC1, FUC1 alpha-L-fucosidase 1 chr2:11974803-11976489 FORWARD LENGTH=506	Eukaryota	Streptophyta	Brassicales	Brassicaceae	Arabidopsis	Arabidopsis thaliana	1	14.8	36	0.077	1	71	506	17.72	1	36	0.3286	1	AT2G28100.1	S
<annotation protein_description=353	AT1G78850.1	45	1	Symbols: D-mannose binding lectin protein with Apple-like carbohydrate-binding domain chr1:29642072-29643397 REVERSE LENGTH=441	Eukaryota	Streptophyta	Brassicales	Brassicaceae	Arabidopsis	Arabidopsis thaliana	1	25.9	33	0.064	1	56	441	16.5	1	33	0.3235	1	AT1G78850.1	S
<annotation protein_description=249	AT5G19890.1	no	1	Symbols: Peroxidase superfamily protein chr5:6724372-6725877 REVERSE LENGTH=328	Eukaryota	Streptophyta	Brassicales	Brassicaceae	Arabidopsis	Arabidopsis thaliana	1	20.1	18	0.024	1	53	328	9.08	1	18	0.3206	1	AT5G19890.1	S
<annotation protein_description=46	AT1G51800.1	no	1	Symbols: Leucine-rich repeat protein kinase family protein chr1:19214203-19217833 FORWARD LENGTH=894	Eukaryota	Streptophyta	Brassicales	Brassicaceae	Arabidopsis	Arabidopsis thaliana	1	6	45	0.094	1	134	894	23.93	1	45	0.3042	1	AT1G51800.1	S
<annotation protein_description=119	AT3G02360.1	no	1	Symbols: 6-phosphogluconate dehydrogenase family protein chr3:482498-483958 FORWARD LENGTH=486	Eukaryota	Streptophyta	Brassicales	Brassicaceae	Arabidopsis	Arabidopsis thaliana	1	33.3	41	0.104	1	64	486	22.59	1	41	0.2936	2	AT3G02360.2,AT3G02360.1	S
<annotation protein_description=119	AT3G02360.2	no	1	Symbols: 6-phosphogluconate dehydrogenase family protein chr3:482498-483958 FORWARD LENGTH=486	Eukaryota	Streptophyta	Brassicales	Brassicaceae	Arabidopsis	Arabidopsis thaliana	1	33.3	41	0.104	1	64	486	22.59	1	41	0.2936	2	AT3G02360.2,AT3G02360.1	S
<annotation protein_description=161	AT3G49110.1	no	1	Symbols: PRX33, PRXCA, ATPRX33, ATPCA peroxidase CA chr3:18200713-18202891 FORWARD LENGTH=354	Eukaryota	Streptophyta	Brassicales	Brassicaceae	Arabidopsis	Arabidopsis thaliana	1	19.8	13	0.182	1	58	354	8.04	1	13	0.2615	1	AT3G49110.1	S
<annotation protein_description=230	AT5G08260.1	no	1	Symbols: scpl35 serine carboxypeptidase-like 35 chr5:2657236-2661272 FORWARD LENGTH=480	Eukaryota	Streptophyta	Brassicales	Brassicaceae	Arabidopsis	Arabidopsis thaliana	1	15.2	20	0.044	1	57	480	12.37	1	20	0.2615	1	AT5G08260.1	S
<annotation protein_description=280	AT5G53870.1	no	1	Symbols: ENODL1, AtENODL1 early nodulin-like protein 1 chr5:21870033-21871228 REVERSE LENGTH=370	Eukaryota	Streptophyta	Brassicales	Brassicaceae	Arabidopsis	Arabidopsis thaliana	1	13	12	0.027	1	20	370	7.49	1	12	0.2591	1	AT5G53870.1	S
<annotation protein_description=253	AT5G23870.1	no	1	Symbols: Pectinacetylesterase family protein chr5:8046309-8049999 REVERSE LENGTH=415	Eukaryota	Streptophyta	Brassicales	Brassicaceae	Arabidopsis	Arabidopsis thaliana	1	13.7	17	0.034	1	65	415	10.66	1	17	0.2579	3	AT5G23870.1,AT5G23870.3,AT5G23870.2	S
<annotation protein_description=253	AT5G23870.2	no	1	Symbols: Pectinacetylesterase family protein chr5:8045958-8049999 REVERSE LENGTH=436	Eukaryota	Streptophyta	Brassicales	Brassicaceae	Arabidopsis	Arabidopsis thaliana	1	13.7	17	0.034	1	69	436	10.66	1	17	0.2579	3	AT5G23870.1,AT5G23870.3,AT5G23870.2	S
<annotation protein_description=253	AT5G23870.3	no	1	Symbols: Pectinacetylesterase family protein chr5:8046060-8049999 REVERSE LENGTH=451	Eukaryota	Streptophyta	Brassicales	Brassicaceae	Arabidopsis	Arabidopsis thaliana	1	13.7	17	0.034	1	70	451	10.66	1	17	0.2579	3	AT5G23870.1,AT5G23870.3,AT5G23870.2	S
<annotation protein_description=166	AT3G51550.1	no	1	Symbols: FER Malectin/receptor-like protein kinase family protein chr3:19117877-19120564 REVERSE LENGTH=895	Eukaryota	Streptophyta	Brassicales	Brassicaceae	Arabidopsis	Arabidopsis thaliana	1	7.8	39	0.086	1	111	895	24.9	1	39	0.2533	1	AT3G51550.1	S
<annotation protein_description=370	AT2G38380.1	62	1	Symbols: Peroxidase superfamily protein chr2:16076443-16078314 FORWARD LENGTH=349	Eukaryota	Streptophyta	Brassicales	Brassicaceae	Arabidopsis	Arabidopsis thaliana	1	11.2	10	0.019	1	60	349	6.75	1	10	0.2396	1	AT2G38380.1	S
<annotation protein_description=330	AT1G51805.1	22	1	Symbols: Leucine-rich repeat protein kinase family protein chr1:19221187-19225590 REVERSE LENGTH=884	Eukaryota	Streptophyta	Brassicales	Brassicaceae	Arabidopsis	Arabidopsis thaliana	1	9	36	0.073	1	128	884	24.54	1	36	0.2373	1	AT1G51805.1	S
<annotation protein_description=486	AT3G55260.1	no	0.9996	Symbols: HEXO1, ATHEX2 beta-hexosaminidase 1 chr3:20489317-20492858 FORWARD LENGTH=541	Eukaryota	Streptophyta	Brassicales	Brassicaceae	Arabidopsis	Arabidopsis thaliana	0.9996	5.5	22	0.046	0.158	79	541	15.36	0.9996	22	0.2316	1	AT3G55260.1	S
<annotation protein_description=330	AT5G59680.1	22	1	Symbols: Leucine-rich repeat protein kinase family protein chr5:24046792-24050801 FORWARD LENGTH=887	Eukaryota	Streptophyta	Brassicales	Brassicaceae	Arabidopsis	Arabidopsis thaliana	1	14.2	34	0.062	1	142	887	23.76	1	34	0.2314	1	AT5G59680.1	S
<annotation protein_description=405	AT4G15210.1	97	1	Symbols: ATBETA-AMY, AT-BETA-AMY, RAM1, BMY1, BAM5 beta-amylase 5 chr4:8666734-8669357 REVERSE LENGTH=498	Eukaryota	Streptophyta	Brassicales	Brassicaceae	Arabidopsis	Arabidopsis thaliana	1	23.9	21	0.046	1	60	498	15.19	1	21	0.2236	1	AT4G15210.1	S
<annotation protein_description=501	AT3G07320.1	no	0.9989	Symbols: O-Glycosyl hydrolases family 17 protein chr3:2332324-2333925 REVERSE LENGTH=460	Eukaryota	Streptophyta	Brassicales	Brassicaceae	Arabidopsis	Arabidopsis thaliana	0.9989	11.5	15	0.024	0.928	65	460	10.89	0.9989	15	0.2225	1	AT3G07320.1	S
<annotation protein_description=360	AT2G15130.1	52	1	Symbols: Plant basic secretory protein (BSP) family protein chr2:6565154-6565831 FORWARD LENGTH=225	Eukaryota	Streptophyta	Brassicales	Brassicaceae	Arabidopsis	Arabidopsis thaliana	1	49.3	11	0.227	1	32	225	8.15	1	11	0.2183	1	AT2G15130.1	S
<annotation protein_description=283	AT5G55480.1	no	1	Symbols: SVL1 SHV3-like 1 chr5:22474277-22477819 FORWARD LENGTH=766	Eukaryota	Streptophyta	Brassicales	Brassicaceae	Arabidopsis	Arabidopsis thaliana	1	13.3	30	0.066	1	107	766	23.53	1	30	0.2062	1	AT5G55480.1	S
<annotation protein_description=15	AT1G11820.1	no	1	Symbols: O-Glycosyl hydrolases family 17 protein chr1:3991259-3993327 REVERSE LENGTH=384	Eukaryota	Streptophyta	Brassicales	Brassicaceae	Arabidopsis	Arabidopsis thaliana	1	13.5	9	0.018	0.982	51	384	7.16	1	9	0.2033	2	AT1G11820.2,AT1G11820.1	S
<annotation protein_description=15	AT1G11820.2	no	1	Symbols: O-Glycosyl hydrolases family 17 protein chr1:3991144-3993327 REVERSE LENGTH=511	Eukaryota	Streptophyta	Brassicales	Brassicaceae	Arabidopsis	Arabidopsis thaliana	1	13.5	9	0.018	0.982	60	511	7.16	1	9	0.2033	2	AT1G11820.2,AT1G11820.1	S
<annotation protein_description=14	AT1G10370.1	no	1	Symbols: GST30, ATGSTU17, GST30B, ERD9 Glutathione S-transferase family protein chr1:3397274-3398273 REVERSE LENGTH=227	Eukaryota	Streptophyta	Brassicales	Brassicaceae	Arabidopsis	Arabidopsis thaliana	1	14.5	8	0.018	0.998	28	227	6.62	1	8	0.1954	1	AT1G10370.1	S
<annotation protein_description=290	AT5G59670.1	no	1	Symbols: Leucine-rich repeat protein kinase family protein chr5:24041538-24045478 FORWARD LENGTH=868	Eukaryota	Streptophyta	Brassicales	Brassicaceae	Arabidopsis	Arabidopsis thaliana	1	3.1	29	0.062	0.094	141	868	24.11	1	29	0.1945	1	AT5G59670.1	S
<annotation protein_description=6	AT1G05840.1	no	1	Symbols: Eukaryotic aspartyl protease family protein chr1:1762843-1766150 REVERSE LENGTH=485	Eukaryota	Streptophyta	Brassicales	Brassicaceae	Arabidopsis	Arabidopsis thaliana	1	8.5	14	0.025	0.972	71	485	11.66	1	14	0.1942	1	AT1G05840.1	S
<annotation protein_description=132	AT3G14067.1	no	1	Symbols: Subtilase family protein chr3:4658421-4660754 REVERSE LENGTH=777	Eukaryota	Streptophyta	Brassicales	Brassicaceae	Arabidopsis	Arabidopsis thaliana	1	7.2	22	0.047	0.992	86	777	18.57	1	22	0.1916	1	AT3G14067.1	S
<annotation protein_description=41	AT1G47128.1	no	1	Symbols: RD21, RD21A Granulin repeat cysteine protease family protein chr1:17283139-17285609 REVERSE LENGTH=462	Eukaryota	Streptophyta	Brassicales	Brassicaceae	Arabidopsis	Arabidopsis thaliana	1	8.2	16	0.03	0.999	46	462	13.72	1	16	0.1886	1	AT1G47128.1	S
<annotation protein_description=238	AT5G11720.1	no	1	Symbols: Glycosyl hydrolases family 31 protein chr5:3776840-3780025 FORWARD LENGTH=902	Eukaryota	Streptophyta	Brassicales	Brassicaceae	Arabidopsis	Arabidopsis thaliana	1	17	33	0.06	1	128	902	28.81	1	33	0.1852	1	AT5G11720.1	S
<annotation protein_description=535	AT1G24140.1	no	0.9913	Symbols: Matrixin family protein chr1:8536131-8537285 REVERSE LENGTH=384	Eukaryota	Streptophyta	Brassicales	Brassicaceae	Arabidopsis	Arabidopsis thaliana	0.9913	9.4	11	0.013	0.873	54	384	9.62	0.9913	11	0.1833	1	AT1G24140.1	S
<annotation protein_description=26	AT1G21670.1	no	1	Symbols: LOCATED IN: cell wall, plant-type cell wall; EXPRESSED IN: 23 plant structures; EXPRESSED DURING: 14 growth stages; CONTAINS InterPro DOMAIN/s: WD40-like Beta Propeller (InterPro:IPR011659), Six-bladed beta-propeller, TolB-like (InterPro:IPR011042); BEST Arabidopsis thaliana protein match is: DPP6 N-terminal domain-like protein (TAIR:AT1G21680.1); Has 8461 Blast hits to 5060 proteins in …	Eukaryota	Streptophyta	Brassicales	Brassicaceae	Arabidopsis	Arabidopsis thaliana	1	27.9	29	0.053	1	88	703	25.63	1	29	0.183	1	AT1G21670.1	S
<annotation protein_description=401	AT4G12910.1	93	1	Symbols: scpl20 serine carboxypeptidase-like 20 chr4:7550576-7553051 REVERSE LENGTH=497	Eukaryota	Streptophyta	Brassicales	Brassicaceae	Arabidopsis	Arabidopsis thaliana	1	19.1	16	0.031	1	58	497	14.33	1	16	0.1806	1	AT4G12910.1	S
<annotation protein_description=367	AT2G34070.1	59	1	Symbols: TBL37 TRICHOME BIREFRINGENCE-LIKE 37 chr2:14387631-14390160 REVERSE LENGTH=385	Eukaryota	Streptophyta	Brassicales	Brassicaceae	Arabidopsis	Arabidopsis thaliana	1	14.8	10	0.016	1	64	385	9.07	1	10	0.1783	1	AT2G34070.1	S
<annotation protein_description=388	AT3G45970.1	80	1	Symbols: ATEXLA1, EXPL1, ATEXPL1, ATHEXP BETA 2.1, EXLA1 expansin-like A1 chr3:16896238-16897189 FORWARD LENGTH=265	Eukaryota	Streptophyta	Brassicales	Brassicaceae	Arabidopsis	Arabidopsis thaliana	1	21.1	9	0.016	1	24	265	8.26	1	9	0.1762	1	AT3G45970.1	S
<annotation protein_description=236	AT5G10560.1	no	1	Symbols: Glycosyl hydrolase family protein chr5:3336335-3339351 REVERSE LENGTH=792	Eukaryota	Streptophyta	Brassicales	Brassicaceae	Arabidopsis	Arabidopsis thaliana	1	12.2	26	0.055	1	110	792	24.02	1	26	0.1751	1	AT5G10560.1	S
<annotation protein_description=113	AT2G44790.1	no	1	Symbols: UCC2 uclacyanin 2 chr2:18462182-18463232 REVERSE LENGTH=202	Eukaryota	Streptophyta	Brassicales	Brassicaceae	Arabidopsis	Arabidopsis thaliana	1	16.3	4	0.01	0.714	13	202	3.7	1	4	0.1748	1	AT2G44790.1	S
<annotation protein_description=220	AT4G37530.1	no	1	Symbols: Peroxidase superfamily protein chr4:17634786-17636082 FORWARD LENGTH=329	Eukaryota	Streptophyta	Brassicales	Brassicaceae	Arabidopsis	Arabidopsis thaliana	1	17	13	0.025	1	46	329	12.14	1	13	0.1732	2	AT4G37530.2,AT4G37530.1	S
<annotation protein_description=220	AT4G37530.2	no	1	Symbols: Peroxidase superfamily protein chr4:17634786-17636008 FORWARD LENGTH=282	Eukaryota	Streptophyta	Brassicales	Brassicaceae	Arabidopsis	Arabidopsis thaliana	1	17	13	0.025	1	40	282	12.14	1	13	0.1732	2	AT4G37530.2,AT4G37530.1	S
<annotation protein_description=136	AT3G16530.1	no	1	Symbols: Legume lectin family protein chr3:5624586-5625416 REVERSE LENGTH=276	Eukaryota	Streptophyta	Brassicales	Brassicaceae	Arabidopsis	Arabidopsis thaliana	1	31.2	7	0.017	1	32	276	6.65	1	7	0.1702	1	AT3G16530.1	S
<annotation protein_description=533	AT3G22630.1	no	0.9917	Symbols: PBD1, PRCGB 20S proteasome beta subunit D1 chr3:8009709-8010774 REVERSE LENGTH=204	Eukaryota	Streptophyta	Brassicales	Brassicaceae	Arabidopsis	Arabidopsis thaliana	0.9917	19.6	10	0.011	0.995	26	204	9.43	0.9917	10	0.1701	1	AT3G22630.1	S
<annotation protein_description=591	AT5G15350.1	no	0.9588	Symbols: ENODL17, AtENODL17 early nodulin-like protein 17 chr5:4985184-4986154 REVERSE LENGTH=172	Eukaryota	Streptophyta	Brassicales	Brassicaceae	Arabidopsis	Arabidopsis thaliana	0.9588	4.7	5	0.01	0.01	19	172	4.6	0.9588	5	0.1685	1	AT5G15350.1	S
<annotation protein_description=248	AT5G19880.1	no	1	Symbols: Peroxidase superfamily protein chr5:6720578-6722411 REVERSE LENGTH=329	Eukaryota	Streptophyta	Brassicales	Brassicaceae	Arabidopsis	Arabidopsis thaliana	1	24.9	7	0.013	0.997	58	329	6.88	1	7	0.1645	1	AT5G19880.1	S
<annotation protein_description=93	AT2G27920.1	no	1	Symbols: SCPL51 serine carboxypeptidase-like 51 chr2:11885777-11889043 REVERSE LENGTH=461	Eukaryota	Streptophyta	Brassicales	Brassicaceae	Arabidopsis	Arabidopsis thaliana	1	10	13	0.026	0.992	61	461	12.82	1	13	0.164	3	AT2G27920.3,AT2G27920.1,AT2G27920.2	S
<annotation protein_description=208	AT4G29260.1	no	1	Symbols: HAD superfamily, subfamily IIIB acid phosphatase chr4:14422310-14423409 REVERSE LENGTH=255	Eukaryota	Streptophyta	Brassicales	Brassicaceae	Arabidopsis	Arabidopsis thaliana	1	16.5	8	0.012	1	36	255	7.91	1	8	0.1636	1	AT4G29260.1	S
<annotation protein_description=543	AT4G31840.1	no	0.9866	Symbols: ENODL15, AtENODL15 early nodulin-like protein 15 chr4:15401798-15402426 FORWARD LENGTH=177	Eukaryota	Streptophyta	Brassicales	Brassicaceae	Arabidopsis	Arabidopsis thaliana	0.9866	9	7	0.012	0.364	15	177	6.83	0.9866	7	0.1635	1	AT4G31840.1	S
<annotation protein_description=30	AT1G26940.1	no	1	Symbols: Cyclophilin-like peptidyl-prolyl cis-trans isomerase family protein chr1:9343193-9344962 FORWARD LENGTH=226	Eukaryota	Streptophyta	Brassicales	Brassicaceae	Arabidopsis	Arabidopsis thaliana	1	20.8	10	0.021	1	34	226	9.92	1	10	0.163	1	AT1G26940.1	S
<annotation protein_description=497	AT5G49215.1	no	0.9992	Symbols: Pectin lyase-like superfamily protein chr5:19953670-19955874 FORWARD LENGTH=449	Eukaryota	Streptophyta	Brassicales	Brassicaceae	Arabidopsis	Arabidopsis thaliana	0.9992	2.5	8	0.014	0.524	58	449	7.95	0.9992	8	0.1626	2	AT5G49215.2,AT5G49215.1	S
<annotation protein_description=497	AT5G49215.2	no	0.9992	Symbols: Pectin lyase-like superfamily protein chr5:19953670-19955874 FORWARD LENGTH=447	Eukaryota	Streptophyta	Brassicales	Brassicaceae	Arabidopsis	Arabidopsis thaliana	0.9992	2.5	8	0.014	0.524	58	447	7.95	0.9992	8	0.1626	2	AT5G49215.2,AT5G49215.1	S
<annotation protein_description=276	AT5G49760.1	no	1	Symbols: Leucine-rich repeat protein kinase family protein chr5:20216679-20221052 FORWARD LENGTH=953	Eukaryota	Streptophyta	Brassicales	Brassicaceae	Arabidopsis	Arabidopsis thaliana	1	6.9	29	0.055	1	158	953	30.92	1	29	0.1517	1	AT5G49760.1	S
<annotation protein_description=257	AT5G34850.1	no	1	Symbols: ATPAP26, PAP26 purple acid phosphatase 26 chr5:13108475-13111217 REVERSE LENGTH=475	Eukaryota	Streptophyta	Brassicales	Brassicaceae	Arabidopsis	Arabidopsis thaliana	1	20.6	16	0.03	1	52	475	17.76	1	16	0.1457	1	AT5G34850.1	S
<annotation protein_description=578	AT5G23820.1	no	0.9699	Symbols: MD-2-related lipid recognition domain-containing protein chr5:8031386-8032809 FORWARD LENGTH=164	Eukaryota	Streptophyta	Brassicales	Brassicaceae	Arabidopsis	Arabidopsis thaliana	0.9699	13.4	4	0.007	0.361	21	164	4.48	0.9699	4	0.14	1	AT5G23820.1	S
<annotation protein_description=400	AT4G12290.1	92	1	Symbols: Copper amine oxidase family protein chr4:7304434-7306973 FORWARD LENGTH=741	Eukaryota	Streptophyta	Brassicales	Brassicaceae	Arabidopsis	Arabidopsis thaliana	1	13.8	14	0.029	1	85	741	16.4	1	14	0.138	1	AT4G12290.1	S
<annotation protein_description=85	AT2G22420.1	no	1	Symbols: Peroxidase superfamily protein chr2:9513341-9514484 FORWARD LENGTH=329	Eukaryota	Streptophyta	Brassicales	Brassicaceae	Arabidopsis	Arabidopsis thaliana	1	22.5	10	0.018	1	59	329	11.8	1	10	0.137	1	AT2G22420.1	S
<annotation protein_description=615	AT3G55620.1	no	0.9193	Symbols: emb1624 Translation initiation factor IF6 chr3:20634581-20636312 FORWARD LENGTH=245	Eukaryota	Streptophyta	Brassicales	Brassicaceae	Arabidopsis	Arabidopsis thaliana	0.9193	4.5	5	0.01	0.007	35	245	5.44	0.9193	5	0.1366	1	AT3G55620.1	S
<annotation protein_description=527	AT4G14800.1	no	0.9952	Symbols: PBD2 20S proteasome beta subunit D2 chr4:8500398-8502058 FORWARD LENGTH=199	Eukaryota	Streptophyta	Brassicales	Brassicaceae	Arabidopsis	Arabidopsis thaliana	0.9952	28.6	10	0.011	1	26	199	11.81	0.9952	10	0.1363	2	AT4G14800.1,AT4G14800.2	S
<annotation protein_description=527	AT4G14800.2	no	0.9952	Symbols: PBD2 20S proteasome beta subunit D2 chr4:8500398-8502058 FORWARD LENGTH=215	Eukaryota	Streptophyta	Brassicales	Brassicaceae	Arabidopsis	Arabidopsis thaliana	0.9952	28.6	10	0.011	1	27	215	11.81	0.9952	10	0.1363	2	AT4G14800.1,AT4G14800.2	S
<annotation protein_description=20	AT1G13900.1	no	1	Symbols: Purple acid phosphatases superfamily protein chr1:4753494-4755554 REVERSE LENGTH=656	Eukaryota	Streptophyta	Brassicales	Brassicaceae	Arabidopsis	Arabidopsis thaliana	1	8.1	14	0.026	1	69	656	16.81	1	14	0.1347	1	AT1G13900.1	S
<annotation protein_description=472	AT4G30530.1	156	0.9999	Symbols: Class I glutamine amidotransferase-like superfamily protein chr4:14920605-14922286 FORWARD LENGTH=250	Eukaryota	Streptophyta	Brassicales	Brassicaceae	Arabidopsis	Arabidopsis thaliana	0.9999	15.2	7	0.013	0.976	27	250	8.52	0.9999	7	0.1328	1	AT4G30530.1	S
<annotation protein_description=491	AT2G43620.1	no	0.9994	Symbols: Chitinase family protein chr2:18093954-18095025 REVERSE LENGTH=283	Eukaryota	Streptophyta	Brassicales	Brassicaceae	Arabidopsis	Arabidopsis thaliana	0.9994	16.6	7	0.009	0.974	32	283	8.58	0.9994	7	0.1319	1	AT2G43620.1	S
<annotation protein_description=35	AT1G32860.1	no	1	Symbols: Glycosyl hydrolase superfamily protein chr1:11907308-11908803 REVERSE LENGTH=426	Eukaryota	Streptophyta	Brassicales	Brassicaceae	Arabidopsis	Arabidopsis thaliana	1	8.2	8	0.018	0.333	58	426	9.84	1	8	0.1315	1	AT1G32860.1	S
<annotation protein_description=265	AT5G42100.1	no	1	Symbols: ATBG_PPAP, ATBG_PAP, BG_PPAP beta-1,3-glucanase_putative chr5:16829460-16831168 REVERSE LENGTH=425	Eukaryota	Streptophyta	Brassicales	Brassicaceae	Arabidopsis	Arabidopsis thaliana	1	8.5	6	0.012	0.967	51	425	7.41	1	6	0.1309	2	AT5G42100.2,AT5G42100.1	S
<annotation protein_description=265	AT5G42100.2	no	1	Symbols: ATBG_PPAP, ATBG_PAP beta-1,3-glucanase_putative chr5:16829897-16831168 REVERSE LENGTH=423	Eukaryota	Streptophyta	Brassicales	Brassicaceae	Arabidopsis	Arabidopsis thaliana	1	8.5	6	0.012	0.967	46	423	7.41	1	6	0.1309	2	AT5G42100.2,AT5G42100.1	S
<annotation protein_description=633	AT5G08000.1	no	0.8685	Symbols: E13L3, PDCB2 glucan endo-1,3-beta-glucosidase-like protein 3 chr5:2563684-2565282 FORWARD LENGTH=194	Eukaryota	Streptophyta	Brassicales	Brassicaceae	Arabidopsis	Arabidopsis thaliana	0.8685	5.2	2	0.003	0.009	20	194	2.18	0.8685	2	0.1288	1	AT5G08000.1	S
<annotation protein_description=27	AT1G21680.1	no	1	Symbols: DPP6 N-terminal domain-like protein chr1:7613028-7615148 FORWARD LENGTH=706	Eukaryota	Streptophyta	Brassicales	Brassicaceae	Arabidopsis	Arabidopsis thaliana	1	18	18	0.036	1	106	706	22.77	1	18	0.1278	1	AT1G21680.1	S
<annotation protein_description=474	AT4G29360.1	no	0.9998	Symbols: O-Glycosyl hydrolases family 17 protein chr4:14451562-14453687 REVERSE LENGTH=534	Eukaryota	Streptophyta	Brassicales	Brassicaceae	Arabidopsis	Arabidopsis thaliana	0.9998	8.4	6	0.013	0.379	54	534	7.72	0.9998	6	0.1257	2	AT4G29360.2,AT4G29360.1	S
<annotation protein_description=474	AT4G29360.2	no	0.9998	Symbols: O-Glycosyl hydrolases family 17 protein chr4:14451881-14453687 REVERSE LENGTH=488	Eukaryota	Streptophyta	Brassicales	Brassicaceae	Arabidopsis	Arabidopsis thaliana	0.9998	8.4	6	0.013	0.379	49	488	7.72	0.9998	6	0.1257	2	AT4G29360.2,AT4G29360.1	S
<annotation protein_description=309	AT1G03220.1	1	1	Symbols: Eukaryotic aspartyl protease family protein chr1:787143-788444 FORWARD LENGTH=433	Eukaryota	Streptophyta	Brassicales	Brassicaceae	Arabidopsis	Arabidopsis thaliana	1	11.5	9	0.019	1	49	433	11.64	1	9	0.125	1	AT1G03220.1	S
<annotation protein_description=293	AT5G62630.1	no	1	Symbols: HIPL2 hipl2 protein precursor chr5:25143719-25146390 REVERSE LENGTH=696	Eukaryota	Streptophyta	Brassicales	Brassicaceae	Arabidopsis	Arabidopsis thaliana	1	7.2	13	0.021	0.994	80	696	17.3	1	13	0.1215	1	AT5G62630.1	S
<annotation protein_description=49	AT1G54000.1	no	1	Symbols: GDSL-like Lipase/Acylhydrolase superfamily protein chr1:20154548-20156365 REVERSE LENGTH=391	Eukaryota	Streptophyta	Brassicales	Brassicaceae	Arabidopsis	Arabidopsis thaliana	1	9	11	0.023	0.988	43	391	14.73	1	11	0.1208	1	AT1G54000.1	S
<annotation protein_description=106	AT2G37710.1	no	1	Symbols: RLK receptor lectin kinase chr2:15814934-15816961 REVERSE LENGTH=675	Eukaryota	Streptophyta	Brassicales	Brassicaceae	Arabidopsis	Arabidopsis thaliana	1	6.5	11	0.025	1	110	675	14.84	1	11	0.1199	1	AT2G37710.1	S
<annotation protein_description=155	AT3G32980.1	no	1	Symbols: Peroxidase superfamily protein chr3:13526404-13529949 REVERSE LENGTH=352	Eukaryota	Streptophyta	Brassicales	Brassicaceae	Arabidopsis	Arabidopsis thaliana	1	17.3	6	0.055	1	58	352	8.1	1	6	0.1198	1	AT3G32980.1	S
<annotation protein_description=157	AT3G46550.1	no	1	Symbols: SOS5 Fasciclin-like arabinogalactan family protein chr3:17136612-17137874 REVERSE LENGTH=420	Eukaryota	Streptophyta	Brassicales	Brassicaceae	Arabidopsis	Arabidopsis thaliana	1	7.6	6	0.014	0.343	71	420	8.57	1	6	0.1132	1	AT3G46550.1	S
<annotation protein_description=424	AT4G36195.1	116	1	Symbols: Serine carboxypeptidase S28 family protein chr4:17127202-17129787 FORWARD LENGTH=488	Eukaryota	Streptophyta	Brassicales	Brassicaceae	Arabidopsis	Arabidopsis thaliana	1	9.2	12	0.024	1	75	488	17.53	1	12	0.1107	3	AT4G36195.1,AT4G36195.3,AT4G36195.2	S
<annotation protein_description=424	AT4G36195.2	116	1	Symbols: Serine carboxypeptidase S28 family protein chr4:17127202-17129787 FORWARD LENGTH=477	Eukaryota	Streptophyta	Brassicales	Brassicaceae	Arabidopsis	Arabidopsis thaliana	1	9.2	12	0.024	1	75	477	17.53	1	12	0.1107	3	AT4G36195.1,AT4G36195.3,AT4G36195.2	S
<annotation protein_description=424	AT4G36195.3	116	1	Symbols: Serine carboxypeptidase S28 family protein chr4:17127202-17129787 FORWARD LENGTH=488	Eukaryota	Streptophyta	Brassicales	Brassicaceae	Arabidopsis	Arabidopsis thaliana	1	9.2	12	0.024	1	75	488	17.53	1	12	0.1107	3	AT4G36195.1,AT4G36195.3,AT4G36195.2	S
<annotation protein_description=229	AT5G07830.1	no	1	Symbols: AtGUS2, GUS2 glucuronidase 2 chr5:2504168-2506567 FORWARD LENGTH=543	Eukaryota	Streptophyta	Brassicales	Brassicaceae	Arabidopsis	Arabidopsis thaliana	1	10.7	9	0.017	1	82	543	13.25	1	9	0.1098	1	AT5G07830.1	S
<annotation protein_description=444	AT5G34940.2	136	1	Symbols: AtGUS3, GUS3 glucuronidase 3 chr5:13235912-13238718 REVERSE LENGTH=536	Eukaryota	Streptophyta	Brassicales	Brassicaceae	Arabidopsis	Arabidopsis thaliana	1	19.4	10	0.021	1	73	536	14.99	1	10	0.1079	2	AT5G34940.3,AT5G34940.2	S
<annotation protein_description=444	AT5G34940.3	136	1	Symbols: AtGUS3, GUS3 glucuronidase 3 chr5:13236566-13238718 REVERSE LENGTH=382	Eukaryota	Streptophyta	Brassicales	Brassicaceae	Arabidopsis	Arabidopsis thaliana	1	19.4	10	0.021	1	50	382	14.99	1	10	0.1079	2	AT5G34940.3,AT5G34940.2	S
<annotation protein_description=152	AT3G26720.1	no	1	Symbols: Glycosyl hydrolase family 38 protein chr3:9816707-9823056 FORWARD LENGTH=1019	Eukaryota	Streptophyta	Brassicales	Brassicaceae	Arabidopsis	Arabidopsis thaliana	1	16.5	23	0.045	1	142	1019	35.43	1	23	0.105	2	AT3G26720.1,AT3G26720.2	S
<annotation protein_description=152	AT3G26720.2	no	1	Symbols: Glycosyl hydrolase family 38 protein chr3:9816707-9822958 FORWARD LENGTH=943	Eukaryota	Streptophyta	Brassicales	Brassicaceae	Arabidopsis	Arabidopsis thaliana	1	16.5	23	0.045	1	130	943	35.43	1	23	0.105	2	AT3G26720.1,AT3G26720.2	S
<annotation protein_description=331	AT1G51850.1	23	1	Symbols: Leucine-rich repeat protein kinase family protein chr1:19252964-19256783 REVERSE LENGTH=865	Eukaryota	Streptophyta	Brassicales	Brassicaceae	Arabidopsis	Arabidopsis thaliana	1	8	13	0.026	1	119	865	20.2	1	13	0.1041	1	AT1G51850.1	S
<annotation protein_description=539	AT2G27500.1	no	0.9895	Symbols: Glycosyl hydrolase superfamily protein chr2:11752364-11753844 REVERSE LENGTH=392	Eukaryota	Streptophyta	Brassicales	Brassicaceae	Arabidopsis	Arabidopsis thaliana	0.9895	7	6	0.008	0.276	61	392	9.26	0.9895	6	0.1037	3	AT2G27500.2,AT2G27500.3,AT2G27500.1	S
<annotation protein_description=539	AT2G27500.2	no	0.9895	Symbols: Glycosyl hydrolase superfamily protein chr2:11752615-11753844 REVERSE LENGTH=377	Eukaryota	Streptophyta	Brassicales	Brassicaceae	Arabidopsis	Arabidopsis thaliana	0.9895	7	6	0.008	0.276	56	377	9.26	0.9895	6	0.1037	3	AT2G27500.2,AT2G27500.3,AT2G27500.1	S
<annotation protein_description=567	AT5G18470.1	no	0.978	Symbols: Curculin-like (mannose-binding) lectin family protein chr5:6127952-6129193 FORWARD LENGTH=413	Eukaryota	Streptophyta	Brassicales	Brassicaceae	Arabidopsis	Arabidopsis thaliana	0.978	6.8	5	0.007	0.017	56	413	7.68	0.978	5	0.103	1	AT5G18470.1	S
<annotation protein_description=604	AT3G14590.2	no	0.9365	Symbols: NTMC2TYPE6.2, NTMC2T6.2 Calcium-dependent lipid-binding (CaLB domain) family protein chr3:4904448-4907741 REVERSE LENGTH=737	Eukaryota	Streptophyta	Brassicales	Brassicaceae	Arabidopsis	Arabidopsis thaliana	0.9365	1.4	15	0.032	0.002	111	737	22.14	0.9365	15	0.1026	3	AT3G14590.3,AT3G14590.1,AT3G14590.2	S
<annotation protein_description=47	AT1G51890.1	no	1	Symbols: Leucine-rich repeat protein kinase family protein chr1:19274802-19278528 REVERSE LENGTH=876	Eukaryota	Streptophyta	Brassicales	Brassicaceae	Arabidopsis	Arabidopsis thaliana	1	5.3	13	0.026	0.96	129	876	20.83	1	13	0.1009	2	AT1G51890.2,AT1G51890.1	S
<annotation protein_description=47	AT1G51890.2	no	1	Symbols: Leucine-rich repeat protein kinase family protein chr1:19274802-19278528 REVERSE LENGTH=828	Eukaryota	Streptophyta	Brassicales	Brassicaceae	Arabidopsis	Arabidopsis thaliana	1	5.3	13	0.026	0.96	119	828	20.83	1	13	0.1009	2	AT1G51890.2,AT1G51890.1	S
<annotation protein_description=522	AT1G47960.1	no	0.996	Symbols: C/VIF1, ATC/VIF1 cell wall / vacuolar inhibitor of fructosidase 1 chr1:17681954-17683516 REVERSE LENGTH=205	Eukaryota	Streptophyta	Brassicales	Brassicaceae	Arabidopsis	Arabidopsis thaliana	0.996	12.7	5	0.008	0.043	26	205	8.04	0.996	5	0.1002	1	AT1G47960.1	S
<annotation protein_description=203	AT4G23500.1	no	1	Symbols: Pectin lyase-like superfamily protein chr4:12264640-12267074 FORWARD LENGTH=495	Eukaryota	Streptophyta	Brassicales	Brassicaceae	Arabidopsis	Arabidopsis thaliana	1	8.9	5	0.012	0.984	67	495	8.39	1	5	0.0964	1	AT4G23500.1	S
<annotation protein_description=282	AT5G55050.1	no	1	Symbols: GDSL-like Lipase/Acylhydrolase superfamily protein chr5:22337745-22339741 FORWARD LENGTH=376	Eukaryota	Streptophyta	Brassicales	Brassicaceae	Arabidopsis	Arabidopsis thaliana	1	5.3	7	0.016	0.384	62	376	11.9	1	7	0.0951	1	AT5G55050.1	S
<annotation protein_description=473	AT5G40370.1	157	0.9999	Symbols: Glutaredoxin family protein chr5:16147826-16149052 REVERSE LENGTH=111	Eukaryota	Streptophyta	Brassicales	Brassicaceae	Arabidopsis	Arabidopsis thaliana	0.9999	26.1	3	0.007	0.876	11	111	5.27	0.9999	3	0.092	1	AT5G40370.1	S
<annotation protein_description=130	AT3G10740.1	no	1	Symbols: ASD1, ARAF1, ARAF, ATASD1 alpha-L-arabinofuranosidase 1 chr3:3361031-3364573 REVERSE LENGTH=678	Eukaryota	Streptophyta	Brassicales	Brassicaceae	Arabidopsis	Arabidopsis thaliana	1	7.1	11	0.021	0.983	74	678	19.54	1	11	0.091	1	AT3G10740.1	S
<annotation protein_description=484	AT1G74790.1	no	0.9996	Symbols: catalytics chr1:28098912-28101673 FORWARD LENGTH=695	Eukaryota	Streptophyta	Brassicales	Brassicaceae	Arabidopsis	Arabidopsis thaliana	0.9996	7.5	9	0.015	0.998	71	695	16.11	0.9996	9	0.0903	1	AT1G74790.1	S
<annotation protein_description=414	AT4G23210.1	106	1	Symbols: CRK13 cysteine-rich RLK (RECEPTOR-like protein kinase) 13 chr4:12149154-12151418 REVERSE LENGTH=610	Eukaryota	Streptophyta	Brassicales	Brassicaceae	Arabidopsis	Arabidopsis thaliana	1	5.9	10	0.017	0.952	86	610	18.08	1	10	0.0894	3	AT4G23210.2,AT4G23210.3,AT4G23210.1	S
<annotation protein_description=414	AT4G23210.2	106	1	Symbols: CRK13 cysteine-rich RLK (RECEPTOR-like protein kinase) 13 chr4:12149499-12151418 REVERSE LENGTH=524	Eukaryota	Streptophyta	Brassicales	Brassicaceae	Arabidopsis	Arabidopsis thaliana	1	5.9	10	0.017	0.952	77	524	18.08	1	10	0.0894	3	AT4G23210.2,AT4G23210.3,AT4G23210.1	S
<annotation protein_description=414	AT4G23210.3	106	1	Symbols: CRK13 cysteine-rich RLK (RECEPTOR-like protein kinase) 13 chr4:12148892-12151418 REVERSE LENGTH=673	Eukaryota	Streptophyta	Brassicales	Brassicaceae	Arabidopsis	Arabidopsis thaliana	1	5.9	10	0.017	0.952	97	673	18.08	1	10	0.0894	3	AT4G23210.2,AT4G23210.3,AT4G23210.1	S
<annotation protein_description=571	AT5G64080.1	no	0.9743	Symbols: Bifunctional inhibitor/lipid-transfer protein/seed storage 2S albumin superfamily protein chr5:25645475-25646638 REVERSE LENGTH=182	Eukaryota	Streptophyta	Brassicales	Brassicaceae	Arabidopsis	Arabidopsis thaliana	0.9743	6.2	1	0.002	0.01	23	182	1.78	0.9743	1	0.0885	2	AT5G64080.2,AT5G64080.1	S
<annotation protein_description=571	AT5G64080.2	no	0.9743	Symbols: Bifunctional inhibitor/lipid-transfer protein/seed storage 2S albumin superfamily protein chr5:25645475-25646638 REVERSE LENGTH=178	Eukaryota	Streptophyta	Brassicales	Brassicaceae	Arabidopsis	Arabidopsis thaliana	0.9743	6.2	1	0.002	0.01	22	178	1.78	0.9743	1	0.0885	2	AT5G64080.2,AT5G64080.1	S
<annotation protein_description=101	AT2G34930.1	no	1	Symbols: disease resistance family protein / LRR family protein chr2:14737169-14739886 REVERSE LENGTH=905	Eukaryota	Streptophyta	Brassicales	Brassicaceae	Arabidopsis	Arabidopsis thaliana	1	8.5	14	0.023	1	201	905	26.71	1	14	0.0847	1	AT2G34930.1	S
<annotation protein_description=86	AT2G22990.1	no	1	Symbols: SNG1, SCPL8 sinapoylglucose 1 chr2:9786393-9789925 FORWARD LENGTH=433	Eukaryota	Streptophyta	Brassicales	Brassicaceae	Arabidopsis	Arabidopsis thaliana	1	6	3	0.007	0.453	45	433	5.88	1	3	0.0825	5	AT2G22990.4,AT2G22990.6,AT2G22990.1,AT2G22990.2,AT2G22990.3	S
<annotation protein_description=86	AT2G22990.3	no	1	Symbols: SNG1, SCPL8 sinapoylglucose 1 chr2:9786393-9789998 FORWARD LENGTH=458	Eukaryota	Streptophyta	Brassicales	Brassicaceae	Arabidopsis	Arabidopsis thaliana	1	6	3	0.007	0.453	50	458	5.88	1	3	0.0825	5	AT2G22990.4,AT2G22990.6,AT2G22990.1,AT2G22990.2,AT2G22990.3	S
<annotation protein_description=86	AT2G22990.4	no	1	Symbols: SNG1, SCPL8 sinapoylglucose 1 chr2:9786393-9789870 FORWARD LENGTH=416	Eukaryota	Streptophyta	Brassicales	Brassicaceae	Arabidopsis	Arabidopsis thaliana	1	6	3	0.007	0.453	45	416	5.88	1	3	0.0825	5	AT2G22990.4,AT2G22990.6,AT2G22990.1,AT2G22990.2,AT2G22990.3	S
<annotation protein_description=327	AT1G32960.1	19	1	Symbols: ATSBT3.3, SBT3.3 Subtilase family protein chr1:11945351-11948429 FORWARD LENGTH=777	Eukaryota	Streptophyta	Brassicales	Brassicaceae	Arabidopsis	Arabidopsis thaliana	1	7.7	12	0.031	1	96	777	23.65	1	12	0.082	1	AT1G32960.1	S
<annotation protein_description=487	AT1G11910.1	no	0.9995	Symbols: APA1, ATAPA1 aspartic proteinase A1 chr1:4017119-4019874 REVERSE LENGTH=506	Eukaryota	Streptophyta	Brassicales	Brassicaceae	Arabidopsis	Arabidopsis thaliana	0.9995	4.9	8	0.014	0.178	56	506	16.06	0.9995	8	0.0805	3	AT1G62290.2,AT1G11910.1,AT1G62290.1	S
<annotation protein_description=487	AT1G62290.1	no	0.9995	Symbols: Saposin-like aspartyl protease family protein chr1:23010107-23012681 REVERSE LENGTH=513	Eukaryota	Streptophyta	Brassicales	Brassicaceae	Arabidopsis	Arabidopsis thaliana	0.9995	4.9	8	0.014	0.178	57	513	16.06	0.9995	8	0.0805	3	AT1G62290.2,AT1G11910.1,AT1G62290.1	S
<annotation protein_description=487	AT1G62290.2	no	0.9995	Symbols: Saposin-like aspartyl protease family protein chr1:23010107-23012681 REVERSE LENGTH=513	Eukaryota	Streptophyta	Brassicales	Brassicaceae	Arabidopsis	Arabidopsis thaliana	0.9995	4.9	8	0.014	0.178	57	513	16.06	0.9995	8	0.0805	3	AT1G62290.2,AT1G11910.1,AT1G62290.1	S
<annotation protein_description=48	AT1G53730.1	no	1	Symbols: SRF6 STRUBBELIG-receptor family 6 chr1:20061771-20065475 FORWARD LENGTH=719	Eukaryota	Streptophyta	Brassicales	Brassicaceae	Arabidopsis	Arabidopsis thaliana	1	7	8	0.017	0.874	114	719	16.7	1	8	0.0774	2	AT1G53730.2,AT1G53730.1	S
<annotation protein_description=48	AT1G53730.2	no	1	Symbols: SRF6 STRUBBELIG-receptor family 6 chr1:20061771-20065475 FORWARD LENGTH=720	Eukaryota	Streptophyta	Brassicales	Brassicaceae	Arabidopsis	Arabidopsis thaliana	1	7	8	0.017	0.874	114	720	16.7	1	8	0.0774	2	AT1G53730.2,AT1G53730.1	S
<annotation protein_description=156	AT3G45010.1	no	1	Symbols: scpl48 serine carboxypeptidase-like 48 chr3:16466328-16468845 FORWARD LENGTH=510	Eukaryota	Streptophyta	Brassicales	Brassicaceae	Arabidopsis	Arabidopsis thaliana	1	5.9	7	0.016	0.255	58	510	14.8	1	7	0.0765	1	AT3G45010.1	S
<annotation protein_description=215	AT4G34260.1	no	1	Symbols: FUC95A 1,2-alpha-L-fucosidases chr4:16398130-16401591 FORWARD LENGTH=843	Eukaryota	Streptophyta	Brassicales	Brassicaceae	Arabidopsis	Arabidopsis thaliana	1	5.7	13	0.023	0.997	122	843	28.44	1	13	0.0739	1	AT4G34260.1	S
<annotation protein_description=462	AT3G47800.1	no	0.9999	Symbols: Galactose mutarotase-like superfamily protein chr3:17634971-17636998 FORWARD LENGTH=358	Eukaryota	Streptophyta	Brassicales	Brassicaceae	Arabidopsis	Arabidopsis thaliana	0.9999	9.2	6	0.01	0.671	43	358	13.5	0.9999	6	0.0718	1	AT3G47800.1	S
<annotation protein_description=636	AT2G18150.1	no	0.8544	Symbols: Peroxidase superfamily protein chr2:7892298-7893586 REVERSE LENGTH=338	Eukaryota	Streptophyta	Brassicales	Brassicaceae	Arabidopsis	Arabidopsis thaliana	0.8544	4.5	5	0.007	0.027	55	338	9.68	0.8544	5	0.0713	3	AT5G06730.1,AT2G18150.1,AT4G36430.1	S
<annotation protein_description=636	AT4G36430.1	no	0.8544	Symbols: Peroxidase superfamily protein chr4:17204648-17205917 REVERSE LENGTH=331	Eukaryota	Streptophyta	Brassicales	Brassicaceae	Arabidopsis	Arabidopsis thaliana	0.8544	4.5	5	0.007	0.027	56	331	9.68	0.8544	5	0.0713	3	AT5G06730.1,AT2G18150.1,AT4G36430.1	S
<annotation protein_description=636	AT5G06730.1	no	0.8544	Symbols: Peroxidase superfamily protein chr5:2080207-2081621 REVERSE LENGTH=358	Eukaryota	Streptophyta	Brassicales	Brassicaceae	Arabidopsis	Arabidopsis thaliana	0.8544	4.5	5	0.007	0.027	45	358	9.68	0.8544	5	0.0713	3	AT5G06730.1,AT2G18150.1,AT4G36430.1	S
<annotation protein_description=369	AT5G44390.1	61	1	Symbols: FAD-binding Berberine family protein chr5:17882329-17884906 REVERSE LENGTH=542	Eukaryota	Streptophyta	Brassicales	Brassicaceae	Arabidopsis	Arabidopsis thaliana	1	12.4	10	0.016	1	67	542	22.7	1	10	0.0712	1	AT5G44390.1	S
<annotation protein_description=553	AT1G63290.1	no	0.9822	Symbols: Aldolase-type TIM barrel family protein chr1:23472095-23473590 REVERSE LENGTH=227	Eukaryota	Streptophyta	Brassicales	Brassicaceae	Arabidopsis	Arabidopsis thaliana	0.9822	7.9	1	0.002	0.008	23	227	2.27	0.9822	1	0.0699	1	AT1G63290.1	S
<annotation protein_description=368	AT2G34510.1	60	1	Symbols: Protein of unknown function, DUF642 chr2:14544114-14546732 REVERSE LENGTH=401	Eukaryota	Streptophyta	Brassicales	Brassicaceae	Arabidopsis	Arabidopsis thaliana	1	7.7	6	0.012	0.989	48	401	14.03	1	6	0.0691	1	AT2G34510.1	S
<annotation protein_description=536	AT3G62110.1	no	0.9908	Symbols: Pectin lyase-like superfamily protein chr3:22997313-22999503 REVERSE LENGTH=471	Eukaryota	Streptophyta	Brassicales	Brassicaceae	Arabidopsis	Arabidopsis thaliana	0.9908	4.9	3	0.005	0.029	66	471	7.21	0.9908	3	0.0666	1	AT3G62110.1	S
<annotation protein_description=546	AT1G78680.1	no	0.9839	Symbols: ATGGH2, GGH2 gamma-glutamyl hydrolase 2 chr1:29593933-29596037 FORWARD LENGTH=347	Eukaryota	Streptophyta	Brassicales	Brassicaceae	Arabidopsis	Arabidopsis thaliana	0.9839	7.8	4	0.007	0.154	44	347	9.75	0.9839	4	0.0652	2	AT1G78680.2,AT1G78680.1	S
<annotation protein_description=546	AT1G78680.2	no	0.9839	Symbols: GGH2 gamma-glutamyl hydrolase 2 chr1:29593933-29595968 FORWARD LENGTH=333	Eukaryota	Streptophyta	Brassicales	Brassicaceae	Arabidopsis	Arabidopsis thaliana	0.9839	7.8	4	0.007	0.154	41	333	9.75	0.9839	4	0.0652	2	AT1G78680.2,AT1G78680.1	S
<annotation protein_description=80	AT2G19190.1	no	1	Symbols: FRK1 FLG22-induced receptor-like kinase 1 chr2:8326067-8329893 REVERSE LENGTH=876	Eukaryota	Streptophyta	Brassicales	Brassicaceae	Arabidopsis	Arabidopsis thaliana	1	6.5	10	0.023	1	140	876	25.34	1	10	0.0638	1	AT2G19190.1	S
<annotation protein_description=471	AT4G25240.1	155	0.9999	Symbols: SKS1 SKU5 similar 1 chr4:12930539-12933563 FORWARD LENGTH=589	Eukaryota	Streptophyta	Brassicales	Brassicaceae	Arabidopsis	Arabidopsis thaliana	0.9999	6.3	8	0.011	0.483	79	589	20.77	0.9999	8	0.0623	1	AT4G25240.1	S
<annotation protein_description=514	AT1G65240.1	no	0.9973	Symbols: Eukaryotic aspartyl protease family protein chr1:24230963-24233349 REVERSE LENGTH=475	Eukaryota	Streptophyta	Brassicales	Brassicaceae	Arabidopsis	Arabidopsis thaliana	0.9973	5.7	5	0.007	0.029	62	475	13.37	0.9973	5	0.0603	1	AT1G65240.1	S
<annotation protein_description=117	AT2G47470.1	no	1	Symbols: ATPDIL2-1, UNE5, MEE30, PDI11, ATPDI11 thioredoxin family protein chr2:19481503-19483683 FORWARD LENGTH=361	Eukaryota	Streptophyta	Brassicales	Brassicaceae	Arabidopsis	Arabidopsis thaliana	1	16.5	7	0.013	1	43	361	19.01	1	7	0.0595	4	AT2G47470.3,AT2G47470.4,AT2G47470.1,AT2G47470.2	S
<annotation protein_description=117	AT2G47470.2	no	1	Symbols: ATPDIL2-1, UNE5, MEE30, PDI11, ATPDI11 thioredoxin family protein chr2:19481503-19483303 FORWARD LENGTH=266	Eukaryota	Streptophyta	Brassicales	Brassicaceae	Arabidopsis	Arabidopsis thaliana	1	16.5	7	0.013	1	27	266	19.01	1	7	0.0595	4	AT2G47470.3,AT2G47470.4,AT2G47470.1,AT2G47470.2	S
<annotation protein_description=117	AT2G47470.3	no	1	Symbols: ATPDIL2-1, UNE5, MEE30, PDI11, ATPDI11 thioredoxin family protein chr2:19481503-19483571 FORWARD LENGTH=323	Eukaryota	Streptophyta	Brassicales	Brassicaceae	Arabidopsis	Arabidopsis thaliana	1	16.5	7	0.013	1	40	323	19.01	1	7	0.0595	4	AT2G47470.3,AT2G47470.4,AT2G47470.1,AT2G47470.2	S
<annotation protein_description=117	AT2G47470.4	no	1	Symbols: ATPDIL2-1, UNE5, MEE30, PDI11, ATPDI11 thioredoxin family protein chr2:19481503-19483683 FORWARD LENGTH=335	Eukaryota	Streptophyta	Brassicales	Brassicaceae	Arabidopsis	Arabidopsis thaliana	1	16.5	7	0.013	1	38	335	19.01	1	7	0.0595	4	AT2G47470.3,AT2G47470.4,AT2G47470.1,AT2G47470.2	S
<annotation protein_description=395	AT2G38860.1	87	1	Symbols: YLS5 Class I glutamine amidotransferase-like superfamily protein chr2:16233629-16235207 REVERSE LENGTH=389	Eukaryota	Streptophyta	Brassicales	Brassicaceae	Arabidopsis	Arabidopsis thaliana	0.978	5.1	3	0.008	0.376	49	389	7.99	0.978	3	0.0594	2	AT2G38860.1,AT2G38860.2	S
<annotation protein_description=395	AT2G38860.2	87	1	Symbols: YLS5 Class I glutamine amidotransferase-like superfamily protein chr2:16233629-16235207 REVERSE LENGTH=398	Eukaryota	Streptophyta	Brassicales	Brassicaceae	Arabidopsis	Arabidopsis thaliana	0.978	5.1	3	0.008	0.376	51	398	7.99	0.978	3	0.0594	2	AT2G38860.1,AT2G38860.2	S
<annotation protein_description=552	AT1G61900.1	no	0.9822	Symbols: unknown protein; FUNCTIONS IN: molecular_function unknown; INVOLVED IN: biological_process unknown; LOCATED IN: anchored to plasma membrane, plasma membrane, anchored to membrane; EXPRESSED IN: 23 plant structures; EXPRESSED DURING: 13 growth stages; BEST Arabidopsis thaliana protein match is: unknown protein (TAIR:AT2G30700.1); Has 65 Blast hits to 65 proteins in 12 species: Archae - 0;…	Eukaryota	Streptophyta	Brassicales	Brassicaceae	Arabidopsis	Arabidopsis thaliana	0.9822	2.7	3	0.007	0.004	69	433	8.1	0.9822	3	0.0588	3	AT1G61900.1,AT1G61900.3,AT1G61900.2	S
<annotation protein_description=552	AT1G61900.2	no	0.9822	Symbols: unknown protein; FUNCTIONS IN: molecular_function unknown; INVOLVED IN: biological_process unknown; LOCATED IN: anchored to plasma membrane, plasma membrane, anchored to membrane; EXPRESSED IN: 23 plant structures; EXPRESSED DURING: 13 growth stages; BEST Arabidopsis thaliana protein match is: unknown protein (TAIR:AT2G30700.1); Has 35333 Blast hits to 34131 proteins in 2444 species: Arc…	Eukaryota	Streptophyta	Brassicales	Brassicaceae	Arabidopsis	Arabidopsis thaliana	0.9822	2.7	3	0.007	0.004	64	413	8.1	0.9822	3	0.0588	3	AT1G61900.1,AT1G61900.3,AT1G61900.2	S
<annotation protein_description=552	AT1G61900.3	no	0.9822	Symbols: unknown protein; BEST Arabidopsis thaliana protein match is: unknown protein (TAIR:AT2G30700.1). chr1:22882508-22884722 REVERSE LENGTH=429	Eukaryota	Streptophyta	Brassicales	Brassicaceae	Arabidopsis	Arabidopsis thaliana	0.9822	2.7	3	0.007	0.004	69	429	8.1	0.9822	3	0.0588	3	AT1G61900.1,AT1G61900.3,AT1G61900.2	S
<annotation protein_description=263	AT5G41870.1	no	1	Symbols: Pectin lyase-like superfamily protein chr5:16758817-16760490 REVERSE LENGTH=449	Eukaryota	Streptophyta	Brassicales	Brassicaceae	Arabidopsis	Arabidopsis thaliana	1	12	5	0.01	1	51	449	13.88	1	5	0.0582	1	AT5G41870.1	S
<annotation protein_description=470	AT3G18080.1	154	0.9999	Symbols: BGLU44 B-S glucosidase 44 chr3:6191586-6194124 FORWARD LENGTH=512	Eukaryota	Streptophyta	Brassicales	Brassicaceae	Arabidopsis	Arabidopsis thaliana	0.9999	10.4	6	0.009	0.999	69	512	16.79	0.9999	6	0.0578	3	AT3G18070.2,AT3G18080.1,AT3G18070.1	S
<annotation protein_description=464	AT4G27830.1	no	0.9999	Symbols: BGLU10 beta glucosidase 10 chr4:13861794-13864489 REVERSE LENGTH=508	Eukaryota	Streptophyta	Brassicales	Brassicaceae	Arabidopsis	Arabidopsis thaliana	0.9999	7.7	4	0.008	0.588	61	508	11.52	0.9999	4	0.0561	1	AT4G27830.1	S
<annotation protein_description=570	AT3G14210.1	no	0.9744	Symbols: ESM1 epithiospecifier modifier 1 chr3:4729886-4731562 FORWARD LENGTH=392	Eukaryota	Streptophyta	Brassicales	Brassicaceae	Arabidopsis	Arabidopsis thaliana	0.9744	7.9	4	0.005	0.143	53	392	11.92	0.9744	4	0.0528	1	AT3G14210.1	S
<annotation protein_description=525	AT3G14920.1	no	0.9957	Symbols: Peptide-N4-(N-acetyl-beta-glucosaminyl)asparagine amidase A protein chr3:5018275-5020104 FORWARD LENGTH=609	Eukaryota	Streptophyta	Brassicales	Brassicaceae	Arabidopsis	Arabidopsis thaliana	0.9957	3.4	4	0.008	0.017	80	609	12.49	0.9957	4	0.0515	1	AT3G14920.1	S
<annotation protein_description=133	AT3G14840.2	no	1	Symbols: Leucine-rich repeat transmembrane protein kinase chr3:4988271-4993891 FORWARD LENGTH=1020	Eukaryota	Streptophyta	Brassicales	Brassicaceae	Arabidopsis	Arabidopsis thaliana	1	4.6	12	0.026	0.867	151	1020	37.7	1	12	0.0514	1	AT3G14840.2	S
<annotation protein_description=311	AT1G06680.2	3	1	Symbols: PSBP-1, OEE2, PSII-P photosystem II subunit P-1 chr1:2048076-2049186 FORWARD LENGTH=219	Eukaryota	Streptophyta	Brassicales	Brassicaceae	Arabidopsis	Arabidopsis thaliana	1	16	3	0.007	0.996	25	219	9.52	1	3	0.0509	2	AT1G06680.2,AT1G06680.1	S
<annotation protein_description=269	AT5G45890.1	no	1	Symbols: SAG12 senescence-associated gene 12 chr5:18613300-18614759 FORWARD LENGTH=346	Eukaryota	Streptophyta	Brassicales	Brassicaceae	Arabidopsis	Arabidopsis thaliana	1	5.8	3	0.007	0.441	29	346	9.76	1	3	0.0497	1	AT5G45890.1	S
<annotation protein_description=341	AT1G65800.1	33	1	Symbols: ARK2, RK2 receptor kinase 2 chr1:24473166-24476523 FORWARD LENGTH=847	Eukaryota	Streptophyta	Brassicales	Brassicaceae	Arabidopsis	Arabidopsis thaliana	1	6.3	10	0.023	1	131	847	32.69	1	10	0.0494	1	AT1G65800.1	S
<annotation protein_description=185	AT4G01610.1	no	1	Symbols: Cysteine proteinases superfamily protein chr4:694857-696937 FORWARD LENGTH=359	Eukaryota	Streptophyta	Brassicales	Brassicaceae	Arabidopsis	Arabidopsis thaliana	1	6.4	4	0.008	0.395	37	359	13.55	1	4	0.0477	2	AT4G01610.2,AT4G01610.1	S
<annotation protein_description=185	AT4G01610.2	no	1	Symbols: Cysteine proteinases superfamily protein chr4:694857-696937 FORWARD LENGTH=359	Eukaryota	Streptophyta	Brassicales	Brassicaceae	Arabidopsis	Arabidopsis thaliana	1	6.4	4	0.008	0.395	38	359	13.55	1	4	0.0477	2	AT4G01610.2,AT4G01610.1	S
<annotation protein_description=520	AT4G23690.1	no	0.9969	Symbols: Disease resistance-responsive (dirigent-like protein) family protein chr4:12339152-12339715 REVERSE LENGTH=187	Eukaryota	Streptophyta	Brassicales	Brassicaceae	Arabidopsis	Arabidopsis thaliana	0.9969	13.9	2	0.004	0.503	22	187	6.82	0.9969	2	0.0472	1	AT4G23690.1	S
<annotation protein_description=341	AT1G65790.1	33	1	Symbols: ARK1, RK1 receptor kinase 1 chr1:24468932-24472329 FORWARD LENGTH=843	Eukaryota	Streptophyta	Brassicales	Brassicaceae	Arabidopsis	Arabidopsis thaliana	1	9.7	8	0.016	1	145	843	29.05	1	8	0.0445	1	AT1G65790.1	S
<annotation protein_description=488	AT2G46930.1	no	0.9995	Symbols: Pectinacetylesterase family protein chr2:19283625-19286090 FORWARD LENGTH=416	Eukaryota	Streptophyta	Brassicales	Brassicaceae	Arabidopsis	Arabidopsis thaliana	0.9995	5.5	3	0.006	0.266	55	416	11.71	0.9995	3	0.0414	1	AT2G46930.1	S
<annotation protein_description=531	AT2G22980.1	no	0.9939	Symbols: SCPL13 serine carboxypeptidase-like 13 chr2:9779029-9783078 FORWARD LENGTH=430	Eukaryota	Streptophyta	Brassicales	Brassicaceae	Arabidopsis	Arabidopsis thaliana	0.9939	4.6	2	0.004	0.134	51	430	7.82	0.9939	2	0.0411	4	AT2G22980.2,AT2G22980.3,AT2G22980.1,AT2G22980.4	S
<annotation protein_description=531	AT2G22980.2	no	0.9939	Symbols: SCPL13 serine carboxypeptidase-like 13 chr2:9779029-9782915 FORWARD LENGTH=411	Eukaryota	Streptophyta	Brassicales	Brassicaceae	Arabidopsis	Arabidopsis thaliana	0.9939	4.6	2	0.004	0.134	51	411	7.82	0.9939	2	0.0411	4	AT2G22980.2,AT2G22980.3,AT2G22980.1,AT2G22980.4	S
<annotation protein_description=531	AT2G22980.3	no	0.9939	Symbols: SCPL13 serine carboxypeptidase-like 13 chr2:9779029-9783078 FORWARD LENGTH=432	Eukaryota	Streptophyta	Brassicales	Brassicaceae	Arabidopsis	Arabidopsis thaliana	0.9939	4.6	2	0.004	0.134	51	432	7.82	0.9939	2	0.0411	4	AT2G22980.2,AT2G22980.3,AT2G22980.1,AT2G22980.4	S
<annotation protein_description=531	AT2G22980.4	no	0.9939	Symbols: SCPL13 serine carboxypeptidase-like 13 chr2:9779029-9783088 FORWARD LENGTH=433	Eukaryota	Streptophyta	Brassicales	Brassicaceae	Arabidopsis	Arabidopsis thaliana	0.9939	4.6	2	0.004	0.134	53	433	7.82	0.9939	2	0.0411	4	AT2G22980.2,AT2G22980.3,AT2G22980.1,AT2G22980.4	S
<annotation protein_description=573	AT1G51790.1	no	0.9727	Symbols: Leucine-rich repeat protein kinase family protein chr1:19206858-19210574 REVERSE LENGTH=882	Eukaryota	Streptophyta	Brassicales	Brassicaceae	Arabidopsis	Arabidopsis thaliana	0.9727	1.4	6	0.014	0.002	132	882	23.47	0.9727	6	0.0402	1	AT1G51790.1	S
<annotation protein_description=64	AT1G78820.1	no	1	Symbols: D-mannose binding lectin protein with Apple-like carbohydrate-binding domain chr1:29634401-29635768 REVERSE LENGTH=455	Eukaryota	Streptophyta	Brassicales	Brassicaceae	Arabidopsis	Arabidopsis thaliana	1	22.9	3	0.042	1	62	455	13.24	1	3	0.0366	1	AT1G78820.1	S
<annotation protein_description=638	AT5G35740.1	no	0.8426	Symbols: Carbohydrate-binding X8 domain superfamily protein chr5:13910572-13911095 REVERSE LENGTH=119	Eukaryota	Streptophyta	Brassicales	Brassicaceae	Arabidopsis	Arabidopsis thaliana	0.8426	30.3	1	0.003	0.025	14	119	3.73	0.8426	1	0.0365	1	AT5G35740.1	S
<annotation protein_description=391	AT5G20950.1	83	1	Symbols: Glycosyl hydrolase family protein chr5:7107609-7110775 REVERSE LENGTH=624	Eukaryota	Streptophyta	Brassicales	Brassicaceae	Arabidopsis	Arabidopsis thaliana	0.8439	6.9	4	0.009	0.454	75	624	15.93	0.8439	4	0.0342	2	AT5G20950.1,AT5G20950.2	S
<annotation protein_description=391	AT5G20950.2	83	1	Symbols: Glycosyl hydrolase family protein chr5:7107609-7110775 REVERSE LENGTH=624	Eukaryota	Streptophyta	Brassicales	Brassicaceae	Arabidopsis	Arabidopsis thaliana	0.8439	6.9	4	0.009	0.454	75	624	15.93	0.8439	4	0.0342	2	AT5G20950.1,AT5G20950.2	S
<annotation protein_description=614	AT5G43100.1	no	0.9194	Symbols: Eukaryotic aspartyl protease family protein chr5:17299264-17302718 FORWARD LENGTH=631	Eukaryota	Streptophyta	Brassicales	Brassicaceae	Arabidopsis	Arabidopsis thaliana	0.9194	5.4	5	0.005	0.034	95	631	22.05	0.9194	5	0.0337	1	AT5G43100.1	S
<annotation protein_description=619	AT4G12870.1	no	0.9137	Symbols: Gamma interferon responsive lysosomal thiol (GILT) reductase family protein chr4:7542285-7543421 FORWARD LENGTH=229	Eukaryota	Streptophyta	Brassicales	Brassicaceae	Arabidopsis	Arabidopsis thaliana	0.9137	5.7	2	0.005	0.007	25	229	8.77	0.9137	2	0.0337	1	AT4G12870.1	S
<annotation protein_description=549	AT5G60360.1	166	0.9829	Symbols: SAG2, AALP, ALP aleurain-like protease chr5:24280044-24282152 FORWARD LENGTH=358	Eukaryota	Streptophyta	Brassicales	Brassicaceae	Arabidopsis	Arabidopsis thaliana	0.9829	10.6	2	0.004	0.274	38	358	9.61	0.9829	2	0.033	3	AT5G60360.1,AT5G60360.2,AT5G60360.3	S
<annotation protein_description=549	AT5G60360.2	166	0.9829	Symbols: AALP, ALP aleurain-like protease chr5:24280044-24282152 FORWARD LENGTH=357	Eukaryota	Streptophyta	Brassicales	Brassicaceae	Arabidopsis	Arabidopsis thaliana	0.9829	10.6	2	0.004	0.274	38	357	9.61	0.9829	2	0.033	3	AT5G60360.1,AT5G60360.2,AT5G60360.3	S
<annotation protein_description=549	AT5G60360.3	166	0.9829	Symbols: AALP, ALP aleurain-like protease chr5:24280044-24282157 FORWARD LENGTH=361	Eukaryota	Streptophyta	Brassicales	Brassicaceae	Arabidopsis	Arabidopsis thaliana	0.9829	10.6	2	0.004	0.274	41	361	9.61	0.9829	2	0.033	3	AT5G60360.1,AT5G60360.2,AT5G60360.3	S
<annotation protein_description=139	AT3G17840.1	no	1	Symbols: RLK902 receptor-like kinase 902 chr3:6106092-6108430 FORWARD LENGTH=647	Eukaryota	Streptophyta	Brassicales	Brassicaceae	Arabidopsis	Arabidopsis thaliana	1	5.3	4	0.008	0.326	124	647	19.71	1	4	0.0328	1	AT3G17840.1	S
<annotation protein_description=565	AT5G56890.1	no	0.9785	Symbols: Protein kinase superfamily protein chr5:23010801-23015559 REVERSE LENGTH=1113	Eukaryota	Streptophyta	Brassicales	Brassicaceae	Arabidopsis	Arabidopsis thaliana	0.9785	2	7	0.013	0.004	147	1113	34.56	0.9785	7	0.032	1	AT5G56890.1	S
<annotation protein_description=585	AT4G26140.1	no	0.9649	Symbols: BGAL12 beta-galactosidase 12 chr4:13243219-13247823 REVERSE LENGTH=728	Eukaryota	Streptophyta	Brassicales	Brassicaceae	Arabidopsis	Arabidopsis thaliana	0.9649	1.6	3	0.007	0.002	78	728	15.17	0.9649	3	0.0308	1	AT4G26140.1	S
<annotation protein_description=526	AT3G14350.1	no	0.9956	Symbols: SRF7 STRUBBELIG-receptor family 7 chr3:4783115-4786999 REVERSE LENGTH=717	Eukaryota	Streptophyta	Brassicales	Brassicaceae	Arabidopsis	Arabidopsis thaliana	0.9956	2.9	3	0.006	0.04	107	717	15.97	0.9956	3	0.0302	3	AT3G14350.3,AT3G14350.1,AT3G14350.2	S
<annotation protein_description=526	AT3G14350.3	no	0.9956	Symbols: SRF7 STRUBBELIG-receptor family 7 chr3:4783115-4786999 REVERSE LENGTH=689	Eukaryota	Streptophyta	Brassicales	Brassicaceae	Arabidopsis	Arabidopsis thaliana	0.9956	2.9	3	0.006	0.04	102	689	15.97	0.9956	3	0.0302	3	AT3G14350.3,AT3G14350.1,AT3G14350.2	S
<annotation protein_description=623	AT1G68760.1	no	0.904	Symbols: ATNUDT1, ATNUDX1, NUDX1 nudix hydrolase 1 chr1:25829090-25829607 FORWARD LENGTH=147	Eukaryota	Streptophyta	Brassicales	Brassicaceae	Arabidopsis	Arabidopsis thaliana	0.904	10.2	1	0.002	0.012	19	147	5.18	0.904	1	0.0282	1	AT1G68760.1	S
<annotation protein_description=489	AT5G65760.1	no	0.9995	Symbols: Serine carboxypeptidase S28 family protein chr5:26308289-26310891 FORWARD LENGTH=515	Eukaryota	Streptophyta	Brassicales	Brassicaceae	Arabidopsis	Arabidopsis thaliana	0.9995	5.2	2	0.004	0.081	72	515	11.76	0.9995	2	0.0274	1	AT5G65760.1	S
<annotation protein_description=507	AT1G51860.1	no	0.9982	Symbols: Leucine-rich repeat protein kinase family protein chr1:19257634-19261479 REVERSE LENGTH=890	Eukaryota	Streptophyta	Brassicales	Brassicaceae	Arabidopsis	Arabidopsis thaliana	0.9982	2.8	4	0.008	0.02	128	890	24.38	0.9982	4	0.0264	1	AT1G51860.1	S
<annotation protein_description=606	AT3G62750.1	no	0.935	Symbols: BGLU8 beta glucosidase 8 chr3:23214375-23216900 FORWARD LENGTH=497	Eukaryota	Streptophyta	Brassicales	Brassicaceae	Arabidopsis	Arabidopsis thaliana	0.935	2.6	2	0.005	0.003	58	497	11.52	0.935	2	0.0262	2	AT3G62750.1,AT4G27820.1	S
<annotation protein_description=606	AT4G27820.1	no	0.935	Symbols: BGLU9 beta glucosidase 9 chr4:13857873-13860571 REVERSE LENGTH=506	Eukaryota	Streptophyta	Brassicales	Brassicaceae	Arabidopsis	Arabidopsis thaliana	0.935	2.6	2	0.005	0.003	54	506	11.52	0.935	2	0.0262	2	AT3G62750.1,AT4G27820.1	S
<annotation protein_description=554	AT2G29000.1	no	0.9822	Symbols: Leucine-rich repeat protein kinase family protein chr2:12460781-12465037 FORWARD LENGTH=872	Eukaryota	Streptophyta	Brassicales	Brassicaceae	Arabidopsis	Arabidopsis thaliana	0.9822	1.3	4	0.009	0.002	131	872	28.7	0.9822	4	0.0221	1	AT2G29000.1	S
<annotation protein_description=599	AT2G47010.1	no	0.9489	Symbols: unknown protein; FUNCTIONS IN: molecular_function unknown; INVOLVED IN: biological_process unknown; LOCATED IN: endomembrane system; EXPRESSED IN: 17 plant structures; EXPRESSED DURING: 10 growth stages; BEST Arabidopsis thaliana protein match is: unknown protein (TAIR:AT1G17030.1); Has 72 Blast hits to 72 proteins in 13 species: Archae - 0; Bacteria - 0; Metazoa - 0; Fungi - 0; Plants -…	Eukaryota	Streptophyta	Brassicales	Brassicaceae	Arabidopsis	Arabidopsis thaliana	0.9489	4.5	2	0.003	0.014	62	493	13.89	0.9489	2	0.0221	2	AT2G47010.2,AT2G47010.1	S
<annotation protein_description=599	AT2G47010.2	no	0.9489	Symbols: unknown protein; FUNCTIONS IN: molecular_function unknown; INVOLVED IN: biological_process unknown; LOCATED IN: endomembrane system; EXPRESSED IN: 17 plant structures; EXPRESSED DURING: 10 growth stages; BEST Arabidopsis thaliana protein match is: unknown protein (TAIR:AT1G17030.1); Has 72 Blast hits to 72 proteins in 13 species: Archae - 0; Bacteria - 0; Metazoa - 0; Fungi - 0; Plants -…	Eukaryota	Streptophyta	Brassicales	Brassicaceae	Arabidopsis	Arabidopsis thaliana	0.9489	4.5	2	0.003	0.014	62	493	13.89	0.9489	2	0.0221	2	AT2G47010.2,AT2G47010.1	S
<annotation protein_description=331	AT1G51820.1	23	1	Symbols: Leucine-rich repeat protein kinase family protein chr1:19237407-19241883 REVERSE LENGTH=885	Eukaryota	Streptophyta	Brassicales	Brassicaceae	Arabidopsis	Arabidopsis thaliana	0.9959	5.2	3	0.006	0.538	131	885	22.09	0.9959	3	0.0218	1	AT1G51820.1	S
<annotation protein_description=561	AT2G15390.1	no	0.979	Symbols: FUT4, atfut4 fucosyltransferase 4 chr2:6709345-6710856 REVERSE LENGTH=503	Eukaryota	Streptophyta	Brassicales	Brassicaceae	Arabidopsis	Arabidopsis thaliana	0.979	2.6	2	0.005	0.003	84	503	14.79	0.979	2	0.0214	2	AT2G15390.2,AT2G15390.1	S
<annotation protein_description=561	AT2G15390.2	no	0.979	Symbols: FUT4, atfut4 fucosyltransferase 4 chr2:6709345-6711044 REVERSE LENGTH=535	Eukaryota	Streptophyta	Brassicales	Brassicaceae	Arabidopsis	Arabidopsis thaliana	0.979	2.6	2	0.005	0.003	87	535	14.79	0.979	2	0.0214	2	AT2G15390.2,AT2G15390.1	S
<annotation protein_description=341	AT3G12000.1	33	1	Symbols: S-locus related protein SLR1, putative (S1) chr3:3818301-3819620 REVERSE LENGTH=439	Eukaryota	Streptophyta	Brassicales	Brassicaceae	Arabidopsis	Arabidopsis thaliana	0.9958	5.5	2	0.008	0.323	69	439	15.59	0.9958	2	0.0206	1	AT3G12000.1	S
<annotation protein_description=576	AT5G42240.1	no	0.971	Symbols: scpl42 serine carboxypeptidase-like 42 chr5:16888717-16890931 FORWARD LENGTH=473	Eukaryota	Streptophyta	Brassicales	Brassicaceae	Arabidopsis	Arabidopsis thaliana	0.971	4.7	2	0.003	0.019	64	473	16.46	0.971	2	0.019	1	AT5G42240.1	S
<annotation protein_description=326	AT1G30730.1	18	1	Symbols: FAD-binding Berberine family protein chr1:10900854-10902434 FORWARD LENGTH=526	Eukaryota	Streptophyta	Brassicales	Brassicaceae	Arabidopsis	Arabidopsis thaliana	0.9998	12.2	2	0.027	1	77	526	18.66	0.9998	2	0.0173	1	AT1G30730.1	S
<annotation protein_description=608	AT3G43670.1	167	0.9319	Symbols: Copper amine oxidase family protein chr3:15567144-15569734 FORWARD LENGTH=687	Eukaryota	Streptophyta	Brassicales	Brassicaceae	Arabidopsis	Arabidopsis thaliana	0.9302	2.8	2	0.004	0.021	94	687	18.42	0.9302	2	0.0163	1	AT3G43670.1	S
<annotation protein_description=635	AT1G20160.1	no	0.861	Symbols: ATSBT5.2 Subtilisin-like serine endopeptidase family protein chr1:6990852-6993854 REVERSE LENGTH=769	Eukaryota	Streptophyta	Brassicales	Brassicaceae	Arabidopsis	Arabidopsis thaliana	0.861	1.8	2	0.004	0.002	62	769	22.42	0.861	2	0.0124	2	AT1G20160.1,AT1G20160.2	S
<annotation protein_description=611	AT3G14470.1	no	0.9235	Symbols: NB-ARC domain-containing disease resistance protein chr3:4857940-4861104 FORWARD LENGTH=1054	Eukaryota	Streptophyta	Brassicales	Brassicaceae	Arabidopsis	Arabidopsis thaliana	0.9235	0.7	3	0.005	0.001	237	1054	40.63	0.9235	3	0.011	1	AT3G14470.1	S
<annotation protein_description=560	AT3G46290.1	no	0.9806	Symbols: HERK1 hercules receptor kinase 1 chr3:17013009-17015501 FORWARD LENGTH=830	Eukaryota	Streptophyta	Brassicales	Brassicaceae	Arabidopsis	Arabidopsis thaliana	0.9806	1.4	1	0.002	0.002	104	830	23.63	0.9806	1	0.0067	1	AT3G46290.1	S
<annotation protein_description=584	AT3G19620.1	no	0.9649	Symbols: Glycosyl hydrolase family protein chr3:6815613-6818308 REVERSE LENGTH=781	Eukaryota	Streptophyta	Brassicales	Brassicaceae	Arabidopsis	Arabidopsis thaliana	0.9649	1.8	1	0.002	0.002	103	781	26.96	0.9649	1	0.0057	1	AT3G19620.1	S

## Sheet: Gey_inf_2nd
protein group	name	pseudo name	group probability	annotation	classification1	classification2	classification3	classification4	classification5	classification6	probability	percent coverage	total number unique peptides	pct spectrum ids	confidence	R L count	length	OI_VALUE	PROTEINPROPHET_PROBABILITY	TOTAL_SPECTRAL_COUNTS	APEX_PROTEIN_ABUNDANCE	NUMBER_OF_DEGENERATE_PROTEINS	IDS_DEGENERATE_PROTEINS	Secreted
<annotation protein_description=55	AT3G57260.1	no	1	Symbols: BGL2, PR2, BG2, PR-2 beta-1,3-glucanase 2 chr3:21188709-21189822 REVERSE LENGTH=339	Eukaryota	Streptophyta	Brassicales	Brassicaceae	Arabidopsis	Arabidopsis thaliana	1	57.2	5366	18.15	1	44	339	9.65	1	5366	55.4662	1	AT3G57260.1	S
<annotation protein_description=113	AT1G75040.1	18	1	Symbols: PR5, PR-5 pathogenesis-related gene 5 chr1:28177754-28178731 FORWARD LENGTH=239	Eukaryota	Streptophyta	Brassicales	Brassicaceae	Arabidopsis	Arabidopsis thaliana	1	69.9	2479	7.574	1	24	239	7.27	1	2479	34.0131	1	AT1G75040.1	S
<annotation protein_description=54	AT3G57240.1	no	1	Symbols: BG3 beta-1,3-glucanase 3 chr3:21181916-21183045 REVERSE LENGTH=341	Eukaryota	Streptophyta	Brassicales	Brassicaceae	Arabidopsis	Arabidopsis thaliana	1	78	4439	14.6	1	54	341	14.7	1	4439	30.1212	1	AT3G57240.1	S
<annotation protein_description=24	AT2G14610.1	no	1	Symbols: PR1, PR 1, ATPR1 pathogenesis-related gene 1 chr2:6241944-6242429 REVERSE LENGTH=161	Eukaryota	Streptophyta	Brassicales	Brassicaceae	Arabidopsis	Arabidopsis thaliana	1	68.9	787	2.457	1	21	161	4.37	1	787	17.9638	1	AT2G14610.1	S
<annotation protein_description=91	AT5G67360.1	no	1	Symbols: ARA12 Subtilase family protein chr5:26872192-26874465 REVERSE LENGTH=757	Eukaryota	Streptophyta	Brassicales	Brassicaceae	Arabidopsis	Arabidopsis thaliana	1	41.6	2230	7.003	1	85	757	16.71	1	2230	13.3117	1	AT5G67360.1	S
<annotation protein_description=76	AT5G10760.1	no	1	Symbols: Eukaryotic aspartyl protease family protein chr5:3400671-3402165 REVERSE LENGTH=464	Eukaryota	Streptophyta	Brassicales	Brassicaceae	Arabidopsis	Arabidopsis thaliana	1	29.1	653	1.656	1	44	464	5.41	1	653	12.0398	1	AT5G10760.1	S
<annotation protein_description=38	AT2G43570.1	no	1	Symbols: CHI chitinase, putative chr2:18076389-18077435 REVERSE LENGTH=277	Eukaryota	Streptophyta	Brassicales	Brassicaceae	Arabidopsis	Arabidopsis thaliana	1	63.9	777	2.514	1	24	277	7.28	1	777	10.6462	1	AT2G43570.1	S
<annotation protein_description=64	AT4G27520.1	no	1	Symbols: ENODL2, AtENODL2 early nodulin-like protein 2 chr4:13750668-13751819 REVERSE LENGTH=349	Eukaryota	Streptophyta	Brassicales	Brassicaceae	Arabidopsis	Arabidopsis thaliana	1	20.9	695	2.288	1	21	349	10.04	1	695	6.9048	1	AT4G27520.1	S
<annotation protein_description=114	AT1G76160.1	19	1	Symbols: sks5 SKU5 similar 5 chr1:28578211-28581020 REVERSE LENGTH=541	Eukaryota	Streptophyta	Brassicales	Brassicaceae	Arabidopsis	Arabidopsis thaliana	1	31.6	980	3.022	1	76	541	16.07	1	980	6.0829	1	AT1G76160.1	S
<annotation protein_description=90	AT5G64120.1	no	1	Symbols: Peroxidase superfamily protein chr5:25659551-25660946 REVERSE LENGTH=328	Eukaryota	Streptophyta	Brassicales	Brassicaceae	Arabidopsis	Arabidopsis thaliana	1	55.2	546	1.675	1	54	328	9.58	1	546	5.685	1	AT5G64120.1	S
<annotation protein_description=62	AT4G25000.1	no	1	Symbols: ATAMY1, AMY1 alpha-amylase-like chr4:12852109-12853825 REVERSE LENGTH=423	Eukaryota	Streptophyta	Brassicales	Brassicaceae	Arabidopsis	Arabidopsis thaliana	1	42.1	553	1.631	1	50	423	14.69	1	553	3.7549	1	AT4G25000.1	S
<annotation protein_description=79	AT5G20630.1	no	1	Symbols: GLP3, GLP3A, GLP3B, ATGER3, GER3 germin 3 chr5:6975315-6975950 REVERSE LENGTH=211	Eukaryota	Streptophyta	Brassicales	Brassicaceae	Arabidopsis	Arabidopsis thaliana	1	29.4	112	0.327	1	24	211	3.41	1	112	3.2761	1	AT5G20630.1	S
<annotation protein_description=143	AT4G23170.1	48	1	Symbols: EP1, CRK9 receptor-like protein kinase-related family protein chr4:12135205-12136002 FORWARD LENGTH=265	Eukaryota	Streptophyta	Brassicales	Brassicaceae	Arabidopsis	Arabidopsis thaliana	1	14.7	142	0.293	1	41	265	4.35	1	142	3.2561	1	AT4G23170.1	S
<annotation protein_description=117	AT2G15220.1	22	1	Symbols: Plant basic secretory protein (BSP) family protein chr2:6608689-6609366 FORWARD LENGTH=225	Eukaryota	Streptophyta	Brassicales	Brassicaceae	Arabidopsis	Arabidopsis thaliana	1	56.4	233	0.706	1	30	225	8.62	1	233	2.6962	1	AT2G15220.1	S
<annotation protein_description=111	AT1G66970.1	16	1	Symbols: SVL2 SHV3-like 2 chr1:24992746-24996005 REVERSE LENGTH=763	Eukaryota	Streptophyta	Brassicales	Brassicaceae	Arabidopsis	Arabidopsis thaliana	1	27.4	534	1.371	1	108	763	22.92	1	534	2.3239	1	AT1G66970.1	S
<annotation protein_description=81	AT5G26000.1	no	1	Symbols: TGG1, BGLU38 thioglucoside glucohydrolase 1 chr5:9079678-9082347 REVERSE LENGTH=541	Eukaryota	Streptophyta	Brassicales	Brassicaceae	Arabidopsis	Arabidopsis thaliana	1	37.1	405	1.4	1	66	541	21.38	1	405	1.8895	2	AT5G26000.2,AT5G26000.1	S
<annotation protein_description=81	AT5G26000.2	no	1	Symbols: TGG1, BGLU38 thioglucoside glucohydrolase 1 chr5:9080009-9082347 REVERSE LENGTH=456	Eukaryota	Streptophyta	Brassicales	Brassicaceae	Arabidopsis	Arabidopsis thaliana	1	37.1	405	1.4	1	55	456	21.38	1	405	1.8895	2	AT5G26000.2,AT5G26000.1	S
<annotation protein_description=145	AT4G30270.1	50	1	Symbols: MERI5B, MERI-5, XTH24, SEN4 xyloglucan endotransglucosylase/hydrolase 24 chr4:14819445-14820448 REVERSE LENGTH=269	Eukaryota	Streptophyta	Brassicales	Brassicaceae	Arabidopsis	Arabidopsis thaliana	1	36.4	169	0.488	1	29	269	10.1	1	169	1.669	1	AT4G30270.1	S
<annotation protein_description=84	AT5G48540.1	no	1	Symbols: receptor-like protein kinase-related family protein chr5:19669096-19669887 REVERSE LENGTH=263	Eukaryota	Streptophyta	Brassicales	Brassicaceae	Arabidopsis	Arabidopsis thaliana	1	25.5	136	0.444	1	36	263	11.34	1	136	1.1962	1	AT5G48540.1	S
<annotation protein_description=21	AT1G78830.1	no	1	Symbols: Curculin-like (mannose-binding) lectin family protein chr1:29637141-29638508 REVERSE LENGTH=455	Eukaryota	Streptophyta	Brassicales	Brassicaceae	Arabidopsis	Arabidopsis thaliana	1	36.9	168	0.413	1	62	455	15.98	1	168	1.0486	1	AT1G78830.1	S
<annotation protein_description=5	AT1G09750.1	no	1	Symbols: Eukaryotic aspartyl protease family protein chr1:3157541-3158960 FORWARD LENGTH=449	Eukaryota	Streptophyta	Brassicales	Brassicaceae	Arabidopsis	Arabidopsis thaliana	1	13.1	63	0.144	1	62	449	6.08	1	63	1.0335	1	AT1G09750.1	S
<annotation protein_description=179	AT5G19240.1	no	0.9997	Symbols: Glycoprotein membrane precursor GPI-anchored chr5:6470209-6470981 FORWARD LENGTH=199	Eukaryota	Streptophyta	Brassicales	Brassicaceae	Arabidopsis	Arabidopsis thaliana	0.9997	13.1	20	0.061	0.975	34	199	2.02	0.9997	20	0.9873	1	AT5G19240.1	S
<annotation protein_description=74	AT5G08380.1	no	1	Symbols: AtAGAL1, AGAL1 alpha-galactosidase 1 chr5:2694851-2697616 REVERSE LENGTH=410	Eukaryota	Streptophyta	Brassicales	Brassicaceae	Arabidopsis	Arabidopsis thaliana	1	41.7	124	0.345	1	51	410	13.07	1	124	0.9463	1	AT5G08380.1	S
<annotation protein_description=73	AT5G06720.1	no	1	Symbols: ATPA2, PA2 peroxidase 2 chr5:2077567-2078857 REVERSE LENGTH=335	Eukaryota	Streptophyta	Brassicales	Brassicaceae	Arabidopsis	Arabidopsis thaliana	1	12.8	30	0.093	0.991	46	335	3.29	1	30	0.9095	1	AT5G06720.1	S
<annotation protein_description=29	AT2G26440.1	no	1	Symbols: Plant invertase/pectin methylesterase inhibitor superfamily chr2:11247407-11249407 FORWARD LENGTH=547	Eukaryota	Streptophyta	Brassicales	Brassicaceae	Arabidopsis	Arabidopsis thaliana	1	13.7	144	0.453	1	71	547	16.32	1	144	0.8801	1	AT2G26440.1	S
<annotation protein_description=50	AT3G54400.1	no	1	Symbols: Eukaryotic aspartyl protease family protein chr3:20140291-20142599 REVERSE LENGTH=425	Eukaryota	Streptophyta	Brassicales	Brassicaceae	Arabidopsis	Arabidopsis thaliana	1	20.7	93	0.239	1	66	425	10.74	1	93	0.8637	1	AT3G54400.1	S
<annotation protein_description=26	AT2G17120.1	no	1	Symbols: LYM2 lysm domain GPI-anchored protein 2 precursor chr2:7459156-7460648 FORWARD LENGTH=350	Eukaryota	Streptophyta	Brassicales	Brassicaceae	Arabidopsis	Arabidopsis thaliana	1	14.3	47	0.108	1	50	350	5.88	1	47	0.7973	1	AT2G17120.1	S
<annotation protein_description=214	AT5G44130.1	no	0.9965	Symbols: FLA13 FASCICLIN-like arabinogalactan protein 13 precursor chr5:17761128-17761871 FORWARD LENGTH=247	Eukaryota	Streptophyta	Brassicales	Brassicaceae	Arabidopsis	Arabidopsis thaliana	0.9965	13.4	44	0.072	0.988	42	247	5.75	0.9965	44	0.7606	1	AT5G44130.1	S
<annotation protein_description=141	AT4G20830.1	46	1	Symbols: FAD-binding Berberine family protein chr4:11155486-11157577 FORWARD LENGTH=570	Eukaryota	Streptophyta	Brassicales	Brassicaceae	Arabidopsis	Arabidopsis thaliana	1	33	143	0.453	1	73	570	21.5	1	143	0.6634	2	AT4G20830.2,AT4G20830.1	S
<annotation protein_description=141	AT4G20830.2	46	1	Symbols: FAD-binding Berberine family protein chr4:11155486-11157108 FORWARD LENGTH=540	Eukaryota	Streptophyta	Brassicales	Brassicaceae	Arabidopsis	Arabidopsis thaliana	1	33	143	0.453	1	67	540	21.5	1	143	0.6634	2	AT4G20830.2,AT4G20830.1	S
<annotation protein_description=22	AT1G79720.1	no	1	Symbols: Eukaryotic aspartyl protease family protein chr1:29997259-29998951 REVERSE LENGTH=484	Eukaryota	Streptophyta	Brassicales	Brassicaceae	Arabidopsis	Arabidopsis thaliana	1	12.4	76	0.235	1	70	484	12.76	1	76	0.5941	1	AT1G79720.1	S
<annotation protein_description=146	AT4G31140.1	51	1	Symbols: O-Glycosyl hydrolases family 17 protein chr4:15141581-15143188 FORWARD LENGTH=484	Eukaryota	Streptophyta	Brassicales	Brassicaceae	Arabidopsis	Arabidopsis thaliana	1	27.3	63	0.147	1	65	484	10.86	1	63	0.5786	1	AT4G31140.1	S
<annotation protein_description=51	AT3G54420.1	no	1	Symbols: ATEP3, ATCHITIV, CHIV, EP3 homolog of carrot EP3-3 chitinase chr3:20145935-20147034 FORWARD LENGTH=273	Eukaryota	Streptophyta	Brassicales	Brassicaceae	Arabidopsis	Arabidopsis thaliana	1	12.8	38	0.109	0.999	26	273	6.6	1	38	0.5743	1	AT3G54420.1	S
<annotation protein_description=133	AT3G49120.1	38	1	Symbols: ATPERX34, PERX34, PRXCB, ATPCB, PRX34 peroxidase CB chr3:18207819-18210041 FORWARD LENGTH=353	Eukaryota	Streptophyta	Brassicales	Brassicaceae	Arabidopsis	Arabidopsis thaliana	1	23.2	49	0.109	1	64	353	8.51	1	49	0.5743	1	AT3G49120.1	S
<annotation protein_description=68	AT4G36010.1	no	1	Symbols: Pathogenesis-related thaumatin superfamily protein chr4:17039472-17040976 REVERSE LENGTH=301	Eukaryota	Streptophyta	Brassicales	Brassicaceae	Arabidopsis	Arabidopsis thaliana	1	11.3	14	0.042	0.967	25	301	2.46	1	14	0.5676	2	AT4G36010.2,AT4G36010.1	S
<annotation protein_description=68	AT4G36010.2	no	1	Symbols: Pathogenesis-related thaumatin superfamily protein chr4:17039472-17040976 REVERSE LENGTH=301	Eukaryota	Streptophyta	Brassicales	Brassicaceae	Arabidopsis	Arabidopsis thaliana	1	11.3	14	0.042	0.967	25	301	2.46	1	14	0.5676	2	AT4G36010.2,AT4G36010.1	S
<annotation protein_description=148	AT4G34480.1	53	1	Symbols: O-Glycosyl hydrolases family 17 protein chr4:16481147-16483988 REVERSE LENGTH=504	Eukaryota	Streptophyta	Brassicales	Brassicaceae	Arabidopsis	Arabidopsis thaliana	1	19.2	56	0.169	1	46	504	10.03	1	56	0.5569	1	AT4G34480.1	S
<annotation protein_description=122	AT2G45470.1	27	1	Symbols: FLA8, AGP8 FASCICLIN-like arabinogalactan protein 8 chr2:18742797-18744059 REVERSE LENGTH=420	Eukaryota	Streptophyta	Brassicales	Brassicaceae	Arabidopsis	Arabidopsis thaliana	1	12.9	49	0.111	0.951	50	420	9.35	1	49	0.5227	1	AT2G45470.1	S
<annotation protein_description=39	AT2G45220.1	no	1	Symbols: Plant invertase/pectin methylesterase inhibitor superfamily chr2:18644281-18646394 REVERSE LENGTH=511	Eukaryota	Streptophyta	Brassicales	Brassicaceae	Arabidopsis	Arabidopsis thaliana	1	20.9	70	0.221	1	66	511	15.82	1	70	0.4413	1	AT2G45220.1	S
<annotation protein_description=15	AT1G33610.1	no	1	Symbols: Leucine-rich repeat (LRR) family protein chr1:12188910-12190346 FORWARD LENGTH=478	Eukaryota	Streptophyta	Brassicales	Brassicaceae	Arabidopsis	Arabidopsis thaliana	1	9.2	62	0.152	1	99	478	14.77	1	62	0.4187	1	AT1G33610.1	S
<annotation protein_description=121	AT2G43620.1	26	1	Symbols: Chitinase family protein chr2:18093954-18095025 REVERSE LENGTH=283	Eukaryota	Streptophyta	Brassicales	Brassicaceae	Arabidopsis	Arabidopsis thaliana	1	17.7	30	0.072	1	32	283	8.58	1	30	0.3487	1	AT2G43620.1	S
<annotation protein_description=150	AT5G06860.1	55	1	Symbols: PGIP1, ATPGIP1 polygalacturonase inhibiting protein 1 chr5:2132373-2133434 FORWARD LENGTH=330	Eukaryota	Streptophyta	Brassicales	Brassicaceae	Arabidopsis	Arabidopsis thaliana	1	19.1	36	0.094	1	59	330	10.91	1	36	0.3291	1	AT5G06860.1	S
<annotation protein_description=119	AT2G28470.1	24	1	Symbols: BGAL8 beta-galactosidase 8 chr2:12169047-12173164 REVERSE LENGTH=852	Eukaryota	Streptophyta	Brassicales	Brassicaceae	Arabidopsis	Arabidopsis thaliana	1	26.5	75	0.229	1	95	852	22.91	1	75	0.3265	2	AT2G28470.2,AT2G28470.1	S
<annotation protein_description=119	AT2G28470.2	24	1	Symbols: BGAL8 beta-galactosidase 8 chr2:12169047-12173146 REVERSE LENGTH=846	Eukaryota	Streptophyta	Brassicales	Brassicaceae	Arabidopsis	Arabidopsis thaliana	1	26.5	75	0.229	1	95	846	22.91	1	75	0.3265	2	AT2G28470.2,AT2G28470.1	S
<annotation protein_description=48	AT3G52880.2	no	1	Symbols: ATMDAR1, MDAR1 monodehydroascorbate reductase 1 chr3:19601477-19604366 REVERSE LENGTH=466	Eukaryota	Streptophyta	Brassicales	Brassicaceae	Arabidopsis	Arabidopsis thaliana	1	40.1	64	0.18	1	57	466	21.67	1	64	0.2945	2	AT3G52880.1,AT3G52880.2	S
<annotation protein_description=13	AT1G26380.1	no	1	Symbols: FAD-binding Berberine family protein chr1:9126901-9128508 REVERSE LENGTH=535	Eukaryota	Streptophyta	Brassicales	Brassicaceae	Arabidopsis	Arabidopsis thaliana	1	21.9	57	0.156	1	71	535	20.33	1	57	0.2796	1	AT1G26380.1	S
<annotation protein_description=10	AT1G21670.1	no	1	Symbols: LOCATED IN: cell wall, plant-type cell wall; EXPRESSED IN: 23 plant structures; EXPRESSED DURING: 14 growth stages; CONTAINS InterPro DOMAIN/s: WD40-like Beta Propeller (InterPro:IPR011659), Six-bladed beta-propeller, TolB-like (InterPro:IPR011042); BEST Arabidopsis thaliana protein match is: DPP6 N-terminal domain-like protein (TAIR:AT1G21680.1); Has 8461 Blast hits to 5060 proteins in …	Eukaryota	Streptophyta	Brassicales	Brassicaceae	Arabidopsis	Arabidopsis thaliana	1	26.6	65	0.172	1	88	703	25.63	1	65	0.2529	1	AT1G21670.1	S
<annotation protein_description=36	AT2G34070.1	no	1	Symbols: TBL37 TRICHOME BIREFRINGENCE-LIKE 37 chr2:14387631-14390160 REVERSE LENGTH=385	Eukaryota	Streptophyta	Brassicales	Brassicaceae	Arabidopsis	Arabidopsis thaliana	1	18.4	23	0.063	1	64	385	9.07	1	23	0.2529	1	AT2G34070.1	S
<annotation protein_description=221	AT3G13560.1	no	0.9952	Symbols: O-Glycosyl hydrolases family 17 protein chr3:4425484-4427284 REVERSE LENGTH=505	Eukaryota	Streptophyta	Brassicales	Brassicaceae	Arabidopsis	Arabidopsis thaliana	0.9952	4.2	18	0.044	0.028	64	505	7.12	0.9952	18	0.2509	3	AT3G13560.3,AT3G13560.2,AT3G13560.1	S
<annotation protein_description=221	AT3G13560.2	no	0.9952	Symbols: O-Glycosyl hydrolases family 17 protein chr3:4425484-4427284 REVERSE LENGTH=505	Eukaryota	Streptophyta	Brassicales	Brassicaceae	Arabidopsis	Arabidopsis thaliana	0.9952	4.2	18	0.044	0.028	64	505	7.12	0.9952	18	0.2509	3	AT3G13560.3,AT3G13560.2,AT3G13560.1	S
<annotation protein_description=221	AT3G13560.3	no	0.9952	Symbols: O-Glycosyl hydrolases family 17 protein chr3:4425484-4427284 REVERSE LENGTH=505	Eukaryota	Streptophyta	Brassicales	Brassicaceae	Arabidopsis	Arabidopsis thaliana	0.9952	4.2	18	0.044	0.028	64	505	7.12	0.9952	18	0.2509	3	AT3G13560.3,AT3G13560.2,AT3G13560.1	S
<annotation protein_description=138	AT4G12910.1	43	1	Symbols: scpl20 serine carboxypeptidase-like 20 chr4:7550576-7553051 REVERSE LENGTH=497	Eukaryota	Streptophyta	Brassicales	Brassicaceae	Arabidopsis	Arabidopsis thaliana	1	18.5	36	0.09	1	58	497	14.33	1	36	0.2505	1	AT4G12910.1	S
<annotation protein_description=35	AT2G30870.1	no	1	Symbols: ATGSTF10, ERD13, ATGSTF4, GSTF10 glutathione S-transferase PHI 10 chr2:13141490-13142392 FORWARD LENGTH=215	Eukaryota	Streptophyta	Brassicales	Brassicaceae	Arabidopsis	Arabidopsis thaliana	1	31.6	23	0.061	1	32	215	9.33	1	23	0.2458	1	AT2G30870.1	S
<annotation protein_description=166	AT4G34180.1	68	0.9999	Symbols: Cyclase family protein chr4:16370060-16371383 REVERSE LENGTH=255	Eukaryota	Streptophyta	Brassicales	Brassicaceae	Arabidopsis	Arabidopsis thaliana	0.9999	23.1	21	0.048	1	45	255	8.64	0.9999	21	0.2424	1	AT4G34180.1	S
<annotation protein_description=108	AT1G64760.1	13	1	Symbols: O-Glycosyl hydrolases family 17 protein chr1:24054220-24056194 REVERSE LENGTH=481	Eukaryota	Streptophyta	Brassicales	Brassicaceae	Arabidopsis	Arabidopsis thaliana	1	7.1	19	0.047	0.978	52	481	8.11	1	19	0.2336	2	AT1G64760.2,AT1G64760.1	S
<annotation protein_description=108	AT1G64760.2	13	1	Symbols: O-Glycosyl hydrolases family 17 protein chr1:24054220-24056194 REVERSE LENGTH=481	Eukaryota	Streptophyta	Brassicales	Brassicaceae	Arabidopsis	Arabidopsis thaliana	1	7.1	19	0.047	0.978	52	481	8.11	1	19	0.2336	2	AT1G64760.2,AT1G64760.1	S
<annotation protein_description=157	AT5G45280.2	62	1	Symbols: Pectinacetylesterase family protein chr5:18346862-18349488 FORWARD LENGTH=391	Eukaryota	Streptophyta	Brassicales	Brassicaceae	Arabidopsis	Arabidopsis thaliana	1	23	29	0.083	1	36	391	12.62	1	29	0.2292	1	AT5G45280.2	S
<annotation protein_description=103	AT1G51805.1	8	1	Symbols: Leucine-rich repeat protein kinase family protein chr1:19221187-19225590 REVERSE LENGTH=884	Eukaryota	Streptophyta	Brassicales	Brassicaceae	Arabidopsis	Arabidopsis thaliana	1	6.8	52	0.165	1	128	884	24.54	1	52	0.2113	1	AT1G51805.1	S
<annotation protein_description=120	AT2G38380.1	25	1	Symbols: Peroxidase superfamily protein chr2:16076443-16078314 FORWARD LENGTH=349	Eukaryota	Streptophyta	Brassicales	Brassicaceae	Arabidopsis	Arabidopsis thaliana	1	15.5	14	0.031	1	60	349	6.75	1	14	0.2068	1	AT2G38380.1	S
<annotation protein_description=210	AT5G46960.1	79	0.9979	Symbols: Plant invertase/pectin methylesterase inhibitor superfamily protein chr5:19062220-19062744 REVERSE LENGTH=174	Eukaryota	Streptophyta	Brassicales	Brassicaceae	Arabidopsis	Arabidopsis thaliana	0.9979	21.8	15	0.039	0.183	25	174	7.33	0.9979	15	0.2036	1	AT5G46960.1	S
<annotation protein_description=132	AT3G45970.1	37	1	Symbols: ATEXLA1, EXPL1, ATEXPL1, ATHEXP BETA 2.1, EXLA1 expansin-like A1 chr3:16896238-16897189 FORWARD LENGTH=265	Eukaryota	Streptophyta	Brassicales	Brassicaceae	Arabidopsis	Arabidopsis thaliana	1	24.5	16	0.044	1	24	265	8.26	1	16	0.1932	1	AT3G45970.1	S
<annotation protein_description=228	AT2G04780.1	no	0.9924	Symbols: FLA7 FASCICLIN-like arabinoogalactan 7 chr2:1677488-1678252 FORWARD LENGTH=254	Eukaryota	Streptophyta	Brassicales	Brassicaceae	Arabidopsis	Arabidopsis thaliana	0.9924	18.5	10	0.026	0.58	30	254	5.21	0.9924	10	0.19	2	AT2G04780.2,AT2G04780.1	S
<annotation protein_description=228	AT2G04780.2	no	0.9924	Symbols: FLA7 FASCICLIN-like arabinoogalactan 7 chr2:1677488-1678252 FORWARD LENGTH=254	Eukaryota	Streptophyta	Brassicales	Brassicaceae	Arabidopsis	Arabidopsis thaliana	0.9924	18.5	10	0.026	0.58	30	254	5.21	0.9924	10	0.19	2	AT2G04780.2,AT2G04780.1	S
<annotation protein_description=43	AT3G10740.1	no	1	Symbols: ASD1, ARAF1, ARAF, ATASD1 alpha-L-arabinofuranosidase 1 chr3:3361031-3364573 REVERSE LENGTH=678	Eukaryota	Streptophyta	Brassicales	Brassicaceae	Arabidopsis	Arabidopsis thaliana	1	5.8	35	0.107	0.876	74	678	19.54	1	35	0.1786	1	AT3G10740.1	S
<annotation protein_description=11	AT1G21750.1	no	1	Symbols: ATPDIL1-1, ATPDI5, PDI5, PDIL1-1 PDI-like 1-1 chr1:7645767-7648514 FORWARD LENGTH=501	Eukaryota	Streptophyta	Brassicales	Brassicaceae	Arabidopsis	Arabidopsis thaliana	1	19.3	52	0.128	1	44	501	29.34	1	52	0.1767	2	AT1G21750.2,AT1G21750.1	S
<annotation protein_description=11	AT1G21750.2	no	1	Symbols: ATPDIL1-1, PDIL1-1 PDI-like 1-1 chr1:7645767-7648695 FORWARD LENGTH=487	Eukaryota	Streptophyta	Brassicales	Brassicaceae	Arabidopsis	Arabidopsis thaliana	1	19.3	52	0.128	1	48	487	29.34	1	52	0.1767	2	AT1G21750.2,AT1G21750.1	S
<annotation protein_description=235	AT4G39730.1	82	0.983	Symbols: Lipase/lipooxygenase, PLAT/LH2 family protein chr4:18432950-18433581 FORWARD LENGTH=181	Eukaryota	Streptophyta	Brassicales	Brassicaceae	Arabidopsis	Arabidopsis thaliana	0.9821	17.1	6	0.015	0.952	27	181	3.38	0.9821	6	0.1738	1	AT4G39730.1	S
<annotation protein_description=88	AT5G55730.1	no	1	Symbols: FLA1 FASCICLIN-like arabinogalactan 1 chr5:22558375-22560392 REVERSE LENGTH=424	Eukaryota	Streptophyta	Brassicales	Brassicaceae	Arabidopsis	Arabidopsis thaliana	1	7.5	24	0.075	0.496	54	424	13.85	1	24	0.1728	2	AT5G55730.1,AT5G55730.2	S
<annotation protein_description=88	AT5G55730.2	no	1	Symbols: FLA1 FASCICLIN-like arabinogalactan 1 chr5:22558375-22560392 REVERSE LENGTH=424	Eukaryota	Streptophyta	Brassicales	Brassicaceae	Arabidopsis	Arabidopsis thaliana	1	7.5	24	0.075	0.496	54	424	13.85	1	24	0.1728	2	AT5G55730.1,AT5G55730.2	S
<annotation protein_description=142	AT4G20860.1	47	1	Symbols: FAD-binding Berberine family protein chr4:11172726-11174318 FORWARD LENGTH=530	Eukaryota	Streptophyta	Brassicales	Brassicaceae	Arabidopsis	Arabidopsis thaliana	1	11.1	36	0.109	1	84	530	23.71	1	36	0.1514	1	AT4G20860.1	S
<annotation protein_description=269	AT5G20230.1	no	0.9346	Symbols: ATBCB, BCB, SAG14 blue-copper-binding protein chr5:6826626-6827408 FORWARD LENGTH=196	Eukaryota	Streptophyta	Brassicales	Brassicaceae	Arabidopsis	Arabidopsis thaliana	0.9346	6.6	4	0.015	0.013	12	196	2.52	0.9346	4	0.1479	1	AT5G20230.1	S
<annotation protein_description=58	AT4G16500.1	no	1	Symbols: Cystatin/monellin superfamily protein chr4:9301530-9301883 REVERSE LENGTH=117	Eukaryota	Streptophyta	Brassicales	Brassicaceae	Arabidopsis	Arabidopsis thaliana	1	34.2	7	0.023	1	15	117	5	1	7	0.1396	1	AT4G16500.1	S
<annotation protein_description=128	AT3G15356.1	33	1	Symbols: Legume lectin family protein chr3:5174603-5175418 REVERSE LENGTH=271	Eukaryota	Streptophyta	Brassicales	Brassicaceae	Arabidopsis	Arabidopsis thaliana	1	22.1	13	0.03	1	32	271	9.56	1	13	0.1356	1	AT3G15356.1	S
<annotation protein_description=141	AT4G20840.1	46	1	Symbols: FAD-binding Berberine family protein chr4:11157916-11159535 FORWARD LENGTH=539	Eukaryota	Streptophyta	Brassicales	Brassicaceae	Arabidopsis	Arabidopsis thaliana	1	14.1	27	0.132	1	65	539	22.8	1	27	0.1181	1	AT4G20840.1	S
<annotation protein_description=71	AT5G04885.1	no	1	Symbols: Glycosyl hydrolase family protein chr5:1423369-1426628 FORWARD LENGTH=665	Eukaryota	Streptophyta	Brassicales	Brassicaceae	Arabidopsis	Arabidopsis thaliana	1	4.7	17	0.042	0.92	82	665	14.54	1	17	0.1166	1	AT5G04885.1	S
<annotation protein_description=197	AT5G41870.1	no	0.9987	Symbols: Pectin lyase-like superfamily protein chr5:16758817-16760490 REVERSE LENGTH=449	Eukaryota	Streptophyta	Brassicales	Brassicaceae	Arabidopsis	Arabidopsis thaliana	0.9987	11.1	16	0.043	0.156	51	449	13.88	0.9987	16	0.1148	1	AT5G41870.1	S
<annotation protein_description=273	AT3G23490.1	no	0.9005	Symbols: CYN cyanase chr3:8423238-8424415 REVERSE LENGTH=168	Eukaryota	Streptophyta	Brassicales	Brassicaceae	Arabidopsis	Arabidopsis thaliana	0.9005	21.4	8	0.014	0.731	24	168	6.85	0.9005	8	0.1049	1	AT3G23490.1	S
<annotation protein_description=254	AT4G12420.1	no	0.961	Symbols: SKU5 Cupredoxin superfamily protein chr4:7349941-7352868 REVERSE LENGTH=587	Eukaryota	Streptophyta	Brassicales	Brassicaceae	Arabidopsis	Arabidopsis thaliana	0.961	2.2	19	0.053	0.004	70	587	19.12	0.961	19	0.0952	2	AT4G12420.2,AT4G12420.1	S
<annotation protein_description=254	AT4G12420.2	no	0.961	Symbols: SKU5 Cupredoxin superfamily protein chr4:7349941-7352868 REVERSE LENGTH=587	Eukaryota	Streptophyta	Brassicales	Brassicaceae	Arabidopsis	Arabidopsis thaliana	0.961	2.2	19	0.053	0.004	70	587	19.12	0.961	19	0.0952	2	AT4G12420.2,AT4G12420.1	S
<annotation protein_description=46	AT3G43270.1	no	1	Symbols: Plant invertase/pectin methylesterase inhibitor superfamily chr3:15222402-15225124 REVERSE LENGTH=527	Eukaryota	Streptophyta	Brassicales	Brassicaceae	Arabidopsis	Arabidopsis thaliana	1	5.9	10	0.026	0.978	58	527	11.16	1	10	0.0893	2	AT3G43270.1,AT4G33220.1	S
<annotation protein_description=46	AT4G33220.1	no	1	Symbols: PME44, ATPME44 pectin methylesterase 44 chr4:16022506-16026130 FORWARD LENGTH=525	Eukaryota	Streptophyta	Brassicales	Brassicaceae	Arabidopsis	Arabidopsis thaliana	1	5.9	10	0.026	0.978	76	525	11.16	1	10	0.0893	2	AT3G43270.1,AT4G33220.1	S
<annotation protein_description=188	AT3G02360.1	75	0.9994	Symbols: 6-phosphogluconate dehydrogenase family protein chr3:482498-483958 FORWARD LENGTH=486	Eukaryota	Streptophyta	Brassicales	Brassicaceae	Arabidopsis	Arabidopsis thaliana	0.9506	8.8	20	0.031	0.963	64	486	22.59	0.9506	20	0.0839	2	AT3G02360.2,AT3G02360.1	S
<annotation protein_description=188	AT3G02360.2	75	0.9994	Symbols: 6-phosphogluconate dehydrogenase family protein chr3:482498-483958 FORWARD LENGTH=486	Eukaryota	Streptophyta	Brassicales	Brassicaceae	Arabidopsis	Arabidopsis thaliana	0.9506	8.8	20	0.031	0.963	64	486	22.59	0.9506	20	0.0839	2	AT3G02360.2,AT3G02360.1	S
<annotation protein_description=193	AT5G42100.1	no	0.999	Symbols: ATBG_PPAP, ATBG_PAP, BG_PPAP beta-1,3-glucanase_putative chr5:16829460-16831168 REVERSE LENGTH=425	Eukaryota	Streptophyta	Brassicales	Brassicaceae	Arabidopsis	Arabidopsis thaliana	0.999	8.5	6	0.016	0.712	51	425	7.41	0.999	6	0.0806	2	AT5G42100.2,AT5G42100.1	S
<annotation protein_description=193	AT5G42100.2	no	0.999	Symbols: ATBG_PPAP, ATBG_PAP beta-1,3-glucanase_putative chr5:16829897-16831168 REVERSE LENGTH=423	Eukaryota	Streptophyta	Brassicales	Brassicaceae	Arabidopsis	Arabidopsis thaliana	0.999	8.5	6	0.016	0.712	46	423	7.41	0.999	6	0.0806	2	AT5G42100.2,AT5G42100.1	S
<annotation protein_description=172	AT5G59670.1	no	0.9998	Symbols: Leucine-rich repeat protein kinase family protein chr5:24041538-24045478 FORWARD LENGTH=868	Eukaryota	Streptophyta	Brassicales	Brassicaceae	Arabidopsis	Arabidopsis thaliana	0.9998	3.1	18	0.051	0.154	141	868	24.11	0.9998	18	0.0744	1	AT5G59670.1	S
<annotation protein_description=223	AT1G03870.1	no	0.9947	Symbols: FLA9 FASCICLIN-like arabinoogalactan 9 chr1:982625-983368 REVERSE LENGTH=247	Eukaryota	Streptophyta	Brassicales	Brassicaceae	Arabidopsis	Arabidopsis thaliana	0.9947	9.7	4	0.044	0.752	36	247	5.6	0.9947	4	0.0708	1	AT1G03870.1	S
<annotation protein_description=168	AT1G56340.1	no	0.9998	Symbols: CRT1, CRT1a, AtCRT1a calreticulin 1a chr1:21090059-21092630 REVERSE LENGTH=425	Eukaryota	Streptophyta	Brassicales	Brassicaceae	Arabidopsis	Arabidopsis thaliana	0.9998	15.8	12	0.022	1	27	425	17.21	0.9998	12	0.0695	2	AT1G56340.1,AT1G56340.2	S
<annotation protein_description=168	AT1G56340.2	no	0.9998	Symbols: CRT1, CRT1a, AtCRT1a calreticulin 1a chr1:21090022-21092630 REVERSE LENGTH=424	Eukaryota	Streptophyta	Brassicales	Brassicaceae	Arabidopsis	Arabidopsis thaliana	0.9998	15.8	12	0.022	1	35	424	17.21	0.9998	12	0.0695	2	AT1G56340.1,AT1G56340.2	S
<annotation protein_description=33	AT2G28100.1	no	1	Symbols: ATFUC1, FUC1 alpha-L-fucosidase 1 chr2:11974803-11976489 FORWARD LENGTH=506	Eukaryota	Streptophyta	Brassicales	Brassicaceae	Arabidopsis	Arabidopsis thaliana	1	11.3	12	0.031	1	71	506	17.72	1	12	0.0675	1	AT2G28100.1	S
<annotation protein_description=82	AT5G34940.2	no	1	Symbols: AtGUS3, GUS3 glucuronidase 3 chr5:13235912-13238718 REVERSE LENGTH=536	Eukaryota	Streptophyta	Brassicales	Brassicaceae	Arabidopsis	Arabidopsis thaliana	1	10.7	8	0.017	0.983	73	536	12.07	1	8	0.0661	3	AT5G34940.3,AT5G34940.1,AT5G34940.2	S
<annotation protein_description=82	AT5G34940.3	no	1	Symbols: AtGUS3, GUS3 glucuronidase 3 chr5:13236566-13238718 REVERSE LENGTH=382	Eukaryota	Streptophyta	Brassicales	Brassicaceae	Arabidopsis	Arabidopsis thaliana	1	10.7	8	0.017	0.983	50	382	12.07	1	8	0.0661	3	AT5G34940.3,AT5G34940.1,AT5G34940.2	S
<annotation protein_description=83	AT5G44390.1	no	1	Symbols: FAD-binding Berberine family protein chr5:17882329-17884906 REVERSE LENGTH=542	Eukaryota	Streptophyta	Brassicales	Brassicaceae	Arabidopsis	Arabidopsis thaliana	1	11.6	15	0.043	1	67	542	22.7	1	15	0.0659	1	AT5G44390.1	S
<annotation protein_description=80	AT5G23870.1	no	1	Symbols: Pectinacetylesterase family protein chr5:8046309-8049999 REVERSE LENGTH=415	Eukaryota	Streptophyta	Brassicales	Brassicaceae	Arabidopsis	Arabidopsis thaliana	1	8.9	7	0.018	1	65	415	10.66	1	7	0.0655	3	AT5G23870.1,AT5G23870.3,AT5G23870.2	S
<annotation protein_description=80	AT5G23870.2	no	1	Symbols: Pectinacetylesterase family protein chr5:8045958-8049999 REVERSE LENGTH=436	Eukaryota	Streptophyta	Brassicales	Brassicaceae	Arabidopsis	Arabidopsis thaliana	1	8.9	7	0.018	1	69	436	10.66	1	7	0.0655	3	AT5G23870.1,AT5G23870.3,AT5G23870.2	S
<annotation protein_description=80	AT5G23870.3	no	1	Symbols: Pectinacetylesterase family protein chr5:8046060-8049999 REVERSE LENGTH=451	Eukaryota	Streptophyta	Brassicales	Brassicaceae	Arabidopsis	Arabidopsis thaliana	1	8.9	7	0.018	1	70	451	10.66	1	7	0.0655	3	AT5G23870.1,AT5G23870.3,AT5G23870.2	S
<annotation protein_description=282	AT3G16850.1	no	0.8781	Symbols: Pectin lyase-like superfamily protein chr3:5748692-5750981 FORWARD LENGTH=455	Eukaryota	Streptophyta	Brassicales	Brassicaceae	Arabidopsis	Arabidopsis thaliana	0.8781	12.3	5	0.01	0.62	55	455	6.72	0.8781	5	0.0651	1	AT3G16850.1	S
<annotation protein_description=205	AT3G54600.1	77	0.9982	Symbols: Class I glutamine amidotransferase-like superfamily protein chr3:20211048-20212876 FORWARD LENGTH=399	Eukaryota	Streptophyta	Brassicales	Brassicaceae	Arabidopsis	Arabidopsis thaliana	0.9982	7.8	4	0.012	0.668	53	399	7.07	0.9982	4	0.0563	1	AT3G54600.1	S
<annotation protein_description=23	AT2G01820.1	no	1	Symbols: Leucine-rich repeat protein kinase family protein chr2:357664-360681 REVERSE LENGTH=943	Eukaryota	Streptophyta	Brassicales	Brassicaceae	Arabidopsis	Arabidopsis thaliana	1	6	16	0.044	1	144	943	28.64	1	16	0.0557	1	AT2G01820.1	S
<annotation protein_description=244	AT5G34850.1	no	0.9745	Symbols: ATPAP26, PAP26 purple acid phosphatase 26 chr5:13108475-13111217 REVERSE LENGTH=475	Eukaryota	Streptophyta	Brassicales	Brassicaceae	Arabidopsis	Arabidopsis thaliana	0.9745	6.5	10	0.016	0.542	52	475	17.76	0.9745	10	0.0547	1	AT5G34850.1	S
<annotation protein_description=213	AT1G78850.1	80	0.9968	Symbols: D-mannose binding lectin protein with Apple-like carbohydrate-binding domain chr1:29642072-29643397 REVERSE LENGTH=441	Eukaryota	Streptophyta	Brassicales	Brassicaceae	Arabidopsis	Arabidopsis thaliana	0.9968	7.3	9	0.019	0.073	56	441	16.5	0.9968	9	0.0542	1	AT1G78850.1	S
<annotation protein_description=198	AT1G77510.1	no	0.9986	Symbols: ATPDIL1-2, PDI6, ATPDI6, PDIL1-2 PDI-like 1-2 chr1:29126742-29129433 FORWARD LENGTH=508	Eukaryota	Streptophyta	Brassicales	Brassicaceae	Arabidopsis	Arabidopsis thaliana	0.9986	8.7	14	0.028	0.998	45	508	25.92	0.9986	14	0.0538	1	AT1G77510.1	S
<annotation protein_description=245	AT3G14067.1	no	0.9737	Symbols: Subtilase family protein chr3:4658421-4660754 REVERSE LENGTH=777	Eukaryota	Streptophyta	Brassicales	Brassicaceae	Arabidopsis	Arabidopsis thaliana	0.9737	1.7	10	0.03	0.003	86	777	18.57	0.9737	10	0.0523	1	AT3G14067.1	S
<annotation protein_description=276	AT1G17860.1	no	0.8938	Symbols: Kunitz family trypsin and protease inhibitor protein chr1:6149343-6149933 FORWARD LENGTH=196	Eukaryota	Streptophyta	Brassicales	Brassicaceae	Arabidopsis	Arabidopsis thaliana	0.8938	16.8	6	0.01	0.671	24	196	10.36	0.8938	6	0.0516	1	AT1G17860.1	S
<annotation protein_description=69	AT4G37530.1	no	1	Symbols: Peroxidase superfamily protein chr4:17634786-17636082 FORWARD LENGTH=329	Eukaryota	Streptophyta	Brassicales	Brassicaceae	Arabidopsis	Arabidopsis thaliana	1	8.5	6	0.018	0.699	46	329	12.14	1	6	0.0492	2	AT4G37530.2,AT4G37530.1	S
<annotation protein_description=69	AT4G37530.2	no	1	Symbols: Peroxidase superfamily protein chr4:17634786-17636008 FORWARD LENGTH=282	Eukaryota	Streptophyta	Brassicales	Brassicaceae	Arabidopsis	Arabidopsis thaliana	1	8.5	6	0.018	0.699	40	282	12.14	1	6	0.0492	2	AT4G37530.2,AT4G37530.1	S
<annotation protein_description=219	AT3G22060.1	no	0.9955	Symbols: Receptor-like protein kinase-related family protein chr3:7771065-7772137 FORWARD LENGTH=252	Eukaryota	Streptophyta	Brassicales	Brassicaceae	Arabidopsis	Arabidopsis thaliana	0.9955	10.3	4	0.012	0.474	34	252	8.88	0.9955	4	0.0447	1	AT3G22060.1	S
<annotation protein_description=240	AT1G10370.1	no	0.9778	Symbols: GST30, ATGSTU17, GST30B, ERD9 Glutathione S-transferase family protein chr1:3397274-3398273 REVERSE LENGTH=227	Eukaryota	Streptophyta	Brassicales	Brassicaceae	Arabidopsis	Arabidopsis thaliana	0.9778	10.1	3	0.008	0.159	28	227	6.62	0.9778	3	0.0441	1	AT1G10370.1	S
<annotation protein_description=224	AT3G47800.1	no	0.9943	Symbols: Galactose mutarotase-like superfamily protein chr3:17634971-17636998 FORWARD LENGTH=358	Eukaryota	Streptophyta	Brassicales	Brassicaceae	Arabidopsis	Arabidopsis thaliana	0.9943	5.9	6	0.017	0.164	43	358	13.5	0.9943	6	0.044	1	AT3G47800.1	S
<annotation protein_description=249	AT3G08030.1	no	0.9685	Symbols: Protein of unknown function, DUF642 chr3:2564191-2565819 FORWARD LENGTH=365	Eukaryota	Streptophyta	Brassicales	Brassicaceae	Arabidopsis	Arabidopsis thaliana	0.9685	9.9	5	0.014	0.823	41	365	10.98	0.9685	5	0.0439	2	AT3G08030.1,AT3G08030.2	S
<annotation protein_description=218	AT1G05840.1	no	0.996	Symbols: Eukaryotic aspartyl protease family protein chr1:1762843-1766150 REVERSE LENGTH=485	Eukaryota	Streptophyta	Brassicales	Brassicaceae	Arabidopsis	Arabidopsis thaliana	0.996	6.8	5	0.014	0.966	71	485	11.66	0.996	5	0.0426	1	AT1G05840.1	S
<annotation protein_description=175	AT5G25980.2	72	0.9998	Symbols: TGG2, BGLU37 glucoside glucohydrolase 2 chr5:9072730-9075477 FORWARD LENGTH=547	Eukaryota	Streptophyta	Brassicales	Brassicaceae	Arabidopsis	Arabidopsis thaliana	0.9998	8.2	8	0.228	1	83	547	18.97	0.9998	8	0.042	1	AT5G25980.2	S
<annotation protein_description=181	AT1G33590.1	73	0.9996	Symbols: Leucine-rich repeat (LRR) family protein chr1:12177788-12179221 FORWARD LENGTH=477	Eukaryota	Streptophyta	Brassicales	Brassicaceae	Arabidopsis	Arabidopsis thaliana	0.9996	12.2	7	0.02	0.958	86	477	16.64	0.9996	7	0.0419	1	AT1G33590.1	S
<annotation protein_description=176	AT1G09210.1	no	0.9997	Symbols: CRT1b, AtCRT1b calreticulin 1b chr1:2973217-2976655 REVERSE LENGTH=424	Eukaryota	Streptophyta	Brassicales	Brassicaceae	Arabidopsis	Arabidopsis thaliana	0.9997	9.9	8	0.015	0.998	30	424	19.37	0.9997	8	0.0411	1	AT1G09210.1	S
<annotation protein_description=215	AT5G18470.1	no	0.9964	Symbols: Curculin-like (mannose-binding) lectin family protein chr5:6127952-6129193 FORWARD LENGTH=413	Eukaryota	Streptophyta	Brassicales	Brassicaceae	Arabidopsis	Arabidopsis thaliana	0.9964	5.8	3	0.012	0.021	56	413	7.68	0.9964	3	0.0388	1	AT5G18470.1	S
<annotation protein_description=258	AT5G55180.1	no	0.954	Symbols: O-Glycosyl hydrolases family 17 protein chr5:22388834-22390550 FORWARD LENGTH=460	Eukaryota	Streptophyta	Brassicales	Brassicaceae	Arabidopsis	Arabidopsis thaliana	0.954	5.2	5	0.01	0.1	48	460	13.43	0.954	5	0.0354	2	AT5G55180.2,AT5G55180.1	S
<annotation protein_description=258	AT5G55180.2	no	0.954	Symbols: O-Glycosyl hydrolases family 17 protein chr5:22388834-22390561 FORWARD LENGTH=465	Eukaryota	Streptophyta	Brassicales	Brassicaceae	Arabidopsis	Arabidopsis thaliana	0.954	5.2	5	0.01	0.1	51	465	13.43	0.954	5	0.0354	2	AT5G55180.2,AT5G55180.1	S
<annotation protein_description=109	AT1G65790.1	14	1	Symbols: ARK1, RK1 receptor kinase 1 chr1:24468932-24472329 FORWARD LENGTH=843	Eukaryota	Streptophyta	Brassicales	Brassicaceae	Arabidopsis	Arabidopsis thaliana	0.9998	5.1	10	0.017	0.93	145	843	29.05	0.9998	10	0.0343	1	AT1G65790.1	S
<annotation protein_description=103	AT5G59680.1	8	1	Symbols: Leucine-rich repeat protein kinase family protein chr5:24046792-24050801 FORWARD LENGTH=887	Eukaryota	Streptophyta	Brassicales	Brassicaceae	Arabidopsis	Arabidopsis thaliana	1	7.6	8	0.033	1	142	887	23.76	1	8	0.0335	1	AT5G59680.1	S
<annotation protein_description=47	AT3G51330.1	no	1	Symbols: Eukaryotic aspartyl protease family protein chr3:19053480-19056152 REVERSE LENGTH=529	Eukaryota	Streptophyta	Brassicales	Brassicaceae	Arabidopsis	Arabidopsis thaliana	1	7	4	0.013	0.994	90	529	12.56	1	4	0.0317	1	AT3G51330.1	S
<annotation protein_description=267	AT1G02360.1	no	0.9366	Symbols: Chitinase family protein chr1:472138-473116 REVERSE LENGTH=272	Eukaryota	Streptophyta	Brassicales	Brassicaceae	Arabidopsis	Arabidopsis thaliana	0.9366	4	2	0.007	0.009	35	272	5.94	0.9366	2	0.0314	1	AT1G02360.1	S
<annotation protein_description=31	AT2G27920.1	no	1	Symbols: SCPL51 serine carboxypeptidase-like 51 chr2:11885777-11889043 REVERSE LENGTH=461	Eukaryota	Streptophyta	Brassicales	Brassicaceae	Arabidopsis	Arabidopsis thaliana	1	6.7	4	0.015	0.539	61	461	12.82	1	4	0.0311	3	AT2G27920.3,AT2G27920.1,AT2G27920.2	S
<annotation protein_description=185	AT4G36945.1	no	0.9994	Symbols: PLC-like phosphodiesterases superfamily protein chr4:17420098-17422047 REVERSE LENGTH=408	Eukaryota	Streptophyta	Brassicales	Brassicaceae	Arabidopsis	Arabidopsis thaliana	0.9994	6.6	3	0.011	0.368	47	408	9.6	0.9994	3	0.0311	1	AT4G36945.1	S
<annotation protein_description=272	AT1G26390.1	89	0.9255	Symbols: FAD-binding Berberine family protein chr1:9130164-9131756 REVERSE LENGTH=530	Eukaryota	Streptophyta	Brassicales	Brassicaceae	Arabidopsis	Arabidopsis thaliana	0.9232	6.6	6	0.024	0.943	65	530	17.85	0.9232	6	0.0309	1	AT1G26390.1	S
<annotation protein_description=201	AT3G45010.1	no	0.9983	Symbols: scpl48 serine carboxypeptidase-like 48 chr3:16466328-16468845 FORWARD LENGTH=510	Eukaryota	Streptophyta	Brassicales	Brassicaceae	Arabidopsis	Arabidopsis thaliana	0.9983	5.7	4	0.01	0.338	58	510	14.8	0.9983	4	0.0269	1	AT3G45010.1	S
<annotation protein_description=152	AT5G13980.1	57	1	Symbols: Glycosyl hydrolase family 38 protein chr5:4508626-4514334 FORWARD LENGTH=1024	Eukaryota	Streptophyta	Brassicales	Brassicaceae	Arabidopsis	Arabidopsis thaliana	1	6.4	8	0.023	1	134	1024	30.83	1	8	0.0258	2	AT5G13980.2,AT5G13980.1	S
<annotation protein_description=152	AT5G13980.2	57	1	Symbols: Glycosyl hydrolase family 38 protein chr5:4508626-4514334 FORWARD LENGTH=1024	Eukaryota	Streptophyta	Brassicales	Brassicaceae	Arabidopsis	Arabidopsis thaliana	1	6.4	8	0.023	1	134	1024	30.83	1	8	0.0258	2	AT5G13980.2,AT5G13980.1	S
<annotation protein_description=60	AT4G19810.1	no	1	Symbols: Glycosyl hydrolase family protein with chitinase insertion domain chr4:10764151-10765753 REVERSE LENGTH=379	Eukaryota	Streptophyta	Brassicales	Brassicaceae	Arabidopsis	Arabidopsis thaliana	1	7.1	2	0.007	0.555	42	379	8.03	1	2	0.0248	1	AT4G19810.1	S
<annotation protein_description=222	AT1G78820.1	no	0.995	Symbols: D-mannose binding lectin protein with Apple-like carbohydrate-binding domain chr1:29634401-29635768 REVERSE LENGTH=455	Eukaryota	Streptophyta	Brassicales	Brassicaceae	Arabidopsis	Arabidopsis thaliana	0.995	14.7	3	0.053	1	62	455	13.24	0.995	3	0.0224	1	AT1G78820.1	S
<annotation protein_description=262	AT1G13900.1	no	0.9447	Symbols: Purple acid phosphatases superfamily protein chr1:4753494-4755554 REVERSE LENGTH=656	Eukaryota	Streptophyta	Brassicales	Brassicaceae	Arabidopsis	Arabidopsis thaliana	0.9447	2.9	4	0.009	0.269	69	656	16.81	0.9447	4	0.0224	1	AT1G13900.1	S
<annotation protein_description=250	AT1G32940.1	84	0.9661	Symbols: ATSBT3.5, SBT3.5 Subtilase family protein chr1:11937634-11940856 FORWARD LENGTH=774	Eukaryota	Streptophyta	Brassicales	Brassicaceae	Arabidopsis	Arabidopsis thaliana	0.9639	6.7	4	0.012	0.213	94	774	20.08	0.9639	4	0.0191	1	AT1G32940.1	S
<annotation protein_description=203	AT3G19620.1	no	0.9982	Symbols: Glycosyl hydrolase family protein chr3:6815613-6818308 REVERSE LENGTH=781	Eukaryota	Streptophyta	Brassicales	Brassicaceae	Arabidopsis	Arabidopsis thaliana	0.9982	3.3	5	0.012	0.024	103	781	26.96	0.9982	5	0.0184	1	AT3G19620.1	S
<annotation protein_description=257	AT3G52840.1	86	0.9549	Symbols: BGAL2 beta-galactosidase 2 chr3:19581244-19586097 FORWARD LENGTH=727	Eukaryota	Streptophyta	Brassicales	Brassicaceae	Arabidopsis	Arabidopsis thaliana	0.9526	3	3	0.008	0.048	79	727	17.64	0.9526	3	0.0161	1	AT3G52840.1	S
<annotation protein_description=274	AT1G20160.1	no	0.8966	Symbols: ATSBT5.2 Subtilisin-like serine endopeptidase family protein chr1:6990852-6993854 REVERSE LENGTH=769	Eukaryota	Streptophyta	Brassicales	Brassicaceae	Arabidopsis	Arabidopsis thaliana	0.8966	1.9	4	0.013	0.003	62	769	22.42	0.8966	4	0.0159	2	AT1G20160.1,AT1G20160.2	S
<annotation protein_description=233	AT3G04010.1	no	0.986	Symbols: O-Glycosyl hydrolases family 17 protein chr3:1036879-1039263 REVERSE LENGTH=491	Eukaryota	Streptophyta	Brassicales	Brassicaceae	Arabidopsis	Arabidopsis thaliana	0.986	8.4	1	0.005	0.031	52	491	7.51	0.986	1	0.013	1	AT3G04010.1	S
<annotation protein_description=220	AT1G51800.1	no	0.9953	Symbols: Leucine-rich repeat protein kinase family protein chr1:19214203-19217833 FORWARD LENGTH=894	Eukaryota	Streptophyta	Brassicales	Brassicaceae	Arabidopsis	Arabidopsis thaliana	0.9953	2.6	3	0.009	0.121	134	894	23.93	0.9953	3	0.0124	1	AT1G51800.1	S
<annotation protein_description=243	AT4G16260.1	no	0.9758	Symbols: Glycosyl hydrolase superfamily protein chr4:9200180-9201441 REVERSE LENGTH=344	Eukaryota	Streptophyta	Brassicales	Brassicaceae	Arabidopsis	Arabidopsis thaliana	0.9758	3.8	1	0.004	0.007	52	344	10.81	0.9758	1	0.009	1	AT4G16260.1	S
<annotation protein_description=278	AT1G29050.1	no	0.8886	Symbols: TBL38 TRICHOME BIREFRINGENCE-LIKE 38 chr1:10136376-10139082 REVERSE LENGTH=380	Eukaryota	Streptophyta	Brassicales	Brassicaceae	Arabidopsis	Arabidopsis thaliana	0.8886	2.6	1	0.007	0.353	64	380	11.07	0.8886	1	0.008	1	AT1G29050.1	S
<annotation protein_description=211	AT1G21680.1	no	0.9971	Symbols: DPP6 N-terminal domain-like protein chr1:7613028-7615148 FORWARD LENGTH=706	Eukaryota	Streptophyta	Brassicales	Brassicaceae	Arabidopsis	Arabidopsis thaliana	0.9971	4.5	1	0.004	0.006	106	706	22.77	0.9971	1	0.0043	1	AT1G21680.1	S
<annotation protein_description=109	AT1G65800.1	14	1	Symbols: ARK2, RK2 receptor kinase 2 chr1:24473166-24476523 FORWARD LENGTH=847	Eukaryota	Streptophyta	Brassicales	Brassicaceae	Arabidopsis	Arabidopsis thaliana	0.9906	2.5	1	0.005	0.02	131	847	32.69	0.9906	1	0.003	1	AT1G65800.1	S
