# Supplementary material for: Obligate Biotroph Pathogens of the Genus Albugo Are Better Adapted to Active Host Defense Compared to Niche Competitors
Source: Front Plant Sci. 2016 Jun 20;7:820. doi: 10.3389/fpls.2016.00820 (PMC4913113; doi:10.3389/fpls.2016.00820)
Supplement: Supplementary file 4 [file Table_6.xlsx]

## Sheet: Info
This file includes the raw protein data of all lab experiments of A. candida Nc2 infected A. thaliana performed on the LTQ Velos machine (see LC-MS/MS Analysis and MS Data Processing)

## Sheet: Nc2_inf_1st
protein group	name	pseudo name	group probability	annotation	classification1	classification2	classification3	classification4	classification5	classification6	probability	percent coverage	total number unique peptides	pct spectrum ids	confidence	R L count	length	OI_VALUE	PROTEINPROPHET_PROBABILITY	TOTAL_SPECTRAL_COUNTS	APEX_PROTEIN_ABUNDANCE	NUMBER_OF_DEGENERATE_PROTEINS	IDS_DEGENERATE_PROTEINS	Secreted
<annotation protein_description=747	AT5G26000.1	214	1	Symbols: TGG1, BGLU38 thioglucoside glucohydrolase 1 chr5:9079678-9082347 REVERSE LENGTH=541	Eukaryota	Streptophyta	Brassicales	Brassicaceae	Arabidopsis	Arabidopsis thaliana	1	61.4	1771	2.313	1	66	541	21.38	1	1771	20.6867	1	AT5G26000.1	S
<annotation protein_description=655	AT3G15356.1	122	1	Symbols: Legume lectin family protein chr3:5174603-5175418 REVERSE LENGTH=271	Eukaryota	Streptophyta	Brassicales	Brassicaceae	Arabidopsis	Arabidopsis thaliana	1	68.6	673	0.774	1	32	271	9.56	1	673	17.5807	1	AT3G15356.1	S
<annotation protein_description=144	AT2G14610.1	no	1	Symbols: PR1, PR 1, ATPR1 pathogenesis-related gene 1 chr2:6241944-6242429 REVERSE LENGTH=161	Eukaryota	Streptophyta	Brassicales	Brassicaceae	Arabidopsis	Arabidopsis thaliana	1	42.9	236	0.299	1	21	161	4.37	1	236	13.4868	1	AT2G14610.1	S
<annotation protein_description=527	AT5G67360.1	no	1	Symbols: ARA12 Subtilase family protein chr5:26872192-26874465 REVERSE LENGTH=757	Eukaryota	Streptophyta	Brassicales	Brassicaceae	Arabidopsis	Arabidopsis thaliana	1	45	753	0.992	1	85	757	16.71	1	753	11.2538	1	AT5G67360.1	S
<annotation protein_description=23	AT1G09750.1	no	1	Symbols: Eukaryotic aspartyl protease family protein chr1:3157541-3158960 FORWARD LENGTH=449	Eukaryota	Streptophyta	Brassicales	Brassicaceae	Arabidopsis	Arabidopsis thaliana	1	28.5	231	0.236	1	62	449	6.08	1	231	9.4883	1	AT1G09750.1	S
<annotation protein_description=310	AT3G57260.1	no	1	Symbols: BGL2, PR2, BG2, PR-2 beta-1,3-glucanase 2 chr3:21188709-21189822 REVERSE LENGTH=339	Eukaryota	Streptophyta	Brassicales	Brassicaceae	Arabidopsis	Arabidopsis thaliana	1	48.4	334	0.448	1	44	339	9.65	1	334	8.6437	1	AT3G57260.1	S
<annotation protein_description=598	AT1G76160.1	65	1	Symbols: sks5 SKU5 similar 5 chr1:28578211-28581020 REVERSE LENGTH=541	Eukaryota	Streptophyta	Brassicales	Brassicaceae	Arabidopsis	Arabidopsis thaliana	1	42.5	534	0.695	1	76	541	16.07	1	534	8.2986	1	AT1G76160.1	S
<annotation protein_description=366	AT4G27520.1	no	1	Symbols: ENODL2, AtENODL2 early nodulin-like protein 2 chr4:13750668-13751819 REVERSE LENGTH=349	Eukaryota	Streptophyta	Brassicales	Brassicaceae	Arabidopsis	Arabidopsis thaliana	1	22.1	331	0.412	1	21	349	10.04	1	331	8.2333	1	AT4G27520.1	S
<annotation protein_description=309	AT3G57240.1	no	1	Symbols: BG3 beta-1,3-glucanase 3 chr3:21181916-21183045 REVERSE LENGTH=341	Eukaryota	Streptophyta	Brassicales	Brassicaceae	Arabidopsis	Arabidopsis thaliana	1	77.1	402	0.53	1	54	341	14.7	1	402	6.8295	1	AT3G57240.1	S
<annotation protein_description=668	AT3G49120.1	135	1	Symbols: ATPERX34, PERX34, PRXCB, ATPCB, PRX34 peroxidase CB chr3:18207819-18210041 FORWARD LENGTH=353	Eukaryota	Streptophyta	Brassicales	Brassicaceae	Arabidopsis	Arabidopsis thaliana	1	39.7	220	0.26	1	64	353	8.51	1	220	6.4561	1	AT3G49120.1	S
<annotation protein_description=655	AT3G16530.1	122	1	Symbols: Legume lectin family protein chr3:5624586-5625416 REVERSE LENGTH=276	Eukaryota	Streptophyta	Brassicales	Brassicaceae	Arabidopsis	Arabidopsis thaliana	1	53.3	169	0.183	1	32	276	6.65	1	169	6.3466	1	AT3G16530.1	S
<annotation protein_description=758	AT5G45280.2	225	1	Symbols: Pectinacetylesterase family protein chr5:18346862-18349488 FORWARD LENGTH=391	Eukaryota	Streptophyta	Brassicales	Brassicaceae	Arabidopsis	Arabidopsis thaliana	1	33	307	0.407	1	36	391	12.62	1	307	6.0751	1	AT5G45280.2	S
<annotation protein_description=139	AT2G04780.1	no	1	Symbols: FLA7 FASCICLIN-like arabinoogalactan 7 chr2:1677488-1678252 FORWARD LENGTH=254	Eukaryota	Streptophyta	Brassicales	Brassicaceae	Arabidopsis	Arabidopsis thaliana	1	18.5	118	0.139	1	30	254	5.21	1	118	5.6562	2	AT2G04780.2,AT2G04780.1	S
<annotation protein_description=139	AT2G04780.2	no	1	Symbols: FLA7 FASCICLIN-like arabinoogalactan 7 chr2:1677488-1678252 FORWARD LENGTH=254	Eukaryota	Streptophyta	Brassicales	Brassicaceae	Arabidopsis	Arabidopsis thaliana	1	18.5	118	0.139	1	30	254	5.21	1	118	5.6562	2	AT2G04780.2,AT2G04780.1	S
<annotation protein_description=5	AT1G03220.1	no	1	Symbols: Eukaryotic aspartyl protease family protein chr1:787143-788444 FORWARD LENGTH=433	Eukaryota	Streptophyta	Brassicales	Brassicaceae	Arabidopsis	Arabidopsis thaliana	1	50.6	249	0.253	1	49	433	11.64	1	249	5.3422	1	AT1G03220.1	S
<annotation protein_description=595	AT1G75040.1	62	1	Symbols: PR5, PR-5 pathogenesis-related gene 5 chr1:28177754-28178731 FORWARD LENGTH=239	Eukaryota	Streptophyta	Brassicales	Brassicaceae	Arabidopsis	Arabidopsis thaliana	1	65.7	155	0.19	1	24	239	7.27	1	155	5.3244	1	AT1G75040.1	S
<annotation protein_description=125	AT1G78830.1	no	1	Symbols: Curculin-like (mannose-binding) lectin family protein chr1:29637141-29638508 REVERSE LENGTH=455	Eukaryota	Streptophyta	Brassicales	Brassicaceae	Arabidopsis	Arabidopsis thaliana	1	44.2	340	0.35	1	62	455	15.98	1	340	5.3135	1	AT1G78830.1	S
<annotation protein_description=413	AT5G06720.1	no	1	Symbols: ATPA2, PA2 peroxidase 2 chr5:2077567-2078857 REVERSE LENGTH=335	Eukaryota	Streptophyta	Brassicales	Brassicaceae	Arabidopsis	Arabidopsis thaliana	1	15.8	64	0.079	1	46	335	3.29	1	64	4.858	1	AT5G06720.1	S
<annotation protein_description=228	AT3G10740.1	no	1	Symbols: ASD1, ARAF1, ARAF, ATASD1 alpha-L-arabinofuranosidase 1 chr3:3361031-3364573 REVERSE LENGTH=678	Eukaryota	Streptophyta	Brassicales	Brassicaceae	Arabidopsis	Arabidopsis thaliana	1	45	371	0.454	1	74	678	19.54	1	371	4.7416	1	AT3G10740.1	S
<annotation protein_description=799	AT5G20230.1	no	0.9999	Symbols: ATBCB, BCB, SAG14 blue-copper-binding protein chr5:6826626-6827408 FORWARD LENGTH=196	Eukaryota	Streptophyta	Brassicales	Brassicaceae	Arabidopsis	Arabidopsis thaliana	0.9999	14.8	45	0.064	0.671	12	196	2.52	0.9999	45	4.4591	1	AT5G20230.1	S
<annotation protein_description=640	AT2G45470.1	107	1	Symbols: FLA8, AGP8 FASCICLIN-like arabinogalactan protein 8 chr2:18742797-18744059 REVERSE LENGTH=420	Eukaryota	Streptophyta	Brassicales	Brassicaceae	Arabidopsis	Arabidopsis thaliana	1	42.9	164	0.18	1	50	420	9.35	1	164	4.3803	1	AT2G45470.1	S
<annotation protein_description=696	AT4G20830.1	163	1	Symbols: FAD-binding Berberine family protein chr4:11155486-11157577 FORWARD LENGTH=570	Eukaryota	Streptophyta	Brassicales	Brassicaceae	Arabidopsis	Arabidopsis thaliana	1	46.9	370	0.455	1	73	570	21.5	1	370	4.2977	2	AT4G20830.2,AT4G20830.1	S
<annotation protein_description=696	AT4G20830.2	163	1	Symbols: FAD-binding Berberine family protein chr4:11155486-11157108 FORWARD LENGTH=540	Eukaryota	Streptophyta	Brassicales	Brassicaceae	Arabidopsis	Arabidopsis thaliana	1	46.9	370	0.455	1	67	540	21.5	1	370	4.2977	2	AT4G20830.2,AT4G20830.1	S
<annotation protein_description=519	AT5G64120.1	no	1	Symbols: Peroxidase superfamily protein chr5:25659551-25660946 REVERSE LENGTH=328	Eukaryota	Streptophyta	Brassicales	Brassicaceae	Arabidopsis	Arabidopsis thaliana	1	55.2	161	0.21	1	54	328	9.58	1	161	4.197	1	AT5G64120.1	S
<annotation protein_description=710	AT4G30270.1	177	1	Symbols: MERI5B, MERI-5, XTH24, SEN4 xyloglucan endotransglucosylase/hydrolase 24 chr4:14819445-14820448 REVERSE LENGTH=269	Eukaryota	Streptophyta	Brassicales	Brassicaceae	Arabidopsis	Arabidopsis thaliana	1	45.4	166	0.182	1	29	269	10.1	1	166	4.1045	1	AT4G30270.1	S
<annotation protein_description=421	AT5G08380.1	no	1	Symbols: AtAGAL1, AGAL1 alpha-galactosidase 1 chr5:2694851-2697616 REVERSE LENGTH=410	Eukaryota	Streptophyta	Brassicales	Brassicaceae	Arabidopsis	Arabidopsis thaliana	1	42	200	0.231	1	51	410	13.07	1	200	3.8215	1	AT5G08380.1	S
<annotation protein_description=196	AT2G43570.1	no	1	Symbols: CHI chitinase, putative chr2:18076389-18077435 REVERSE LENGTH=277	Eukaryota	Streptophyta	Brassicales	Brassicaceae	Arabidopsis	Arabidopsis thaliana	1	42.2	110	0.148	1	24	277	7.28	1	110	3.7734	1	AT2G43570.1	S
<annotation protein_description=661	AT3G43670.1	128	1	Symbols: Copper amine oxidase family protein chr3:15567144-15569734 FORWARD LENGTH=687	Eukaryota	Streptophyta	Brassicales	Brassicaceae	Arabidopsis	Arabidopsis thaliana	1	20.4	272	0.342	1	94	687	18.42	1	272	3.6877	1	AT3G43670.1	S
<annotation protein_description=124	AT1G78820.1	no	1	Symbols: D-mannose binding lectin protein with Apple-like carbohydrate-binding domain chr1:29634401-29635768 REVERSE LENGTH=455	Eukaryota	Streptophyta	Brassicales	Brassicaceae	Arabidopsis	Arabidopsis thaliana	1	39.8	180	0.189	1	62	455	13.24	1	180	3.3952	1	AT1G78820.1	S
<annotation protein_description=48	AT1G20160.1	no	1	Symbols: ATSBT5.2 Subtilisin-like serine endopeptidase family protein chr1:6990852-6993854 REVERSE LENGTH=769	Eukaryota	Streptophyta	Brassicales	Brassicaceae	Arabidopsis	Arabidopsis thaliana	1	23.2	293	0.388	1	62	769	22.42	1	293	3.2637	2	AT1G20160.1,AT1G20160.2	S
<annotation protein_description=297	AT3G54420.1	no	1	Symbols: ATEP3, ATCHITIV, CHIV, EP3 homolog of carrot EP3-3 chitinase chr3:20145935-20147034 FORWARD LENGTH=273	Eukaryota	Streptophyta	Brassicales	Brassicaceae	Arabidopsis	Arabidopsis thaliana	1	20.9	86	0.115	1	26	273	6.6	1	86	3.2541	1	AT3G54420.1	S
<annotation protein_description=455	AT5G34850.1	no	1	Symbols: ATPAP26, PAP26 purple acid phosphatase 26 chr5:13108475-13111217 REVERSE LENGTH=475	Eukaryota	Streptophyta	Brassicales	Brassicaceae	Arabidopsis	Arabidopsis thaliana	1	47.8	224	0.289	1	52	475	17.76	1	224	3.1498	1	AT5G34850.1	S
<annotation protein_description=800	AT5G20630.1	no	0.9999	Symbols: GLP3, GLP3A, GLP3B, ATGER3, GER3 germin 3 chr5:6975315-6975950 REVERSE LENGTH=211	Eukaryota	Streptophyta	Brassicales	Brassicaceae	Arabidopsis	Arabidopsis thaliana	0.9999	24.2	43	0.05	0.952	24	211	3.41	0.9999	43	3.1488	1	AT5G20630.1	S
<annotation protein_description=138	AT2G04690.1	no	1	Symbols: Pyridoxamine 5'-phosphate oxidase family protein chr2:1644628-1646179 FORWARD LENGTH=210	Eukaryota	Streptophyta	Brassicales	Brassicaceae	Arabidopsis	Arabidopsis thaliana	1	36.5	86	0.121	1	34	210	6.87	1	86	3.1262	2	AT2G04690.1,AT2G04690.2	S
<annotation protein_description=138	AT2G04690.2	no	1	Symbols: Pyridoxamine 5'-phosphate oxidase family protein chr2:1644628-1646035 FORWARD LENGTH=203	Eukaryota	Streptophyta	Brassicales	Brassicaceae	Arabidopsis	Arabidopsis thaliana	1	36.5	86	0.121	1	32	203	6.87	1	86	3.1262	2	AT2G04690.1,AT2G04690.2	S
<annotation protein_description=243	AT3G16850.1	no	1	Symbols: Pectin lyase-like superfamily protein chr3:5748692-5750981 FORWARD LENGTH=455	Eukaryota	Streptophyta	Brassicales	Brassicaceae	Arabidopsis	Arabidopsis thaliana	1	31	81	0.079	1	55	455	6.72	1	81	3.0102	1	AT3G16850.1	S
<annotation protein_description=622	AT2G28470.1	89	1	Symbols: BGAL8 beta-galactosidase 8 chr2:12169047-12173164 REVERSE LENGTH=852	Eukaryota	Streptophyta	Brassicales	Brassicaceae	Arabidopsis	Arabidopsis thaliana	1	37.5	271	0.303	1	95	852	22.91	1	271	2.9541	2	AT2G28470.2,AT2G28470.1	S
<annotation protein_description=622	AT2G28470.2	89	1	Symbols: BGAL8 beta-galactosidase 8 chr2:12169047-12173146 REVERSE LENGTH=846	Eukaryota	Streptophyta	Brassicales	Brassicaceae	Arabidopsis	Arabidopsis thaliana	1	37.5	271	0.303	1	95	846	22.91	1	271	2.9541	2	AT2G28470.2,AT2G28470.1	S
<annotation protein_description=470	AT5G44130.1	no	1	Symbols: FLA13 FASCICLIN-like arabinogalactan protein 13 precursor chr5:17761128-17761871 FORWARD LENGTH=247	Eukaryota	Streptophyta	Brassicales	Brassicaceae	Arabidopsis	Arabidopsis thaliana	1	22.7	68	0.086	1	42	247	5.75	1	68	2.9533	1	AT5G44130.1	S
<annotation protein_description=735	AT5G12950.1	202	1	Symbols: Putative glycosyl hydrolase of unknown function (DUF1680) chr5:4093117-4096806 FORWARD LENGTH=861	Eukaryota	Streptophyta	Brassicales	Brassicaceae	Arabidopsis	Arabidopsis thaliana	1	40.4	334	0.396	1	121	861	29.62	1	334	2.816	1	AT5G12950.1	S
<annotation protein_description=616	AT2G22990.1	83	1	Symbols: SNG1, SCPL8 sinapoylglucose 1 chr2:9786393-9789925 FORWARD LENGTH=433	Eukaryota	Streptophyta	Brassicales	Brassicaceae	Arabidopsis	Arabidopsis thaliana	1	21.3	62	0.081	1	45	433	5.88	1	62	2.6332	5	AT2G22990.4,AT2G22990.6,AT2G22990.1,AT2G22990.2,AT2G22990.3	S
<annotation protein_description=616	AT2G22990.3	83	1	Symbols: SNG1, SCPL8 sinapoylglucose 1 chr2:9786393-9789998 FORWARD LENGTH=458	Eukaryota	Streptophyta	Brassicales	Brassicaceae	Arabidopsis	Arabidopsis thaliana	1	21.3	62	0.081	1	50	458	5.88	1	62	2.6332	5	AT2G22990.4,AT2G22990.6,AT2G22990.1,AT2G22990.2,AT2G22990.3	S
<annotation protein_description=616	AT2G22990.4	83	1	Symbols: SNG1, SCPL8 sinapoylglucose 1 chr2:9786393-9789870 FORWARD LENGTH=416	Eukaryota	Streptophyta	Brassicales	Brassicaceae	Arabidopsis	Arabidopsis thaliana	1	21.3	62	0.081	1	45	416	5.88	1	62	2.6332	5	AT2G22990.4,AT2G22990.6,AT2G22990.1,AT2G22990.2,AT2G22990.3	S
<annotation protein_description=174	AT2G30870.1	no	1	Symbols: ATGSTF10, ERD13, ATGSTF4, GSTF10 glutathione S-transferase PHI 10 chr2:13141490-13142392 FORWARD LENGTH=215	Eukaryota	Streptophyta	Brassicales	Brassicaceae	Arabidopsis	Arabidopsis thaliana	1	61.9	96	0.117	1	32	215	9.33	1	96	2.5696	1	AT2G30870.1	S
<annotation protein_description=586	AT1G66970.1	53	1	Symbols: SVL2 SHV3-like 2 chr1:24992746-24996005 REVERSE LENGTH=763	Eukaryota	Streptophyta	Brassicales	Brassicaceae	Arabidopsis	Arabidopsis thaliana	1	19.8	225	0.294	1	108	763	22.92	1	225	2.4515	1	AT1G66970.1	S
<annotation protein_description=160	AT2G25060.1	no	1	Symbols: ENODL14, AtENODL14 early nodulin-like protein 14 chr2:10662308-10662930 FORWARD LENGTH=182	Eukaryota	Streptophyta	Brassicales	Brassicaceae	Arabidopsis	Arabidopsis thaliana	1	34.6	60	0.072	1	21	182	6.26	1	60	2.3936	1	AT2G25060.1	S
<annotation protein_description=126	AT1G78850.1	no	1	Symbols: D-mannose binding lectin protein with Apple-like carbohydrate-binding domain chr1:29642072-29643397 REVERSE LENGTH=441	Eukaryota	Streptophyta	Brassicales	Brassicaceae	Arabidopsis	Arabidopsis thaliana	1	45.8	153	0.153	1	56	441	16.5	1	153	2.3157	1	AT1G78850.1	S
<annotation protein_description=8	AT1G03870.1	no	1	Symbols: FLA9 FASCICLIN-like arabinoogalactan 9 chr1:982625-983368 REVERSE LENGTH=247	Eukaryota	Streptophyta	Brassicales	Brassicaceae	Arabidopsis	Arabidopsis thaliana	1	19.4	51	0.062	1	36	247	5.6	1	51	2.2743	1	AT1G03870.1	S
<annotation protein_description=236	AT3G14067.1	no	1	Symbols: Subtilase family protein chr3:4658421-4660754 REVERSE LENGTH=777	Eukaryota	Streptophyta	Brassicales	Brassicaceae	Arabidopsis	Arabidopsis thaliana	1	21.2	169	0.22	1	86	777	18.57	1	169	2.2727	1	AT3G14067.1	S
<annotation protein_description=801	AT5G23820.1	no	0.9999	Symbols: MD-2-related lipid recognition domain-containing protein chr5:8031386-8032809 FORWARD LENGTH=164	Eukaryota	Streptophyta	Brassicales	Brassicaceae	Arabidopsis	Arabidopsis thaliana	0.9999	19.5	40	0.037	0.999	21	164	4.48	0.9999	40	2.2295	1	AT5G23820.1	S
<annotation protein_description=736	AT5G13980.1	203	1	Symbols: Glycosyl hydrolase family 38 protein chr5:4508626-4514334 FORWARD LENGTH=1024	Eukaryota	Streptophyta	Brassicales	Brassicaceae	Arabidopsis	Arabidopsis thaliana	1	33.5	275	0.334	1	134	1024	30.83	1	275	2.2276	2	AT5G13980.2,AT5G13980.1	S
<annotation protein_description=736	AT5G13980.2	203	1	Symbols: Glycosyl hydrolase family 38 protein chr5:4508626-4514334 FORWARD LENGTH=1024	Eukaryota	Streptophyta	Brassicales	Brassicaceae	Arabidopsis	Arabidopsis thaliana	1	33.5	275	0.334	1	134	1024	30.83	1	275	2.2276	2	AT5G13980.2,AT5G13980.1	S
<annotation protein_description=303	AT3G55260.1	no	1	Symbols: HEXO1, ATHEX2 beta-hexosaminidase 1 chr3:20489317-20492858 FORWARD LENGTH=541	Eukaryota	Streptophyta	Brassicales	Brassicaceae	Arabidopsis	Arabidopsis thaliana	1	30.9	134	0.164	1	79	541	15.36	1	134	2.1786	1	AT3G55260.1	S
<annotation protein_description=130	AT1G79720.1	no	1	Symbols: Eukaryotic aspartyl protease family protein chr1:29997259-29998951 REVERSE LENGTH=484	Eukaryota	Streptophyta	Brassicales	Brassicaceae	Arabidopsis	Arabidopsis thaliana	1	19.6	110	0.144	1	70	484	12.76	1	110	2.1528	1	AT1G79720.1	S
<annotation protein_description=697	AT4G20860.1	164	1	Symbols: FAD-binding Berberine family protein chr4:11172726-11174318 FORWARD LENGTH=530	Eukaryota	Streptophyta	Brassicales	Brassicaceae	Arabidopsis	Arabidopsis thaliana	1	34.5	201	0.253	1	84	530	23.71	1	201	2.1171	1	AT4G20860.1	S
<annotation protein_description=659	AT3G26720.1	126	1	Symbols: Glycosyl hydrolase family 38 protein chr3:9816707-9823056 FORWARD LENGTH=1019	Eukaryota	Streptophyta	Brassicales	Brassicaceae	Arabidopsis	Arabidopsis thaliana	1	37.3	299	0.32	1	142	1019	35.33	1	299	2.1135	1	AT3G26720.1	S
<annotation protein_description=425	AT5G10760.1	no	1	Symbols: Eukaryotic aspartyl protease family protein chr5:3400671-3402165 REVERSE LENGTH=464	Eukaryota	Streptophyta	Brassicales	Brassicaceae	Arabidopsis	Arabidopsis thaliana	1	16.8	44	0.051	1	44	464	5.41	1	44	2.0311	1	AT5G10760.1	S
<annotation protein_description=414	AT5G06860.1	no	1	Symbols: PGIP1, ATPGIP1 polygalacturonase inhibiting protein 1 chr5:2132373-2133434 FORWARD LENGTH=330	Eukaryota	Streptophyta	Brassicales	Brassicaceae	Arabidopsis	Arabidopsis thaliana	1	33.9	86	0.087	1	59	330	10.91	1	86	1.9685	1	AT5G06860.1	S
<annotation protein_description=715	AT4G34180.1	182	1	Symbols: Cyclase family protein chr4:16370060-16371383 REVERSE LENGTH=255	Eukaryota	Streptophyta	Brassicales	Brassicaceae	Arabidopsis	Arabidopsis thaliana	1	44.3	68	0.085	1	45	255	8.64	1	68	1.9655	1	AT4G34180.1	S
<annotation protein_description=136	AT2G02990.1	no	1	Symbols: RNS1, ATRNS1 ribonuclease 1 chr2:873714-874667 FORWARD LENGTH=230	Eukaryota	Streptophyta	Brassicales	Brassicaceae	Arabidopsis	Arabidopsis thaliana	1	43.5	38	0.041	1	23	230	4.92	1	38	1.9288	1	AT2G02990.1	S
<annotation protein_description=253	AT3G19620.1	no	1	Symbols: Glycosyl hydrolase family protein chr3:6815613-6818308 REVERSE LENGTH=781	Eukaryota	Streptophyta	Brassicales	Brassicaceae	Arabidopsis	Arabidopsis thaliana	1	35.9	205	0.243	1	103	781	26.96	1	205	1.8989	1	AT3G19620.1	S
<annotation protein_description=109	AT1G71695.1	no	1	Symbols: Peroxidase superfamily protein chr1:26964359-26966557 FORWARD LENGTH=358	Eukaryota	Streptophyta	Brassicales	Brassicaceae	Arabidopsis	Arabidopsis thaliana	1	31	82	0.103	1	55	358	11.04	1	82	1.8549	1	AT1G71695.1	S
<annotation protein_description=466	AT5G41670.1	no	1	Symbols: 6-phosphogluconate dehydrogenase family protein chr5:16665647-16667110 REVERSE LENGTH=487	Eukaryota	Streptophyta	Brassicales	Brassicaceae	Arabidopsis	Arabidopsis thaliana	1	45.2	146	0.164	1	76	487	19.77	1	146	1.8442	2	AT5G41670.2,AT5G41670.1	S
<annotation protein_description=466	AT5G41670.2	no	1	Symbols: 6-phosphogluconate dehydrogenase family protein chr5:16665647-16667110 REVERSE LENGTH=487	Eukaryota	Streptophyta	Brassicales	Brassicaceae	Arabidopsis	Arabidopsis thaliana	1	45.2	146	0.164	1	76	487	19.77	1	146	1.8442	2	AT5G41670.2,AT5G41670.1	S
<annotation protein_description=178	AT2G34930.1	no	1	Symbols: disease resistance family protein / LRR family protein chr2:14737169-14739886 REVERSE LENGTH=905	Eukaryota	Streptophyta	Brassicales	Brassicaceae	Arabidopsis	Arabidopsis thaliana	1	27.8	193	0.218	1	201	905	26.71	1	193	1.8045	1	AT2G34930.1	S
<annotation protein_description=678	AT3G62750.1	145	1	Symbols: BGLU8 beta glucosidase 8 chr3:23214375-23216900 FORWARD LENGTH=497	Eukaryota	Streptophyta	Brassicales	Brassicaceae	Arabidopsis	Arabidopsis thaliana	1	26	82	0.093	1	58	497	11.52	1	82	1.7776	1	AT3G62750.1	S
<annotation protein_description=609	AT2G15220.1	76	1	Symbols: Plant basic secretory protein (BSP) family protein chr2:6608689-6609366 FORWARD LENGTH=225	Eukaryota	Streptophyta	Brassicales	Brassicaceae	Arabidopsis	Arabidopsis thaliana	1	44.4	61	0.082	1	30	225	8.62	1	61	1.7672	1	AT2G15220.1	S
<annotation protein_description=691	AT4G15210.1	158	1	Symbols: ATBETA-AMY, AT-BETA-AMY, RAM1, BMY1, BAM5 beta-amylase 5 chr4:8666734-8669357 REVERSE LENGTH=498	Eukaryota	Streptophyta	Brassicales	Brassicaceae	Arabidopsis	Arabidopsis thaliana	1	43.4	106	0.129	1	60	498	15.19	1	106	1.7427	1	AT4G15210.1	S
<annotation protein_description=113	AT1G73260.1	no	1	Symbols: ATKTI1, KTI1 kunitz trypsin inhibitor 1 chr1:27547410-27548057 REVERSE LENGTH=215	Eukaryota	Streptophyta	Brassicales	Brassicaceae	Arabidopsis	Arabidopsis thaliana	1	43.3	37	0.039	1	23	215	5.33	1	37	1.7336	1	AT1G73260.1	S
<annotation protein_description=477	AT5G48540.1	no	1	Symbols: receptor-like protein kinase-related family protein chr5:19669096-19669887 REVERSE LENGTH=263	Eukaryota	Streptophyta	Brassicales	Brassicaceae	Arabidopsis	Arabidopsis thaliana	1	24	77	0.097	1	36	263	11.34	1	77	1.6957	1	AT5G48540.1	S
<annotation protein_description=496	AT5G55730.1	no	1	Symbols: FLA1 FASCICLIN-like arabinogalactan 1 chr5:22558375-22560392 REVERSE LENGTH=424	Eukaryota	Streptophyta	Brassicales	Brassicaceae	Arabidopsis	Arabidopsis thaliana	1	20.5	94	0.125	1	54	424	13.85	1	94	1.6949	2	AT5G55730.1,AT5G55730.2	S
<annotation protein_description=496	AT5G55730.2	no	1	Symbols: FLA1 FASCICLIN-like arabinogalactan 1 chr5:22558375-22560392 REVERSE LENGTH=424	Eukaryota	Streptophyta	Brassicales	Brassicaceae	Arabidopsis	Arabidopsis thaliana	1	20.5	94	0.125	1	54	424	13.85	1	94	1.6949	2	AT5G55730.1,AT5G55730.2	S
<annotation protein_description=420	AT5G08370.1	no	1	Symbols: AtAGAL2, AGAL2 alpha-galactosidase 2 chr5:2691116-2693441 REVERSE LENGTH=396	Eukaryota	Streptophyta	Brassicales	Brassicaceae	Arabidopsis	Arabidopsis thaliana	1	48.9	109	0.12	1	54	396	16.42	1	109	1.6578	2	AT5G08370.2,AT5G08370.1	S
<annotation protein_description=262	AT3G23490.1	no	1	Symbols: CYN cyanase chr3:8423238-8424415 REVERSE LENGTH=168	Eukaryota	Streptophyta	Brassicales	Brassicaceae	Arabidopsis	Arabidopsis thaliana	1	51.2	45	0.057	1	24	168	6.85	1	45	1.6406	1	AT3G23490.1	S
<annotation protein_description=687	AT4G12910.1	154	1	Symbols: scpl20 serine carboxypeptidase-like 20 chr4:7550576-7553051 REVERSE LENGTH=497	Eukaryota	Streptophyta	Brassicales	Brassicaceae	Arabidopsis	Arabidopsis thaliana	1	31.6	93	0.11	1	58	497	14.33	1	93	1.6207	1	AT4G12910.1	S
<annotation protein_description=100	AT1G64190.1	no	1	Symbols: 6-phosphogluconate dehydrogenase family protein chr1:23825549-23827012 REVERSE LENGTH=487	Eukaryota	Streptophyta	Brassicales	Brassicaceae	Arabidopsis	Arabidopsis thaliana	1	42.3	112	0.117	1	75	487	17.3	1	112	1.6167	1	AT1G64190.1	S
<annotation protein_description=322	AT3G62110.1	no	1	Symbols: Pectin lyase-like superfamily protein chr3:22997313-22999503 REVERSE LENGTH=471	Eukaryota	Streptophyta	Brassicales	Brassicaceae	Arabidopsis	Arabidopsis thaliana	1	27.2	45	0.054	1	66	471	7.21	1	45	1.5586	1	AT3G62110.1	S
<annotation protein_description=696	AT4G20840.1	163	1	Symbols: FAD-binding Berberine family protein chr4:11157916-11159535 FORWARD LENGTH=539	Eukaryota	Streptophyta	Brassicales	Brassicaceae	Arabidopsis	Arabidopsis thaliana	1	41.7	142	0.193	1	65	539	22.8	1	142	1.5553	1	AT4G20840.1	S
<annotation protein_description=53	AT1G21680.1	no	1	Symbols: DPP6 N-terminal domain-like protein chr1:7613028-7615148 FORWARD LENGTH=706	Eukaryota	Streptophyta	Brassicales	Brassicaceae	Arabidopsis	Arabidopsis thaliana	1	51.3	140	0.161	1	106	706	22.77	1	140	1.5354	1	AT1G21680.1	S
<annotation protein_description=339	AT4G12730.1	no	1	Symbols: FLA2 FASCICLIN-like arabinogalactan 2 chr4:7491598-7492809 REVERSE LENGTH=403	Eukaryota	Streptophyta	Brassicales	Brassicaceae	Arabidopsis	Arabidopsis thaliana	1	32.8	69	0.064	1	47	403	11.24	1	69	1.533	1	AT4G12730.1	S
<annotation protein_description=52	AT1G21670.1	no	1	Symbols: LOCATED IN: cell wall, plant-type cell wall; EXPRESSED IN: 23 plant structures; EXPRESSED DURING: 14 growth stages; CONTAINS InterPro DOMAIN/s: WD40-like Beta Propeller (InterPro:IPR011659), Six-bladed beta-propeller, TolB-like (InterPro:IPR011042); BEST Arabidopsis thaliana protein match is: DPP6 N-terminal domain-like protein (TAIR:AT1G21680.1); Has 8461 Blast hits to 5060 proteins in …	Eukaryota	Streptophyta	Brassicales	Brassicaceae	Arabidopsis	Arabidopsis thaliana	1	50.5	157	0.179	1	88	703	25.63	1	157	1.5297	1	AT1G21670.1	S
<annotation protein_description=76	AT1G47128.1	no	1	Symbols: RD21, RD21A Granulin repeat cysteine protease family protein chr1:17283139-17285609 REVERSE LENGTH=462	Eukaryota	Streptophyta	Brassicales	Brassicaceae	Arabidopsis	Arabidopsis thaliana	1	15.2	84	0.083	1	46	462	13.72	1	84	1.5289	1	AT1G47128.1	S
<annotation protein_description=662	AT3G45010.1	129	1	Symbols: scpl48 serine carboxypeptidase-like 48 chr3:16466328-16468845 FORWARD LENGTH=510	Eukaryota	Streptophyta	Brassicales	Brassicaceae	Arabidopsis	Arabidopsis thaliana	1	32.5	89	0.11	1	58	510	14.8	1	89	1.5017	1	AT3G45010.1	S
<annotation protein_description=700	AT4G23170.1	167	1	Symbols: EP1, CRK9 receptor-like protein kinase-related family protein chr4:12135205-12136002 FORWARD LENGTH=265	Eukaryota	Streptophyta	Brassicales	Brassicaceae	Arabidopsis	Arabidopsis thaliana	1	14.7	26	0.023	0.993	41	265	4.35	1	26	1.4926	1	AT4G23170.1	S
<annotation protein_description=296	AT3G54400.1	no	1	Symbols: Eukaryotic aspartyl protease family protein chr3:20140291-20142599 REVERSE LENGTH=425	Eukaryota	Streptophyta	Brassicales	Brassicaceae	Arabidopsis	Arabidopsis thaliana	1	19.5	64	0.074	1	66	425	10.74	1	64	1.4881	1	AT3G54400.1	S
<annotation protein_description=720	AT4G36195.1	187	1	Symbols: Serine carboxypeptidase S28 family protein chr4:17127202-17129787 FORWARD LENGTH=488	Eukaryota	Streptophyta	Brassicales	Brassicaceae	Arabidopsis	Arabidopsis thaliana	1	19.5	102	0.091	1	75	488	17.53	1	102	1.4531	2	AT4G36195.1,AT4G36195.3	S
<annotation protein_description=720	AT4G36195.3	187	1	Symbols: Serine carboxypeptidase S28 family protein chr4:17127202-17129787 FORWARD LENGTH=488	Eukaryota	Streptophyta	Brassicales	Brassicaceae	Arabidopsis	Arabidopsis thaliana	1	19.5	102	0.091	1	75	488	17.53	1	102	1.4531	2	AT4G36195.1,AT4G36195.3	S
<annotation protein_description=351	AT4G16500.1	no	1	Symbols: Cystatin/monellin superfamily protein chr4:9301530-9301883 REVERSE LENGTH=117	Eukaryota	Streptophyta	Brassicales	Brassicaceae	Arabidopsis	Arabidopsis thaliana	1	32.5	29	0.04	0.997	15	117	5	1	29	1.4484	1	AT4G16500.1	S
<annotation protein_description=427	AT5G11720.1	no	1	Symbols: Glycosyl hydrolases family 31 protein chr5:3776840-3780025 FORWARD LENGTH=902	Eukaryota	Streptophyta	Brassicales	Brassicaceae	Arabidopsis	Arabidopsis thaliana	1	30.8	160	0.209	1	128	902	28.81	1	160	1.3869	1	AT5G11720.1	S
<annotation protein_description=566	AT1G32940.1	33	1	Symbols: ATSBT3.5, SBT3.5 Subtilase family protein chr1:11937634-11940856 FORWARD LENGTH=774	Eukaryota	Streptophyta	Brassicales	Brassicaceae	Arabidopsis	Arabidopsis thaliana	1	24.5	111	0.136	1	94	774	20.08	1	111	1.3805	1	AT1G32940.1	S
<annotation protein_description=44	AT1G17860.1	no	1	Symbols: Kunitz family trypsin and protease inhibitor protein chr1:6149343-6149933 FORWARD LENGTH=196	Eukaryota	Streptophyta	Brassicales	Brassicaceae	Arabidopsis	Arabidopsis thaliana	1	25.5	57	0.073	1	24	196	10.36	1	57	1.374	1	AT1G17860.1	S
<annotation protein_description=340	AT4G12880.1	no	1	Symbols: ENODL19, AtENODL19 early nodulin-like protein 19 chr4:7544572-7545226 REVERSE LENGTH=141	Eukaryota	Streptophyta	Brassicales	Brassicaceae	Arabidopsis	Arabidopsis thaliana	1	34	24	0.024	1	21	141	4.43	1	24	1.3529	2	AT4G12880.1,AT4G12880.2	S
<annotation protein_description=199	AT2G45220.1	no	1	Symbols: Plant invertase/pectin methylesterase inhibitor superfamily chr2:18644281-18646394 REVERSE LENGTH=511	Eukaryota	Streptophyta	Brassicales	Brassicaceae	Arabidopsis	Arabidopsis thaliana	1	28	84	0.117	1	66	511	15.82	1	84	1.326	1	AT2G45220.1	S
<annotation protein_description=350	AT4G16260.1	no	1	Symbols: Glycosyl hydrolase superfamily protein chr4:9200180-9201441 REVERSE LENGTH=344	Eukaryota	Streptophyta	Brassicales	Brassicaceae	Arabidopsis	Arabidopsis thaliana	1	40.4	57	0.072	1	52	344	10.81	1	57	1.3168	1	AT4G16260.1	S
<annotation protein_description=793	AT4G14630.1	no	0.9999	Symbols: GLP9 germin-like protein 9 chr4:8392920-8393680 FORWARD LENGTH=222	Eukaryota	Streptophyta	Brassicales	Brassicaceae	Arabidopsis	Arabidopsis thaliana	0.9999	4.5	8	0.011	0.257	31	222	1.52	0.9999	8	1.3142	1	AT4G14630.1	S
<annotation protein_description=424	AT5G10560.1	no	1	Symbols: Glycosyl hydrolase family protein chr5:3336335-3339351 REVERSE LENGTH=792	Eukaryota	Streptophyta	Brassicales	Brassicaceae	Arabidopsis	Arabidopsis thaliana	1	28.7	126	0.166	1	110	792	24.02	1	126	1.31	1	AT5G10560.1	S
<annotation protein_description=664	AT3G45970.1	131	1	Symbols: ATEXLA1, EXPL1, ATEXPL1, ATHEXP BETA 2.1, EXLA1 expansin-like A1 chr3:16896238-16897189 FORWARD LENGTH=265	Eukaryota	Streptophyta	Brassicales	Brassicaceae	Arabidopsis	Arabidopsis thaliana	1	35.8	42	0.045	1	24	265	8.26	1	42	1.2698	1	AT3G45970.1	S
<annotation protein_description=621	AT2G27920.1	88	1	Symbols: SCPL51 serine carboxypeptidase-like 51 chr2:11885777-11889043 REVERSE LENGTH=461	Eukaryota	Streptophyta	Brassicales	Brassicaceae	Arabidopsis	Arabidopsis thaliana	1	33.2	65	0.082	1	61	461	12.82	1	65	1.2662	2	AT2G27920.1,AT2G27920.2	S
<annotation protein_description=158	AT2G22420.1	no	1	Symbols: Peroxidase superfamily protein chr2:9513341-9514484 FORWARD LENGTH=329	Eukaryota	Streptophyta	Brassicales	Brassicaceae	Arabidopsis	Arabidopsis thaliana	1	32.5	59	0.076	1	59	329	11.8	1	59	1.2486	1	AT2G22420.1	S
<annotation protein_description=674	AT3G54600.1	141	1	Symbols: Class I glutamine amidotransferase-like superfamily protein chr3:20211048-20212876 FORWARD LENGTH=399	Eukaryota	Streptophyta	Brassicales	Brassicaceae	Arabidopsis	Arabidopsis thaliana	1	10	35	0.035	1	53	399	7.07	1	35	1.2363	1	AT3G54600.1	S
<annotation protein_description=37	AT1G13900.1	no	1	Symbols: Purple acid phosphatases superfamily protein chr1:4753494-4755554 REVERSE LENGTH=656	Eukaryota	Streptophyta	Brassicales	Brassicaceae	Arabidopsis	Arabidopsis thaliana	1	25.5	81	0.102	1	69	656	16.81	1	81	1.2033	1	AT1G13900.1	S
<annotation protein_description=391	AT4G37530.1	no	1	Symbols: Peroxidase superfamily protein chr4:17634786-17636082 FORWARD LENGTH=329	Eukaryota	Streptophyta	Brassicales	Brassicaceae	Arabidopsis	Arabidopsis thaliana	1	36.5	57	0.076	1	46	329	12.14	1	57	1.1725	2	AT4G37530.2,AT4G37530.1	S
<annotation protein_description=391	AT4G37530.2	no	1	Symbols: Peroxidase superfamily protein chr4:17634786-17636008 FORWARD LENGTH=282	Eukaryota	Streptophyta	Brassicales	Brassicaceae	Arabidopsis	Arabidopsis thaliana	1	36.5	57	0.076	1	40	282	12.14	1	57	1.1725	2	AT4G37530.2,AT4G37530.1	S
<annotation protein_description=161	AT2G26440.1	no	1	Symbols: Plant invertase/pectin methylesterase inhibitor superfamily chr2:11247407-11249407 FORWARD LENGTH=547	Eukaryota	Streptophyta	Brassicales	Brassicaceae	Arabidopsis	Arabidopsis thaliana	1	20.1	75	0.099	1	71	547	16.32	1	75	1.1476	1	AT2G26440.1	S
<annotation protein_description=523	AT5G65760.1	no	1	Symbols: Serine carboxypeptidase S28 family protein chr5:26308289-26310891 FORWARD LENGTH=515	Eukaryota	Streptophyta	Brassicales	Brassicaceae	Arabidopsis	Arabidopsis thaliana	1	24.1	54	0.07	1	72	515	11.76	1	54	1.1467	1	AT5G65760.1	S
<annotation protein_description=107	AT1G68760.1	no	1	Symbols: ATNUDT1, ATNUDX1, NUDX1 nudix hydrolase 1 chr1:25829090-25829607 FORWARD LENGTH=147	Eukaryota	Streptophyta	Brassicales	Brassicaceae	Arabidopsis	Arabidopsis thaliana	1	43.5	23	0.032	1	19	147	5.18	1	23	1.1088	1	AT1G68760.1	S
<annotation protein_description=207	AT3G02360.1	no	1	Symbols: 6-phosphogluconate dehydrogenase family protein chr3:482498-483958 FORWARD LENGTH=486	Eukaryota	Streptophyta	Brassicales	Brassicaceae	Arabidopsis	Arabidopsis thaliana	1	47.1	100	0.131	1	64	486	22.59	1	100	1.1055	2	AT3G02360.2,AT3G02360.1	S
<annotation protein_description=207	AT3G02360.2	no	1	Symbols: 6-phosphogluconate dehydrogenase family protein chr3:482498-483958 FORWARD LENGTH=486	Eukaryota	Streptophyta	Brassicales	Brassicaceae	Arabidopsis	Arabidopsis thaliana	1	47.1	100	0.131	1	64	486	22.59	1	100	1.1055	2	AT3G02360.2,AT3G02360.1	S
<annotation protein_description=771	AT5G63800.1	238	1	Symbols: MUM2, BGAL6 Glycosyl hydrolase family 35 protein chr5:25530323-25535678 FORWARD LENGTH=718	Eukaryota	Streptophyta	Brassicales	Brassicaceae	Arabidopsis	Arabidopsis thaliana	1	36.5	97	0.109	1	86	718	21.94	1	97	1.1041	1	AT5G63800.1	S
<annotation protein_description=567	AT1G33590.1	34	1	Symbols: Leucine-rich repeat (LRR) family protein chr1:12177788-12179221 FORWARD LENGTH=477	Eukaryota	Streptophyta	Brassicales	Brassicaceae	Arabidopsis	Arabidopsis thaliana	1	43.6	73	0.078	1	86	477	16.64	1	73	1.0955	1	AT1G33590.1	S
<annotation protein_description=451	AT5G25090.1	no	1	Symbols: ENODL13, AtENODL13 early nodulin-like protein 13 chr5:8647117-8647755 REVERSE LENGTH=186	Eukaryota	Streptophyta	Brassicales	Brassicaceae	Arabidopsis	Arabidopsis thaliana	1	24.2	30	0.036	1	25	186	6.92	1	30	1.0826	1	AT5G25090.1	S
<annotation protein_description=362	AT4G25000.1	no	1	Symbols: ATAMY1, AMY1 alpha-amylase-like chr4:12852109-12853825 REVERSE LENGTH=423	Eukaryota	Streptophyta	Brassicales	Brassicaceae	Arabidopsis	Arabidopsis thaliana	1	31.9	62	0.072	1	50	423	14.69	1	62	1.054	1	AT4G25000.1	S
<annotation protein_description=494	AT5G55480.1	no	1	Symbols: SVL1 SHV3-like 1 chr5:22474277-22477819 FORWARD LENGTH=766	Eukaryota	Streptophyta	Brassicales	Brassicaceae	Arabidopsis	Arabidopsis thaliana	1	21	97	0.124	1	107	766	23.53	1	97	1.0295	1	AT5G55480.1	S
<annotation protein_description=703	AT4G23690.1	170	1	Symbols: Disease resistance-responsive (dirigent-like protein) family protein chr4:12339152-12339715 REVERSE LENGTH=187	Eukaryota	Streptophyta	Brassicales	Brassicaceae	Arabidopsis	Arabidopsis thaliana	1	40.6	27	0.034	1	22	187	6.82	1	27	0.9886	1	AT4G23690.1	S
<annotation protein_description=857	AT4G36945.1	no	0.9995	Symbols: PLC-like phosphodiesterases superfamily protein chr4:17420098-17422047 REVERSE LENGTH=408	Eukaryota	Streptophyta	Brassicales	Brassicaceae	Arabidopsis	Arabidopsis thaliana	0.9995	9.8	37	0.057	0.065	47	408	9.6	0.9995	37	0.962	1	AT4G36945.1	S
<annotation protein_description=709	AT4G29260.1	176	1	Symbols: HAD superfamily, subfamily IIIB acid phosphatase chr4:14422310-14423409 REVERSE LENGTH=255	Eukaryota	Streptophyta	Brassicales	Brassicaceae	Arabidopsis	Arabidopsis thaliana	1	38	30	0.031	1	36	255	7.91	1	30	0.9471	1	AT4G29260.1	S
<annotation protein_description=106	AT1G68560.1	no	1	Symbols: ATXYL1, XYL1, TRG1 alpha-xylosidase 1 chr1:25734435-25737897 REVERSE LENGTH=915	Eukaryota	Streptophyta	Brassicales	Brassicaceae	Arabidopsis	Arabidopsis thaliana	1	20.9	113	0.137	1	108	915	29.89	1	113	0.9441	1	AT1G68560.1	S
<annotation protein_description=206	AT3G01850.1	no	1	Symbols: Aldolase-type TIM barrel family protein chr3:300428-301987 REVERSE LENGTH=225	Eukaryota	Streptophyta	Brassicales	Brassicaceae	Arabidopsis	Arabidopsis thaliana	1	8.4	8	0.01	0.962	23	225	2.12	1	8	0.9423	2	AT3G01850.2,AT3G01850.1	S
<annotation protein_description=206	AT3G01850.2	no	1	Symbols: Aldolase-type TIM barrel family protein chr3:300428-301987 REVERSE LENGTH=225	Eukaryota	Streptophyta	Brassicales	Brassicaceae	Arabidopsis	Arabidopsis thaliana	1	8.4	8	0.01	0.962	23	225	2.12	1	8	0.9423	2	AT3G01850.2,AT3G01850.1	S
<annotation protein_description=492	AT5G53870.1	no	1	Symbols: ENODL1, AtENODL1 early nodulin-like protein 1 chr5:21870033-21871228 REVERSE LENGTH=370	Eukaryota	Streptophyta	Brassicales	Brassicaceae	Arabidopsis	Arabidopsis thaliana	1	10.3	28	0.036	0.999	20	370	7.49	1	28	0.9335	1	AT5G53870.1	S
<annotation protein_description=750	AT5G34940.2	217	1	Symbols: AtGUS3, GUS3 glucuronidase 3 chr5:13235912-13238718 REVERSE LENGTH=536	Eukaryota	Streptophyta	Brassicales	Brassicaceae	Arabidopsis	Arabidopsis thaliana	1	19.8	56	0.069	1	73	536	14.99	1	56	0.9329	1	AT5G34940.2	S
<annotation protein_description=449	AT5G23870.1	no	1	Symbols: Pectinacetylesterase family protein chr5:8046309-8049999 REVERSE LENGTH=415	Eukaryota	Streptophyta	Brassicales	Brassicaceae	Arabidopsis	Arabidopsis thaliana	1	15.9	39	0.058	1	65	415	10.66	1	39	0.9136	3	AT5G23870.1,AT5G23870.3,AT5G23870.2	S
<annotation protein_description=449	AT5G23870.2	no	1	Symbols: Pectinacetylesterase family protein chr5:8045958-8049999 REVERSE LENGTH=436	Eukaryota	Streptophyta	Brassicales	Brassicaceae	Arabidopsis	Arabidopsis thaliana	1	15.9	39	0.058	1	69	436	10.66	1	39	0.9136	3	AT5G23870.1,AT5G23870.3,AT5G23870.2	S
<annotation protein_description=449	AT5G23870.3	no	1	Symbols: Pectinacetylesterase family protein chr5:8046060-8049999 REVERSE LENGTH=451	Eukaryota	Streptophyta	Brassicales	Brassicaceae	Arabidopsis	Arabidopsis thaliana	1	15.9	39	0.058	1	70	451	10.66	1	39	0.9136	3	AT5G23870.1,AT5G23870.3,AT5G23870.2	S
<annotation protein_description=418	AT5G08260.1	no	1	Symbols: scpl35 serine carboxypeptidase-like 35 chr5:2657236-2661272 FORWARD LENGTH=480	Eukaryota	Streptophyta	Brassicales	Brassicaceae	Arabidopsis	Arabidopsis thaliana	1	13.8	45	0.062	1	57	480	12.37	1	45	0.9084	1	AT5G08260.1	S
<annotation protein_description=27	AT1G10370.1	no	1	Symbols: GST30, ATGSTU17, GST30B, ERD9 Glutathione S-transferase family protein chr1:3397274-3398273 REVERSE LENGTH=227	Eukaryota	Streptophyta	Brassicales	Brassicaceae	Arabidopsis	Arabidopsis thaliana	1	19.8	24	0.033	1	28	227	6.62	1	24	0.9053	1	AT1G10370.1	S
<annotation protein_description=563	AT1G26380.1	30	1	Symbols: FAD-binding Berberine family protein chr1:9126901-9128508 REVERSE LENGTH=535	Eukaryota	Streptophyta	Brassicales	Brassicaceae	Arabidopsis	Arabidopsis thaliana	1	34	73	0.089	1	71	535	20.33	1	73	0.8967	1	AT1G26380.1	S
<annotation protein_description=916	AT1G22900.1	no	0.9982	Symbols: Disease resistance-responsive (dirigent-like protein) family protein chr1:8103910-8104491 REVERSE LENGTH=193	Eukaryota	Streptophyta	Brassicales	Brassicaceae	Arabidopsis	Arabidopsis thaliana	0.9982	11.9	18	0.019	0.055	26	193	5.05	0.9982	18	0.8885	1	AT1G22900.1	S
<annotation protein_description=338	AT4G12420.1	no	1	Symbols: SKU5 Cupredoxin superfamily protein chr4:7349941-7352868 REVERSE LENGTH=587	Eukaryota	Streptophyta	Brassicales	Brassicaceae	Arabidopsis	Arabidopsis thaliana	1	25	68	0.082	1	70	587	19.12	1	68	0.8881	2	AT4G12420.2,AT4G12420.1	S
<annotation protein_description=338	AT4G12420.2	no	1	Symbols: SKU5 Cupredoxin superfamily protein chr4:7349941-7352868 REVERSE LENGTH=587	Eukaryota	Streptophyta	Brassicales	Brassicaceae	Arabidopsis	Arabidopsis thaliana	1	25	68	0.082	1	70	587	19.12	1	68	0.8881	2	AT4G12420.2,AT4G12420.1	S
<annotation protein_description=754	AT5G40370.1	221	1	Symbols: Glutaredoxin family protein chr5:16147826-16149052 REVERSE LENGTH=111	Eukaryota	Streptophyta	Brassicales	Brassicaceae	Arabidopsis	Arabidopsis thaliana	1	38.7	18	0.017	1	11	111	5.27	1	18	0.8529	1	AT5G40370.1	S
<annotation protein_description=237	AT3G14210.1	no	1	Symbols: ESM1 epithiospecifier modifier 1 chr3:4729886-4731562 FORWARD LENGTH=392	Eukaryota	Streptophyta	Brassicales	Brassicaceae	Arabidopsis	Arabidopsis thaliana	1	31.9	40	0.033	1	53	392	11.92	1	40	0.838	1	AT3G14210.1	S
<annotation protein_description=685	AT4G12290.1	152	1	Symbols: Copper amine oxidase family protein chr4:7304434-7306973 FORWARD LENGTH=741	Eukaryota	Streptophyta	Brassicales	Brassicaceae	Arabidopsis	Arabidopsis thaliana	1	19	55	0.057	1	85	741	16.4	1	55	0.8375	1	AT4G12290.1	S
<annotation protein_description=852	AT1G77630.1	no	0.9995	Symbols: Peptidoglycan-binding LysM domain-containing protein chr1:29173726-29175387 FORWARD LENGTH=423	Eukaryota	Streptophyta	Brassicales	Brassicaceae	Arabidopsis	Arabidopsis thaliana	0.9995	5.2	16	0.016	0.862	53	423	4.78	0.9995	16	0.8355	1	AT1G77630.1	S
<annotation protein_description=558	AT1G21750.1	25	1	Symbols: ATPDIL1-1, ATPDI5, PDI5, PDIL1-1 PDI-like 1-1 chr1:7645767-7648514 FORWARD LENGTH=501	Eukaryota	Streptophyta	Brassicales	Brassicaceae	Arabidopsis	Arabidopsis thaliana	1	36.7	96	0.153	1	44	501	29.34	1	96	0.8171	1	AT1G21750.1	S
<annotation protein_description=72	AT1G33610.1	no	1	Symbols: Leucine-rich repeat (LRR) family protein chr1:12188910-12190346 FORWARD LENGTH=478	Eukaryota	Streptophyta	Brassicales	Brassicaceae	Arabidopsis	Arabidopsis thaliana	1	26.4	48	0.07	1	99	478	14.77	1	48	0.8115	1	AT1G33610.1	S
<annotation protein_description=841	AT2G44790.1	no	0.9996	Symbols: UCC2 uclacyanin 2 chr2:18462182-18463232 REVERSE LENGTH=202	Eukaryota	Streptophyta	Brassicales	Brassicaceae	Arabidopsis	Arabidopsis thaliana	0.9996	9.9	12	0.013	0.166	13	202	3.7	0.9996	12	0.8096	1	AT2G44790.1	S
<annotation protein_description=1124	AT1G21880.1	no	0.9578	Symbols: LYM1 lysm domain GPI-anchored protein 1 precursor chr1:7680689-7682048 FORWARD LENGTH=316	Eukaryota	Streptophyta	Brassicales	Brassicaceae	Arabidopsis	Arabidopsis thaliana	0.9578	7	8	0.01	0.127	41	316	2.37	0.9578	8	0.8074	2	AT1G21880.2,AT1G21880.1	S
<annotation protein_description=1124	AT1G21880.2	no	0.9578	Symbols: LYM1 lysm domain GPI-anchored protein 1 precursor chr1:7680689-7682526 FORWARD LENGTH=416	Eukaryota	Streptophyta	Brassicales	Brassicaceae	Arabidopsis	Arabidopsis thaliana	0.9578	7	8	0.01	0.127	54	416	2.37	0.9578	8	0.8074	2	AT1G21880.2,AT1G21880.1	S
<annotation protein_description=516	AT5G63810.1	no	1	Symbols: BGAL10 beta-galactosidase 10 chr5:25537242-25541315 FORWARD LENGTH=741	Eukaryota	Streptophyta	Brassicales	Brassicaceae	Arabidopsis	Arabidopsis thaliana	1	27.8	74	0.083	1	73	741	22.97	1	74	0.8045	1	AT5G63810.1	S
<annotation protein_description=319	AT3G61490.1	no	1	Symbols: Pectin lyase-like superfamily protein chr3:22758439-22760137 FORWARD LENGTH=476	Eukaryota	Streptophyta	Brassicales	Brassicaceae	Arabidopsis	Arabidopsis thaliana	1	19.7	38	0.047	1	47	476	11.98	1	38	0.7921	3	AT3G61490.1,AT3G61490.3,AT3G61490.2	S
<annotation protein_description=319	AT3G61490.2	no	1	Symbols: Pectin lyase-like superfamily protein chr3:22758439-22760137 FORWARD LENGTH=476	Eukaryota	Streptophyta	Brassicales	Brassicaceae	Arabidopsis	Arabidopsis thaliana	1	19.7	38	0.047	1	47	476	11.98	1	38	0.7921	3	AT3G61490.1,AT3G61490.3,AT3G61490.2	S
<annotation protein_description=319	AT3G61490.3	no	1	Symbols: Pectin lyase-like superfamily protein chr3:22758439-22760137 FORWARD LENGTH=476	Eukaryota	Streptophyta	Brassicales	Brassicaceae	Arabidopsis	Arabidopsis thaliana	1	19.7	38	0.047	1	47	476	11.98	1	38	0.7921	3	AT3G61490.1,AT3G61490.3,AT3G61490.2	S
<annotation protein_description=279	AT3G46550.1	no	1	Symbols: SOS5 Fasciclin-like arabinogalactan family protein chr3:17136612-17137874 REVERSE LENGTH=420	Eukaryota	Streptophyta	Brassicales	Brassicaceae	Arabidopsis	Arabidopsis thaliana	1	10.5	27	0.034	1	71	420	8.57	1	27	0.7867	1	AT3G46550.1	S
<annotation protein_description=479	AT5G49215.1	no	1	Symbols: Pectin lyase-like superfamily protein chr5:19953670-19955874 FORWARD LENGTH=449	Eukaryota	Streptophyta	Brassicales	Brassicaceae	Arabidopsis	Arabidopsis thaliana	1	12.1	25	0.023	1	58	449	7.95	1	25	0.7853	2	AT5G49215.2,AT5G49215.1	S
<annotation protein_description=479	AT5G49215.2	no	1	Symbols: Pectin lyase-like superfamily protein chr5:19953670-19955874 FORWARD LENGTH=447	Eukaryota	Streptophyta	Brassicales	Brassicaceae	Arabidopsis	Arabidopsis thaliana	1	12.1	25	0.023	1	58	447	7.95	1	25	0.7853	2	AT5G49215.2,AT5G49215.1	S
<annotation protein_description=383	AT4G34260.1	no	1	Symbols: FUC95A 1,2-alpha-L-fucosidases chr4:16398130-16401591 FORWARD LENGTH=843	Eukaryota	Streptophyta	Brassicales	Brassicaceae	Arabidopsis	Arabidopsis thaliana	1	18.4	88	0.107	1	122	843	28.44	1	88	0.7727	1	AT4G34260.1	S
<annotation protein_description=717	AT4G34480.1	184	1	Symbols: O-Glycosyl hydrolases family 17 protein chr4:16481147-16483988 REVERSE LENGTH=504	Eukaryota	Streptophyta	Brassicales	Brassicaceae	Arabidopsis	Arabidopsis thaliana	1	19.2	31	0.035	1	46	504	10.03	1	31	0.7718	1	AT4G34480.1	S
<annotation protein_description=99	AT1G63290.1	no	1	Symbols: Aldolase-type TIM barrel family protein chr1:23472095-23473590 REVERSE LENGTH=227	Eukaryota	Streptophyta	Brassicales	Brassicaceae	Arabidopsis	Arabidopsis thaliana	1	7.9	7	0.011	0.274	23	227	2.27	1	7	0.7701	1	AT1G63290.1	S
<annotation protein_description=833	AT3G25220.1	no	0.9997	Symbols: FKBP15-1 FK506-binding protein 15 kD-1 chr3:9182691-9184463 FORWARD LENGTH=153	Eukaryota	Streptophyta	Brassicales	Brassicaceae	Arabidopsis	Arabidopsis thaliana	0.9997	24.8	19	0.015	1	20	153	6.18	0.9997	19	0.7675	1	AT3G25220.1	S
<annotation protein_description=355	AT4G19810.1	no	1	Symbols: Glycosyl hydrolase family protein with chitinase insertion domain chr4:10764151-10765753 REVERSE LENGTH=379	Eukaryota	Streptophyta	Brassicales	Brassicaceae	Arabidopsis	Arabidopsis thaliana	1	29.8	24	0.027	1	42	379	8.03	1	24	0.7464	1	AT4G19810.1	S
<annotation protein_description=364	AT4G25900.1	no	1	Symbols: Galactose mutarotase-like superfamily protein chr4:13161487-13163397 FORWARD LENGTH=318	Eukaryota	Streptophyta	Brassicales	Brassicaceae	Arabidopsis	Arabidopsis thaliana	1	31.1	39	0.052	1	47	318	13.13	1	39	0.7417	1	AT4G25900.1	S
<annotation protein_description=864	AT3G13560.1	no	0.9994	Symbols: O-Glycosyl hydrolases family 17 protein chr3:4425484-4427284 REVERSE LENGTH=505	Eukaryota	Streptophyta	Brassicales	Brassicaceae	Arabidopsis	Arabidopsis thaliana	0.9994	6.7	21	0.021	0.101	64	505	7.12	0.9994	21	0.7361	3	AT3G13560.3,AT3G13560.2,AT3G13560.1	S
<annotation protein_description=864	AT3G13560.2	no	0.9994	Symbols: O-Glycosyl hydrolases family 17 protein chr3:4425484-4427284 REVERSE LENGTH=505	Eukaryota	Streptophyta	Brassicales	Brassicaceae	Arabidopsis	Arabidopsis thaliana	0.9994	6.7	21	0.021	0.101	64	505	7.12	0.9994	21	0.7361	3	AT3G13560.3,AT3G13560.2,AT3G13560.1	S
<annotation protein_description=864	AT3G13560.3	no	0.9994	Symbols: O-Glycosyl hydrolases family 17 protein chr3:4425484-4427284 REVERSE LENGTH=505	Eukaryota	Streptophyta	Brassicales	Brassicaceae	Arabidopsis	Arabidopsis thaliana	0.9994	6.7	21	0.021	0.101	64	505	7.12	0.9994	21	0.7361	3	AT3G13560.3,AT3G13560.2,AT3G13560.1	S
<annotation protein_description=821	AT4G30530.1	no	0.9998	Symbols: Class I glutamine amidotransferase-like superfamily protein chr4:14920605-14922286 FORWARD LENGTH=250	Eukaryota	Streptophyta	Brassicales	Brassicaceae	Arabidopsis	Arabidopsis thaliana	0.9998	25.2	24	0.019	0.968	27	250	8.52	0.9998	24	0.7033	1	AT4G30530.1	S
<annotation protein_description=636	AT2G43620.1	103	1	Symbols: Chitinase family protein chr2:18093954-18095025 REVERSE LENGTH=283	Eukaryota	Streptophyta	Brassicales	Brassicaceae	Arabidopsis	Arabidopsis thaliana	1	22.3	24	0.032	1	32	283	8.58	1	24	0.6985	1	AT2G43620.1	S
<annotation protein_description=417	AT5G07830.1	no	1	Symbols: AtGUS2, GUS2 glucuronidase 2 chr5:2504168-2506567 FORWARD LENGTH=543	Eukaryota	Streptophyta	Brassicales	Brassicaceae	Arabidopsis	Arabidopsis thaliana	1	12.3	36	0.043	1	82	543	13.25	1	36	0.6785	1	AT5G07830.1	S
<annotation protein_description=445	AT5G19890.1	no	1	Symbols: Peroxidase superfamily protein chr5:6724372-6725877 REVERSE LENGTH=328	Eukaryota	Streptophyta	Brassicales	Brassicaceae	Arabidopsis	Arabidopsis thaliana	1	21.3	24	0.026	1	53	328	9.08	1	24	0.66	1	AT5G19890.1	S
<annotation protein_description=577	AT1G56340.1	44	1	Symbols: CRT1, CRT1a, AtCRT1a calreticulin 1a chr1:21090059-21092630 REVERSE LENGTH=425	Eukaryota	Streptophyta	Brassicales	Brassicaceae	Arabidopsis	Arabidopsis thaliana	1	36.2	44	0.056	1	27	425	17.21	1	44	0.6384	1	AT1G56340.1	S
<annotation protein_description=63	AT1G30720.1	no	1	Symbols: FAD-binding Berberine family protein chr1:10898197-10899780 FORWARD LENGTH=527	Eukaryota	Streptophyta	Brassicales	Brassicaceae	Arabidopsis	Arabidopsis thaliana	1	29.8	42	0.038	1	82	527	16.59	1	42	0.6322	1	AT1G30720.1	S
<annotation protein_description=538	AT1G06680.2	5	1	Symbols: PSBP-1, OEE2, PSII-P photosystem II subunit P-1 chr1:2048076-2049186 FORWARD LENGTH=219	Eukaryota	Streptophyta	Brassicales	Brassicaceae	Arabidopsis	Arabidopsis thaliana	1	41.1	24	0.03	1	25	219	9.52	1	24	0.6295	2	AT1G06680.2,AT1G06680.1	S
<annotation protein_description=378	AT4G32940.1	no	1	Symbols: GAMMA-VPE, GAMMAVPE gamma vacuolar processing enzyme chr4:15900557-15903161 REVERSE LENGTH=494	Eukaryota	Streptophyta	Brassicales	Brassicaceae	Arabidopsis	Arabidopsis thaliana	1	13.2	23	0.03	0.978	61	494	9.26	1	23	0.6202	1	AT4G32940.1	S
<annotation protein_description=167	AT2G28100.1	no	1	Symbols: ATFUC1, FUC1 alpha-L-fucosidase 1 chr2:11974803-11976489 FORWARD LENGTH=506	Eukaryota	Streptophyta	Brassicales	Brassicaceae	Arabidopsis	Arabidopsis thaliana	1	24.1	44	0.062	1	71	506	17.72	1	44	0.6201	1	AT2G28100.1	S
<annotation protein_description=10	AT1G05260.1	no	1	Symbols: RCI3, RCI3A Peroxidase superfamily protein chr1:1529827-1531271 FORWARD LENGTH=326	Eukaryota	Streptophyta	Brassicales	Brassicaceae	Arabidopsis	Arabidopsis thaliana	1	35	27	0.035	1	47	326	11.06	1	27	0.6096	1	AT1G05260.1	S
<annotation protein_description=163	AT2G27190.1	no	1	Symbols: PAP1, ATPAP1, PAP12, ATPAP12 purple acid phosphatase 12 chr2:11621400-11623438 REVERSE LENGTH=469	Eukaryota	Streptophyta	Brassicales	Brassicaceae	Arabidopsis	Arabidopsis thaliana	1	12.6	25	0.032	1	50	469	10.28	1	25	0.6073	1	AT2G27190.1	S
<annotation protein_description=71	AT1G33600.1	no	1	Symbols: Leucine-rich repeat (LRR) family protein chr1:12180776-12182212 FORWARD LENGTH=478	Eukaryota	Streptophyta	Brassicales	Brassicaceae	Arabidopsis	Arabidopsis thaliana	1	23.8	29	0.034	1	93	478	12.06	1	29	0.6005	1	AT1G33600.1	S
<annotation protein_description=949	AT2G22170.1	274	0.9962	Symbols: Lipase/lipooxygenase, PLAT/LH2 family protein chr2:9427010-9427742 REVERSE LENGTH=183	Eukaryota	Streptophyta	Brassicales	Brassicaceae	Arabidopsis	Arabidopsis thaliana	0.9962	16.9	8	0.008	0.908	27	183	3.32	0.9962	8	0.5994	1	AT2G22170.1	S
<annotation protein_description=648	AT3G06770.2	115	1	Symbols: Pectin lyase-like superfamily protein chr3:2135119-2137033 REVERSE LENGTH=446	Eukaryota	Streptophyta	Brassicales	Brassicaceae	Arabidopsis	Arabidopsis thaliana	1	8.7	15	0.017	1	52	446	6.26	1	15	0.5984	1	AT3G06770.2	S
<annotation protein_description=558	AT1G77510.1	25	1	Symbols: ATPDIL1-2, PDI6, ATPDI6, PDIL1-2 PDI-like 1-2 chr1:29126742-29129433 FORWARD LENGTH=508	Eukaryota	Streptophyta	Brassicales	Brassicaceae	Arabidopsis	Arabidopsis thaliana	1	38	62	0.105	1	45	508	25.92	1	62	0.5973	1	AT1G77510.1	S
<annotation protein_description=308	AT3G56240.1	no	1	Symbols: CCH copper chaperone chr3:20863460-20864402 REVERSE LENGTH=121	Eukaryota	Streptophyta	Brassicales	Brassicaceae	Arabidopsis	Arabidopsis thaliana	1	48.8	22	0.033	1	3	121	9.3	1	22	0.5907	1	AT3G56240.1	S
<annotation protein_description=543	AT1G09490.1	10	1	Symbols: NAD(P)-binding Rossmann-fold superfamily protein chr1:3064172-3065815 FORWARD LENGTH=322	Eukaryota	Streptophyta	Brassicales	Brassicaceae	Arabidopsis	Arabidopsis thaliana	1	26.8	23	0.028	1	48	322	9.76	1	23	0.5885	2	AT1G09490.1,AT1G09490.2	S
<annotation protein_description=615	AT2G22970.1	82	1	Symbols: SCPL11 serine carboxypeptidase-like 11 chr2:9774875-9778224 FORWARD LENGTH=433	Eukaryota	Streptophyta	Brassicales	Brassicaceae	Arabidopsis	Arabidopsis thaliana	1	21.9	23	0.027	1	58	433	9.87	1	23	0.5819	3	AT2G22970.1,AT2G22970.2,AT2G22970.3	S
<annotation protein_description=615	AT2G22970.2	82	1	Symbols: SCPL11 serine carboxypeptidase-like 11 chr2:9774875-9777146 FORWARD LENGTH=320	Eukaryota	Streptophyta	Brassicales	Brassicaceae	Arabidopsis	Arabidopsis thaliana	1	21.9	23	0.027	1	44	320	9.87	1	23	0.5819	3	AT2G22970.1,AT2G22970.2,AT2G22970.3	S
<annotation protein_description=615	AT2G22970.3	82	1	Symbols: SCPL11 serine carboxypeptidase-like 11 chr2:9774875-9778255 FORWARD LENGTH=443	Eukaryota	Streptophyta	Brassicales	Brassicaceae	Arabidopsis	Arabidopsis thaliana	1	21.9	23	0.027	1	62	443	9.87	1	23	0.5819	3	AT2G22970.1,AT2G22970.2,AT2G22970.3	S
<annotation protein_description=326	AT4G01610.1	no	1	Symbols: Cysteine proteinases superfamily protein chr4:694857-696937 FORWARD LENGTH=359	Eukaryota	Streptophyta	Brassicales	Brassicaceae	Arabidopsis	Arabidopsis thaliana	1	28.1	31	0.036	1	37	359	13.55	1	31	0.5713	2	AT4G01610.2,AT4G01610.1	S
<annotation protein_description=326	AT4G01610.2	no	1	Symbols: Cysteine proteinases superfamily protein chr4:694857-696937 FORWARD LENGTH=359	Eukaryota	Streptophyta	Brassicales	Brassicaceae	Arabidopsis	Arabidopsis thaliana	1	28.1	31	0.036	1	38	359	13.55	1	31	0.5713	2	AT4G01610.2,AT4G01610.1	S
<annotation protein_description=1003	AT3G22600.1	no	0.9927	Symbols: Bifunctional inhibitor/lipid-transfer protein/seed storage 2S albumin superfamily protein chr3:8006711-8007397 REVERSE LENGTH=170	Eukaryota	Streptophyta	Brassicales	Brassicaceae	Arabidopsis	Arabidopsis thaliana	0.9927	6.5	5	0.007	0.004	14	170	2.18	0.9927	5	0.5686	1	AT3G22600.1	S
<annotation protein_description=123	AT1G78680.1	no	1	Symbols: ATGGH2, GGH2 gamma-glutamyl hydrolase 2 chr1:29593933-29596037 FORWARD LENGTH=347	Eukaryota	Streptophyta	Brassicales	Brassicaceae	Arabidopsis	Arabidopsis thaliana	1	26.4	22	0.027	1	44	347	9.75	1	22	0.5635	2	AT1G78680.2,AT1G78680.1	S
<annotation protein_description=123	AT1G78680.2	no	1	Symbols: GGH2 gamma-glutamyl hydrolase 2 chr1:29593933-29595968 FORWARD LENGTH=333	Eukaryota	Streptophyta	Brassicales	Brassicaceae	Arabidopsis	Arabidopsis thaliana	1	26.4	22	0.027	1	41	333	9.75	1	22	0.5635	2	AT1G78680.2,AT1G78680.1	S
<annotation protein_description=431	AT5G13690.1	no	1	Symbols: CYL1, NAGLU alpha-N-acetylglucosaminidase family / NAGLU family chr5:4415808-4420159 FORWARD LENGTH=806	Eukaryota	Streptophyta	Brassicales	Brassicaceae	Arabidopsis	Arabidopsis thaliana	1	25.3	65	0.084	1	118	806	29.2	1	65	0.5559	1	AT5G13690.1	S
<annotation protein_description=146	AT2G15780.1	no	1	Symbols: Cupredoxin superfamily protein chr2:6873666-6874701 REVERSE LENGTH=257	Eukaryota	Streptophyta	Brassicales	Brassicaceae	Arabidopsis	Arabidopsis thaliana	1	19.8	13	0.016	1	15	257	5.9	1	13	0.5502	1	AT2G15780.1	S
<annotation protein_description=918	AT3G55620.1	no	0.9982	Symbols: emb1624 Translation initiation factor IF6 chr3:20634581-20636312 FORWARD LENGTH=245	Eukaryota	Streptophyta	Brassicales	Brassicaceae	Arabidopsis	Arabidopsis thaliana	0.9982	16.7	12	0.012	0.106	35	245	5.44	0.9982	12	0.5498	1	AT3G55620.1	S
<annotation protein_description=29	AT1G11080.1	no	1	Symbols: scpl31 serine carboxypeptidase-like 31 chr1:3694917-3697759 REVERSE LENGTH=492	Eukaryota	Streptophyta	Brassicales	Brassicaceae	Arabidopsis	Arabidopsis thaliana	1	17.1	31	0.039	1	61	492	14.1	1	31	0.549	2	AT1G11080.2,AT1G11080.1	S
<annotation protein_description=29	AT1G11080.2	no	1	Symbols: scpl31 serine carboxypeptidase-like 31 chr1:3694809-3697759 REVERSE LENGTH=495	Eukaryota	Streptophyta	Brassicales	Brassicaceae	Arabidopsis	Arabidopsis thaliana	1	17.1	31	0.039	1	62	495	14.1	1	31	0.549	2	AT1G11080.2,AT1G11080.1	S
<annotation protein_description=238	AT3G14920.1	no	1	Symbols: Peptide-N4-(N-acetyl-beta-glucosaminyl)asparagine amidase A protein chr3:5018275-5020104 FORWARD LENGTH=609	Eukaryota	Streptophyta	Brassicales	Brassicaceae	Arabidopsis	Arabidopsis thaliana	1	10.5	27	0.029	1	80	609	12.49	1	27	0.5398	1	AT3G14920.1	S
<annotation protein_description=755	AT5G28540.1	222	1	Symbols: BIP1 heat shock protein 70 (Hsp 70) family protein chr5:10540665-10543274 REVERSE LENGTH=669	Eukaryota	Streptophyta	Brassicales	Brassicaceae	Arabidopsis	Arabidopsis thaliana	1	22.9	59	0.058	1	76	669	27.33	1	59	0.5391	1	AT5G28540.1	S
<annotation protein_description=26	AT1G10360.1	no	1	Symbols: ATGSTU18, GST29, GSTU18 glutathione S-transferase TAU 18 chr1:3395738-3396806 REVERSE LENGTH=227	Eukaryota	Streptophyta	Brassicales	Brassicaceae	Arabidopsis	Arabidopsis thaliana	1	15.4	13	0.017	0.976	30	227	6.04	1	13	0.5375	1	AT1G10360.1	S
<annotation protein_description=186	AT2G37130.1	no	1	Symbols: Peroxidase superfamily protein chr2:15598225-15600004 REVERSE LENGTH=327	Eukaryota	Streptophyta	Brassicales	Brassicaceae	Arabidopsis	Arabidopsis thaliana	1	18.9	25	0.033	0.991	52	327	11.64	1	25	0.5363	2	AT2G37130.2,AT2G37130.1	S
<annotation protein_description=49	AT1G20850.1	no	1	Symbols: XCP2 xylem cysteine peptidase 2 chr1:7252208-7253537 FORWARD LENGTH=356	Eukaryota	Streptophyta	Brassicales	Brassicaceae	Arabidopsis	Arabidopsis thaliana	1	16	21	0.025	1	40	356	9.94	1	21	0.5276	1	AT1G20850.1	S
<annotation protein_description=510	AT5G61820.1	no	1	Symbols: FUNCTIONS IN: molecular_function unknown; INVOLVED IN: biological_process unknown; LOCATED IN: vacuole; EXPRESSED IN: 24 plant structures; EXPRESSED DURING: 15 growth stages; CONTAINS InterPro DOMAIN/s: Stress up-regulated Nod 19 (InterPro:IPR011692); Has 30201 Blast hits to 17322 proteins in 780 species: Archae - 12; Bacteria - 1396; Metazoa - 17338; Fungi - 3422; Plants - 5037; Viruses…	Eukaryota	Streptophyta	Brassicales	Brassicaceae	Arabidopsis	Arabidopsis thaliana	1	15.2	20	0.021	1	61	475	9.65	1	20	0.5175	1	AT5G61820.1	S
<annotation protein_description=582	AT1G65790.1	49	1	Symbols: ARK1, RK1 receptor kinase 1 chr1:24468932-24472329 FORWARD LENGTH=843	Eukaryota	Streptophyta	Brassicales	Brassicaceae	Arabidopsis	Arabidopsis thaliana	1	14.7	59	0.073	1	145	843	29.05	1	59	0.5072	1	AT1G65790.1	S
<annotation protein_description=755	AT5G42020.1	222	1	Symbols: BIP, BIP2 Heat shock protein 70 (Hsp 70) family protein chr5:16807697-16810480 REVERSE LENGTH=668	Eukaryota	Streptophyta	Brassicales	Brassicaceae	Arabidopsis	Arabidopsis thaliana	1	26.8	54	0.049	1	76	668	27.3	1	54	0.4939	2	AT5G42020.1,AT5G42020.2	S
<annotation protein_description=755	AT5G42020.2	222	1	Symbols: BIP Heat shock protein 70 (Hsp 70) family protein chr5:16807697-16810480 REVERSE LENGTH=613	Eukaryota	Streptophyta	Brassicales	Brassicaceae	Arabidopsis	Arabidopsis thaliana	1	26.8	54	0.049	1	72	613	27.3	1	54	0.4939	2	AT5G42020.1,AT5G42020.2	S
<annotation protein_description=704	AT4G24350.1	171	1	Symbols: Phosphorylase superfamily protein chr4:12609637-12611328 FORWARD LENGTH=336	Eukaryota	Streptophyta	Brassicales	Brassicaceae	Arabidopsis	Arabidopsis thaliana	1	24.7	18	0.023	1	42	336	9.11	1	18	0.4934	1	AT4G24350.1	S
<annotation protein_description=1031	AT5G19240.1	no	0.9889	Symbols: Glycoprotein membrane precursor GPI-anchored chr5:6470209-6470981 FORWARD LENGTH=199	Eukaryota	Streptophyta	Brassicales	Brassicaceae	Arabidopsis	Arabidopsis thaliana	0.9889	13.1	4	0.005	0.165	34	199	2.02	0.9889	4	0.489	1	AT5G19240.1	S
<annotation protein_description=954	AT1G02335.1	no	0.9957	Symbols: GL22 germin-like protein subfamily 2 member 2 precursor chr1:463979-464876 REVERSE LENGTH=219	Eukaryota	Streptophyta	Brassicales	Brassicaceae	Arabidopsis	Arabidopsis thaliana	0.9957	10	10	0.013	0.086	25	219	5.09	0.9957	10	0.4885	1	AT1G02335.1	S
<annotation protein_description=1137	AT3G53980.1	no	0.9466	Symbols: Bifunctional inhibitor/lipid-transfer protein/seed storage 2S albumin superfamily protein chr3:19987760-19988203 REVERSE LENGTH=114	Eukaryota	Streptophyta	Brassicales	Brassicaceae	Arabidopsis	Arabidopsis thaliana	0.9466	12.3	6	0.008	0.006	15	114	2.93	0.9466	6	0.484	2	AT3G53980.1,AT3G53980.2	S
<annotation protein_description=1137	AT3G53980.2	no	0.9466	Symbols: Bifunctional inhibitor/lipid-transfer protein/seed storage 2S albumin superfamily protein chr3:19987760-19988203 REVERSE LENGTH=114	Eukaryota	Streptophyta	Brassicales	Brassicaceae	Arabidopsis	Arabidopsis thaliana	0.9466	12.3	6	0.008	0.006	15	114	2.93	0.9466	6	0.484	2	AT3G53980.1,AT3G53980.2	S
<annotation protein_description=1055	AT5G15350.1	no	0.9843	Symbols: ENODL17, AtENODL17 early nodulin-like protein 17 chr5:4985184-4986154 REVERSE LENGTH=172	Eukaryota	Streptophyta	Brassicales	Brassicaceae	Arabidopsis	Arabidopsis thaliana	0.9843	4.7	9	0.011	0.004	19	172	4.6	0.9843	9	0.4809	1	AT5G15350.1	S
<annotation protein_description=472	AT5G46960.1	no	1	Symbols: Plant invertase/pectin methylesterase inhibitor superfamily protein chr5:19062220-19062744 REVERSE LENGTH=174	Eukaryota	Streptophyta	Brassicales	Brassicaceae	Arabidopsis	Arabidopsis thaliana	1	29.3	14	0.019	1	25	174	7.33	1	14	0.4769	1	AT5G46960.1	S
<annotation protein_description=783	AT2G17120.1	no	0.9999	Symbols: LYM2 lysm domain GPI-anchored protein 2 precursor chr2:7459156-7460648 FORWARD LENGTH=350	Eukaryota	Streptophyta	Brassicales	Brassicaceae	Arabidopsis	Arabidopsis thaliana	0.9999	10.6	11	0.014	0.586	50	350	5.88	0.9999	11	0.4671	1	AT2G17120.1	S
<annotation protein_description=394	AT4G38220.1	no	1	Symbols: Peptidase M20/M25/M40 family protein chr4:17925251-17926919 FORWARD LENGTH=430	Eukaryota	Streptophyta	Brassicales	Brassicaceae	Arabidopsis	Arabidopsis thaliana	1	32.6	27	0.029	1	64	430	14.51	1	27	0.4647	2	AT4G38220.1,AT4G38220.2	S
<annotation protein_description=394	AT4G38220.2	no	1	Symbols: Peptidase M20/M25/M40 family protein chr4:17925251-17926919 FORWARD LENGTH=433	Eukaryota	Streptophyta	Brassicales	Brassicaceae	Arabidopsis	Arabidopsis thaliana	1	32.6	27	0.029	1	65	433	14.51	1	27	0.4647	2	AT4G38220.1,AT4G38220.2	S
<annotation protein_description=581	AT1G64760.1	48	1	Symbols: O-Glycosyl hydrolases family 17 protein chr1:24054220-24056194 REVERSE LENGTH=481	Eukaryota	Streptophyta	Brassicales	Brassicaceae	Arabidopsis	Arabidopsis thaliana	1	18.5	15	0.018	1	52	481	8.11	1	15	0.4619	2	AT1G64760.2,AT1G64760.1	S
<annotation protein_description=581	AT1G64760.2	48	1	Symbols: O-Glycosyl hydrolases family 17 protein chr1:24054220-24056194 REVERSE LENGTH=481	Eukaryota	Streptophyta	Brassicales	Brassicaceae	Arabidopsis	Arabidopsis thaliana	1	18.5	15	0.018	1	52	481	8.11	1	15	0.4619	2	AT1G64760.2,AT1G64760.1	S
<annotation protein_description=807	AT2G43590.1	248	0.9999	Symbols: Chitinase family protein chr2:18081592-18082749 REVERSE LENGTH=264	Eukaryota	Streptophyta	Brassicales	Brassicaceae	Arabidopsis	Arabidopsis thaliana	0.9999	12.9	11	0.014	0.916	31	264	6.07	0.9999	11	0.4525	1	AT2G43590.1	S
<annotation protein_description=787	AT2G44210.1	no	0.9999	Symbols: Protein of Unknown Function (DUF239) chr2:18280809-18282591 FORWARD LENGTH=415	Eukaryota	Streptophyta	Brassicales	Brassicaceae	Arabidopsis	Arabidopsis thaliana	0.9999	7.2	12	0.015	0.088	41	415	6.67	0.9999	12	0.4492	2	AT2G44210.2,AT2G44210.1	S
<annotation protein_description=787	AT2G44210.2	no	0.9999	Symbols: Protein of Unknown Function (DUF239) chr2:18280809-18282591 FORWARD LENGTH=445	Eukaryota	Streptophyta	Brassicales	Brassicaceae	Arabidopsis	Arabidopsis thaliana	0.9999	7.2	12	0.015	0.088	48	445	6.67	0.9999	12	0.4492	2	AT2G44210.2,AT2G44210.1	S
<annotation protein_description=248	AT3G17790.1	no	1	Symbols: ATACP5, ATPAP17, PAP17 purple acid phosphatase 17 chr3:6089779-6090988 FORWARD LENGTH=338	Eukaryota	Streptophyta	Brassicales	Brassicaceae	Arabidopsis	Arabidopsis thaliana	1	20.4	20	0.024	1	47	338	11.14	1	20	0.4483	1	AT3G17790.1	S
<annotation protein_description=764	AT5G55180.1	231	1	Symbols: O-Glycosyl hydrolases family 17 protein chr5:22388834-22390550 FORWARD LENGTH=460	Eukaryota	Streptophyta	Brassicales	Brassicaceae	Arabidopsis	Arabidopsis thaliana	1	36.5	24	0.026	1	48	460	13.43	1	24	0.4462	2	AT5G55180.2,AT5G55180.1	S
<annotation protein_description=764	AT5G55180.2	231	1	Symbols: O-Glycosyl hydrolases family 17 protein chr5:22388834-22390561 FORWARD LENGTH=465	Eukaryota	Streptophyta	Brassicales	Brassicaceae	Arabidopsis	Arabidopsis thaliana	1	36.5	24	0.026	1	51	465	13.43	1	24	0.4462	2	AT5G55180.2,AT5G55180.1	S
<annotation protein_description=415	AT5G06870.1	no	1	Symbols: PGIP2, ATPGIP2 polygalacturonase inhibiting protein 2 chr5:2133941-2135016 FORWARD LENGTH=330	Eukaryota	Streptophyta	Brassicales	Brassicaceae	Arabidopsis	Arabidopsis thaliana	1	31.5	24	0.028	1	63	330	13.65	1	24	0.439	1	AT5G06870.1	S
<annotation protein_description=212	AT3G04010.1	no	1	Symbols: O-Glycosyl hydrolases family 17 protein chr3:1036879-1039263 REVERSE LENGTH=491	Eukaryota	Streptophyta	Brassicales	Brassicaceae	Arabidopsis	Arabidopsis thaliana	1	7.7	13	0.015	0.999	52	491	7.51	1	13	0.4322	1	AT3G04010.1	S
<annotation protein_description=276	AT3G32980.1	no	1	Symbols: Peroxidase superfamily protein chr3:13526404-13529949 REVERSE LENGTH=352	Eukaryota	Streptophyta	Brassicales	Brassicaceae	Arabidopsis	Arabidopsis thaliana	1	21	14	0.035	1	58	352	8.1	1	14	0.4316	1	AT3G32980.1	S
<annotation protein_description=177	AT2G34790.1	no	1	Symbols: MEE23, EDA28 FAD-binding Berberine family protein chr2:14673998-14677237 REVERSE LENGTH=532	Eukaryota	Streptophyta	Brassicales	Brassicaceae	Arabidopsis	Arabidopsis thaliana	1	35.5	37	0.034	1	73	532	21.58	1	37	0.4281	1	AT2G34790.1	S
<annotation protein_description=229	AT3G10850.1	no	1	Symbols: GLX2-2, GLY2 Metallo-hydrolase/oxidoreductase superfamily protein chr3:3397756-3399522 REVERSE LENGTH=258	Eukaryota	Streptophyta	Brassicales	Brassicaceae	Arabidopsis	Arabidopsis thaliana	1	17.4	13	0.016	1	26	258	7.59	1	13	0.4277	1	AT3G10850.1	S
<annotation protein_description=2	AT1G02360.1	no	1	Symbols: Chitinase family protein chr1:472138-473116 REVERSE LENGTH=272	Eukaryota	Streptophyta	Brassicales	Brassicaceae	Arabidopsis	Arabidopsis thaliana	1	11.8	10	0.016	0.203	35	272	5.94	1	10	0.4204	1	AT1G02360.1	S
<annotation protein_description=628	AT2G34070.1	95	1	Symbols: TBL37 TRICHOME BIREFRINGENCE-LIKE 37 chr2:14387631-14390160 REVERSE LENGTH=385	Eukaryota	Streptophyta	Brassicales	Brassicaceae	Arabidopsis	Arabidopsis thaliana	1	19.5	15	0.02	1	64	385	9.07	1	15	0.413	1	AT2G34070.1	S
<annotation protein_description=968	AT4G31840.1	no	0.9951	Symbols: ENODL15, AtENODL15 early nodulin-like protein 15 chr4:15401798-15402426 FORWARD LENGTH=177	Eukaryota	Streptophyta	Brassicales	Brassicaceae	Arabidopsis	Arabidopsis thaliana	0.9951	21.5	11	0.009	0.996	15	177	6.83	0.9951	11	0.4002	1	AT4G31840.1	S
<annotation protein_description=1089	AT1G21090.1	no	0.9728	Symbols: Cupredoxin superfamily protein chr1:7384854-7386199 FORWARD LENGTH=242	Eukaryota	Streptophyta	Brassicales	Brassicaceae	Arabidopsis	Arabidopsis thaliana	0.9728	3.7	6	0.007	0.003	27	242	3.66	0.9728	6	0.3982	1	AT1G21090.1	S
<annotation protein_description=40	AT1G15000.1	no	1	Symbols: scpl50 serine carboxypeptidase-like 50 chr1:5168613-5169947 FORWARD LENGTH=444	Eukaryota	Streptophyta	Brassicales	Brassicaceae	Arabidopsis	Arabidopsis thaliana	1	27.3	24	0.031	1	70	444	15.21	1	24	0.394	1	AT1G15000.1	S
<annotation protein_description=789	AT3G07460.1	no	0.9999	Symbols: Protein of unknown function, DUF538 chr3:2384837-2385617 REVERSE LENGTH=177	Eukaryota	Streptophyta	Brassicales	Brassicaceae	Arabidopsis	Arabidopsis thaliana	0.9999	7.1	12	0.014	0.39	30	177	7.73	0.9999	12	0.3876	3	AT3G07460.2,AT3G07470.1,AT3G07460.1	S
<annotation protein_description=789	AT3G07460.2	no	0.9999	Symbols: Protein of unknown function, DUF538 chr3:2384544-2385617 REVERSE LENGTH=271	Eukaryota	Streptophyta	Brassicales	Brassicaceae	Arabidopsis	Arabidopsis thaliana	0.9999	7.1	12	0.014	0.39	49	271	7.73	0.9999	12	0.3876	3	AT3G07460.2,AT3G07470.1,AT3G07460.1	S
<annotation protein_description=789	AT3G07470.1	no	0.9999	Symbols: Protein of unknown function, DUF538 chr3:2387291-2388343 REVERSE LENGTH=169	Eukaryota	Streptophyta	Brassicales	Brassicaceae	Arabidopsis	Arabidopsis thaliana	0.9999	7.1	12	0.014	0.39	26	169	7.73	0.9999	12	0.3876	3	AT3G07460.2,AT3G07470.1,AT3G07460.1	S
<annotation protein_description=257	AT3G20790.1	no	1	Symbols: NAD(P)-binding Rossmann-fold superfamily protein chr3:7268802-7271099 FORWARD LENGTH=355	Eukaryota	Streptophyta	Brassicales	Brassicaceae	Arabidopsis	Arabidopsis thaliana	1	22	18	0.019	1	41	355	11.67	1	18	0.3851	1	AT3G20790.1	S
<annotation protein_description=1211	AT3G04720.1	no	0.8634	Symbols: PR4, HEL, PR-4 pathogenesis-related 4 chr3:1285691-1286531 REVERSE LENGTH=212	Eukaryota	Streptophyta	Brassicales	Brassicaceae	Arabidopsis	Arabidopsis thaliana	0.8634	7.5	6	0.004	0.018	22	212	3.43	0.8634	6	0.3771	1	AT3G04720.1	S
<annotation protein_description=47	AT1G18270.1	no	1	Symbols: ketose-bisphosphate aldolase class-II family protein chr1:6283634-6293772 REVERSE LENGTH=1373	Eukaryota	Streptophyta	Brassicales	Brassicaceae	Arabidopsis	Arabidopsis thaliana	1	20.2	73	0.096	1	195	1373	48.91	1	73	0.3727	3	AT1G18270.2,AT1G18270.3,AT1G18270.1	S
<annotation protein_description=47	AT1G18270.2	no	1	Symbols: ketose-bisphosphate aldolase class-II family protein chr1:6283634-6293772 REVERSE LENGTH=1374	Eukaryota	Streptophyta	Brassicales	Brassicaceae	Arabidopsis	Arabidopsis thaliana	1	20.2	73	0.096	1	195	1374	48.91	1	73	0.3727	3	AT1G18270.2,AT1G18270.3,AT1G18270.1	S
<annotation protein_description=47	AT1G18270.3	no	1	Symbols: ketose-bisphosphate aldolase class-II family protein chr1:6283634-6293772 REVERSE LENGTH=1393	Eukaryota	Streptophyta	Brassicales	Brassicaceae	Arabidopsis	Arabidopsis thaliana	1	20.2	73	0.096	1	202	1393	48.91	1	73	0.3727	3	AT1G18270.2,AT1G18270.3,AT1G18270.1	S
<annotation protein_description=722	AT4G37520.1	189	1	Symbols: Peroxidase superfamily protein chr4:17631704-17633060 FORWARD LENGTH=329	Eukaryota	Streptophyta	Brassicales	Brassicaceae	Arabidopsis	Arabidopsis thaliana	1	25.5	19	0.027	1	51	329	12.81	1	19	0.3704	1	AT4G37520.1	S
<annotation protein_description=712	AT4G31140.1	179	1	Symbols: O-Glycosyl hydrolases family 17 protein chr4:15141581-15143188 FORWARD LENGTH=484	Eukaryota	Streptophyta	Brassicales	Brassicaceae	Arabidopsis	Arabidopsis thaliana	1	21.1	16	0.014	1	65	484	10.86	1	16	0.3679	1	AT4G31140.1	S
<annotation protein_description=804	AT1G28580.1	245	0.9999	Symbols: GDSL-like Lipase/Acylhydrolase superfamily protein chr1:10044603-10046379 REVERSE LENGTH=390	Eukaryota	Streptophyta	Brassicales	Brassicaceae	Arabidopsis	Arabidopsis thaliana	0.9999	15.1	13	0.015	0.557	50	390	9.04	0.9999	13	0.359	1	AT1G28580.1	S
<annotation protein_description=871	AT3G43270.1	no	0.9993	Symbols: Plant invertase/pectin methylesterase inhibitor superfamily chr3:15222402-15225124 REVERSE LENGTH=527	Eukaryota	Streptophyta	Brassicales	Brassicaceae	Arabidopsis	Arabidopsis thaliana	0.9993	9.5	16	0.014	0.998	58	527	11.16	0.9993	16	0.3577	1	AT3G43270.1	S
<annotation protein_description=924	AT5G18470.1	no	0.9978	Symbols: Curculin-like (mannose-binding) lectin family protein chr5:6127952-6129193 FORWARD LENGTH=413	Eukaryota	Streptophyta	Brassicales	Brassicaceae	Arabidopsis	Arabidopsis thaliana	0.9978	11.6	11	0.009	0.269	56	413	7.68	0.9978	11	0.3569	1	AT5G18470.1	S
<annotation protein_description=616	AT2G22980.1	83	1	Symbols: SCPL13 serine carboxypeptidase-like 13 chr2:9779029-9783078 FORWARD LENGTH=430	Eukaryota	Streptophyta	Brassicales	Brassicaceae	Arabidopsis	Arabidopsis thaliana	1	21.7	11	0.011	1	51	430	7.82	1	11	0.3512	4	AT2G22980.2,AT2G22980.3,AT2G22980.1,AT2G22980.4	S
<annotation protein_description=616	AT2G22980.2	83	1	Symbols: SCPL13 serine carboxypeptidase-like 13 chr2:9779029-9782915 FORWARD LENGTH=411	Eukaryota	Streptophyta	Brassicales	Brassicaceae	Arabidopsis	Arabidopsis thaliana	1	21.7	11	0.011	1	51	411	7.82	1	11	0.3512	4	AT2G22980.2,AT2G22980.3,AT2G22980.1,AT2G22980.4	S
<annotation protein_description=616	AT2G22980.3	83	1	Symbols: SCPL13 serine carboxypeptidase-like 13 chr2:9779029-9783078 FORWARD LENGTH=432	Eukaryota	Streptophyta	Brassicales	Brassicaceae	Arabidopsis	Arabidopsis thaliana	1	21.7	11	0.011	1	51	432	7.82	1	11	0.3512	4	AT2G22980.2,AT2G22980.3,AT2G22980.1,AT2G22980.4	S
<annotation protein_description=616	AT2G22980.4	83	1	Symbols: SCPL13 serine carboxypeptidase-like 13 chr2:9779029-9783088 FORWARD LENGTH=433	Eukaryota	Streptophyta	Brassicales	Brassicaceae	Arabidopsis	Arabidopsis thaliana	1	21.7	11	0.011	1	53	433	7.82	1	11	0.3512	4	AT2G22980.2,AT2G22980.3,AT2G22980.1,AT2G22980.4	S
<annotation protein_description=565	AT1G28600.1	32	1	Symbols: GDSL-like Lipase/Acylhydrolase superfamily protein chr1:10051228-10053073 REVERSE LENGTH=393	Eukaryota	Streptophyta	Brassicales	Brassicaceae	Arabidopsis	Arabidopsis thaliana	1	17.8	16	0.022	1	48	393	11.67	1	16	0.3423	1	AT1G28600.1	S
<annotation protein_description=6	AT1G03230.1	no	1	Symbols: Eukaryotic aspartyl protease family protein chr1:790110-791414 FORWARD LENGTH=434	Eukaryota	Streptophyta	Brassicales	Brassicaceae	Arabidopsis	Arabidopsis thaliana	1	32.3	22	0.085	1	54	434	16.1	1	22	0.3412	1	AT1G03230.1	S
<annotation protein_description=767	AT5G59130.1	234	1	Symbols: Subtilase family protein chr5:23870192-23873691 REVERSE LENGTH=732	Eukaryota	Streptophyta	Brassicales	Brassicaceae	Arabidopsis	Arabidopsis thaliana	1	16.4	30	0.037	1	72	732	22.24	1	30	0.3368	1	AT5G59130.1	S
<annotation protein_description=312	AT3G57790.1	no	1	Symbols: Pectin lyase-like superfamily protein chr3:21405387-21407088 REVERSE LENGTH=490	Eukaryota	Streptophyta	Brassicales	Brassicaceae	Arabidopsis	Arabidopsis thaliana	1	12.7	14	0.018	1	60	490	10.42	1	14	0.3355	1	AT3G57790.1	S
<annotation protein_description=471	AT5G44390.1	no	1	Symbols: FAD-binding Berberine family protein chr5:17882329-17884906 REVERSE LENGTH=542	Eukaryota	Streptophyta	Brassicales	Brassicaceae	Arabidopsis	Arabidopsis thaliana	1	21.8	30	0.037	1	67	542	22.7	1	30	0.33	1	AT5G44390.1	S
<annotation protein_description=245	AT3G17180.1	no	1	Symbols: scpl33 serine carboxypeptidase-like 33 chr3:5855861-5859157 REVERSE LENGTH=478	Eukaryota	Streptophyta	Brassicales	Brassicaceae	Arabidopsis	Arabidopsis thaliana	1	17.2	18	0.026	1	62	478	13.7	1	18	0.3281	1	AT3G17180.1	S
<annotation protein_description=481	AT5G49760.1	no	1	Symbols: Leucine-rich repeat protein kinase family protein chr5:20216679-20221052 FORWARD LENGTH=953	Eukaryota	Streptophyta	Brassicales	Brassicaceae	Arabidopsis	Arabidopsis thaliana	1	9.9	40	0.05	1	158	953	30.92	1	40	0.323	1	AT5G49760.1	S
<annotation protein_description=221	AT3G07320.1	no	1	Symbols: O-Glycosyl hydrolases family 17 protein chr3:2332324-2333925 REVERSE LENGTH=460	Eukaryota	Streptophyta	Brassicales	Brassicaceae	Arabidopsis	Arabidopsis thaliana	1	10.4	14	0.016	0.825	65	460	10.89	1	14	0.321	1	AT3G07320.1	S
<annotation protein_description=68	AT1G31690.1	no	1	Symbols: Copper amine oxidase family protein chr1:11343980-11347767 FORWARD LENGTH=677	Eukaryota	Streptophyta	Brassicales	Brassicaceae	Arabidopsis	Arabidopsis thaliana	1	16.2	23	0.026	1	74	677	18.02	1	23	0.3187	1	AT1G31690.1	S
<annotation protein_description=756	AT5G42240.1	223	1	Symbols: scpl42 serine carboxypeptidase-like 42 chr5:16888717-16890931 FORWARD LENGTH=473	Eukaryota	Streptophyta	Brassicales	Brassicaceae	Arabidopsis	Arabidopsis thaliana	1	19	21	0.025	1	64	473	16.46	1	21	0.3186	1	AT5G42240.1	S
<annotation protein_description=512	AT5G62630.1	no	1	Symbols: HIPL2 hipl2 protein precursor chr5:25143719-25146390 REVERSE LENGTH=696	Eukaryota	Streptophyta	Brassicales	Brassicaceae	Arabidopsis	Arabidopsis thaliana	1	10.1	22	0.019	1	80	696	17.3	1	22	0.3175	1	AT5G62630.1	S
<annotation protein_description=56	AT1G25570.1	no	1	Symbols: Di-glucose binding protein with Leucine-rich repeat domain chr1:8992183-8995430 REVERSE LENGTH=628	Eukaryota	Streptophyta	Brassicales	Brassicaceae	Arabidopsis	Arabidopsis thaliana	1	8.3	21	0.027	1	101	628	16.62	1	21	0.3155	1	AT1G25570.1	S
<annotation protein_description=38	AT1G14540.1	no	1	Symbols: Peroxidase superfamily protein chr1:4974233-4975600 REVERSE LENGTH=315	Eukaryota	Streptophyta	Brassicales	Brassicaceae	Arabidopsis	Arabidopsis thaliana	1	11.7	13	0.018	1	55	315	10.44	1	13	0.3109	1	AT1G14540.1	S
<annotation protein_description=181	AT2G35780.1	no	1	Symbols: scpl26 serine carboxypeptidase-like 26 chr2:15037733-15040104 REVERSE LENGTH=452	Eukaryota	Streptophyta	Brassicales	Brassicaceae	Arabidopsis	Arabidopsis thaliana	1	9.7	14	0.02	0.878	63	452	11.25	1	14	0.3107	1	AT2G35780.1	S
<annotation protein_description=260	AT3G22060.1	no	1	Symbols: Receptor-like protein kinase-related family protein chr3:7771065-7772137 FORWARD LENGTH=252	Eukaryota	Streptophyta	Brassicales	Brassicaceae	Arabidopsis	Arabidopsis thaliana	1	16.3	11	0.011	0.923	34	252	8.88	1	11	0.3093	1	AT3G22060.1	S
<annotation protein_description=226	AT3G10450.1	no	1	Symbols: SCPL7 serine carboxypeptidase-like 7 chr3:3249544-3252320 FORWARD LENGTH=437	Eukaryota	Streptophyta	Brassicales	Brassicaceae	Arabidopsis	Arabidopsis thaliana	1	13.5	9	0.011	0.992	54	437	7.48	1	9	0.3004	2	AT3G10450.1,AT3G10450.2	S
<annotation protein_description=1068	AT3G14590.2	no	0.9819	Symbols: NTMC2TYPE6.2, NTMC2T6.2 Calcium-dependent lipid-binding (CaLB domain) family protein chr3:4904448-4907741 REVERSE LENGTH=737	Eukaryota	Streptophyta	Brassicales	Brassicaceae	Arabidopsis	Arabidopsis thaliana	0.9819	1.4	27	0.029	0.001	111	737	22.14	0.9819	27	0.299	3	AT3G14590.3,AT3G14590.1,AT3G14590.2	S
<annotation protein_description=849	AT4G35350.1	259	0.9996	Symbols: XCP1 xylem cysteine peptidase 1 chr4:16810529-16811875 FORWARD LENGTH=355	Eukaryota	Streptophyta	Brassicales	Brassicaceae	Arabidopsis	Arabidopsis thaliana	0.9996	12.1	11	0.01	0.606	41	355	9.4	0.9996	11	0.2921	1	AT4G35350.1	S
<annotation protein_description=996	AT1G28660.1	no	0.9932	Symbols: GDSL-like Lipase/Acylhydrolase superfamily protein chr1:10071856-10073371 REVERSE LENGTH=383	Eukaryota	Streptophyta	Brassicales	Brassicaceae	Arabidopsis	Arabidopsis thaliana	0.9932	3.9	7	0.01	0.002	48	383	6.06	0.9932	7	0.2865	1	AT1G28660.1	S
<annotation protein_description=795	AT5G06730.1	no	0.9999	Symbols: Peroxidase superfamily protein chr5:2080207-2081621 REVERSE LENGTH=358	Eukaryota	Streptophyta	Brassicales	Brassicaceae	Arabidopsis	Arabidopsis thaliana	0.9999	10.1	6	0.007	0.76	45	358	5.31	0.9999	6	0.2821	1	AT5G06730.1	S
<annotation protein_description=880	AT5G06390.1	265	0.9992	Symbols: FLA17 FASCICLIN-like arabinogalactan protein 17 precursor chr5:1952939-1955047 FORWARD LENGTH=458	Eukaryota	Streptophyta	Brassicales	Brassicaceae	Arabidopsis	Arabidopsis thaliana	0.9992	7.4	14	0.017	0.015	77	458	12.38	0.9992	14	0.2821	1	AT5G06390.1	S
<annotation protein_description=271	AT3G27570.1	no	1	Symbols: Sucrase/ferredoxin-like family protein chr3:10214276-10216681 REVERSE LENGTH=379	Eukaryota	Streptophyta	Brassicales	Brassicaceae	Arabidopsis	Arabidopsis thaliana	1	13.5	12	0.014	0.989	42	379	11.04	1	12	0.2714	1	AT3G27570.1	S
<annotation protein_description=883	AT4G30550.1	no	0.9991	Symbols: Class I glutamine amidotransferase-like superfamily protein chr4:14925618-14926713 FORWARD LENGTH=249	Eukaryota	Streptophyta	Brassicales	Brassicaceae	Arabidopsis	Arabidopsis thaliana	0.9991	13.7	8	0.014	0.717	29	249	7.41	0.9991	8	0.2693	1	AT4G30550.1	S
<annotation protein_description=707	AT4G26140.1	174	1	Symbols: BGAL12 beta-galactosidase 12 chr4:13243219-13247823 REVERSE LENGTH=728	Eukaryota	Streptophyta	Brassicales	Brassicaceae	Arabidopsis	Arabidopsis thaliana	1	16.3	16	0.014	1	78	728	15.17	1	16	0.2633	1	AT4G26140.1	S
<annotation protein_description=827	AT5G60360.1	255	0.9998	Symbols: SAG2, AALP, ALP aleurain-like protease chr5:24280044-24282152 FORWARD LENGTH=358	Eukaryota	Streptophyta	Brassicales	Brassicaceae	Arabidopsis	Arabidopsis thaliana	0.9998	15.7	10	0.011	0.995	38	358	9.61	0.9998	10	0.2598	3	AT5G60360.1,AT5G60360.2,AT5G60360.3	S
<annotation protein_description=827	AT5G60360.2	255	0.9998	Symbols: AALP, ALP aleurain-like protease chr5:24280044-24282152 FORWARD LENGTH=357	Eukaryota	Streptophyta	Brassicales	Brassicaceae	Arabidopsis	Arabidopsis thaliana	0.9998	15.7	10	0.011	0.995	38	357	9.61	0.9998	10	0.2598	3	AT5G60360.1,AT5G60360.2,AT5G60360.3	S
<annotation protein_description=827	AT5G60360.3	255	0.9998	Symbols: AALP, ALP aleurain-like protease chr5:24280044-24282157 FORWARD LENGTH=361	Eukaryota	Streptophyta	Brassicales	Brassicaceae	Arabidopsis	Arabidopsis thaliana	0.9998	15.7	10	0.011	0.995	41	361	9.61	0.9998	10	0.2598	3	AT5G60360.1,AT5G60360.2,AT5G60360.3	S
<annotation protein_description=407	AT5G04885.1	no	1	Symbols: Glycosyl hydrolase family protein chr5:1423369-1426628 FORWARD LENGTH=665	Eukaryota	Streptophyta	Brassicales	Brassicaceae	Arabidopsis	Arabidopsis thaliana	1	12.5	15	0.017	0.988	82	665	14.54	1	15	0.2576	1	AT5G04885.1	S
<annotation protein_description=336	AT4G11290.1	no	1	Symbols: Peroxidase superfamily protein chr4:6869993-6871476 FORWARD LENGTH=326	Eukaryota	Streptophyta	Brassicales	Brassicaceae	Arabidopsis	Arabidopsis thaliana	1	14.1	11	0.015	1	48	326	10.69	1	11	0.2569	1	AT4G11290.1	S
<annotation protein_description=1060	AT1G78660.2	no	0.9834	Symbols: ATGGH1, GGH1 gamma-glutamyl hydrolase 1 chr1:29586014-29588117 FORWARD LENGTH=347	Eukaryota	Streptophyta	Brassicales	Brassicaceae	Arabidopsis	Arabidopsis thaliana	0.9834	14.4	10	0.008	0.859	45	347	9.59	0.9834	10	0.256	3	AT1G78660.1,AT1G78660.2,AT1G78660.3	S
<annotation protein_description=899	AT2G27500.1	no	0.9988	Symbols: Glycosyl hydrolase superfamily protein chr2:11752364-11753844 REVERSE LENGTH=392	Eukaryota	Streptophyta	Brassicales	Brassicaceae	Arabidopsis	Arabidopsis thaliana	0.9988	12.7	9	0.01	0.632	61	392	8.89	0.9988	9	0.2525	3	AT2G27500.2,AT2G27500.3,AT2G27500.1	S
<annotation protein_description=899	AT2G27500.2	no	0.9988	Symbols: Glycosyl hydrolase superfamily protein chr2:11752615-11753844 REVERSE LENGTH=377	Eukaryota	Streptophyta	Brassicales	Brassicaceae	Arabidopsis	Arabidopsis thaliana	0.9988	12.7	9	0.01	0.632	56	377	8.89	0.9988	9	0.2525	3	AT2G27500.2,AT2G27500.3,AT2G27500.1	S
<annotation protein_description=539	AT1G07700.3	6	1	Symbols: Thioredoxin superfamily protein chr1:2380297-2381127 FORWARD LENGTH=217	Eukaryota	Streptophyta	Brassicales	Brassicaceae	Arabidopsis	Arabidopsis thaliana	1	31.9	10	0.011	1	32	217	10.23	1	10	0.2441	2	AT1G07700.1,AT1G07700.3	S
<annotation protein_description=884	AT4G35220.1	no	0.9991	Symbols: Cyclase family protein chr4:16752636-16753966 FORWARD LENGTH=272	Eukaryota	Streptophyta	Brassicales	Brassicaceae	Arabidopsis	Arabidopsis thaliana	0.9991	9.6	9	0.008	0.149	47	272	9.23	0.9991	9	0.2432	1	AT4G35220.1	S
<annotation protein_description=905	AT1G72230.1	no	0.9986	Symbols: Cupredoxin superfamily protein chr1:27188287-27189093 FORWARD LENGTH=181	Eukaryota	Streptophyta	Brassicales	Brassicaceae	Arabidopsis	Arabidopsis thaliana	0.9986	16.6	3	0.004	0.076	14	181	3.09	0.9986	3	0.2421	1	AT1G72230.1	S
<annotation protein_description=671	AT3G52840.1	138	1	Symbols: BGAL2 beta-galactosidase 2 chr3:19581244-19586097 FORWARD LENGTH=727	Eukaryota	Streptophyta	Brassicales	Brassicaceae	Arabidopsis	Arabidopsis thaliana	1	15.4	17	0.019	1	79	727	17.64	1	17	0.2406	1	AT3G52840.1	S
<annotation protein_description=201	AT2G46930.1	no	1	Symbols: Pectinacetylesterase family protein chr2:19283625-19286090 FORWARD LENGTH=416	Eukaryota	Streptophyta	Brassicales	Brassicaceae	Arabidopsis	Arabidopsis thaliana	1	12.3	11	0.011	0.999	55	416	11.71	1	11	0.2345	1	AT2G46930.1	S
<annotation protein_description=122	AT1G78670.1	no	1	Symbols: ATGGH3, GGH3 gamma-glutamyl hydrolase 3 chr1:29591053-29593319 FORWARD LENGTH=352	Eukaryota	Streptophyta	Brassicales	Brassicaceae	Arabidopsis	Arabidopsis thaliana	1	25.9	9	0.011	1	40	352	9.63	1	9	0.2333	1	AT1G78670.1	S
<annotation protein_description=770	AT5G60640.1	237	1	Symbols: ATPDIL1-4, PDI2, ATPDI2, PDIL1-4 PDI-like 1-4 chr5:24371141-24373993 REVERSE LENGTH=597	Eukaryota	Streptophyta	Brassicales	Brassicaceae	Arabidopsis	Arabidopsis thaliana	1	18	22	0.024	1	61	597	23.69	1	22	0.2319	2	AT5G60640.1,AT5G60640.3	S
<annotation protein_description=770	AT5G60640.3	237	1	Symbols: PDIL1-4 PDI-like 1-4 chr5:24371141-24373993 REVERSE LENGTH=533	Eukaryota	Streptophyta	Brassicales	Brassicaceae	Arabidopsis	Arabidopsis thaliana	1	18	22	0.024	1	57	533	23.69	1	22	0.2319	2	AT5G60640.1,AT5G60640.3	S
<annotation protein_description=204	AT2G47470.1	no	1	Symbols: ATPDIL2-1, UNE5, MEE30, PDI11, ATPDI11 thioredoxin family protein chr2:19481503-19483683 FORWARD LENGTH=361	Eukaryota	Streptophyta	Brassicales	Brassicaceae	Arabidopsis	Arabidopsis thaliana	1	13.9	17	0.023	0.973	43	361	19.01	1	17	0.2233	4	AT2G47470.3,AT2G47470.4,AT2G47470.1,AT2G47470.2	S
<annotation protein_description=204	AT2G47470.2	no	1	Symbols: ATPDIL2-1, UNE5, MEE30, PDI11, ATPDI11 thioredoxin family protein chr2:19481503-19483303 FORWARD LENGTH=266	Eukaryota	Streptophyta	Brassicales	Brassicaceae	Arabidopsis	Arabidopsis thaliana	1	13.9	17	0.023	0.973	27	266	19.01	1	17	0.2233	4	AT2G47470.3,AT2G47470.4,AT2G47470.1,AT2G47470.2	S
<annotation protein_description=204	AT2G47470.3	no	1	Symbols: ATPDIL2-1, UNE5, MEE30, PDI11, ATPDI11 thioredoxin family protein chr2:19481503-19483571 FORWARD LENGTH=323	Eukaryota	Streptophyta	Brassicales	Brassicaceae	Arabidopsis	Arabidopsis thaliana	1	13.9	17	0.023	0.973	40	323	19.01	1	17	0.2233	4	AT2G47470.3,AT2G47470.4,AT2G47470.1,AT2G47470.2	S
<annotation protein_description=204	AT2G47470.4	no	1	Symbols: ATPDIL2-1, UNE5, MEE30, PDI11, ATPDI11 thioredoxin family protein chr2:19481503-19483683 FORWARD LENGTH=335	Eukaryota	Streptophyta	Brassicales	Brassicaceae	Arabidopsis	Arabidopsis thaliana	1	13.9	17	0.023	0.973	38	335	19.01	1	17	0.2233	4	AT2G47470.3,AT2G47470.4,AT2G47470.1,AT2G47470.2	S
<annotation protein_description=911	AT1G17100.1	no	0.9983	Symbols: SOUL heme-binding family protein chr1:5844766-5845539 FORWARD LENGTH=232	Eukaryota	Streptophyta	Brassicales	Brassicaceae	Arabidopsis	Arabidopsis thaliana	0.9983	21.6	6	0.007	0.025	23	232	6.78	0.9983	6	0.2206	1	AT1G17100.1	S
<annotation protein_description=184	AT2G36800.1	no	1	Symbols: DOGT1, UGT73C5 don-glucosyltransferase 1 chr2:15423493-15424980 REVERSE LENGTH=495	Eukaryota	Streptophyta	Brassicales	Brassicaceae	Arabidopsis	Arabidopsis thaliana	1	8.7	13	0.017	0.701	73	495	14.82	1	13	0.219	2	AT2G36790.1,AT2G36800.1	S
<annotation protein_description=932	AT2G24390.1	no	0.9975	Symbols: AIG2-like (avirulence induced gene) family protein chr2:10373796-10374654 FORWARD LENGTH=152	Eukaryota	Streptophyta	Brassicales	Brassicaceae	Arabidopsis	Arabidopsis thaliana	0.9975	8.8	7	0.007	0.368	21	152	8.07	0.9975	7	0.216	3	AT2G24390.2,AT2G24390.1,AT2G24390.3	S
<annotation protein_description=932	AT2G24390.2	no	0.9975	Symbols: AIG2-like (avirulence induced gene) family protein chr2:10373796-10374654 FORWARD LENGTH=150	Eukaryota	Streptophyta	Brassicales	Brassicaceae	Arabidopsis	Arabidopsis thaliana	0.9975	8.8	7	0.007	0.368	21	150	8.07	0.9975	7	0.216	3	AT2G24390.2,AT2G24390.1,AT2G24390.3	S
<annotation protein_description=932	AT2G24390.3	no	0.9975	Symbols: AIG2-like (avirulence induced gene) family protein chr2:10373796-10374654 FORWARD LENGTH=148	Eukaryota	Streptophyta	Brassicales	Brassicaceae	Arabidopsis	Arabidopsis thaliana	0.9975	8.8	7	0.007	0.368	19	148	8.07	0.9975	7	0.216	3	AT2G24390.2,AT2G24390.1,AT2G24390.3	S
<annotation protein_description=743	AT1G09500.1	210	1	Symbols: NAD(P)-binding Rossmann-fold superfamily protein chr1:3066811-3068484 FORWARD LENGTH=325	Eukaryota	Streptophyta	Brassicales	Brassicaceae	Arabidopsis	Arabidopsis thaliana	1	28.5	11	0.015	1	49	325	12.98	1	11	0.2116	2	AT1G09500.2,AT1G09500.1	S
<annotation protein_description=335	AT4G10960.1	no	1	Symbols: UGE5 UDP-D-glucose/UDP-D-galactose 4-epimerase 5 chr4:6716083-6718472 REVERSE LENGTH=351	Eukaryota	Streptophyta	Brassicales	Brassicaceae	Arabidopsis	Arabidopsis thaliana	1	17.4	9	0.011	1	49	351	10.66	1	9	0.2108	1	AT4G10960.1	S
<annotation protein_description=925	AT5G48580.1	no	0.9978	Symbols: FKBP15-2 FK506- and rapamycin-binding protein 15 kD-2 chr5:19696156-19697304 REVERSE LENGTH=163	Eukaryota	Streptophyta	Brassicales	Brassicaceae	Arabidopsis	Arabidopsis thaliana	0.9978	16.6	5	0.015	0.992	19	163	5.95	0.9978	5	0.2094	1	AT5G48580.1	S
<annotation protein_description=822	AT4G30810.1	no	0.9998	Symbols: scpl29 serine carboxypeptidase-like 29 chr4:15003474-15006017 FORWARD LENGTH=479	Eukaryota	Streptophyta	Brassicales	Brassicaceae	Arabidopsis	Arabidopsis thaliana	0.9998	9	7	0.008	0.275	62	479	8.35	0.9998	7	0.2093	1	AT4G30810.1	S
<annotation protein_description=836	AT5G59670.1	no	0.9997	Symbols: Leucine-rich repeat protein kinase family protein chr5:24041538-24045478 FORWARD LENGTH=868	Eukaryota	Streptophyta	Brassicales	Brassicaceae	Arabidopsis	Arabidopsis thaliana	0.9997	3.1	20	0.026	0.015	141	868	24.11	0.9997	20	0.2071	1	AT5G59670.1	S
<annotation protein_description=803	AT5G41870.1	no	0.9999	Symbols: Pectin lyase-like superfamily protein chr5:16758817-16760490 REVERSE LENGTH=449	Eukaryota	Streptophyta	Brassicales	Brassicaceae	Arabidopsis	Arabidopsis thaliana	0.9999	14.3	11	0.011	0.982	51	449	13.88	0.9999	11	0.1978	1	AT5G41870.1	S
<annotation protein_description=1052	AT1G67800.2	no	0.9848	Symbols: Copine (Calcium-dependent phospholipid-binding protein) family chr1:25421029-25423297 REVERSE LENGTH=453	Eukaryota	Streptophyta	Brassicales	Brassicaceae	Arabidopsis	Arabidopsis thaliana	0.9848	3	7	0.009	0.001	54	453	8.92	0.9848	7	0.193	4	AT1G67800.3,AT1G67800.1,AT1G67800.4,AT1G67800.2	S
<annotation protein_description=762	AT5G51480.1	229	1	Symbols: SKS2 SKU5 similar 2 chr5:20910433-20913153 FORWARD LENGTH=592	Eukaryota	Streptophyta	Brassicales	Brassicaceae	Arabidopsis	Arabidopsis thaliana	1	9.8	11	0.012	0.987	67	592	14.52	1	11	0.1891	1	AT5G51480.1	S
<annotation protein_description=862	AT1G68290.1	no	0.9994	Symbols: ENDO 2 endonuclease 2 chr1:25596718-25598264 FORWARD LENGTH=290	Eukaryota	Streptophyta	Brassicales	Brassicaceae	Arabidopsis	Arabidopsis thaliana	0.9994	9	6	0.006	0.072	36	290	7.95	0.9994	6	0.1883	1	AT1G68290.1	S
<annotation protein_description=917	AT2G23000.1	no	0.9982	Symbols: scpl10 serine carboxypeptidase-like 10 chr2:9792284-9795741 FORWARD LENGTH=437	Eukaryota	Streptophyta	Brassicales	Brassicaceae	Arabidopsis	Arabidopsis thaliana	0.9982	18.3	7	0.007	0.547	56	437	9.29	0.9982	7	0.1878	1	AT2G23000.1	S
<annotation protein_description=545	AT1G11910.1	12	1	Symbols: APA1, ATAPA1 aspartic proteinase A1 chr1:4017119-4019874 REVERSE LENGTH=506	Eukaryota	Streptophyta	Brassicales	Brassicaceae	Arabidopsis	Arabidopsis thaliana	1	10.1	12	0.014	0.967	56	506	16.06	1	12	0.1866	1	AT1G11910.1	S
<annotation protein_description=116	AT1G74790.1	no	1	Symbols: catalytics chr1:28098912-28101673 FORWARD LENGTH=695	Eukaryota	Streptophyta	Brassicales	Brassicaceae	Arabidopsis	Arabidopsis thaliana	1	8.1	12	0.016	0.991	71	695	16.11	1	12	0.186	1	AT1G74790.1	S
<annotation protein_description=651	AT3G14850.2	118	1	Symbols: TBL41 TRICHOME BIREFRINGENCE-LIKE 41 chr3:4995615-4997611 FORWARD LENGTH=356	Eukaryota	Streptophyta	Brassicales	Brassicaceae	Arabidopsis	Arabidopsis thaliana	1	16.9	9	0.011	1	62	356	12.26	1	9	0.1833	1	AT3G14850.2	S
<annotation protein_description=577	AT1G09210.1	44	1	Symbols: CRT1b, AtCRT1b calreticulin 1b chr1:2973217-2976655 REVERSE LENGTH=424	Eukaryota	Streptophyta	Brassicales	Brassicaceae	Arabidopsis	Arabidopsis thaliana	1	24.1	14	0.023	1	30	424	19.37	1	14	0.1805	1	AT1G09210.1	S
<annotation protein_description=819	AT4G23500.1	no	0.9998	Symbols: Pectin lyase-like superfamily protein chr4:12264640-12267074 FORWARD LENGTH=495	Eukaryota	Streptophyta	Brassicales	Brassicaceae	Arabidopsis	Arabidopsis thaliana	0.9998	6.1	6	0.009	0.055	67	495	8.39	0.9998	6	0.1785	1	AT4G23500.1	S
<annotation protein_description=746	AT5G21105.1	213	1	Symbols: Plant L-ascorbate oxidase chr5:7172727-7177409 FORWARD LENGTH=588	Eukaryota	Streptophyta	Brassicales	Brassicaceae	Arabidopsis	Arabidopsis thaliana	1	12.5	10	0.012	1	69	588	14.09	1	10	0.1772	2	AT5G21105.1,AT5G21105.3	S
<annotation protein_description=746	AT5G21105.3	213	1	Symbols: Plant L-ascorbate oxidase chr5:7172727-7177657 FORWARD LENGTH=543	Eukaryota	Streptophyta	Brassicales	Brassicaceae	Arabidopsis	Arabidopsis thaliana	1	12.5	10	0.012	1	61	543	14.09	1	10	0.1772	2	AT5G21105.1,AT5G21105.3	S
<annotation protein_description=1015	AT1G11820.1	no	0.9916	Symbols: O-Glycosyl hydrolases family 17 protein chr1:3991259-3993327 REVERSE LENGTH=384	Eukaryota	Streptophyta	Brassicales	Brassicaceae	Arabidopsis	Arabidopsis thaliana	0.9916	14.3	5	0.006	0.514	51	384	7.16	0.9916	5	0.1729	2	AT1G11820.2,AT1G11820.1	S
<annotation protein_description=1015	AT1G11820.2	no	0.9916	Symbols: O-Glycosyl hydrolases family 17 protein chr1:3991144-3993327 REVERSE LENGTH=511	Eukaryota	Streptophyta	Brassicales	Brassicaceae	Arabidopsis	Arabidopsis thaliana	0.9916	14.3	5	0.006	0.514	60	511	7.16	0.9916	5	0.1729	2	AT1G11820.2,AT1G11820.1	S
<annotation protein_description=30	AT1G11580.1	no	1	Symbols: ATPMEPCRA, PMEPCRA methylesterase PCR A chr1:3888730-3890649 FORWARD LENGTH=557	Eukaryota	Streptophyta	Brassicales	Brassicaceae	Arabidopsis	Arabidopsis thaliana	1	8.6	11	0.015	0.999	75	557	15.92	1	11	0.1725	1	AT1G11580.1	S
<annotation protein_description=948	AT1G29980.1	no	0.9962	Symbols: Protein of unknown function, DUF642 chr1:10503411-10505994 REVERSE LENGTH=407	Eukaryota	Streptophyta	Brassicales	Brassicaceae	Arabidopsis	Arabidopsis thaliana	0.9962	7	9	0.009	0.253	45	407	13.01	0.9962	9	0.1721	2	AT1G29980.2,AT1G29980.1	S
<annotation protein_description=12	AT1G05840.1	no	1	Symbols: Eukaryotic aspartyl protease family protein chr1:1762843-1766150 REVERSE LENGTH=485	Eukaryota	Streptophyta	Brassicales	Brassicaceae	Arabidopsis	Arabidopsis thaliana	1	9.7	8	0.011	0.99	71	485	11.66	1	8	0.1713	1	AT1G05840.1	S
<annotation protein_description=1103	AT1G78460.1	no	0.9689	Symbols: SOUL heme-binding family protein chr1:29518547-29519296 REVERSE LENGTH=219	Eukaryota	Streptophyta	Brassicales	Brassicaceae	Arabidopsis	Arabidopsis thaliana	0.9689	16.9	6	0.006	0.166	27	219	8.54	0.9689	6	0.17	1	AT1G78460.1	S
<annotation protein_description=732	AT5G11330.1	199	1	Symbols: FAD/NAD(P)-binding oxidoreductase family protein chr5:3617342-3618861 REVERSE LENGTH=408	Eukaryota	Streptophyta	Brassicales	Brassicaceae	Arabidopsis	Arabidopsis thaliana	1	15.4	10	0.011	1	64	408	14.84	1	10	0.1682	1	AT5G11330.1	S
<annotation protein_description=571	AT5G59680.1	38	1	Symbols: Leucine-rich repeat protein kinase family protein chr5:24046792-24050801 FORWARD LENGTH=887	Eukaryota	Streptophyta	Brassicales	Brassicaceae	Arabidopsis	Arabidopsis thaliana	1	10.7	16	0.016	1	142	887	23.76	1	16	0.1681	1	AT5G59680.1	S
<annotation protein_description=1024	AT3G24420.1	no	0.9907	Symbols: alpha/beta-Hydrolases superfamily protein chr3:8863111-8864883 REVERSE LENGTH=273	Eukaryota	Streptophyta	Brassicales	Brassicaceae	Arabidopsis	Arabidopsis thaliana	0.9907	9.9	4	0.004	0.019	32	273	5.89	0.9907	4	0.168	1	AT3G24420.1	S
<annotation protein_description=859	AT5G43060.1	no	0.9995	Symbols: Granulin repeat cysteine protease family protein chr5:17269784-17272117 REVERSE LENGTH=463	Eukaryota	Streptophyta	Brassicales	Brassicaceae	Arabidopsis	Arabidopsis thaliana	0.9995	12.3	9	0.01	0.573	46	463	13.38	0.9995	9	0.1678	1	AT5G43060.1	S
<annotation protein_description=824	AT5G09730.1	no	0.9998	Symbols: BXL3, ATBXL3, XYL3, ATBX3, BX3 beta-xylosidase 3 chr5:3015319-3018226 REVERSE LENGTH=773	Eukaryota	Streptophyta	Brassicales	Brassicaceae	Arabidopsis	Arabidopsis thaliana	0.9998	7.1	15	0.027	0.924	100	773	22.46	0.9998	15	0.1667	1	AT5G09730.1	S
<annotation protein_description=156	AT2G21370.2	no	1	Symbols: XK-1, XK1 xylulose kinase-1 chr2:9137582-9139573 REVERSE LENGTH=385	Eukaryota	Streptophyta	Brassicales	Brassicaceae	Arabidopsis	Arabidopsis thaliana	1	17.7	12	0.016	1	69	385	18.11	1	12	0.1654	2	AT2G21370.1,AT2G21370.2	S
<annotation protein_description=28	AT3G62290.1	no	1	Symbols: ATARFA1E, ARFA1E ADP-ribosylation factor A1E chr3:23052287-23053545 FORWARD LENGTH=181	Eukaryota	Streptophyta	Brassicales	Brassicaceae	Arabidopsis	Arabidopsis thaliana	1	19.3	5	0.006	0.761	32	181	7.64	1	5	0.1634	10	AT3G62290.2,AT1G70490.1,AT3G62290.1,AT5G14670.1,AT1G70490.2,AT1G23490.1,AT1G70490.3,AT2G47170.1,AT3G62290.3,AT1G10630.1	S
<annotation protein_description=28	AT3G62290.2	no	1	Symbols: ARFA1E ADP-ribosylation factor A1E chr3:23052287-23053545 FORWARD LENGTH=181	Eukaryota	Streptophyta	Brassicales	Brassicaceae	Arabidopsis	Arabidopsis thaliana	1	19.3	5	0.006	0.761	32	181	7.64	1	5	0.1634	10	AT3G62290.2,AT1G70490.1,AT3G62290.1,AT5G14670.1,AT1G70490.2,AT1G23490.1,AT1G70490.3,AT2G47170.1,AT3G62290.3,AT1G10630.1	S
<annotation protein_description=28	AT3G62290.3	no	1	Symbols: ARFA1E ADP-ribosylation factor A1E chr3:23052287-23053545 FORWARD LENGTH=181	Eukaryota	Streptophyta	Brassicales	Brassicaceae	Arabidopsis	Arabidopsis thaliana	1	19.3	5	0.006	0.761	32	181	7.64	1	5	0.1634	10	AT3G62290.2,AT1G70490.1,AT3G62290.1,AT5G14670.1,AT1G70490.2,AT1G23490.1,AT1G70490.3,AT2G47170.1,AT3G62290.3,AT1G10630.1	S
<annotation protein_description=120	AT1G78060.1	no	1	Symbols: Glycosyl hydrolase family protein chr1:29349796-29352868 REVERSE LENGTH=767	Eukaryota	Streptophyta	Brassicales	Brassicaceae	Arabidopsis	Arabidopsis thaliana	1	12	18	0.022	1	103	767	27.71	1	18	0.1622	1	AT1G78060.1	S
<annotation protein_description=64	AT1G30730.1	no	1	Symbols: FAD-binding Berberine family protein chr1:10900854-10902434 FORWARD LENGTH=526	Eukaryota	Streptophyta	Brassicales	Brassicaceae	Arabidopsis	Arabidopsis thaliana	1	19	12	0.027	1	77	526	18.66	1	12	0.1606	1	AT1G30730.1	S
<annotation protein_description=602	AT1G16340.1	69	1	Symbols: ATKDSA2, ATKSDA Aldolase superfamily protein chr1:5588123-5590469 REVERSE LENGTH=291	Eukaryota	Streptophyta	Brassicales	Brassicaceae	Arabidopsis	Arabidopsis thaliana	1	32.3	8	0.013	1	42	291	12.63	1	8	0.1581	3	AT1G16340.3,AT1G16340.2,AT1G16340.1	S
<annotation protein_description=602	AT1G16340.2	69	1	Symbols: ATKDSA2, ATKSDA Aldolase superfamily protein chr1:5588123-5590469 REVERSE LENGTH=291	Eukaryota	Streptophyta	Brassicales	Brassicaceae	Arabidopsis	Arabidopsis thaliana	1	32.3	8	0.013	1	42	291	12.63	1	8	0.1581	3	AT1G16340.3,AT1G16340.2,AT1G16340.1	S
<annotation protein_description=602	AT1G16340.3	69	1	Symbols: ATKDSA2, ATKSDA Aldolase superfamily protein chr1:5588123-5590469 REVERSE LENGTH=291	Eukaryota	Streptophyta	Brassicales	Brassicaceae	Arabidopsis	Arabidopsis thaliana	1	32.3	8	0.013	1	42	291	12.63	1	8	0.1581	3	AT1G16340.3,AT1G16340.2,AT1G16340.1	S
<annotation protein_description=939	AT1G03210.1	no	0.9966	Symbols: Phenazine biosynthesis PhzC/PhzF protein chr1:782948-784240 FORWARD LENGTH=286	Eukaryota	Streptophyta	Brassicales	Brassicaceae	Arabidopsis	Arabidopsis thaliana	0.9966	8.4	4	0.005	0.028	42	286	6.42	0.9966	4	0.155	1	AT1G03210.1	S
<annotation protein_description=1021	AT3G44100.1	no	0.9909	Symbols: MD-2-related lipid recognition domain-containing protein chr3:15866162-15867273 REVERSE LENGTH=152	Eukaryota	Streptophyta	Brassicales	Brassicaceae	Arabidopsis	Arabidopsis thaliana	0.9909	18.4	3	0.004	0.02	18	152	4.84	0.9909	3	0.1533	1	AT3G44100.1	S
<annotation protein_description=571	AT1G51805.1	38	1	Symbols: Leucine-rich repeat protein kinase family protein chr1:19221187-19225590 REVERSE LENGTH=884	Eukaryota	Streptophyta	Brassicales	Brassicaceae	Arabidopsis	Arabidopsis thaliana	1	10.4	15	0.021	1	128	884	24.54	1	15	0.1526	1	AT1G51805.1	S
<annotation protein_description=448	AT5G23210.1	no	1	Symbols: SCPL34 serine carboxypeptidase-like 34 chr5:7810892-7814837 FORWARD LENGTH=499	Eukaryota	Streptophyta	Brassicales	Brassicaceae	Arabidopsis	Arabidopsis thaliana	1	10.5	9	0.013	0.936	70	499	14.77	1	9	0.1521	4	AT5G23210.1,AT5G23210.3,AT5G23210.4,AT5G23210.2	S
<annotation protein_description=448	AT5G23210.3	no	1	Symbols: SCPL34 serine carboxypeptidase-like 34 chr5:7810892-7814608 FORWARD LENGTH=459	Eukaryota	Streptophyta	Brassicales	Brassicaceae	Arabidopsis	Arabidopsis thaliana	1	10.5	9	0.013	0.936	65	459	14.77	1	9	0.1521	4	AT5G23210.1,AT5G23210.3,AT5G23210.4,AT5G23210.2	S
<annotation protein_description=367	AT4G27830.1	no	1	Symbols: BGLU10 beta glucosidase 10 chr4:13861794-13864489 REVERSE LENGTH=508	Eukaryota	Streptophyta	Brassicales	Brassicaceae	Arabidopsis	Arabidopsis thaliana	1	7.9	7	0.018	1	61	508	11.52	1	7	0.1517	1	AT4G27830.1	S
<annotation protein_description=1043	AT2G39780.1	282	0.9874	Symbols: RNS2 ribonuclease 2 chr2:16591256-16593515 FORWARD LENGTH=259	Eukaryota	Streptophyta	Brassicales	Brassicaceae	Arabidopsis	Arabidopsis thaliana	0.9866	8.9	5	0.005	0.3	35	259	8.19	0.9866	5	0.1504	1	AT2G39780.1	S
<annotation protein_description=900	AT5G19880.1	no	0.9988	Symbols: Peroxidase superfamily protein chr5:6720578-6722411 REVERSE LENGTH=329	Eukaryota	Streptophyta	Brassicales	Brassicaceae	Arabidopsis	Arabidopsis thaliana	0.9988	15.2	4	0.006	0.808	58	329	6.88	0.9988	4	0.145	1	AT5G19880.1	S
<annotation protein_description=591	AT1G73080.1	58	1	Symbols: PEPR1, ATPEPR1 PEP1 receptor 1 chr1:27484513-27488021 FORWARD LENGTH=1123	Eukaryota	Streptophyta	Brassicales	Brassicaceae	Arabidopsis	Arabidopsis thaliana	1	5.7	16	0.018	0.977	231	1123	27.95	1	16	0.1429	1	AT1G73080.1	S
<annotation protein_description=176	AT2G32810.1	no	1	Symbols: BGAL9 beta galactosidase 9 chr2:13919410-13925325 REVERSE LENGTH=887	Eukaryota	Streptophyta	Brassicales	Brassicaceae	Arabidopsis	Arabidopsis thaliana	1	11.9	16	0.014	1	103	887	28.18	1	16	0.1417	2	AT2G32810.2,AT2G32810.1	S
<annotation protein_description=176	AT2G32810.2	no	1	Symbols: BGAL9 beta galactosidase 9 chr2:13919741-13925325 REVERSE LENGTH=859	Eukaryota	Streptophyta	Brassicales	Brassicaceae	Arabidopsis	Arabidopsis thaliana	1	11.9	16	0.014	1	101	859	28.18	1	16	0.1417	2	AT2G32810.2,AT2G32810.1	S
<annotation protein_description=1050	AT2G34510.1	no	0.9855	Symbols: Protein of unknown function, DUF642 chr2:14544114-14546732 REVERSE LENGTH=401	Eukaryota	Streptophyta	Brassicales	Brassicaceae	Arabidopsis	Arabidopsis thaliana	0.9855	12.5	8	0.006	0.847	48	401	14.03	0.9855	8	0.1403	1	AT2G34510.1	S
<annotation protein_description=1133	AT2G43070.1	no	0.9495	Symbols: SPPL3, ATSPPL3 SIGNAL PEPTIDE PEPTIDASE-LIKE 3 chr2:17911233-17914776 REVERSE LENGTH=540	Eukaryota	Streptophyta	Brassicales	Brassicaceae	Arabidopsis	Arabidopsis thaliana	0.9495	1.9	4	0.006	0.001	92	540	6.8	0.9495	4	0.1394	1	AT2G43070.1	S
<annotation protein_description=1022	AT5G47550.1	no	0.9908	Symbols: Cystatin/monellin superfamily protein chr5:19286596-19286964 REVERSE LENGTH=122	Eukaryota	Streptophyta	Brassicales	Brassicaceae	Arabidopsis	Arabidopsis thaliana	0.9908	10.7	3	0.004	0.006	18	122	5.37	0.9908	3	0.1382	1	AT5G47550.1	S
<annotation protein_description=602	AT1G79500.1	69	1	Symbols: AtkdsA1 Aldolase-type TIM barrel family protein chr1:29903604-29905989 FORWARD LENGTH=290	Eukaryota	Streptophyta	Brassicales	Brassicaceae	Arabidopsis	Arabidopsis thaliana	1	35.5	7	0.01	1	42	290	12.68	1	7	0.1378	4	AT1G79500.2,AT1G79500.3,AT1G79500.4,AT1G79500.1	S
<annotation protein_description=602	AT1G79500.2	69	1	Symbols: AtkdsA1 Aldolase-type TIM barrel family protein chr1:29903604-29905989 FORWARD LENGTH=290	Eukaryota	Streptophyta	Brassicales	Brassicaceae	Arabidopsis	Arabidopsis thaliana	1	35.5	7	0.01	1	42	290	12.68	1	7	0.1378	4	AT1G79500.2,AT1G79500.3,AT1G79500.4,AT1G79500.1	S
<annotation protein_description=602	AT1G79500.3	69	1	Symbols: AtkdsA1 Aldolase-type TIM barrel family protein chr1:29903604-29905989 FORWARD LENGTH=290	Eukaryota	Streptophyta	Brassicales	Brassicaceae	Arabidopsis	Arabidopsis thaliana	1	35.5	7	0.01	1	42	290	12.68	1	7	0.1378	4	AT1G79500.2,AT1G79500.3,AT1G79500.4,AT1G79500.1	S
<annotation protein_description=602	AT1G79500.4	69	1	Symbols: AtkdsA1 Aldolase-type TIM barrel family protein chr1:29903604-29905989 FORWARD LENGTH=290	Eukaryota	Streptophyta	Brassicales	Brassicaceae	Arabidopsis	Arabidopsis thaliana	1	35.5	7	0.01	1	42	290	12.68	1	7	0.1378	4	AT1G79500.2,AT1G79500.3,AT1G79500.4,AT1G79500.1	S
<annotation protein_description=1167	AT5G56170.1	no	0.918	Symbols: LLG1 LORELEI-LIKE-GPI-ANCHORED PROTEIN 1 chr5:22736072-22737108 FORWARD LENGTH=168	Eukaryota	Streptophyta	Brassicales	Brassicaceae	Arabidopsis	Arabidopsis thaliana	0.918	6.5	2	0.003	0.004	25	168	3.45	0.918	2	0.1329	1	AT5G56170.1	S
<annotation protein_description=797	AT5G12200.1	no	0.9999	Symbols: PYD2 pyrimidine 2 chr5:3941700-3944727 REVERSE LENGTH=531	Eukaryota	Streptophyta	Brassicales	Brassicaceae	Arabidopsis	Arabidopsis thaliana	0.9999	5.5	7	0.008	0.154	68	531	13.17	0.9999	7	0.1327	1	AT5G12200.1	S
<annotation protein_description=1113	AT5G24780.1	no	0.9658	Symbols: VSP1, ATVSP1 vegetative storage protein 1 chr5:8507783-8508889 REVERSE LENGTH=270	Eukaryota	Streptophyta	Brassicales	Brassicaceae	Arabidopsis	Arabidopsis thaliana	0.9658	4.9	4	0.006	0.003	40	270	7.38	0.9658	4	0.1307	2	AT5G24780.1,AT5G24780.2	S
<annotation protein_description=1113	AT5G24780.2	no	0.9658	Symbols: VSP1, ATVSP1 vegetative storage protein 1 chr5:8507938-8508889 REVERSE LENGTH=225	Eukaryota	Streptophyta	Brassicales	Brassicaceae	Arabidopsis	Arabidopsis thaliana	0.9658	4.9	4	0.006	0.003	34	225	7.38	0.9658	4	0.1307	2	AT5G24780.1,AT5G24780.2	S
<annotation protein_description=1000	AT1G04750.1	no	0.9929	Symbols: VAMP7B, VAMP721, ATVAMP721, AT VAMP7B vesicle-associated membrane protein 721 chr1:1331857-1333426 REVERSE LENGTH=219	Eukaryota	Streptophyta	Brassicales	Brassicaceae	Arabidopsis	Arabidopsis thaliana	0.9929	6.6	4	0.006	0.004	28	219	7.64	0.9929	4	0.1298	4	AT2G33120.1,AT1G04750.1,AT1G04750.2,AT2G33120.2	S
<annotation protein_description=1000	AT1G04750.2	no	0.9929	Symbols: VAMP7B, VAMP721, ATVAMP721, AT VAMP7B vesicle-associated membrane protein 721 chr1:1331857-1333426 REVERSE LENGTH=181	Eukaryota	Streptophyta	Brassicales	Brassicaceae	Arabidopsis	Arabidopsis thaliana	0.9929	6.6	4	0.006	0.004	25	181	7.64	0.9929	4	0.1298	4	AT2G33120.1,AT1G04750.1,AT1G04750.2,AT2G33120.2	S
<annotation protein_description=1000	AT2G33120.1	no	0.9929	Symbols: SAR1, VAMP722, ATVAMP722 synaptobrevin-related protein 1 chr2:14043785-14045337 REVERSE LENGTH=221	Eukaryota	Streptophyta	Brassicales	Brassicaceae	Arabidopsis	Arabidopsis thaliana	0.9929	6.6	4	0.006	0.004	27	221	7.64	0.9929	4	0.1298	4	AT2G33120.1,AT1G04750.1,AT1G04750.2,AT2G33120.2	S
<annotation protein_description=1000	AT2G33120.2	no	0.9929	Symbols: SAR1, VAMP722, ATVAMP722 synaptobrevin-related protein 1 chr2:14043785-14045337 REVERSE LENGTH=229	Eukaryota	Streptophyta	Brassicales	Brassicaceae	Arabidopsis	Arabidopsis thaliana	0.9929	6.6	4	0.006	0.004	27	229	7.64	0.9929	4	0.1298	4	AT2G33120.1,AT1G04750.1,AT1G04750.2,AT2G33120.2	S
<annotation protein_description=866	AT5G26280.1	262	0.9994	Symbols: TRAF-like family protein chr5:9208724-9210403 FORWARD LENGTH=350	Eukaryota	Streptophyta	Brassicales	Brassicaceae	Arabidopsis	Arabidopsis thaliana	0.9994	9.2	7	0.01	0.113	45	350	13.69	0.9994	7	0.1276	2	AT5G26280.2,AT5G26280.1	S
<annotation protein_description=866	AT5G26280.2	262	0.9994	Symbols: TRAF-like family protein chr5:9208724-9210403 FORWARD LENGTH=327	Eukaryota	Streptophyta	Brassicales	Brassicaceae	Arabidopsis	Arabidopsis thaliana	0.9994	9.2	7	0.01	0.113	40	327	13.69	0.9994	7	0.1276	2	AT5G26280.2,AT5G26280.1	S
<annotation protein_description=1170	AT1G18980.1	no	0.9136	Symbols: RmlC-like cupins superfamily protein chr1:6557364-6558026 REVERSE LENGTH=220	Eukaryota	Streptophyta	Brassicales	Brassicaceae	Arabidopsis	Arabidopsis thaliana	0.9136	5.5	2	0.003	0.003	28	220	3.67	0.9136	2	0.1243	1	AT1G18980.1	S
<annotation protein_description=790	AT3G21630.1	no	0.9999	Symbols: CERK1, LYSM RLK1 chitin elicitor receptor kinase 1 chr3:7615543-7618530 REVERSE LENGTH=617	Eukaryota	Streptophyta	Brassicales	Brassicaceae	Arabidopsis	Arabidopsis thaliana	0.9999	6.5	9	0.013	0.047	86	617	18.84	0.9999	9	0.1192	1	AT3G21630.1	S
<annotation protein_description=487	AT5G52560.1	no	1	Symbols: ATUSP, USP UDP-sugar pyrophosphorylase chr5:21331230-21334573 FORWARD LENGTH=614	Eukaryota	Streptophyta	Brassicales	Brassicaceae	Arabidopsis	Arabidopsis thaliana	1	13	10	0.013	1	83	614	21.11	1	10	0.1183	1	AT5G52560.1	S
<annotation protein_description=766	AT5G57655.2	233	1	Symbols: xylose isomerase family protein chr5:23347030-23349805 FORWARD LENGTH=477	Eukaryota	Streptophyta	Brassicales	Brassicaceae	Arabidopsis	Arabidopsis thaliana	1	20.8	10	0.013	1	59	477	21.5	1	10	0.1161	1	AT5G57655.2	S
<annotation protein_description=352	AT4G16660.1	no	1	Symbols: heat shock protein 70 (Hsp 70) family protein chr4:9377225-9381232 FORWARD LENGTH=867	Eukaryota	Streptophyta	Brassicales	Brassicaceae	Arabidopsis	Arabidopsis thaliana	1	10.5	15	0.016	1	116	867	32.36	1	15	0.1157	1	AT4G16660.1	S
<annotation protein_description=856	AT4G08780.1	no	0.9995	Symbols: Peroxidase superfamily protein chr4:5604153-5608202 FORWARD LENGTH=346	Eukaryota	Streptophyta	Brassicales	Brassicaceae	Arabidopsis	Arabidopsis thaliana	0.9995	12.4	7	0.01	0.998	60	346	15.1	0.9995	7	0.1157	1	AT4G08780.1	S
<annotation protein_description=901	AT1G51760.1	267	0.9988	Symbols: IAR3, JR3 peptidase M20/M25/M40 family protein chr1:19199562-19201424 FORWARD LENGTH=440	Eukaryota	Streptophyta	Brassicales	Brassicaceae	Arabidopsis	Arabidopsis thaliana	0.9988	7	4	0.006	0.122	54	440	8.68	0.9988	4	0.1149	1	AT1G51760.1	S
<annotation protein_description=973	AT5G11420.1	no	0.9949	Symbols: Protein of unknown function, DUF642 chr5:3644655-3646991 FORWARD LENGTH=366	Eukaryota	Streptophyta	Brassicales	Brassicaceae	Arabidopsis	Arabidopsis thaliana	0.9949	6.6	4	0.005	0.062	43	366	8.79	0.9949	4	0.113	2	AT5G11420.1,AT5G25460.1	S
<annotation protein_description=973	AT5G25460.1	no	0.9949	Symbols: Protein of unknown function, DUF642 chr5:8863430-8865394 FORWARD LENGTH=369	Eukaryota	Streptophyta	Brassicales	Brassicaceae	Arabidopsis	Arabidopsis thaliana	0.9949	6.6	4	0.005	0.062	42	369	8.79	0.9949	4	0.113	2	AT5G11420.1,AT5G25460.1	S
<annotation protein_description=36	AT1G13750.1	no	1	Symbols: Purple acid phosphatases superfamily protein chr1:4715490-4718091 REVERSE LENGTH=613	Eukaryota	Streptophyta	Brassicales	Brassicaceae	Arabidopsis	Arabidopsis thaliana	1	10	9	0.012	1	70	613	19.96	1	9	0.1126	1	AT1G13750.1	S
<annotation protein_description=959	AT3G19400.1	no	0.9956	Symbols: Cysteine proteinases superfamily protein chr3:6725510-6726878 FORWARD LENGTH=362	Eukaryota	Streptophyta	Brassicales	Brassicaceae	Arabidopsis	Arabidopsis thaliana	0.9956	13.1	6	0.006	0.277	45	362	13.31	0.9956	6	0.112	2	AT3G19400.2,AT3G19400.1	S
<annotation protein_description=959	AT3G19400.2	no	0.9956	Symbols: Cysteine proteinases superfamily protein chr3:6725510-6726557 FORWARD LENGTH=290	Eukaryota	Streptophyta	Brassicales	Brassicaceae	Arabidopsis	Arabidopsis thaliana	0.9956	13.1	6	0.006	0.277	40	290	13.31	0.9956	6	0.112	2	AT3G19400.2,AT3G19400.1	S
<annotation protein_description=563	AT1G26390.1	30	1	Symbols: FAD-binding Berberine family protein chr1:9130164-9131756 REVERSE LENGTH=530	Eukaryota	Streptophyta	Brassicales	Brassicaceae	Arabidopsis	Arabidopsis thaliana	0.9998	14.7	8	0.018	1	65	530	17.85	0.9998	8	0.1119	1	AT1G26390.1	S
<annotation protein_description=1092	AT5G48375.1	no	0.9723	Symbols: TGG3, BGLU39 thioglucoside glucosidase 3 chr5:19601303-19603883 REVERSE LENGTH=439	Eukaryota	Streptophyta	Brassicales	Brassicaceae	Arabidopsis	Arabidopsis thaliana	0.9723	3.2	8	0.007	0.027	61	439	17.41	0.9723	8	0.1115	1	AT5G48375.1	S
<annotation protein_description=1018	AT4G02330.1	no	0.9911	Symbols: ATPMEPCRB Plant invertase/pectin methylesterase inhibitor superfamily chr4:1032479-1034928 FORWARD LENGTH=573	Eukaryota	Streptophyta	Brassicales	Brassicaceae	Arabidopsis	Arabidopsis thaliana	0.9911	2.6	4	0.005	0.023	74	573	8.95	0.9911	4	0.1106	1	AT4G02330.1	S
<annotation protein_description=1127	AT1G66250.1	no	0.9528	Symbols: O-Glycosyl hydrolases family 17 protein chr1:24693063-24695416 FORWARD LENGTH=505	Eukaryota	Streptophyta	Brassicales	Brassicaceae	Arabidopsis	Arabidopsis thaliana	0.9528	3.6	4	0.003	0.001	67	505	8.75	0.9528	4	0.1087	1	AT1G66250.1	S
<annotation protein_description=919	AT5G21100.1	no	0.9981	Symbols: Plant L-ascorbate oxidase chr5:7168312-7170719 FORWARD LENGTH=573	Eukaryota	Streptophyta	Brassicales	Brassicaceae	Arabidopsis	Arabidopsis thaliana	0.9981	6.6	5	0.006	0.396	64	573	11.66	0.9981	5	0.1068	1	AT5G21100.1	S
<annotation protein_description=829	AT2G01820.1	no	0.9997	Symbols: Leucine-rich repeat protein kinase family protein chr2:357664-360681 REVERSE LENGTH=943	Eukaryota	Streptophyta	Brassicales	Brassicaceae	Arabidopsis	Arabidopsis thaliana	0.9997	7.6	12	0.013	0.947	144	943	28.64	0.9997	12	0.1046	1	AT2G01820.1	S
<annotation protein_description=838	AT1G55120.1	256	0.9997	Symbols: ATFRUCT5, AtcwINV3, FRUCT5 beta-fructofuranosidase 5 chr1:20566617-20569165 FORWARD LENGTH=594	Eukaryota	Streptophyta	Brassicales	Brassicaceae	Arabidopsis	Arabidopsis thaliana	0.9967	9.8	9	0.008	0.833	72	594	21.94	0.9967	9	0.1021	1	AT1G55120.1	S
<annotation protein_description=947	AT5G42100.1	no	0.9963	Symbols: ATBG_PPAP, ATBG_PAP, BG_PPAP beta-1,3-glucanase_putative chr5:16829460-16831168 REVERSE LENGTH=425	Eukaryota	Streptophyta	Brassicales	Brassicaceae	Arabidopsis	Arabidopsis thaliana	0.9963	4.3	3	0.004	0.002	51	425	7.41	0.9963	3	0.1007	2	AT5G42100.2,AT5G42100.1	S
<annotation protein_description=947	AT5G42100.2	no	0.9963	Symbols: ATBG_PPAP, ATBG_PAP beta-1,3-glucanase_putative chr5:16829897-16831168 REVERSE LENGTH=423	Eukaryota	Streptophyta	Brassicales	Brassicaceae	Arabidopsis	Arabidopsis thaliana	0.9963	4.3	3	0.004	0.002	46	423	7.41	0.9963	3	0.1007	2	AT5G42100.2,AT5G42100.1	S
<annotation protein_description=102	AT1G65590.1	no	1	Symbols: HEXO3, ATHEX1 beta-hexosaminidase 3 chr1:24385996-24390989 FORWARD LENGTH=535	Eukaryota	Streptophyta	Brassicales	Brassicaceae	Arabidopsis	Arabidopsis thaliana	1	12.9	7	0.017	1	78	535	17.65	1	7	0.099	1	AT1G65590.1	S
<annotation protein_description=990	AT1G28640.1	no	0.9939	Symbols: GDSL-like Lipase/Acylhydrolase superfamily protein chr1:10067563-10069109 REVERSE LENGTH=389	Eukaryota	Streptophyta	Brassicales	Brassicaceae	Arabidopsis	Arabidopsis thaliana	0.9939	3.9	2	0.003	0.002	51	389	5.01	0.9939	2	0.099	3	AT1G28650.1,AT1G28640.1,AT1G28670.1	S
<annotation protein_description=990	AT1G28650.1	no	0.9939	Symbols: GDSL-like Lipase/Acylhydrolase superfamily protein chr1:10069547-10071082 REVERSE LENGTH=385	Eukaryota	Streptophyta	Brassicales	Brassicaceae	Arabidopsis	Arabidopsis thaliana	0.9939	3.9	2	0.003	0.002	50	385	5.01	0.9939	2	0.099	3	AT1G28650.1,AT1G28640.1,AT1G28670.1	S
<annotation protein_description=990	AT1G28670.1	no	0.9939	Symbols: ARAB-1 GDSL-like Lipase/Acylhydrolase superfamily protein chr1:10074669-10076250 REVERSE LENGTH=384	Eukaryota	Streptophyta	Brassicales	Brassicaceae	Arabidopsis	Arabidopsis thaliana	0.9939	3.9	2	0.003	0.002	49	384	5.01	0.9939	2	0.099	3	AT1G28650.1,AT1G28640.1,AT1G28670.1	S
<annotation protein_description=881	AT1G78860.1	no	0.9991	Symbols: D-mannose binding lectin protein with Apple-like carbohydrate-binding domain chr1:29646168-29647499 REVERSE LENGTH=443	Eukaryota	Streptophyta	Brassicales	Brassicaceae	Arabidopsis	Arabidopsis thaliana	0.9991	20.8	6	0.041	1	55	443	15.69	0.9991	6	0.0954	1	AT1G78860.1	S
<annotation protein_description=1154	AT2G23560.1	no	0.9307	Symbols: ATMES7, MES7 methyl esterase 7 chr2:10029336-10030282 REVERSE LENGTH=260	Eukaryota	Streptophyta	Brassicales	Brassicaceae	Arabidopsis	Arabidopsis thaliana	0.9307	5.8	2	0.002	0.002	29	260	4.91	0.9307	2	0.0946	1	AT2G23560.1	S
<annotation protein_description=791	AT3G23750.1	no	0.9999	Symbols: Leucine-rich repeat protein kinase family protein chr3:8558332-8561263 FORWARD LENGTH=928	Eukaryota	Streptophyta	Brassicales	Brassicaceae	Arabidopsis	Arabidopsis thaliana	0.9999	4.7	10	0.012	0.148	136	928	26.61	0.9999	10	0.0938	1	AT3G23750.1	S
<annotation protein_description=989	AT5G46950.1	no	0.994	Symbols: Plant invertase/pectin methylesterase inhibitor superfamily protein chr5:19059565-19060089 REVERSE LENGTH=174	Eukaryota	Streptophyta	Brassicales	Brassicaceae	Arabidopsis	Arabidopsis thaliana	0.994	14.4	3	0.005	0.238	23	174	7.97	0.994	3	0.0934	1	AT5G46950.1	S
<annotation protein_description=885	AT1G65240.1	no	0.999	Symbols: Eukaryotic aspartyl protease family protein chr1:24230963-24233349 REVERSE LENGTH=475	Eukaryota	Streptophyta	Brassicales	Brassicaceae	Arabidopsis	Arabidopsis thaliana	0.999	5.7	5	0.006	0.026	62	475	13.37	0.999	5	0.0933	1	AT1G65240.1	S
<annotation protein_description=765	AT5G56000.1	232	1	Symbols: Hsp81.4, AtHsp90.4 HEAT SHOCK PROTEIN 81.4 chr5:22677602-22680067 REVERSE LENGTH=699	Eukaryota	Streptophyta	Brassicales	Brassicaceae	Arabidopsis	Arabidopsis thaliana	1	7.3	10	0.013	0.689	87	699	28.25	1	10	0.0884	4	AT5G56030.1,AT5G56030.2,AT5G56010.1,AT5G56000.1	S
<annotation protein_description=765	AT5G56010.1	232	1	Symbols: HSP81-3, Hsp81.3, AtHsp90-3, AtHsp90.3 heat shock protein 81-3 chr5:22681410-22683911 FORWARD LENGTH=699	Eukaryota	Streptophyta	Brassicales	Brassicaceae	Arabidopsis	Arabidopsis thaliana	1	7.3	10	0.013	0.689	88	699	28.25	1	10	0.0884	4	AT5G56030.1,AT5G56030.2,AT5G56010.1,AT5G56000.1	S
<annotation protein_description=765	AT5G56030.1	232	1	Symbols: HSP81-2, ERD8, HSP90.2, AtHsp90.2 heat shock protein 81-2 chr5:22686923-22689433 FORWARD LENGTH=699	Eukaryota	Streptophyta	Brassicales	Brassicaceae	Arabidopsis	Arabidopsis thaliana	1	7.3	10	0.013	0.689	90	699	28.25	1	10	0.0884	4	AT5G56030.1,AT5G56030.2,AT5G56010.1,AT5G56000.1	S
<annotation protein_description=765	AT5G56030.2	232	1	Symbols: HSP81-2 heat shock protein 81-2 chr5:22686923-22689433 FORWARD LENGTH=728	Eukaryota	Streptophyta	Brassicales	Brassicaceae	Arabidopsis	Arabidopsis thaliana	1	7.3	10	0.013	0.689	100	728	28.25	1	10	0.0884	4	AT5G56030.1,AT5G56030.2,AT5G56010.1,AT5G56000.1	S
<annotation protein_description=566	AT1G32960.1	33	1	Symbols: ATSBT3.3, SBT3.3 Subtilase family protein chr1:11945351-11948429 FORWARD LENGTH=777	Eukaryota	Streptophyta	Brassicales	Brassicaceae	Arabidopsis	Arabidopsis thaliana	1	9	8	0.029	1	96	777	23.65	1	8	0.0844	1	AT1G32960.1	S
<annotation protein_description=887	AT3G14310.1	no	0.999	Symbols: ATPME3, PME3 pectin methylesterase 3 chr3:4772214-4775095 REVERSE LENGTH=592	Eukaryota	Streptophyta	Brassicales	Brassicaceae	Arabidopsis	Arabidopsis thaliana	0.999	6.8	5	0.008	0.043	71	592	15.02	0.999	5	0.083	1	AT3G14310.1	S
<annotation protein_description=1192	AT4G12900.1	no	0.8904	Symbols: Gamma interferon responsive lysosomal thiol (GILT) reductase family protein chr4:7548820-7549946 FORWARD LENGTH=231	Eukaryota	Streptophyta	Brassicales	Brassicaceae	Arabidopsis	Arabidopsis thaliana	0.8904	5.6	2	0.003	0.003	33	231	5.49	0.8904	2	0.081	1	AT4G12900.1	S
<annotation protein_description=665	AT5G20950.1	132	1	Symbols: Glycosyl hydrolase family protein chr5:7107609-7110775 REVERSE LENGTH=624	Eukaryota	Streptophyta	Brassicales	Brassicaceae	Arabidopsis	Arabidopsis thaliana	0.9999	15.1	5	0.011	0.999	75	624	15.93	0.9999	5	0.0783	2	AT5G20950.1,AT5G20950.2	S
<annotation protein_description=665	AT5G20950.2	132	1	Symbols: Glycosyl hydrolase family protein chr5:7107609-7110775 REVERSE LENGTH=624	Eukaryota	Streptophyta	Brassicales	Brassicaceae	Arabidopsis	Arabidopsis thaliana	0.9999	15.1	5	0.011	0.999	75	624	15.93	0.9999	5	0.0783	2	AT5G20950.1,AT5G20950.2	S
<annotation protein_description=1008	AT3G05180.1	no	0.9922	Symbols: GDSL-like Lipase/Acylhydrolase superfamily protein chr3:1468599-1470529 REVERSE LENGTH=379	Eukaryota	Streptophyta	Brassicales	Brassicaceae	Arabidopsis	Arabidopsis thaliana	0.9922	3.4	3	0.005	0.002	55	379	9.51	0.9922	3	0.0781	1	AT3G05180.1	S
<annotation protein_description=867	AT1G17030.1	no	0.9993	Symbols: unknown protein; FUNCTIONS IN: molecular_function unknown; INVOLVED IN: biological_process unknown; LOCATED IN: endomembrane system; BEST Arabidopsis thaliana protein match is: unknown protein (TAIR:AT2G47010.2); Has 70 Blast hits to 70 proteins in 13 species: Archae - 0; Bacteria - 0; Metazoa - 0; Fungi - 0; Plants - 69; Viruses - 0; Other Eukaryotes - 1 (source: NCBI BLink). chr1:58224…	Eukaryota	Streptophyta	Brassicales	Brassicaceae	Arabidopsis	Arabidopsis thaliana	0.9993	6	5	0.006	0.043	47	502	16.25	0.9993	5	0.0767	1	AT1G17030.1	S
<annotation protein_description=1202	AT5G43980.1	no	0.8775	Symbols: PDLP1, PDLP1A plasmodesmata-located protein 1 chr5:17694817-17696458 REVERSE LENGTH=303	Eukaryota	Streptophyta	Brassicales	Brassicaceae	Arabidopsis	Arabidopsis thaliana	0.8775	4	3	0.003	0.002	30	303	8.64	0.8775	3	0.076	1	AT5G43980.1	S
<annotation protein_description=835	AT5G03140.1	no	0.9997	Symbols: Concanavalin A-like lectin protein kinase family protein chr5:737750-739885 REVERSE LENGTH=711	Eukaryota	Streptophyta	Brassicales	Brassicaceae	Arabidopsis	Arabidopsis thaliana	0.9997	5.6	6	0.006	0.141	110	711	19.97	0.9997	6	0.075	1	AT5G03140.1	S
<annotation protein_description=1088	AT4G08770.1	no	0.9741	Symbols: Prx37 Peroxidase superfamily protein chr4:5598259-5600262 REVERSE LENGTH=346	Eukaryota	Streptophyta	Brassicales	Brassicaceae	Arabidopsis	Arabidopsis thaliana	0.9741	13.3	4	0.007	0.932	60	346	13	0.9741	4	0.0748	1	AT4G08770.1	S
<annotation protein_description=1025	AT3G02740.1	no	0.9906	Symbols: Eukaryotic aspartyl protease family protein chr3:590561-593089 FORWARD LENGTH=488	Eukaryota	Streptophyta	Brassicales	Brassicaceae	Arabidopsis	Arabidopsis thaliana	0.9906	7.6	3	0.003	0.06	67	488	10.11	0.9906	3	0.0734	1	AT3G02740.1	S
<annotation protein_description=1044	AT3G47800.1	no	0.9872	Symbols: Galactose mutarotase-like superfamily protein chr3:17634971-17636998 FORWARD LENGTH=358	Eukaryota	Streptophyta	Brassicales	Brassicaceae	Arabidopsis	Arabidopsis thaliana	0.9872	5.9	4	0.005	0.045	43	358	13.5	0.9872	4	0.073	1	AT3G47800.1	S
<annotation protein_description=906	AT2G26730.1	no	0.9986	Symbols: Leucine-rich repeat protein kinase family protein chr2:11388621-11391286 FORWARD LENGTH=658	Eukaryota	Streptophyta	Brassicales	Brassicaceae	Arabidopsis	Arabidopsis thaliana	0.9986	4.9	6	0.008	0.018	122	658	20.68	0.9986	6	0.0723	1	AT2G26730.1	S
<annotation protein_description=926	AT4G20430.1	no	0.9977	Symbols: Subtilase family protein chr4:11017656-11021105 REVERSE LENGTH=856	Eukaryota	Streptophyta	Brassicales	Brassicaceae	Arabidopsis	Arabidopsis thaliana	0.9977	3.1	5	0.006	0.003	98	856	17.37	0.9977	5	0.0717	2	AT4G20430.2,AT4G20430.1	S
<annotation protein_description=926	AT4G20430.2	no	0.9977	Symbols: Subtilase family protein chr4:11017656-11021105 REVERSE LENGTH=832	Eukaryota	Streptophyta	Brassicales	Brassicaceae	Arabidopsis	Arabidopsis thaliana	0.9977	3.1	5	0.006	0.003	95	832	17.37	0.9977	5	0.0717	2	AT4G20430.2,AT4G20430.1	S
<annotation protein_description=1144	AT3G11340.1	no	0.9415	Symbols: UDP-Glycosyltransferase superfamily protein chr3:3556728-3558149 FORWARD LENGTH=447	Eukaryota	Streptophyta	Brassicales	Brassicaceae	Arabidopsis	Arabidopsis thaliana	0.9415	2.7	4	0.004	0.001	68	447	13.12	0.9415	4	0.0716	1	AT3G11340.1	S
<annotation protein_description=792	AT3G51550.1	no	0.9999	Symbols: FER Malectin/receptor-like protein kinase family protein chr3:19117877-19120564 REVERSE LENGTH=895	Eukaryota	Streptophyta	Brassicales	Brassicaceae	Arabidopsis	Arabidopsis thaliana	0.9999	7.8	7	0.01	0.245	111	895	24.9	0.9999	7	0.0701	1	AT3G51550.1	S
<annotation protein_description=950	AT1G30600.1	no	0.9961	Symbols: Subtilase family protein chr1:10841341-10844906 REVERSE LENGTH=832	Eukaryota	Streptophyta	Brassicales	Brassicaceae	Arabidopsis	Arabidopsis thaliana	0.9961	2	4	0.006	0.001	102	832	14.22	0.9961	4	0.0699	2	AT1G30600.1,AT5G44530.1	S
<annotation protein_description=950	AT5G44530.1	no	0.9961	Symbols: Subtilase family protein chr5:17937931-17941193 FORWARD LENGTH=840	Eukaryota	Streptophyta	Brassicales	Brassicaceae	Arabidopsis	Arabidopsis thaliana	0.9961	2	4	0.006	0.001	78	840	14.22	0.9961	4	0.0699	2	AT1G30600.1,AT5G44530.1	S
<annotation protein_description=854	AT2G19190.1	no	0.9995	Symbols: FRK1 FLG22-induced receptor-like kinase 1 chr2:8326067-8329893 REVERSE LENGTH=876	Eukaryota	Streptophyta	Brassicales	Brassicaceae	Arabidopsis	Arabidopsis thaliana	0.9995	4	7	0.008	0.068	140	876	25.34	0.9995	7	0.0689	1	AT2G19190.1	S
<annotation protein_description=1027	AT3G08030.1	no	0.9903	Symbols: Protein of unknown function, DUF642 chr3:2564191-2565819 FORWARD LENGTH=365	Eukaryota	Streptophyta	Brassicales	Brassicaceae	Arabidopsis	Arabidopsis thaliana	0.9903	5.3	3	0.004	0.002	41	365	10.98	0.9903	3	0.0675	2	AT3G08030.1,AT3G08030.2	S
<annotation protein_description=980	AT4G23260.1	no	0.9946	Symbols: CRK18 cysteine-rich RLK (RECEPTOR-like protein kinase) 18 chr4:12167528-12170055 REVERSE LENGTH=659	Eukaryota	Streptophyta	Brassicales	Brassicaceae	Arabidopsis	Arabidopsis thaliana	0.9946	2	6	0.009	0.001	84	659	22.13	0.9946	6	0.0673	2	AT4G23260.1,AT4G23260.2	S
<annotation protein_description=980	AT4G23260.2	no	0.9946	Symbols: CRK18 cysteine-rich RLK (RECEPTOR-like protein kinase) 18 chr4:12167528-12170055 REVERSE LENGTH=648	Eukaryota	Streptophyta	Brassicales	Brassicaceae	Arabidopsis	Arabidopsis thaliana	0.9946	2	6	0.009	0.001	85	648	22.13	0.9946	6	0.0673	2	AT4G23260.1,AT4G23260.2	S
<annotation protein_description=86	AT1G53430.1	no	1	Symbols: Leucine-rich repeat transmembrane protein kinase chr1:19935298-19940959 FORWARD LENGTH=1030	Eukaryota	Streptophyta	Brassicales	Brassicaceae	Arabidopsis	Arabidopsis thaliana	1	7.8	10	0.014	1	182	1030	37.73	1	10	0.0661	2	AT1G53430.2,AT1G53430.1	S
<annotation protein_description=953	AT3G02880.1	no	0.9958	Symbols: Leucine-rich repeat protein kinase family protein chr3:634819-636982 FORWARD LENGTH=627	Eukaryota	Streptophyta	Brassicales	Brassicaceae	Arabidopsis	Arabidopsis thaliana	0.9958	4.6	5	0.005	0.035	113	627	20.65	0.9958	5	0.0602	1	AT3G02880.1	S
<annotation protein_description=997	AT3G52500.1	no	0.9932	Symbols: Eukaryotic aspartyl protease family protein chr3:19465644-19467053 REVERSE LENGTH=469	Eukaryota	Streptophyta	Brassicales	Brassicaceae	Arabidopsis	Arabidopsis thaliana	0.9932	7.2	3	0.003	0.054	62	469	12.38	0.9932	3	0.0601	1	AT3G52500.1	S
<annotation protein_description=1171	AT3G11780.1	no	0.9133	Symbols: MD-2-related lipid recognition domain-containing protein / ML domain-containing protein chr3:3724326-3725476 REVERSE LENGTH=153	Eukaryota	Streptophyta	Brassicales	Brassicaceae	Arabidopsis	Arabidopsis thaliana	0.9133	8.5	1	0.002	0.004	13	153	3.8	0.9133	1	0.06	2	AT3G11780.2,AT3G11780.1	S
<annotation protein_description=1171	AT3G11780.2	no	0.9133	Symbols: MD-2-related lipid recognition domain-containing protein / ML domain-containing protein chr3:3724326-3725476 REVERSE LENGTH=171	Eukaryota	Streptophyta	Brassicales	Brassicaceae	Arabidopsis	Arabidopsis thaliana	0.9133	8.5	1	0.002	0.004	15	171	3.8	0.9133	1	0.06	2	AT3G11780.2,AT3G11780.1	S
<annotation protein_description=674	AT2G38860.1	141	1	Symbols: YLS5 Class I glutamine amidotransferase-like superfamily protein chr2:16233629-16235207 REVERSE LENGTH=389	Eukaryota	Streptophyta	Brassicales	Brassicaceae	Arabidopsis	Arabidopsis thaliana	0.9567	5.1	2	0.008	0.091	49	389	7.99	0.9567	2	0.0598	2	AT2G38860.1,AT2G38860.2	S
<annotation protein_description=674	AT2G38860.2	141	1	Symbols: YLS5 Class I glutamine amidotransferase-like superfamily protein chr2:16233629-16235207 REVERSE LENGTH=398	Eukaryota	Streptophyta	Brassicales	Brassicaceae	Arabidopsis	Arabidopsis thaliana	0.9567	5.1	2	0.008	0.091	51	398	7.99	0.9567	2	0.0598	2	AT2G38860.1,AT2G38860.2	S
<annotation protein_description=922	AT5G67130.1	no	0.9979	Symbols: PLC-like phosphodiesterases superfamily protein chr5:26791599-26793649 FORWARD LENGTH=426	Eukaryota	Streptophyta	Brassicales	Brassicaceae	Arabidopsis	Arabidopsis thaliana	0.9979	9.9	3	0.003	0.131	61	426	12.66	0.9979	3	0.059	1	AT5G67130.1	S
<annotation protein_description=1196	AT4G39490.1	no	0.8836	Symbols: CYP96A10 cytochrome P450, family 96, subfamily A, polypeptide 10 chr4:18365229-18366788 FORWARD LENGTH=519	Eukaryota	Streptophyta	Brassicales	Brassicaceae	Arabidopsis	Arabidopsis thaliana	0.8836	3.9	5	0.005	0.003	80	519	18.83	0.8836	5	0.0585	1	AT4G39490.1	S
<annotation protein_description=895	AT5G19740.1	no	0.9989	Symbols: Peptidase M28 family protein chr5:6673986-6676767 FORWARD LENGTH=681	Eukaryota	Streptophyta	Brassicales	Brassicaceae	Arabidopsis	Arabidopsis thaliana	0.9989	6.9	5	0.004	0.061	87	681	21.64	0.9989	5	0.0576	1	AT5G19740.1	S
<annotation protein_description=1153	AT4G36440.1	no	0.9311	Symbols: unknown protein; FUNCTIONS IN: molecular_function unknown; INVOLVED IN: biological_process unknown; LOCATED IN: endomembrane system; EXPRESSED IN: 24 plant structures; EXPRESSED DURING: 15 growth stages; Has 41 Blast hits to 41 proteins in 14 species: Archae - 0; Bacteria - 0; Metazoa - 0; Fungi - 0; Plants - 41; Viruses - 0; Other Eukaryotes - 0 (source: NCBI BLink). chr4:17207213-17209…	Eukaryota	Streptophyta	Brassicales	Brassicaceae	Arabidopsis	Arabidopsis thaliana	0.9311	2.5	2	0.003	0.001	49	394	8.16	0.9311	2	0.0569	1	AT4G36440.1	S
<annotation protein_description=1100	AT2G44570.1	no	0.9702	Symbols: AtGH9B12, GH9B12 glycosyl hydrolase 9B12 chr2:18394425-18396268 REVERSE LENGTH=492	Eukaryota	Streptophyta	Brassicales	Brassicaceae	Arabidopsis	Arabidopsis thaliana	0.9702	2.4	2	0.003	0.001	60	492	8.88	0.9702	2	0.0545	1	AT2G44570.1	S
<annotation protein_description=190	AT2G39360.1	no	1	Symbols: Protein kinase superfamily protein chr2:16437592-16440039 REVERSE LENGTH=815	Eukaryota	Streptophyta	Brassicales	Brassicaceae	Arabidopsis	Arabidopsis thaliana	1	6.5	6	0.008	0.913	124	815	28.19	1	6	0.0531	1	AT2G39360.1	S
<annotation protein_description=992	AT4G34880.1	no	0.9938	Symbols: Amidase family protein chr4:16615549-16617424 FORWARD LENGTH=466	Eukaryota	Streptophyta	Brassicales	Brassicaceae	Arabidopsis	Arabidopsis thaliana	0.9938	8.6	3	0.003	0.101	75	466	14.2	0.9938	3	0.0524	1	AT4G34880.1	S
<annotation protein_description=1139	AT1G51790.1	no	0.9429	Symbols: Leucine-rich repeat protein kinase family protein chr1:19206858-19210574 REVERSE LENGTH=882	Eukaryota	Streptophyta	Brassicales	Brassicaceae	Arabidopsis	Arabidopsis thaliana	0.9429	2.6	5	0.006	0.002	132	882	23.47	0.9429	5	0.0501	1	AT1G51790.1	S
<annotation protein_description=1114	AT1G12460.1	no	0.9638	Symbols: Leucine-rich repeat protein kinase family protein chr1:4247703-4250444 FORWARD LENGTH=882	Eukaryota	Streptophyta	Brassicales	Brassicaceae	Arabidopsis	Arabidopsis thaliana	0.9638	4.3	6	0.005	0.024	163	882	29.67	0.9638	6	0.0486	1	AT1G12460.1	S
<annotation protein_description=784	AT2G23200.1	no	0.9999	Symbols: Protein kinase superfamily protein chr2:9879351-9881855 FORWARD LENGTH=834	Eukaryota	Streptophyta	Brassicales	Brassicaceae	Arabidopsis	Arabidopsis thaliana	0.9999	3.7	5	0.007	0.021	126	834	26.18	0.9999	5	0.0476	1	AT2G23200.1	S
<annotation protein_description=1028	AT1G70520.1	no	0.9898	Symbols: CRK2 cysteine-rich RLK (RECEPTOR-like protein kinase) 2 chr1:26584888-26587334 REVERSE LENGTH=649	Eukaryota	Streptophyta	Brassicales	Brassicaceae	Arabidopsis	Arabidopsis thaliana	0.9898	2.2	4	0.004	0.001	101	649	20.89	0.9898	4	0.0473	1	AT1G70520.1	S
<annotation protein_description=1093	AT5G16590.1	no	0.9722	Symbols: LRR1 Leucine-rich repeat protein kinase family protein chr5:5431862-5433921 FORWARD LENGTH=625	Eukaryota	Streptophyta	Brassicales	Brassicaceae	Arabidopsis	Arabidopsis thaliana	0.9722	6.4	4	0.006	0.082	108	625	21.58	0.9722	4	0.045	1	AT5G16590.1	S
<annotation protein_description=1042	AT5G42720.1	no	0.9874	Symbols: Glycosyl hydrolase family 17 protein chr5:17130535-17132763 FORWARD LENGTH=438	Eukaryota	Streptophyta	Brassicales	Brassicaceae	Arabidopsis	Arabidopsis thaliana	0.9874	3.2	2	0.003	0.001	62	438	11.21	0.9874	2	0.0439	1	AT5G42720.1	S
<annotation protein_description=1207	AT1G60090.1	no	0.871	Symbols: BGLU4 beta glucosidase 4 chr1:22155582-22158065 FORWARD LENGTH=512	Eukaryota	Streptophyta	Brassicales	Brassicaceae	Arabidopsis	Arabidopsis thaliana	0.871	2.9	3	0.004	0.001	60	512	15.16	0.871	3	0.043	3	AT1G60270.1,AT1G60090.1,AT1G60260.1	S
<annotation protein_description=1207	AT1G60260.1	no	0.871	Symbols: BGLU5 beta glucosidase 5 chr1:22218879-22221394 REVERSE LENGTH=478	Eukaryota	Streptophyta	Brassicales	Brassicaceae	Arabidopsis	Arabidopsis thaliana	0.871	2.9	3	0.004	0.001	56	478	15.16	0.871	3	0.043	3	AT1G60270.1,AT1G60090.1,AT1G60260.1	S
<annotation protein_description=1207	AT1G60270.1	no	0.871	Symbols: BGLU6 beta glucosidase 6 chr1:22222266-22224257 REVERSE LENGTH=379	Eukaryota	Streptophyta	Brassicales	Brassicaceae	Arabidopsis	Arabidopsis thaliana	0.871	2.9	3	0.004	0.001	37	379	15.16	0.871	3	0.043	3	AT1G60270.1,AT1G60090.1,AT1G60260.1	S
<annotation protein_description=1104	AT1G76470.1	no	0.9686	Symbols: NAD(P)-binding Rossmann-fold superfamily protein chr1:28689955-28691405 REVERSE LENGTH=325	Eukaryota	Streptophyta	Brassicales	Brassicaceae	Arabidopsis	Arabidopsis thaliana	0.9686	4	2	0.003	0.002	52	325	11.47	0.9686	2	0.0421	1	AT1G76470.1	S
<annotation protein_description=908	AT1G51800.1	no	0.9985	Symbols: Leucine-rich repeat protein kinase family protein chr1:19214203-19217833 FORWARD LENGTH=894	Eukaryota	Streptophyta	Brassicales	Brassicaceae	Arabidopsis	Arabidopsis thaliana	0.9985	2.9	4	0.004	0.002	134	894	23.93	0.9985	4	0.0416	1	AT1G51800.1	S
<annotation protein_description=1140	AT1G74020.1	no	0.9424	Symbols: SS2 strictosidine synthase 2 chr1:27835289-27837277 REVERSE LENGTH=335	Eukaryota	Streptophyta	Brassicales	Brassicaceae	Arabidopsis	Arabidopsis thaliana	0.9424	3.9	2	0.003	0.002	37	335	11.55	0.9424	2	0.0407	1	AT1G74020.1	S
<annotation protein_description=1194	AT2G23810.1	no	0.8851	Symbols: TET8 tetraspanin8 chr2:10135859-10137352 REVERSE LENGTH=273	Eukaryota	Streptophyta	Brassicales	Brassicaceae	Arabidopsis	Arabidopsis thaliana	0.8851	3.7	1	0.002	0.002	37	273	5.43	0.8851	1	0.0407	1	AT2G23810.1	S
<annotation protein_description=1037	AT5G58050.1	no	0.9881	Symbols: SVL4 SHV3-like 4 chr5:23494498-23497386 REVERSE LENGTH=753	Eukaryota	Streptophyta	Brassicales	Brassicaceae	Arabidopsis	Arabidopsis thaliana	0.9881	1.9	5	0.006	0.001	84	753	30.7	0.9881	5	0.0401	2	AT5G58170.1,AT5G58050.1	S
<annotation protein_description=1037	AT5G58170.1	no	0.9881	Symbols: SVL5 SHV3-like 5 chr5:23540261-23543092 REVERSE LENGTH=750	Eukaryota	Streptophyta	Brassicales	Brassicaceae	Arabidopsis	Arabidopsis thaliana	0.9881	1.9	5	0.006	0.001	74	750	30.7	0.9881	5	0.0401	2	AT5G58170.1,AT5G58050.1	S
<annotation protein_description=1097	AT2G17760.1	no	0.9714	Symbols: Eukaryotic aspartyl protease family protein chr2:7713488-7716269 FORWARD LENGTH=513	Eukaryota	Streptophyta	Brassicales	Brassicaceae	Arabidopsis	Arabidopsis thaliana	0.9714	3.1	2	0.003	0.001	74	513	12.3	0.9714	2	0.0394	1	AT2G17760.1	S
<annotation protein_description=1152	AT4G14800.1	no	0.9317	Symbols: PBD2 20S proteasome beta subunit D2 chr4:8500398-8502058 FORWARD LENGTH=199	Eukaryota	Streptophyta	Brassicales	Brassicaceae	Arabidopsis	Arabidopsis thaliana	0.9317	13.1	2	0.002	0.043	26	199	11.81	0.9317	2	0.0394	2	AT4G14800.1,AT4G14800.2	S
<annotation protein_description=1152	AT4G14800.2	no	0.9317	Symbols: PBD2 20S proteasome beta subunit D2 chr4:8500398-8502058 FORWARD LENGTH=215	Eukaryota	Streptophyta	Brassicales	Brassicaceae	Arabidopsis	Arabidopsis thaliana	0.9317	13.1	2	0.002	0.043	27	215	11.81	0.9317	2	0.0394	2	AT4G14800.1,AT4G14800.2	S
<annotation protein_description=956	AT1G49750.1	no	0.9956	Symbols: Leucine-rich repeat (LRR) family protein chr1:18411177-18412779 REVERSE LENGTH=494	Eukaryota	Streptophyta	Brassicales	Brassicaceae	Arabidopsis	Arabidopsis thaliana	0.9956	2.2	2	0.003	0.001	77	494	12.66	0.9956	2	0.0392	1	AT1G49750.1	S
<annotation protein_description=1110	AT1G72990.2	no	0.9665	Symbols: BGAL17 beta-galactosidase 17 chr1:27457480-27461867 REVERSE LENGTH=635	Eukaryota	Streptophyta	Brassicales	Brassicaceae	Arabidopsis	Arabidopsis thaliana	0.9665	1.9	3	0.004	0.001	87	635	20.12	0.9665	3	0.0359	2	AT1G72990.2,AT1G72990.1	S
<annotation protein_description=1004	AT5G56890.1	no	0.9927	Symbols: Protein kinase superfamily protein chr5:23010801-23015559 REVERSE LENGTH=1113	Eukaryota	Streptophyta	Brassicales	Brassicaceae	Arabidopsis	Arabidopsis thaliana	0.9927	2	5	0.005	0.001	147	1113	34.56	0.9927	5	0.0358	1	AT5G56890.1	S
<annotation protein_description=1209	AT5G05860.1	no	0.8694	Symbols: UGT76C2 UDP-glucosyl transferase 76C2 chr5:1765545-1767348 FORWARD LENGTH=450	Eukaryota	Streptophyta	Brassicales	Brassicaceae	Arabidopsis	Arabidopsis thaliana	0.8694	7.1	2	0.002	0.002	74	450	12.12	0.8694	2	0.0358	1	AT5G05860.1	S
<annotation protein_description=810	AT4G24190.1	251	0.9999	Symbols: SHD, HSP90.7, AtHsp90.7, AtHsp90-7 Chaperone protein htpG family protein chr4:12551902-12555851 REVERSE LENGTH=823	Eukaryota	Streptophyta	Brassicales	Brassicaceae	Arabidopsis	Arabidopsis thaliana	0.9999	6.4	5	0.006	0.606	111	823	36.97	0.9999	5	0.0337	2	AT4G24190.2,AT4G24190.1	S
<annotation protein_description=810	AT4G24190.2	251	0.9999	Symbols: SHD, AtHsp90.7, AtHsp90-7 Chaperone protein htpG family protein chr4:12551902-12555851 REVERSE LENGTH=823	Eukaryota	Streptophyta	Brassicales	Brassicaceae	Arabidopsis	Arabidopsis thaliana	0.9999	6.4	5	0.006	0.606	110	823	36.97	0.9999	5	0.0337	2	AT4G24190.2,AT4G24190.1	S
<annotation protein_description=1020	AT5G61350.1	no	0.991	Symbols: Protein kinase superfamily protein chr5:24667973-24670501 FORWARD LENGTH=842	Eukaryota	Streptophyta	Brassicales	Brassicaceae	Arabidopsis	Arabidopsis thaliana	0.991	1.5	3	0.004	0.001	118	842	23.81	0.991	3	0.0311	1	AT5G61350.1	S
<annotation protein_description=1163	AT2G01630.1	no	0.92	Symbols: O-Glycosyl hydrolases family 17 protein chr2:279541-281955 REVERSE LENGTH=501	Eukaryota	Streptophyta	Brassicales	Brassicaceae	Arabidopsis	Arabidopsis thaliana	0.92	2.8	1	0.002	0.001	62	501	7.51	0.92	1	0.0305	2	AT2G01630.2,AT2G01630.1	S
<annotation protein_description=1163	AT2G01630.2	no	0.92	Symbols: O-Glycosyl hydrolases family 17 protein chr2:279564-281955 REVERSE LENGTH=391	Eukaryota	Streptophyta	Brassicales	Brassicaceae	Arabidopsis	Arabidopsis thaliana	0.92	2.8	1	0.002	0.001	50	391	7.51	0.92	1	0.0305	2	AT2G01630.2,AT2G01630.1	S
<annotation protein_description=548	AT4G23920.1	15	1	Symbols: UGE2, ATUGE2 UDP-D-glucose/UDP-D-galactose 4-epimerase 2 chr4:12431416-12433666 FORWARD LENGTH=350	Eukaryota	Streptophyta	Brassicales	Brassicaceae	Arabidopsis	Arabidopsis thaliana	0.9978	12	1	0.002	0.451	46	350	8.18	0.9978	1	0.0304	1	AT4G23920.1	S
<annotation protein_description=1157	AT4G33220.1	no	0.9268	Symbols: PME44, ATPME44 pectin methylesterase 44 chr4:16022506-16026130 FORWARD LENGTH=525	Eukaryota	Streptophyta	Brassicales	Brassicaceae	Arabidopsis	Arabidopsis thaliana	0.9268	6.1	2	0.008	0.65	76	525	15.37	0.9268	2	0.0301	1	AT4G33220.1	S
<annotation protein_description=1108	AT4G21585.1	no	0.9667	Symbols: ENDO4 endonuclease 4 chr4:11477988-11479953 FORWARD LENGTH=299	Eukaryota	Streptophyta	Brassicales	Brassicaceae	Arabidopsis	Arabidopsis thaliana	0.9667	5	1	0.002	0.002	44	299	8.33	0.9667	1	0.0289	1	AT4G21585.1	S
<annotation protein_description=955	AT3G45940.1	no	0.9957	Symbols: Glycosyl hydrolases family 31 protein chr3:16886226-16889171 REVERSE LENGTH=868	Eukaryota	Streptophyta	Brassicales	Brassicaceae	Arabidopsis	Arabidopsis thaliana	0.9957	7.6	3	0.01	0.557	109	868	28.38	0.9957	3	0.0262	1	AT3G45940.1	S
<annotation protein_description=1199	AT1G31670.1	no	0.8805	Symbols: Copper amine oxidase family protein chr1:11337558-11341889 FORWARD LENGTH=741	Eukaryota	Streptophyta	Brassicales	Brassicaceae	Arabidopsis	Arabidopsis thaliana	0.8805	4.5	2	0.007	0.126	91	741	17.8	0.8805	2	0.0247	1	AT1G31670.1	S
<annotation protein_description=1215	AT1G31710.1	no	0.8567	Symbols: Copper amine oxidase family protein chr1:11349855-11355339 FORWARD LENGTH=681	Eukaryota	Streptophyta	Brassicales	Brassicaceae	Arabidopsis	Arabidopsis thaliana	0.8567	6	2	0.005	0.296	80	681	17.95	0.8567	2	0.0238	1	AT1G31710.1	S
<annotation protein_description=946	AT4G23200.1	no	0.9963	Symbols: CRK12 cysteine-rich RLK (RECEPTOR-like protein kinase) 12 chr4:12145380-12147934 REVERSE LENGTH=648	Eukaryota	Streptophyta	Brassicales	Brassicaceae	Arabidopsis	Arabidopsis thaliana	0.9963	2.6	2	0.003	0.001	96	648	22.68	0.9963	2	0.0219	1	AT4G23200.1	S
<annotation protein_description=1182	AT2G46760.1	289	0.9022	Symbols: D-arabinono-1,4-lactone oxidase family protein chr2:19213028-19215166 REVERSE LENGTH=603	Eukaryota	Streptophyta	Brassicales	Brassicaceae	Arabidopsis	Arabidopsis thaliana	0.9006	10.3	2	0.003	0.012	80	603	21.39	0.9006	2	0.021	1	AT2G46760.1	S
<annotation protein_description=1049	AT1G06840.1	no	0.9857	Symbols: Leucine-rich repeat protein kinase family protein chr1:2097854-2103208 REVERSE LENGTH=953	Eukaryota	Streptophyta	Brassicales	Brassicaceae	Arabidopsis	Arabidopsis thaliana	0.9857	2.1	2	0.002	0.002	178	953	23.89	0.9857	2	0.0206	1	AT1G06840.1	S
<annotation protein_description=1065	AT1G30360.1	no	0.9821	Symbols: ERD4 Early-responsive to dehydration stress protein (ERD4) chr1:10715892-10718799 FORWARD LENGTH=724	Eukaryota	Streptophyta	Brassicales	Brassicaceae	Arabidopsis	Arabidopsis thaliana	0.9821	2.9	2	0.002	0.002	114	724	23.78	0.9821	2	0.0206	1	AT1G30360.1	S
<annotation protein_description=1178	AT5G12890.1	no	0.9066	Symbols: UDP-Glycosyltransferase superfamily protein chr5:4069658-4071124 REVERSE LENGTH=488	Eukaryota	Streptophyta	Brassicales	Brassicaceae	Arabidopsis	Arabidopsis thaliana	0.9066	3.5	1	0.002	0.001	66	488	13.66	0.9066	1	0.0165	1	AT5G12890.1	S
<annotation protein_description=720	AT4G36190.1	187	1	Symbols: Serine carboxypeptidase S28 family protein chr4:17124052-17126643 FORWARD LENGTH=482	Eukaryota	Streptophyta	Brassicales	Brassicaceae	Arabidopsis	Arabidopsis thaliana	0.9249	14.5	1	0.025	1	72	482	14.94	0.9249	1	0.0154	1	AT4G36190.1	S
<annotation protein_description=1180	AT5G03260.1	no	0.9044	Symbols: LAC11 laccase 11 chr5:777198-779338 REVERSE LENGTH=557	Eukaryota	Streptophyta	Brassicales	Brassicaceae	Arabidopsis	Arabidopsis thaliana	0.9044	2.7	1	0.002	0.001	67	557	14.81	0.9044	1	0.0152	1	AT5G03260.1	S
<annotation protein_description=1051	AT3G18080.1	no	0.9855	Symbols: BGLU44 B-S glucosidase 44 chr3:6191586-6194124 FORWARD LENGTH=512	Eukaryota	Streptophyta	Brassicales	Brassicaceae	Arabidopsis	Arabidopsis thaliana	0.9855	3.8	1	0.002	0.001	69	512	16.79	0.9855	1	0.0146	3	AT3G18070.2,AT3G18080.1,AT3G18070.1	S
<annotation protein_description=986	AT1G58190.1	no	0.9942	Symbols: AtRLP9, RLP9 receptor like protein 9 chr1:21540720-21544330 FORWARD LENGTH=932	Eukaryota	Streptophyta	Brassicales	Brassicaceae	Arabidopsis	Arabidopsis thaliana	0.9942	1.2	1	0.002	0.001	185	932	19.74	0.9942	1	0.0125	1	AT1G58190.1	S
<annotation protein_description=1095	AT3G62360.1	no	0.9717	Symbols: Carbohydrate-binding-like fold chr3:23073020-23080455 REVERSE LENGTH=1227	Eukaryota	Streptophyta	Brassicales	Brassicaceae	Arabidopsis	Arabidopsis thaliana	0.9717	1.1	2	0.002	0	139	1227	39.85	0.9717	2	0.0121	1	AT3G62360.1	S
<annotation protein_description=1219	AT1G74360.1	no	0.8367	Symbols: Leucine-rich repeat protein kinase family protein chr1:27954299-27957911 FORWARD LENGTH=1106	Eukaryota	Streptophyta	Brassicales	Brassicaceae	Arabidopsis	Arabidopsis thaliana	0.8367	0.9	1	0.001	0	193	1106	38.73	0.8367	1	0.0053	1	AT1G74360.1	S

## Sheet: Nc2_inf_2nd
protein group	name	pseudo name	group probability	annotation	classification1	classification2	classification3	classification4	classification5	classification6	probability	percent coverage	total number unique peptides	pct spectrum ids	confidence	R L count	length	OI_VALUE	PROTEINPROPHET_PROBABILITY	TOTAL_SPECTRAL_COUNTS	APEX_PROTEIN_ABUNDANCE	NUMBER_OF_DEGENERATE_PROTEINS	IDS_DEGENERATE_PROTEINS	Secreted
<annotation protein_description=174	AT3G57260.1	no	1	Symbols: BGL2, PR2, BG2, PR-2 beta-1,3-glucanase 2 chr3:21188709-21189822 REVERSE LENGTH=339	Eukaryota	Streptophyta	Brassicales	Brassicaceae	Arabidopsis	Arabidopsis thaliana	1	56	2002	5.09	1	44	339	9.65	1	2002	48.605	1	AT3G57260.1	S
<annotation protein_description=12	AT1G09750.1	no	1	Symbols: Eukaryotic aspartyl protease family protein chr1:3157541-3158960 FORWARD LENGTH=449	Eukaryota	Streptophyta	Brassicales	Brassicaceae	Arabidopsis	Arabidopsis thaliana	1	17.6	610	1.26	1	62	449	6.08	1	610	23.5055	1	AT1G09750.1	S
<annotation protein_description=365	AT3G15356.1	67	1	Symbols: Legume lectin family protein chr3:5174603-5175418 REVERSE LENGTH=271	Eukaryota	Streptophyta	Brassicales	Brassicaceae	Arabidopsis	Arabidopsis thaliana	1	59	702	1.563	1	32	271	9.56	1	702	17.2037	1	AT3G15356.1	S
<annotation protein_description=424	AT5G26000.1	126	1	Symbols: TGG1, BGLU38 thioglucoside glucohydrolase 1 chr5:9079678-9082347 REVERSE LENGTH=541	Eukaryota	Streptophyta	Brassicales	Brassicaceae	Arabidopsis	Arabidopsis thaliana	1	33.3	1528	3.587	1	66	541	21.38	1	1528	16.744	1	AT5G26000.1	S
<annotation protein_description=294	AT5G67360.1	no	1	Symbols: ARA12 Subtilase family protein chr5:26872192-26874465 REVERSE LENGTH=757	Eukaryota	Streptophyta	Brassicales	Brassicaceae	Arabidopsis	Arabidopsis thaliana	1	40.6	1178	2.783	1	85	757	16.71	1	1178	16.5163	1	AT5G67360.1	S
<annotation protein_description=173	AT3G57240.1	no	1	Symbols: BG3 beta-1,3-glucanase 3 chr3:21181916-21183045 REVERSE LENGTH=341	Eukaryota	Streptophyta	Brassicales	Brassicaceae	Arabidopsis	Arabidopsis thaliana	1	73.6	887	2.17	1	54	341	14.7	1	887	14.1367	1	AT3G57240.1	S
<annotation protein_description=232	AT5G06720.1	no	1	Symbols: ATPA2, PA2 peroxidase 2 chr5:2077567-2078857 REVERSE LENGTH=335	Eukaryota	Streptophyta	Brassicales	Brassicaceae	Arabidopsis	Arabidopsis thaliana	1	15.8	190	0.448	1	46	335	3.29	1	190	13.5301	1	AT5G06720.1	S
<annotation protein_description=67	AT1G78830.1	no	1	Symbols: Curculin-like (mannose-binding) lectin family protein chr1:29637141-29638508 REVERSE LENGTH=455	Eukaryota	Streptophyta	Brassicales	Brassicaceae	Arabidopsis	Arabidopsis thaliana	1	42.9	783	1.686	1	62	455	15.98	1	783	11.4796	1	AT1G78830.1	S
<annotation protein_description=258	AT5G20630.1	no	1	Symbols: GLP3, GLP3A, GLP3B, ATGER3, GER3 germin 3 chr5:6975315-6975950 REVERSE LENGTH=211	Eukaryota	Streptophyta	Brassicales	Brassicaceae	Arabidopsis	Arabidopsis thaliana	1	10.9	166	0.404	0.628	24	211	3.41	1	166	11.405	1	AT5G20630.1	S
<annotation protein_description=207	AT4G27520.1	no	1	Symbols: ENODL2, AtENODL2 early nodulin-like protein 2 chr4:13750668-13751819 REVERSE LENGTH=349	Eukaryota	Streptophyta	Brassicales	Brassicaceae	Arabidopsis	Arabidopsis thaliana	1	19.8	425	1.071	1	21	349	10.04	1	425	9.9174	1	AT4G27520.1	S
<annotation protein_description=109	AT2G43570.1	no	1	Symbols: CHI chitinase, putative chr2:18076389-18077435 REVERSE LENGTH=277	Eukaryota	Streptophyta	Brassicales	Brassicaceae	Arabidopsis	Arabidopsis thaliana	1	64.6	288	0.689	1	24	277	7.28	1	288	9.2684	1	AT2G43570.1	S
<annotation protein_description=241	AT5G10760.1	no	1	Symbols: Eukaryotic aspartyl protease family protein chr5:3400671-3402165 REVERSE LENGTH=464	Eukaryota	Streptophyta	Brassicales	Brassicaceae	Arabidopsis	Arabidopsis thaliana	1	19	196	0.431	1	44	464	5.41	1	196	8.4879	1	AT5G10760.1	S
<annotation protein_description=291	AT5G64120.1	no	1	Symbols: Peroxidase superfamily protein chr5:25659551-25660946 REVERSE LENGTH=328	Eukaryota	Streptophyta	Brassicales	Brassicaceae	Arabidopsis	Arabidopsis thaliana	1	47	344	0.81	1	54	328	9.58	1	344	8.4127	1	AT5G64120.1	S
<annotation protein_description=337	AT1G76160.1	39	1	Symbols: sks5 SKU5 similar 5 chr1:28578211-28581020 REVERSE LENGTH=541	Eukaryota	Streptophyta	Brassicales	Brassicaceae	Arabidopsis	Arabidopsis thaliana	1	37	524	1.23	1	76	541	16.07	1	524	7.6394	1	AT1G76160.1	S
<annotation protein_description=336	AT1G75040.1	38	1	Symbols: PR5, PR-5 pathogenesis-related gene 5 chr1:28177754-28178731 FORWARD LENGTH=239	Eukaryota	Streptophyta	Brassicales	Brassicaceae	Arabidopsis	Arabidopsis thaliana	1	32.2	233	0.534	1	24	239	7.27	1	233	7.5087	1	AT1G75040.1	S
<annotation protein_description=359	AT2G45470.1	61	1	Symbols: FLA8, AGP8 FASCICLIN-like arabinogalactan protein 8 chr2:18742797-18744059 REVERSE LENGTH=420	Eukaryota	Streptophyta	Brassicales	Brassicaceae	Arabidopsis	Arabidopsis thaliana	1	41	270	0.602	1	50	420	9.35	1	270	6.7654	1	AT2G45470.1	S
<annotation protein_description=257	AT5G20230.1	no	1	Symbols: ATBCB, BCB, SAG14 blue-copper-binding protein chr5:6826626-6827408 FORWARD LENGTH=196	Eukaryota	Streptophyta	Brassicales	Brassicaceae	Arabidopsis	Arabidopsis thaliana	1	14.8	60	0.162	0.664	12	196	2.52	1	60	5.5782	1	AT5G20230.1	S
<annotation protein_description=82	AT2G14610.1	no	1	Symbols: PR1, PR 1, ATPR1 pathogenesis-related gene 1 chr2:6241944-6242429 REVERSE LENGTH=161	Eukaryota	Streptophyta	Brassicales	Brassicaceae	Arabidopsis	Arabidopsis thaliana	1	37.3	104	0.236	1	21	161	4.37	1	104	5.5756	1	AT2G14610.1	S
<annotation protein_description=271	AT5G44130.1	no	1	Symbols: FLA13 FASCICLIN-like arabinogalactan protein 13 precursor chr5:17761128-17761871 FORWARD LENGTH=247	Eukaryota	Streptophyta	Brassicales	Brassicaceae	Arabidopsis	Arabidopsis thaliana	1	22.7	108	0.256	1	42	247	5.75	1	108	4.4004	1	AT5G44130.1	S
<annotation protein_description=432	AT5G45280.2	134	1	Symbols: Pectinacetylesterase family protein chr5:18346862-18349488 FORWARD LENGTH=391	Eukaryota	Streptophyta	Brassicales	Brassicaceae	Arabidopsis	Arabidopsis thaliana	1	25.6	232	0.687	1	36	391	12.62	1	232	4.3069	1	AT5G45280.2	S
<annotation protein_description=396	AT4G23170.1	98	1	Symbols: EP1, CRK9 receptor-like protein kinase-related family protein chr4:12135205-12136002 FORWARD LENGTH=265	Eukaryota	Streptophyta	Brassicales	Brassicaceae	Arabidopsis	Arabidopsis thaliana	1	6.8	76	0.129	0.986	41	265	4.35	1	76	4.0932	1	AT4G23170.1	S
<annotation protein_description=399	AT4G30270.1	101	1	Symbols: MERI5B, MERI-5, XTH24, SEN4 xyloglucan endotransglucosylase/hydrolase 24 chr4:14819445-14820448 REVERSE LENGTH=269	Eukaryota	Streptophyta	Brassicales	Brassicaceae	Arabidopsis	Arabidopsis thaliana	1	35.3	175	0.404	1	29	269	10.1	1	175	4.0593	1	AT4G30270.1	S
<annotation protein_description=135	AT3G16530.1	no	1	Symbols: Legume lectin family protein chr3:5624586-5625416 REVERSE LENGTH=276	Eukaryota	Streptophyta	Brassicales	Brassicaceae	Arabidopsis	Arabidopsis thaliana	1	53.3	113	0.21	1	32	276	6.65	1	113	3.981	1	AT3G16530.1	S
<annotation protein_description=393	AT4G20830.1	95	1	Symbols: FAD-binding Berberine family protein chr4:11155486-11157577 FORWARD LENGTH=570	Eukaryota	Streptophyta	Brassicales	Brassicaceae	Arabidopsis	Arabidopsis thaliana	1	39.4	360	0.794	1	73	570	21.5	1	360	3.9229	2	AT4G20830.2,AT4G20830.1	S
<annotation protein_description=393	AT4G20830.2	95	1	Symbols: FAD-binding Berberine family protein chr4:11155486-11157108 FORWARD LENGTH=540	Eukaryota	Streptophyta	Brassicales	Brassicaceae	Arabidopsis	Arabidopsis thaliana	1	39.4	360	0.794	1	67	540	21.5	1	360	3.9229	2	AT4G20830.2,AT4G20830.1	S
<annotation protein_description=66	AT1G78820.1	no	1	Symbols: D-mannose binding lectin protein with Apple-like carbohydrate-binding domain chr1:29634401-29635768 REVERSE LENGTH=455	Eukaryota	Streptophyta	Brassicales	Brassicaceae	Arabidopsis	Arabidopsis thaliana	1	38.9	200	0.398	1	62	455	13.24	1	200	3.539	1	AT1G78820.1	S
<annotation protein_description=76	AT2G04780.1	no	1	Symbols: FLA7 FASCICLIN-like arabinoogalactan 7 chr2:1677488-1678252 FORWARD LENGTH=254	Eukaryota	Streptophyta	Brassicales	Brassicaceae	Arabidopsis	Arabidopsis thaliana	1	17.7	72	0.18	1	30	254	5.21	1	72	3.2377	2	AT2G04780.2,AT2G04780.1	S
<annotation protein_description=76	AT2G04780.2	no	1	Symbols: FLA7 FASCICLIN-like arabinoogalactan 7 chr2:1677488-1678252 FORWARD LENGTH=254	Eukaryota	Streptophyta	Brassicales	Brassicaceae	Arabidopsis	Arabidopsis thaliana	1	17.7	72	0.18	1	30	254	5.21	1	72	3.2377	2	AT2G04780.2,AT2G04780.1	S
<annotation protein_description=375	AT3G49120.1	77	1	Symbols: ATPERX34, PERX34, PRXCB, ATPCB, PRX34 peroxidase CB chr3:18207819-18210041 FORWARD LENGTH=353	Eukaryota	Streptophyta	Brassicales	Brassicaceae	Arabidopsis	Arabidopsis thaliana	1	33.7	114	0.265	1	64	353	8.51	1	114	3.1384	1	AT3G49120.1	S
<annotation protein_description=280	AT5G55730.1	no	1	Symbols: FLA1 FASCICLIN-like arabinogalactan 1 chr5:22558375-22560392 REVERSE LENGTH=424	Eukaryota	Streptophyta	Brassicales	Brassicaceae	Arabidopsis	Arabidopsis thaliana	1	16	177	0.466	1	54	424	13.85	1	177	2.9941	2	AT5G55730.1,AT5G55730.2	S
<annotation protein_description=280	AT5G55730.2	no	1	Symbols: FLA1 FASCICLIN-like arabinogalactan 1 chr5:22558375-22560392 REVERSE LENGTH=424	Eukaryota	Streptophyta	Brassicales	Brassicaceae	Arabidopsis	Arabidopsis thaliana	1	16	177	0.466	1	54	424	13.85	1	177	2.9941	2	AT5G55730.1,AT5G55730.2	S
<annotation protein_description=233	AT5G06860.1	no	1	Symbols: PGIP1, ATPGIP1 polygalacturonase inhibiting protein 1 chr5:2132373-2133434 FORWARD LENGTH=330	Eukaryota	Streptophyta	Brassicales	Brassicaceae	Arabidopsis	Arabidopsis thaliana	1	35.5	126	0.269	1	59	330	10.91	1	126	2.7057	1	AT5G06860.1	S
<annotation protein_description=165	AT3G54420.1	no	1	Symbols: ATEP3, ATCHITIV, CHIV, EP3 homolog of carrot EP3-3 chitinase chr3:20145935-20147034 FORWARD LENGTH=273	Eukaryota	Streptophyta	Brassicales	Brassicaceae	Arabidopsis	Arabidopsis thaliana	1	26.7	73	0.176	1	26	273	6.6	1	73	2.5913	1	AT3G54420.1	S
<annotation protein_description=299	AT1G03220.1	1	1	Symbols: Eukaryotic aspartyl protease family protein chr1:787143-788444 FORWARD LENGTH=433	Eukaryota	Streptophyta	Brassicales	Brassicaceae	Arabidopsis	Arabidopsis thaliana	1	31.2	128	0.317	1	49	433	11.64	1	128	2.5763	1	AT1G03220.1	S
<annotation protein_description=93	AT2G25060.1	no	1	Symbols: ENODL14, AtENODL14 early nodulin-like protein 14 chr2:10662308-10662930 FORWARD LENGTH=182	Eukaryota	Streptophyta	Brassicales	Brassicaceae	Arabidopsis	Arabidopsis thaliana	1	24.7	68	0.162	1	21	182	6.26	1	68	2.5449	1	AT2G25060.1	S
<annotation protein_description=238	AT5G08380.1	no	1	Symbols: AtAGAL1, AGAL1 alpha-galactosidase 1 chr5:2694851-2697616 REVERSE LENGTH=410	Eukaryota	Streptophyta	Brassicales	Brassicaceae	Arabidopsis	Arabidopsis thaliana	1	30.5	135	0.301	1	51	410	13.07	1	135	2.4199	1	AT5G08380.1	S
<annotation protein_description=69	AT1G79720.1	no	1	Symbols: Eukaryotic aspartyl protease family protein chr1:29997259-29998951 REVERSE LENGTH=484	Eukaryota	Streptophyta	Brassicales	Brassicaceae	Arabidopsis	Arabidopsis thaliana	1	18.4	98	0.231	1	70	484	12.76	1	98	1.7993	1	AT1G79720.1	S
<annotation protein_description=403	AT4G34180.1	105	1	Symbols: Cyclase family protein chr4:16370060-16371383 REVERSE LENGTH=255	Eukaryota	Streptophyta	Brassicales	Brassicaceae	Arabidopsis	Arabidopsis thaliana	1	23.5	66	0.154	1	45	255	8.64	1	66	1.7896	1	AT4G34180.1	S
<annotation protein_description=275	AT5G48540.1	no	1	Symbols: receptor-like protein kinase-related family protein chr5:19669096-19669887 REVERSE LENGTH=263	Eukaryota	Streptophyta	Brassicales	Brassicaceae	Arabidopsis	Arabidopsis thaliana	1	22.8	86	0.214	1	36	263	11.34	1	86	1.7767	1	AT5G48540.1	S
<annotation protein_description=2	AT1G03870.1	no	1	Symbols: FLA9 FASCICLIN-like arabinoogalactan 9 chr1:982625-983368 REVERSE LENGTH=247	Eukaryota	Streptophyta	Brassicales	Brassicaceae	Arabidopsis	Arabidopsis thaliana	1	9.7	41	0.104	0.945	36	247	5.6	1	41	1.7153	1	AT1G03870.1	S
<annotation protein_description=394	AT4G20860.1	96	1	Symbols: FAD-binding Berberine family protein chr4:11172726-11174318 FORWARD LENGTH=530	Eukaryota	Streptophyta	Brassicales	Brassicaceae	Arabidopsis	Arabidopsis thaliana	1	29.8	159	0.363	1	84	530	23.71	1	159	1.5711	1	AT4G20860.1	S
<annotation protein_description=7	AT1G06680.2	no	1	Symbols: PSBP-1, OEE2, PSII-P photosystem II subunit P-1 chr1:2048076-2049186 FORWARD LENGTH=219	Eukaryota	Streptophyta	Brassicales	Brassicaceae	Arabidopsis	Arabidopsis thaliana	1	36.5	63	0.144	1	25	219	9.52	1	63	1.5504	2	AT1G06680.2,AT1G06680.1	S
<annotation protein_description=205	AT4G25000.1	no	1	Symbols: ATAMY1, AMY1 alpha-amylase-like chr4:12852109-12853825 REVERSE LENGTH=423	Eukaryota	Streptophyta	Brassicales	Brassicaceae	Arabidopsis	Arabidopsis thaliana	1	27.9	93	0.214	1	50	423	14.69	1	93	1.4832	1	AT4G25000.1	S
<annotation protein_description=190	AT4G12730.1	no	1	Symbols: FLA2 FASCICLIN-like arabinogalactan 2 chr4:7491598-7492809 REVERSE LENGTH=403	Eukaryota	Streptophyta	Brassicales	Brassicaceae	Arabidopsis	Arabidopsis thaliana	1	15.1	66	0.154	1	47	403	11.24	1	66	1.3756	1	AT4G12730.1	S
<annotation protein_description=516	AT5G15350.1	no	0.999	Symbols: ENODL17, AtENODL17 early nodulin-like protein 17 chr5:4985184-4986154 REVERSE LENGTH=172	Eukaryota	Streptophyta	Brassicales	Brassicaceae	Arabidopsis	Arabidopsis thaliana	0.999	12.2	24	0.052	0.061	19	172	4.6	0.999	24	1.2211	1	AT5G15350.1	S
<annotation protein_description=351	AT2G28470.1	53	1	Symbols: BGAL8 beta-galactosidase 8 chr2:12169047-12173164 REVERSE LENGTH=852	Eukaryota	Streptophyta	Brassicales	Brassicaceae	Arabidopsis	Arabidopsis thaliana	1	28.6	119	0.277	1	95	852	22.91	1	119	1.2169	2	AT2G28470.2,AT2G28470.1	S
<annotation protein_description=351	AT2G28470.2	53	1	Symbols: BGAL8 beta-galactosidase 8 chr2:12169047-12173146 REVERSE LENGTH=846	Eukaryota	Streptophyta	Brassicales	Brassicaceae	Arabidopsis	Arabidopsis thaliana	1	28.6	119	0.277	1	95	846	22.91	1	119	1.2169	2	AT2G28470.2,AT2G28470.1	S
<annotation protein_description=268	AT5G42100.1	no	1	Symbols: ATBG_PPAP, ATBG_PAP, BG_PPAP beta-1,3-glucanase_putative chr5:16829460-16831168 REVERSE LENGTH=425	Eukaryota	Streptophyta	Brassicales	Brassicaceae	Arabidopsis	Arabidopsis thaliana	1	17.5	35	0.084	1	51	425	7.41	1	35	1.1066	2	AT5G42100.2,AT5G42100.1	S
<annotation protein_description=268	AT5G42100.2	no	1	Symbols: ATBG_PPAP, ATBG_PAP beta-1,3-glucanase_putative chr5:16829897-16831168 REVERSE LENGTH=423	Eukaryota	Streptophyta	Brassicales	Brassicaceae	Arabidopsis	Arabidopsis thaliana	1	17.5	35	0.084	1	46	423	7.41	1	35	1.1066	2	AT5G42100.2,AT5G42100.1	S
<annotation protein_description=99	AT2G30870.1	no	1	Symbols: ATGSTF10, ERD13, ATGSTF4, GSTF10 glutathione S-transferase PHI 10 chr2:13141490-13142392 FORWARD LENGTH=215	Eukaryota	Streptophyta	Brassicales	Brassicaceae	Arabidopsis	Arabidopsis thaliana	1	50.2	44	0.104	1	32	215	9.33	1	44	1.1048	1	AT2G30870.1	S
<annotation protein_description=253	AT5G19240.1	no	1	Symbols: Glycoprotein membrane precursor GPI-anchored chr5:6470209-6470981 FORWARD LENGTH=199	Eukaryota	Streptophyta	Brassicales	Brassicaceae	Arabidopsis	Arabidopsis thaliana	1	8	9	0.019	0.644	34	199	2.02	1	9	1.0438	1	AT5G19240.1	S
<annotation protein_description=240	AT5G10560.1	no	1	Symbols: Glycosyl hydrolase family protein chr5:3336335-3339351 REVERSE LENGTH=792	Eukaryota	Streptophyta	Brassicales	Brassicaceae	Arabidopsis	Arabidopsis thaliana	1	12.1	103	0.248	1	110	792	24.02	1	103	1.0046	1	AT5G10560.1	S
<annotation protein_description=331	AT1G66970.1	33	1	Symbols: SVL2 SHV3-like 2 chr1:24992746-24996005 REVERSE LENGTH=763	Eukaryota	Streptophyta	Brassicales	Brassicaceae	Arabidopsis	Arabidopsis thaliana	1	13	97	0.27	1	108	763	22.92	1	97	0.9915	1	AT1G66970.1	S
<annotation protein_description=65	AT1G78680.1	no	1	Symbols: ATGGH2, GGH2 gamma-glutamyl hydrolase 2 chr1:29593933-29596037 FORWARD LENGTH=347	Eukaryota	Streptophyta	Brassicales	Brassicaceae	Arabidopsis	Arabidopsis thaliana	1	24	41	0.091	1	44	347	9.75	1	41	0.9851	2	AT1G78680.2,AT1G78680.1	S
<annotation protein_description=65	AT1G78680.2	no	1	Symbols: GGH2 gamma-glutamyl hydrolase 2 chr1:29593933-29595968 FORWARD LENGTH=333	Eukaryota	Streptophyta	Brassicales	Brassicaceae	Arabidopsis	Arabidopsis thaliana	1	24	41	0.091	1	41	333	9.75	1	41	0.9851	2	AT1G78680.2,AT1G78680.1	S
<annotation protein_description=344	AT2G15220.1	46	1	Symbols: Plant basic secretory protein (BSP) family protein chr2:6608689-6609366 FORWARD LENGTH=225	Eukaryota	Streptophyta	Brassicales	Brassicaceae	Arabidopsis	Arabidopsis thaliana	1	37.8	34	0.08	1	30	225	8.62	1	34	0.924	1	AT2G15220.1	S
<annotation protein_description=437	AT5G55180.1	139	1	Symbols: O-Glycosyl hydrolases family 17 protein chr5:22388834-22390550 FORWARD LENGTH=460	Eukaryota	Streptophyta	Brassicales	Brassicaceae	Arabidopsis	Arabidopsis thaliana	1	37.8	52	0.109	1	48	460	13.43	1	52	0.9071	2	AT5G55180.2,AT5G55180.1	S
<annotation protein_description=437	AT5G55180.2	139	1	Symbols: O-Glycosyl hydrolases family 17 protein chr5:22388834-22390561 FORWARD LENGTH=465	Eukaryota	Streptophyta	Brassicales	Brassicaceae	Arabidopsis	Arabidopsis thaliana	1	37.8	52	0.109	1	51	465	13.43	1	52	0.9071	2	AT5G55180.2,AT5G55180.1	S
<annotation protein_description=222	AT4G37530.1	no	1	Symbols: Peroxidase superfamily protein chr4:17634786-17636082 FORWARD LENGTH=329	Eukaryota	Streptophyta	Brassicales	Brassicaceae	Arabidopsis	Arabidopsis thaliana	1	19.5	47	0.116	1	46	329	12.14	1	47	0.907	2	AT4G37530.2,AT4G37530.1	S
<annotation protein_description=222	AT4G37530.2	no	1	Symbols: Peroxidase superfamily protein chr4:17634786-17636008 FORWARD LENGTH=282	Eukaryota	Streptophyta	Brassicales	Brassicaceae	Arabidopsis	Arabidopsis thaliana	1	19.5	47	0.116	1	40	282	12.14	1	47	0.907	2	AT4G37530.2,AT4G37530.1	S
<annotation protein_description=164	AT3G54400.1	no	1	Symbols: Eukaryotic aspartyl protease family protein chr3:20140291-20142599 REVERSE LENGTH=425	Eukaryota	Streptophyta	Brassicales	Brassicaceae	Arabidopsis	Arabidopsis thaliana	1	20.5	41	0.09	1	66	425	10.74	1	41	0.8943	1	AT3G54400.1	S
<annotation protein_description=405	AT4G37520.1	107	1	Symbols: Peroxidase superfamily protein chr4:17631704-17633060 FORWARD LENGTH=329	Eukaryota	Streptophyta	Brassicales	Brassicaceae	Arabidopsis	Arabidopsis thaliana	1	28.9	48	0.112	1	51	329	12.81	1	48	0.8778	1	AT4G37520.1	S
<annotation protein_description=36	AT1G29660.1	no	1	Symbols: GDSL-like Lipase/Acylhydrolase superfamily protein chr1:10371955-10373624 FORWARD LENGTH=364	Eukaryota	Streptophyta	Brassicales	Brassicaceae	Arabidopsis	Arabidopsis thaliana	1	21.2	40	0.096	1	48	364	11.03	1	40	0.8496	1	AT1G29660.1	S
<annotation protein_description=28	AT1G21670.1	no	1	Symbols: LOCATED IN: cell wall, plant-type cell wall; EXPRESSED IN: 23 plant structures; EXPRESSED DURING: 14 growth stages; CONTAINS InterPro DOMAIN/s: WD40-like Beta Propeller (InterPro:IPR011659), Six-bladed beta-propeller, TolB-like (InterPro:IPR011042); BEST Arabidopsis thaliana protein match is: DPP6 N-terminal domain-like protein (TAIR:AT1G21680.1); Has 8461 Blast hits to 5060 proteins in …	Eukaryota	Streptophyta	Brassicales	Brassicaceae	Arabidopsis	Arabidopsis thaliana	1	27.6	92	0.209	1	88	703	25.63	1	92	0.8409	1	AT1G21670.1	S
<annotation protein_description=191	AT4G12910.1	no	1	Symbols: scpl20 serine carboxypeptidase-like 20 chr4:7550576-7553051 REVERSE LENGTH=497	Eukaryota	Streptophyta	Brassicales	Brassicaceae	Arabidopsis	Arabidopsis thaliana	1	16.3	51	0.107	1	58	497	14.33	1	51	0.8338	1	AT4G12910.1	S
<annotation protein_description=196	AT4G16260.1	no	1	Symbols: Glycosyl hydrolase superfamily protein chr4:9200180-9201441 REVERSE LENGTH=344	Eukaryota	Streptophyta	Brassicales	Brassicaceae	Arabidopsis	Arabidopsis thaliana	1	37.8	38	0.081	1	52	344	10.81	1	38	0.8235	1	AT4G16260.1	S
<annotation protein_description=350	AT2G27920.1	52	1	Symbols: SCPL51 serine carboxypeptidase-like 51 chr2:11885777-11889043 REVERSE LENGTH=461	Eukaryota	Streptophyta	Brassicales	Brassicaceae	Arabidopsis	Arabidopsis thaliana	1	26.2	45	0.103	1	61	461	12.82	1	45	0.8223	2	AT2G27920.1,AT2G27920.2	S
<annotation protein_description=374	AT3G43670.1	76	1	Symbols: Copper amine oxidase family protein chr3:15567144-15569734 FORWARD LENGTH=687	Eukaryota	Streptophyta	Brassicales	Brassicaceae	Arabidopsis	Arabidopsis thaliana	1	9.6	64	0.146	1	94	687	18.42	1	64	0.814	1	AT3G43670.1	S
<annotation protein_description=74	AT2G02990.1	no	1	Symbols: RNS1, ATRNS1 ribonuclease 1 chr2:873714-874667 FORWARD LENGTH=230	Eukaryota	Streptophyta	Brassicales	Brassicaceae	Arabidopsis	Arabidopsis thaliana	1	13.5	16	0.029	1	23	230	4.92	1	16	0.7619	1	AT2G02990.1	S
<annotation protein_description=606	AT4G14630.1	no	0.9677	Symbols: GLP9 germin-like protein 9 chr4:8392920-8393680 FORWARD LENGTH=222	Eukaryota	Streptophyta	Brassicales	Brassicaceae	Arabidopsis	Arabidopsis thaliana	0.9677	4.5	5	0.013	0.007	31	222	1.52	0.9677	5	0.7457	1	AT4G14630.1	S
<annotation protein_description=130	AT3G10740.1	no	1	Symbols: ASD1, ARAF1, ARAF, ATASD1 alpha-L-arabinofuranosidase 1 chr3:3361031-3364573 REVERSE LENGTH=678	Eukaryota	Streptophyta	Brassicales	Brassicaceae	Arabidopsis	Arabidopsis thaliana	1	8.8	62	0.165	1	74	678	19.54	1	62	0.7433	1	AT3G10740.1	S
<annotation protein_description=260	AT5G23870.1	no	1	Symbols: Pectinacetylesterase family protein chr5:8046309-8049999 REVERSE LENGTH=415	Eukaryota	Streptophyta	Brassicales	Brassicaceae	Arabidopsis	Arabidopsis thaliana	1	8.9	33	0.082	1	65	415	10.66	1	33	0.7252	3	AT5G23870.1,AT5G23870.3,AT5G23870.2	S
<annotation protein_description=260	AT5G23870.2	no	1	Symbols: Pectinacetylesterase family protein chr5:8045958-8049999 REVERSE LENGTH=436	Eukaryota	Streptophyta	Brassicales	Brassicaceae	Arabidopsis	Arabidopsis thaliana	1	8.9	33	0.082	1	69	436	10.66	1	33	0.7252	3	AT5G23870.1,AT5G23870.3,AT5G23870.2	S
<annotation protein_description=260	AT5G23870.3	no	1	Symbols: Pectinacetylesterase family protein chr5:8046060-8049999 REVERSE LENGTH=451	Eukaryota	Streptophyta	Brassicales	Brassicaceae	Arabidopsis	Arabidopsis thaliana	1	8.9	33	0.082	1	70	451	10.66	1	33	0.7252	3	AT5G23870.1,AT5G23870.3,AT5G23870.2	S
<annotation protein_description=84	AT2G17120.1	no	1	Symbols: LYM2 lysm domain GPI-anchored protein 2 precursor chr2:7459156-7460648 FORWARD LENGTH=350	Eukaryota	Streptophyta	Brassicales	Brassicaceae	Arabidopsis	Arabidopsis thaliana	1	8.6	18	0.041	0.98	50	350	5.88	1	18	0.7171	1	AT2G17120.1	S
<annotation protein_description=111	AT2G43620.1	no	1	Symbols: Chitinase family protein chr2:18093954-18095025 REVERSE LENGTH=283	Eukaryota	Streptophyta	Brassicales	Brassicaceae	Arabidopsis	Arabidopsis thaliana	1	18.4	26	0.063	1	32	283	8.58	1	26	0.7099	1	AT2G43620.1	S
<annotation protein_description=189	AT4G12420.1	no	1	Symbols: SKU5 Cupredoxin superfamily protein chr4:7349941-7352868 REVERSE LENGTH=587	Eukaryota	Streptophyta	Brassicales	Brassicaceae	Arabidopsis	Arabidopsis thaliana	1	17.4	56	0.127	1	70	587	19.12	1	56	0.6861	2	AT4G12420.2,AT4G12420.1	S
<annotation protein_description=189	AT4G12420.2	no	1	Symbols: SKU5 Cupredoxin superfamily protein chr4:7349941-7352868 REVERSE LENGTH=587	Eukaryota	Streptophyta	Brassicales	Brassicaceae	Arabidopsis	Arabidopsis thaliana	1	17.4	56	0.127	1	70	587	19.12	1	56	0.6861	2	AT4G12420.2,AT4G12420.1	S
<annotation protein_description=146	AT3G23490.1	no	1	Symbols: CYN cyanase chr3:8423238-8424415 REVERSE LENGTH=168	Eukaryota	Streptophyta	Brassicales	Brassicaceae	Arabidopsis	Arabidopsis thaliana	1	35.1	20	0.05	1	24	168	6.85	1	20	0.684	1	AT3G23490.1	S
<annotation protein_description=255	AT5G19880.1	no	1	Symbols: Peroxidase superfamily protein chr5:6720578-6722411 REVERSE LENGTH=329	Eukaryota	Streptophyta	Brassicales	Brassicaceae	Arabidopsis	Arabidopsis thaliana	1	21.3	20	0.047	1	58	329	6.88	1	20	0.681	1	AT5G19880.1	S
<annotation protein_description=389	AT4G15210.1	91	1	Symbols: ATBETA-AMY, AT-BETA-AMY, RAM1, BMY1, BAM5 beta-amylase 5 chr4:8666734-8669357 REVERSE LENGTH=498	Eukaryota	Streptophyta	Brassicales	Brassicaceae	Arabidopsis	Arabidopsis thaliana	1	22.3	42	0.113	1	60	498	15.19	1	42	0.6477	1	AT4G15210.1	S
<annotation protein_description=199	AT4G20840.1	no	1	Symbols: FAD-binding Berberine family protein chr4:11157916-11159535 FORWARD LENGTH=539	Eukaryota	Streptophyta	Brassicales	Brassicaceae	Arabidopsis	Arabidopsis thaliana	1	37.1	63	0.169	1	65	539	22.8	1	63	0.6473	1	AT4G20840.1	S
<annotation protein_description=1	AT1G02360.1	no	1	Symbols: Chitinase family protein chr1:472138-473116 REVERSE LENGTH=272	Eukaryota	Streptophyta	Brassicales	Brassicaceae	Arabidopsis	Arabidopsis thaliana	1	15.8	16	0.039	0.996	35	272	5.94	1	16	0.631	1	AT1G02360.1	S
<annotation protein_description=114	AT2G45220.1	no	1	Symbols: Plant invertase/pectin methylesterase inhibitor superfamily chr2:18644281-18646394 REVERSE LENGTH=511	Eukaryota	Streptophyta	Brassicales	Brassicaceae	Arabidopsis	Arabidopsis thaliana	1	25.2	42	0.088	1	66	511	15.82	1	42	0.6219	1	AT2G45220.1	S
<annotation protein_description=556	AT3G16850.1	no	0.9881	Symbols: Pectin lyase-like superfamily protein chr3:5748692-5750981 FORWARD LENGTH=455	Eukaryota	Streptophyta	Brassicales	Brassicaceae	Arabidopsis	Arabidopsis thaliana	0.9881	2.4	18	0.029	0.229	55	455	6.72	0.9881	18	0.62	1	AT3G16850.1	S
<annotation protein_description=55	AT1G68290.1	no	1	Symbols: ENDO 2 endonuclease 2 chr1:25596718-25598264 FORWARD LENGTH=290	Eukaryota	Streptophyta	Brassicales	Brassicaceae	Arabidopsis	Arabidopsis thaliana	1	13.1	21	0.057	1	36	290	7.95	1	21	0.6188	1	AT1G68290.1	S
<annotation protein_description=153	AT3G45010.1	no	1	Symbols: scpl48 serine carboxypeptidase-like 48 chr3:16466328-16468845 FORWARD LENGTH=510	Eukaryota	Streptophyta	Brassicales	Brassicaceae	Arabidopsis	Arabidopsis thaliana	1	15.3	39	0.083	1	58	510	14.8	1	39	0.6173	1	AT3G45010.1	S
<annotation protein_description=26	AT1G20160.1	no	1	Symbols: ATSBT5.2 Subtilisin-like serine endopeptidase family protein chr1:6990852-6993854 REVERSE LENGTH=769	Eukaryota	Streptophyta	Brassicales	Brassicaceae	Arabidopsis	Arabidopsis thaliana	1	9.3	59	0.137	1	62	769	22.42	1	59	0.6165	2	AT1G20160.1,AT1G20160.2	S
<annotation protein_description=261	AT5G25090.1	no	1	Symbols: ENODL13, AtENODL13 early nodulin-like protein 13 chr5:8647117-8647755 REVERSE LENGTH=186	Eukaryota	Streptophyta	Brassicales	Brassicaceae	Arabidopsis	Arabidopsis thaliana	1	18.8	17	0.037	0.998	25	186	6.92	1	17	0.5755	1	AT5G25090.1	S
<annotation protein_description=430	AT5G40370.1	132	1	Symbols: Glutaredoxin family protein chr5:16147826-16149052 REVERSE LENGTH=111	Eukaryota	Streptophyta	Brassicales	Brassicaceae	Arabidopsis	Arabidopsis thaliana	1	45.9	12	0.03	1	11	111	5.27	1	12	0.5334	1	AT5G40370.1	S
<annotation protein_description=14	AT1G10370.1	no	1	Symbols: GST30, ATGSTU17, GST30B, ERD9 Glutathione S-transferase family protein chr1:3397274-3398273 REVERSE LENGTH=227	Eukaryota	Streptophyta	Brassicales	Brassicaceae	Arabidopsis	Arabidopsis thaliana	1	26	15	0.036	1	28	227	6.62	1	15	0.5308	1	AT1G10370.1	S
<annotation protein_description=211	AT4G30530.1	no	1	Symbols: Class I glutamine amidotransferase-like superfamily protein chr4:14920605-14922286 FORWARD LENGTH=250	Eukaryota	Streptophyta	Brassicales	Brassicaceae	Arabidopsis	Arabidopsis thaliana	1	22	19	0.035	1	27	250	8.52	1	19	0.5224	1	AT4G30530.1	S
<annotation protein_description=279	AT5G55480.1	no	1	Symbols: SVL1 SHV3-like 1 chr5:22474277-22477819 FORWARD LENGTH=766	Eukaryota	Streptophyta	Brassicales	Brassicaceae	Arabidopsis	Arabidopsis thaliana	1	13.7	52	0.131	1	107	766	23.53	1	52	0.5177	1	AT5G55480.1	S
<annotation protein_description=102	AT2G34930.1	no	1	Symbols: disease resistance family protein / LRR family protein chr2:14737169-14739886 REVERSE LENGTH=905	Eukaryota	Streptophyta	Brassicales	Brassicaceae	Arabidopsis	Arabidopsis thaliana	1	18.3	59	0.113	1	201	905	26.71	1	59	0.5175	1	AT2G34930.1	S
<annotation protein_description=354	AT2G34070.1	56	1	Symbols: TBL37 TRICHOME BIREFRINGENCE-LIKE 37 chr2:14387631-14390160 REVERSE LENGTH=385	Eukaryota	Streptophyta	Brassicales	Brassicaceae	Arabidopsis	Arabidopsis thaliana	1	10.4	20	0.054	1	64	385	9.07	1	20	0.5166	1	AT2G34070.1	S
<annotation protein_description=49	AT1G64190.1	no	1	Symbols: 6-phosphogluconate dehydrogenase family protein chr1:23825549-23827012 REVERSE LENGTH=487	Eukaryota	Streptophyta	Brassicales	Brassicaceae	Arabidopsis	Arabidopsis thaliana	1	22.6	38	0.085	1	75	487	17.3	1	38	0.5146	1	AT1G64190.1	S
<annotation protein_description=75	AT2G04690.1	no	1	Symbols: Pyridoxamine 5'-phosphate oxidase family protein chr2:1644628-1646179 FORWARD LENGTH=210	Eukaryota	Streptophyta	Brassicales	Brassicaceae	Arabidopsis	Arabidopsis thaliana	1	31.5	15	0.039	1	34	210	6.87	1	15	0.5115	2	AT2G04690.1,AT2G04690.2	S
<annotation protein_description=75	AT2G04690.2	no	1	Symbols: Pyridoxamine 5'-phosphate oxidase family protein chr2:1644628-1646035 FORWARD LENGTH=203	Eukaryota	Streptophyta	Brassicales	Brassicaceae	Arabidopsis	Arabidopsis thaliana	1	31.5	15	0.039	1	32	203	6.87	1	15	0.5115	2	AT2G04690.1,AT2G04690.2	S
<annotation protein_description=417	AT5G13980.1	119	1	Symbols: Glycosyl hydrolase family 38 protein chr5:4508626-4514334 FORWARD LENGTH=1024	Eukaryota	Streptophyta	Brassicales	Brassicaceae	Arabidopsis	Arabidopsis thaliana	1	12.3	67	0.148	1	134	1024	30.83	1	67	0.5091	2	AT5G13980.2,AT5G13980.1	S
<annotation protein_description=417	AT5G13980.2	119	1	Symbols: Glycosyl hydrolase family 38 protein chr5:4508626-4514334 FORWARD LENGTH=1024	Eukaryota	Streptophyta	Brassicales	Brassicaceae	Arabidopsis	Arabidopsis thaliana	1	12.3	67	0.148	1	134	1024	30.83	1	67	0.5091	2	AT5G13980.2,AT5G13980.1	S
<annotation protein_description=267	AT5G41670.1	no	1	Symbols: 6-phosphogluconate dehydrogenase family protein chr5:16665647-16667110 REVERSE LENGTH=487	Eukaryota	Streptophyta	Brassicales	Brassicaceae	Arabidopsis	Arabidopsis thaliana	1	26.1	42	0.102	1	76	487	19.77	1	42	0.4977	2	AT5G41670.2,AT5G41670.1	S
<annotation protein_description=267	AT5G41670.2	no	1	Symbols: 6-phosphogluconate dehydrogenase family protein chr5:16665647-16667110 REVERSE LENGTH=487	Eukaryota	Streptophyta	Brassicales	Brassicaceae	Arabidopsis	Arabidopsis thaliana	1	26.1	42	0.102	1	76	487	19.77	1	42	0.4977	2	AT5G41670.2,AT5G41670.1	S
<annotation protein_description=20	AT1G14540.1	no	1	Symbols: Peroxidase superfamily protein chr1:4974233-4975600 REVERSE LENGTH=315	Eukaryota	Streptophyta	Brassicales	Brassicaceae	Arabidopsis	Arabidopsis thaliana	1	15.2	22	0.056	1	55	315	10.44	1	22	0.4937	1	AT1G14540.1	S
<annotation protein_description=329	AT1G64760.1	31	1	Symbols: O-Glycosyl hydrolases family 17 protein chr1:24054220-24056194 REVERSE LENGTH=481	Eukaryota	Streptophyta	Brassicales	Brassicaceae	Arabidopsis	Arabidopsis thaliana	1	10.8	17	0.039	1	52	481	8.11	1	17	0.4911	2	AT1G64760.2,AT1G64760.1	S
<annotation protein_description=329	AT1G64760.2	31	1	Symbols: O-Glycosyl hydrolases family 17 protein chr1:24054220-24056194 REVERSE LENGTH=481	Eukaryota	Streptophyta	Brassicales	Brassicaceae	Arabidopsis	Arabidopsis thaliana	1	10.8	17	0.039	1	52	481	8.11	1	17	0.4911	2	AT1G64760.2,AT1G64760.1	S
<annotation protein_description=154	AT3G45970.1	no	1	Symbols: ATEXLA1, EXPL1, ATEXPL1, ATHEXP BETA 2.1, EXLA1 expansin-like A1 chr3:16896238-16897189 FORWARD LENGTH=265	Eukaryota	Streptophyta	Brassicales	Brassicaceae	Arabidopsis	Arabidopsis thaliana	1	21.1	17	0.031	1	24	265	8.26	1	17	0.4821	1	AT3G45970.1	S
<annotation protein_description=218	AT4G34480.1	no	1	Symbols: O-Glycosyl hydrolases family 17 protein chr4:16481147-16483988 REVERSE LENGTH=504	Eukaryota	Streptophyta	Brassicales	Brassicaceae	Arabidopsis	Arabidopsis thaliana	1	10.3	20	0.049	1	46	504	10.03	1	20	0.4671	1	AT4G34480.1	S
<annotation protein_description=39	AT1G33590.1	no	1	Symbols: Leucine-rich repeat (LRR) family protein chr1:12177788-12179221 FORWARD LENGTH=477	Eukaryota	Streptophyta	Brassicales	Brassicaceae	Arabidopsis	Arabidopsis thaliana	1	21.4	32	0.056	1	86	477	16.64	1	32	0.4505	1	AT1G33590.1	S
<annotation protein_description=34	AT1G26380.1	no	1	Symbols: FAD-binding Berberine family protein chr1:9126901-9128508 REVERSE LENGTH=535	Eukaryota	Streptophyta	Brassicales	Brassicaceae	Arabidopsis	Arabidopsis thaliana	1	23.9	39	0.095	1	71	535	20.33	1	39	0.4494	1	AT1G26380.1	S
<annotation protein_description=339	AT1G78850.1	41	1	Symbols: D-mannose binding lectin protein with Apple-like carbohydrate-binding domain chr1:29642072-29643397 REVERSE LENGTH=441	Eukaryota	Streptophyta	Brassicales	Brassicaceae	Arabidopsis	Arabidopsis thaliana	1	22.9	30	0.068	1	56	441	16.5	1	30	0.4259	1	AT1G78850.1	S
<annotation protein_description=564	AT5G59320.1	no	0.9864	Symbols: LTP3 lipid transfer protein 3 chr5:23929051-23929492 FORWARD LENGTH=115	Eukaryota	Streptophyta	Brassicales	Brassicaceae	Arabidopsis	Arabidopsis thaliana	0.9864	13.9	4	0.011	0.014	13	115	2.23	0.9864	4	0.4145	1	AT5G59320.1	S
<annotation protein_description=372	AT3G26720.1	74	1	Symbols: Glycosyl hydrolase family 38 protein chr3:9816707-9823056 FORWARD LENGTH=1019	Eukaryota	Streptophyta	Brassicales	Brassicaceae	Arabidopsis	Arabidopsis thaliana	1	20.4	61	0.132	1	142	1019	35.43	1	61	0.4033	1	AT3G26720.1	S
<annotation protein_description=178	AT3G61490.1	no	1	Symbols: Pectin lyase-like superfamily protein chr3:22758439-22760137 FORWARD LENGTH=476	Eukaryota	Streptophyta	Brassicales	Brassicaceae	Arabidopsis	Arabidopsis thaliana	1	11.8	20	0.053	1	47	476	11.98	1	20	0.3911	3	AT3G61490.1,AT3G61490.3,AT3G61490.2	S
<annotation protein_description=178	AT3G61490.2	no	1	Symbols: Pectin lyase-like superfamily protein chr3:22758439-22760137 FORWARD LENGTH=476	Eukaryota	Streptophyta	Brassicales	Brassicaceae	Arabidopsis	Arabidopsis thaliana	1	11.8	20	0.053	1	47	476	11.98	1	20	0.3911	3	AT3G61490.1,AT3G61490.3,AT3G61490.2	S
<annotation protein_description=178	AT3G61490.3	no	1	Symbols: Pectin lyase-like superfamily protein chr3:22758439-22760137 FORWARD LENGTH=476	Eukaryota	Streptophyta	Brassicales	Brassicaceae	Arabidopsis	Arabidopsis thaliana	1	11.8	20	0.053	1	47	476	11.98	1	20	0.3911	3	AT3G61490.1,AT3G61490.3,AT3G61490.2	S
<annotation protein_description=427	AT5G34940.2	129	1	Symbols: AtGUS3, GUS3 glucuronidase 3 chr5:13235912-13238718 REVERSE LENGTH=536	Eukaryota	Streptophyta	Brassicales	Brassicaceae	Arabidopsis	Arabidopsis thaliana	1	20.7	25	0.054	1	73	536	14.99	1	25	0.3907	2	AT5G34940.3,AT5G34940.2	S
<annotation protein_description=427	AT5G34940.3	129	1	Symbols: AtGUS3, GUS3 glucuronidase 3 chr5:13236566-13238718 REVERSE LENGTH=382	Eukaryota	Streptophyta	Brassicales	Brassicaceae	Arabidopsis	Arabidopsis thaliana	1	20.7	25	0.054	1	50	382	14.99	1	25	0.3907	2	AT5G34940.3,AT5G34940.2	S
<annotation protein_description=97	AT2G28100.1	no	1	Symbols: ATFUC1, FUC1 alpha-L-fucosidase 1 chr2:11974803-11976489 FORWARD LENGTH=506	Eukaryota	Streptophyta	Brassicales	Brassicaceae	Arabidopsis	Arabidopsis thaliana	1	14	29	0.07	1	71	506	17.72	1	29	0.3834	1	AT2G28100.1	S
<annotation protein_description=539	AT5G49215.1	no	0.9968	Symbols: Pectin lyase-like superfamily protein chr5:19953670-19955874 FORWARD LENGTH=449	Eukaryota	Streptophyta	Brassicales	Brassicaceae	Arabidopsis	Arabidopsis thaliana	0.9968	5.8	13	0.018	0.249	58	449	7.95	0.9968	13	0.3818	2	AT5G49215.2,AT5G49215.1	S
<annotation protein_description=539	AT5G49215.2	no	0.9968	Symbols: Pectin lyase-like superfamily protein chr5:19953670-19955874 FORWARD LENGTH=447	Eukaryota	Streptophyta	Brassicales	Brassicaceae	Arabidopsis	Arabidopsis thaliana	0.9968	5.8	13	0.018	0.249	58	447	7.95	0.9968	13	0.3818	2	AT5G49215.2,AT5G49215.1	S
<annotation protein_description=94	AT2G26440.1	no	1	Symbols: Plant invertase/pectin methylesterase inhibitor superfamily chr2:11247407-11249407 FORWARD LENGTH=547	Eukaryota	Streptophyta	Brassicales	Brassicaceae	Arabidopsis	Arabidopsis thaliana	1	15.4	26	0.061	1	71	547	16.32	1	26	0.3732	1	AT2G26440.1	S
<annotation protein_description=180	AT3G62110.1	no	1	Symbols: Pectin lyase-like superfamily protein chr3:22997313-22999503 REVERSE LENGTH=471	Eukaryota	Streptophyta	Brassicales	Brassicaceae	Arabidopsis	Arabidopsis thaliana	1	8.7	11	0.026	0.229	66	471	7.21	1	11	0.3574	1	AT3G62110.1	S
<annotation protein_description=90	AT2G22420.1	no	1	Symbols: Peroxidase superfamily protein chr2:9513341-9514484 FORWARD LENGTH=329	Eukaryota	Streptophyta	Brassicales	Brassicaceae	Arabidopsis	Arabidopsis thaliana	1	29.8	18	0.045	1	59	329	11.8	1	18	0.3573	1	AT2G22420.1	S
<annotation protein_description=373	AT3G43270.1	75	1	Symbols: Plant invertase/pectin methylesterase inhibitor superfamily chr3:15222402-15225124 REVERSE LENGTH=527	Eukaryota	Streptophyta	Brassicales	Brassicaceae	Arabidopsis	Arabidopsis thaliana	1	7.4	17	0.038	1	58	527	11.16	1	17	0.3568	1	AT3G43270.1	S
<annotation protein_description=155	AT3G46550.1	no	1	Symbols: SOS5 Fasciclin-like arabinogalactan family protein chr3:17136612-17137874 REVERSE LENGTH=420	Eukaryota	Streptophyta	Brassicales	Brassicaceae	Arabidopsis	Arabidopsis thaliana	1	22.9	13	0.03	1	71	420	8.57	1	13	0.3553	1	AT3G46550.1	S
<annotation protein_description=113	AT2G44210.1	no	1	Symbols: Protein of Unknown Function (DUF239) chr2:18280809-18282591 FORWARD LENGTH=415	Eukaryota	Streptophyta	Brassicales	Brassicaceae	Arabidopsis	Arabidopsis thaliana	1	7.2	10	0.025	0.282	41	415	6.67	1	10	0.3512	2	AT2G44210.2,AT2G44210.1	S
<annotation protein_description=113	AT2G44210.2	no	1	Symbols: Protein of Unknown Function (DUF239) chr2:18280809-18282591 FORWARD LENGTH=445	Eukaryota	Streptophyta	Brassicales	Brassicaceae	Arabidopsis	Arabidopsis thaliana	1	7.2	10	0.025	0.282	48	445	6.67	1	10	0.3512	2	AT2G44210.2,AT2G44210.1	S
<annotation protein_description=125	AT3G07320.1	no	1	Symbols: O-Glycosyl hydrolases family 17 protein chr3:2332324-2333925 REVERSE LENGTH=460	Eukaryota	Streptophyta	Brassicales	Brassicaceae	Arabidopsis	Arabidopsis thaliana	1	18	16	0.039	1	65	460	10.89	1	16	0.3442	1	AT3G07320.1	S
<annotation protein_description=44	AT1G47128.1	no	1	Symbols: RD21, RD21A Granulin repeat cysteine protease family protein chr1:17283139-17285609 REVERSE LENGTH=462	Eukaryota	Streptophyta	Brassicales	Brassicaceae	Arabidopsis	Arabidopsis thaliana	1	15.2	20	0.04	1	46	462	13.72	1	20	0.3415	1	AT1G47128.1	S
<annotation protein_description=143	AT3G20790.1	no	1	Symbols: NAD(P)-binding Rossmann-fold superfamily protein chr3:7268802-7271099 FORWARD LENGTH=355	Eukaryota	Streptophyta	Brassicales	Brassicaceae	Arabidopsis	Arabidopsis thaliana	1	16.1	17	0.04	1	41	355	11.67	1	17	0.3412	1	AT3G20790.1	S
<annotation protein_description=293	AT5G65760.1	no	1	Symbols: Serine carboxypeptidase S28 family protein chr5:26308289-26310891 FORWARD LENGTH=515	Eukaryota	Streptophyta	Brassicales	Brassicaceae	Arabidopsis	Arabidopsis thaliana	1	16.5	17	0.038	1	72	515	11.76	1	17	0.3386	1	AT5G65760.1	S
<annotation protein_description=62	AT1G77510.1	no	1	Symbols: ATPDIL1-2, PDI6, ATPDI6, PDIL1-2 PDI-like 1-2 chr1:29126742-29129433 FORWARD LENGTH=508	Eukaryota	Streptophyta	Brassicales	Brassicaceae	Arabidopsis	Arabidopsis thaliana	1	12.6	36	0.047	1	45	508	25.92	1	36	0.3253	1	AT1G77510.1	S
<annotation protein_description=519	AT1G66250.1	no	0.9989	Symbols: O-Glycosyl hydrolases family 17 protein chr1:24693063-24695416 FORWARD LENGTH=505	Eukaryota	Streptophyta	Brassicales	Brassicaceae	Arabidopsis	Arabidopsis thaliana	0.9989	6.7	12	0.022	0.153	67	505	8.75	0.9989	12	0.3209	1	AT1G66250.1	S
<annotation protein_description=19	AT1G13900.1	no	1	Symbols: Purple acid phosphatases superfamily protein chr1:4753494-4755554 REVERSE LENGTH=656	Eukaryota	Streptophyta	Brassicales	Brassicaceae	Arabidopsis	Arabidopsis thaliana	1	5.3	23	0.055	0.935	69	656	16.81	1	23	0.3205	1	AT1G13900.1	S
<annotation protein_description=58	AT1G71695.1	no	1	Symbols: Peroxidase superfamily protein chr1:26964359-26966557 FORWARD LENGTH=358	Eukaryota	Streptophyta	Brassicales	Brassicaceae	Arabidopsis	Arabidopsis thaliana	1	15.9	15	0.035	1	55	358	11.04	1	15	0.3183	1	AT1G71695.1	S
<annotation protein_description=217	AT4G34260.1	no	1	Symbols: FUC95A 1,2-alpha-L-fucosidases chr4:16398130-16401591 FORWARD LENGTH=843	Eukaryota	Streptophyta	Brassicales	Brassicaceae	Arabidopsis	Arabidopsis thaliana	1	14.1	38	0.089	1	122	843	28.44	1	38	0.313	1	AT4G34260.1	S
<annotation protein_description=311	AT1G21720.1	13	1	Symbols: PBC1 proteasome beta subunit C1 chr1:7626394-7628070 FORWARD LENGTH=204	Eukaryota	Streptophyta	Brassicales	Brassicaceae	Arabidopsis	Arabidopsis thaliana	1	15.7	6	0.016	0.997	31	204	4.53	1	6	0.3103	1	AT1G21720.1	S
<annotation protein_description=264	AT5G34850.1	no	1	Symbols: ATPAP26, PAP26 purple acid phosphatase 26 chr5:13108475-13111217 REVERSE LENGTH=475	Eukaryota	Streptophyta	Brassicales	Brassicaceae	Arabidopsis	Arabidopsis thaliana	1	14.5	23	0.051	1	52	475	17.76	1	23	0.3034	1	AT5G34850.1	S
<annotation protein_description=400	AT4G31140.1	102	1	Symbols: O-Glycosyl hydrolases family 17 protein chr4:15141581-15143188 FORWARD LENGTH=484	Eukaryota	Streptophyta	Brassicales	Brassicaceae	Arabidopsis	Arabidopsis thaliana	1	19	14	0.027	1	65	484	10.86	1	14	0.302	1	AT4G31140.1	S
<annotation protein_description=119	AT3G02360.1	no	1	Symbols: 6-phosphogluconate dehydrogenase family protein chr3:482498-483958 FORWARD LENGTH=486	Eukaryota	Streptophyta	Brassicales	Brassicaceae	Arabidopsis	Arabidopsis thaliana	1	22.4	29	0.066	1	64	486	22.59	1	29	0.3007	2	AT3G02360.2,AT3G02360.1	S
<annotation protein_description=119	AT3G02360.2	no	1	Symbols: 6-phosphogluconate dehydrogenase family protein chr3:482498-483958 FORWARD LENGTH=486	Eukaryota	Streptophyta	Brassicales	Brassicaceae	Arabidopsis	Arabidopsis thaliana	1	22.4	29	0.066	1	64	486	22.59	1	29	0.3007	2	AT3G02360.2,AT3G02360.1	S
<annotation protein_description=30	AT1G21750.1	no	1	Symbols: ATPDIL1-1, ATPDI5, PDI5, PDIL1-1 PDI-like 1-1 chr1:7645767-7648514 FORWARD LENGTH=501	Eukaryota	Streptophyta	Brassicales	Brassicaceae	Arabidopsis	Arabidopsis thaliana	1	16.4	37	0.051	1	44	501	29.34	1	37	0.2954	2	AT1G21750.2,AT1G21750.1	S
<annotation protein_description=30	AT1G21750.2	no	1	Symbols: ATPDIL1-1, PDIL1-1 PDI-like 1-1 chr1:7645767-7648695 FORWARD LENGTH=487	Eukaryota	Streptophyta	Brassicales	Brassicaceae	Arabidopsis	Arabidopsis thaliana	1	16.4	37	0.051	1	48	487	29.34	1	37	0.2954	2	AT1G21750.2,AT1G21750.1	S
<annotation protein_description=370	AT3G19620.1	72	1	Symbols: Glycosyl hydrolase family protein chr3:6815613-6818308 REVERSE LENGTH=781	Eukaryota	Streptophyta	Brassicales	Brassicaceae	Arabidopsis	Arabidopsis thaliana	1	11.3	34	0.082	1	103	781	26.96	1	34	0.2954	1	AT3G19620.1	S
<annotation protein_description=110	AT2G43580.1	no	1	Symbols: Chitinase family protein chr2:18078817-18080013 REVERSE LENGTH=265	Eukaryota	Streptophyta	Brassicales	Brassicaceae	Arabidopsis	Arabidopsis thaliana	1	10.9	6	0.016	0.991	37	265	5.16	1	6	0.2724	1	AT2G43580.1	S
<annotation protein_description=197	AT4G19810.1	no	1	Symbols: Glycosyl hydrolase family protein with chitinase insertion domain chr4:10764151-10765753 REVERSE LENGTH=379	Eukaryota	Streptophyta	Brassicales	Brassicaceae	Arabidopsis	Arabidopsis thaliana	1	14.8	9	0.013	0.986	42	379	8.03	1	9	0.2625	1	AT4G19810.1	S
<annotation protein_description=340	AT1G79500.1	42	1	Symbols: AtkdsA1 Aldolase-type TIM barrel family protein chr1:29903604-29905989 FORWARD LENGTH=290	Eukaryota	Streptophyta	Brassicales	Brassicaceae	Arabidopsis	Arabidopsis thaliana	1	24.1	14	0.026	1	42	290	12.68	1	14	0.2586	4	AT1G79500.2,AT1G79500.3,AT1G79500.4,AT1G79500.1	S
<annotation protein_description=340	AT1G79500.2	42	1	Symbols: AtkdsA1 Aldolase-type TIM barrel family protein chr1:29903604-29905989 FORWARD LENGTH=290	Eukaryota	Streptophyta	Brassicales	Brassicaceae	Arabidopsis	Arabidopsis thaliana	1	24.1	14	0.026	1	42	290	12.68	1	14	0.2586	4	AT1G79500.2,AT1G79500.3,AT1G79500.4,AT1G79500.1	S
<annotation protein_description=340	AT1G79500.3	42	1	Symbols: AtkdsA1 Aldolase-type TIM barrel family protein chr1:29903604-29905989 FORWARD LENGTH=290	Eukaryota	Streptophyta	Brassicales	Brassicaceae	Arabidopsis	Arabidopsis thaliana	1	24.1	14	0.026	1	42	290	12.68	1	14	0.2586	4	AT1G79500.2,AT1G79500.3,AT1G79500.4,AT1G79500.1	S
<annotation protein_description=340	AT1G79500.4	42	1	Symbols: AtkdsA1 Aldolase-type TIM barrel family protein chr1:29903604-29905989 FORWARD LENGTH=290	Eukaryota	Streptophyta	Brassicales	Brassicaceae	Arabidopsis	Arabidopsis thaliana	1	24.1	14	0.026	1	42	290	12.68	1	14	0.2586	4	AT1G79500.2,AT1G79500.3,AT1G79500.4,AT1G79500.1	S
<annotation protein_description=133	AT3G14067.1	no	1	Symbols: Subtilase family protein chr3:4658421-4660754 REVERSE LENGTH=777	Eukaryota	Streptophyta	Brassicales	Brassicaceae	Arabidopsis	Arabidopsis thaliana	1	10.2	20	0.047	1	86	777	18.57	1	20	0.2523	1	AT3G14067.1	S
<annotation protein_description=567	AT1G21350.1	no	0.9853	Symbols: Thioredoxin superfamily protein chr1:7477376-7478519 REVERSE LENGTH=151	Eukaryota	Streptophyta	Brassicales	Brassicaceae	Arabidopsis	Arabidopsis thaliana	0.9853	9.9	3	0.008	0.01	15	151	2.9	0.9853	3	0.2388	3	AT1G21350.3,AT1G21350.2,AT1G21350.1	S
<annotation protein_description=379	AT3G54600.1	81	1	Symbols: Class I glutamine amidotransferase-like superfamily protein chr3:20211048-20212876 FORWARD LENGTH=399	Eukaryota	Streptophyta	Brassicales	Brassicaceae	Arabidopsis	Arabidopsis thaliana	1	7.8	7	0.016	0.986	53	399	7.07	1	7	0.2319	1	AT3G54600.1	S
<annotation protein_description=508	AT5G42720.1	no	0.9992	Symbols: Glycosyl hydrolase family 17 protein chr5:17130535-17132763 FORWARD LENGTH=438	Eukaryota	Streptophyta	Brassicales	Brassicaceae	Arabidopsis	Arabidopsis thaliana	0.9992	7.3	11	0.028	0.015	62	438	11.21	0.9992	11	0.2297	1	AT5G42720.1	S
<annotation protein_description=317	AT1G30720.1	19	1	Symbols: FAD-binding Berberine family protein chr1:10898197-10899780 FORWARD LENGTH=527	Eukaryota	Streptophyta	Brassicales	Brassicaceae	Arabidopsis	Arabidopsis thaliana	1	12.1	16	0.037	1	82	527	16.59	1	16	0.2259	1	AT1G30720.1	S
<annotation protein_description=482	AT5G39580.1	158	0.9998	Symbols: Peroxidase superfamily protein chr5:15847281-15849027 REVERSE LENGTH=319	Eukaryota	Streptophyta	Brassicales	Brassicaceae	Arabidopsis	Arabidopsis thaliana	0.9998	17.9	10	0.019	0.883	48	319	10.39	0.9998	10	0.2254	1	AT5G39580.1	S
<annotation protein_description=183	AT4G01610.1	no	1	Symbols: Cysteine proteinases superfamily protein chr4:694857-696937 FORWARD LENGTH=359	Eukaryota	Streptophyta	Brassicales	Brassicaceae	Arabidopsis	Arabidopsis thaliana	1	11.4	13	0.032	0.989	37	359	13.55	1	13	0.2247	2	AT4G01610.2,AT4G01610.1	S
<annotation protein_description=183	AT4G01610.2	no	1	Symbols: Cysteine proteinases superfamily protein chr4:694857-696937 FORWARD LENGTH=359	Eukaryota	Streptophyta	Brassicales	Brassicaceae	Arabidopsis	Arabidopsis thaliana	1	11.4	13	0.032	0.989	38	359	13.55	1	13	0.2247	2	AT4G01610.2,AT4G01610.1	S
<annotation protein_description=438	AT5G59130.1	140	1	Symbols: Subtilase family protein chr5:23870192-23873691 REVERSE LENGTH=732	Eukaryota	Streptophyta	Brassicales	Brassicaceae	Arabidopsis	Arabidopsis thaliana	1	11.2	21	0.046	0.998	72	732	22.24	1	21	0.2212	1	AT5G59130.1	S
<annotation protein_description=555	AT3G56310.1	no	0.9886	Symbols: Melibiase family protein chr3:20882886-20885745 FORWARD LENGTH=437	Eukaryota	Streptophyta	Brassicales	Brassicaceae	Arabidopsis	Arabidopsis thaliana	0.9886	3.6	10	0.028	0.003	54	437	10.74	0.9886	10	0.2156	2	AT3G56310.2,AT3G56310.1	S
<annotation protein_description=555	AT3G56310.2	no	0.9886	Symbols: Melibiase family protein chr3:20882886-20885745 FORWARD LENGTH=413	Eukaryota	Streptophyta	Brassicales	Brassicaceae	Arabidopsis	Arabidopsis thaliana	0.9886	3.6	10	0.028	0.003	50	413	10.74	0.9886	10	0.2156	2	AT3G56310.2,AT3G56310.1	S
<annotation protein_description=509	AT2G23810.1	no	0.9991	Symbols: TET8 tetraspanin8 chr2:10135859-10137352 REVERSE LENGTH=273	Eukaryota	Streptophyta	Brassicales	Brassicaceae	Arabidopsis	Arabidopsis thaliana	0.9991	7.7	5	0.01	0.137	37	273	5.43	0.9991	5	0.2155	1	AT2G23810.1	S
<annotation protein_description=464	AT1G28580.1	149	0.9999	Symbols: GDSL-like Lipase/Acylhydrolase superfamily protein chr1:10044603-10046379 REVERSE LENGTH=390	Eukaryota	Streptophyta	Brassicales	Brassicaceae	Arabidopsis	Arabidopsis thaliana	0.9999	15.1	8	0.017	0.707	50	390	9.04	0.9999	8	0.2073	1	AT1G28580.1	S
<annotation protein_description=490	AT5G19890.1	no	0.9996	Symbols: Peroxidase superfamily protein chr5:6724372-6725877 REVERSE LENGTH=328	Eukaryota	Streptophyta	Brassicales	Brassicaceae	Arabidopsis	Arabidopsis thaliana	0.9996	9.5	8	0.014	0.52	53	328	9.08	0.9996	8	0.2063	1	AT5G19890.1	S
<annotation protein_description=237	AT5G08370.1	no	1	Symbols: AtAGAL2, AGAL2 alpha-galactosidase 2 chr5:2691116-2693441 REVERSE LENGTH=396	Eukaryota	Streptophyta	Brassicales	Brassicaceae	Arabidopsis	Arabidopsis thaliana	1	16.2	14	0.018	1	54	396	16.42	1	14	0.1997	2	AT5G08370.2,AT5G08370.1	S
<annotation protein_description=432	AT4G19410.1	134	1	Symbols: Pectinacetylesterase family protein chr4:10582188-10584766 REVERSE LENGTH=391	Eukaryota	Streptophyta	Brassicales	Brassicaceae	Arabidopsis	Arabidopsis thaliana	0.999	12.5	10	0.11	1	40	391	12.15	0.999	10	0.1926	2	AT4G19410.2,AT4G19410.1	S
<annotation protein_description=432	AT4G19410.2	134	1	Symbols: Pectinacetylesterase family protein chr4:10581037-10584766 REVERSE LENGTH=517	Eukaryota	Streptophyta	Brassicales	Brassicaceae	Arabidopsis	Arabidopsis thaliana	0.999	12.5	10	0.11	1	56	517	12.15	0.999	10	0.1926	2	AT4G19410.2,AT4G19410.1	S
<annotation protein_description=138	AT3G17790.1	no	1	Symbols: ATACP5, ATPAP17, PAP17 purple acid phosphatase 17 chr3:6089779-6090988 FORWARD LENGTH=338	Eukaryota	Streptophyta	Brassicales	Brassicaceae	Arabidopsis	Arabidopsis thaliana	1	10.4	9	0.017	0.986	47	338	11.14	1	9	0.1892	1	AT3G17790.1	S
<annotation protein_description=636	AT2G18660.1	no	0.9198	Symbols: PNP-A plant natriuretic peptide A chr2:8091032-8091644 REVERSE LENGTH=130	Eukaryota	Streptophyta	Brassicales	Brassicaceae	Arabidopsis	Arabidopsis thaliana	0.9198	16.2	5	0.01	0.036	18	130	5.88	0.9198	5	0.1832	1	AT2G18660.1	S
<annotation protein_description=416	AT5G12950.1	118	1	Symbols: Putative glycosyl hydrolase of unknown function (DUF1680) chr5:4093117-4096806 FORWARD LENGTH=861	Eukaryota	Streptophyta	Brassicales	Brassicaceae	Arabidopsis	Arabidopsis thaliana	1	9.5	23	0.054	1	121	861	29.62	1	23	0.1819	1	AT5G12950.1	S
<annotation protein_description=503	AT3G48460.1	no	0.9993	Symbols: GDSL-like Lipase/Acylhydrolase superfamily protein chr3:17949496-17951082 FORWARD LENGTH=381	Eukaryota	Streptophyta	Brassicales	Brassicaceae	Arabidopsis	Arabidopsis thaliana	0.9993	12.3	6	0.011	0.065	50	381	7.75	0.9993	6	0.1812	1	AT3G48460.1	S
<annotation protein_description=24	AT1G17860.1	no	1	Symbols: Kunitz family trypsin and protease inhibitor protein chr1:6149343-6149933 FORWARD LENGTH=196	Eukaryota	Streptophyta	Brassicales	Brassicaceae	Arabidopsis	Arabidopsis thaliana	1	5.6	8	0.016	0.656	24	196	10.36	1	8	0.1809	1	AT1G17860.1	S
<annotation protein_description=474	AT3G05180.1	no	0.9998	Symbols: GDSL-like Lipase/Acylhydrolase superfamily protein chr3:1468599-1470529 REVERSE LENGTH=379	Eukaryota	Streptophyta	Brassicales	Brassicaceae	Arabidopsis	Arabidopsis thaliana	0.9998	6.1	7	0.017	0.195	55	379	9.51	0.9998	7	0.1724	1	AT3G05180.1	S
<annotation protein_description=5	AT1G05260.1	no	1	Symbols: RCI3, RCI3A Peroxidase superfamily protein chr1:1529827-1531271 FORWARD LENGTH=326	Eukaryota	Streptophyta	Brassicales	Brassicaceae	Arabidopsis	Arabidopsis thaliana	1	23	8	0.017	1	47	326	11.06	1	8	0.1694	1	AT1G05260.1	S
<annotation protein_description=81	AT2G14260.1	no	1	Symbols: PIP proline iminopeptidase chr2:6041441-6043869 REVERSE LENGTH=380	Eukaryota	Streptophyta	Brassicales	Brassicaceae	Arabidopsis	Arabidopsis thaliana	1	25.8	9	0.019	1	54	380	13.01	1	9	0.162	2	AT2G14260.1,AT2G14260.2	S
<annotation protein_description=139	AT3G17840.1	no	1	Symbols: RLK902 receptor-like kinase 902 chr3:6106092-6108430 FORWARD LENGTH=647	Eukaryota	Streptophyta	Brassicales	Brassicaceae	Arabidopsis	Arabidopsis thaliana	1	5.3	13	0.033	0.236	124	647	19.71	1	13	0.1545	1	AT3G17840.1	S
<annotation protein_description=404	AT4G36430.1	106	1	Symbols: Peroxidase superfamily protein chr4:17204648-17205917 REVERSE LENGTH=331	Eukaryota	Streptophyta	Brassicales	Brassicaceae	Arabidopsis	Arabidopsis thaliana	1	12.1	7	0.012	0.993	56	331	10.83	1	7	0.1514	1	AT4G36430.1	S
<annotation protein_description=599	AT2G01630.1	no	0.971	Symbols: O-Glycosyl hydrolases family 17 protein chr2:279541-281955 REVERSE LENGTH=501	Eukaryota	Streptophyta	Brassicales	Brassicaceae	Arabidopsis	Arabidopsis thaliana	0.971	2.8	5	0.014	0.003	62	501	7.51	0.971	5	0.1514	2	AT2G01630.2,AT2G01630.1	S
<annotation protein_description=599	AT2G01630.2	no	0.971	Symbols: O-Glycosyl hydrolases family 17 protein chr2:279564-281955 REVERSE LENGTH=391	Eukaryota	Streptophyta	Brassicales	Brassicaceae	Arabidopsis	Arabidopsis thaliana	0.971	2.8	5	0.014	0.003	50	391	7.51	0.971	5	0.1514	2	AT2G01630.2,AT2G01630.1	S
<annotation protein_description=463	AT5G67130.1	no	0.9999	Symbols: PLC-like phosphodiesterases superfamily protein chr5:26791599-26793649 FORWARD LENGTH=426	Eukaryota	Streptophyta	Brassicales	Brassicaceae	Arabidopsis	Arabidopsis thaliana	0.9999	10.1	8	0.02	0.361	61	426	12.66	0.9999	8	0.148	1	AT5G67130.1	S
<annotation protein_description=64	AT1G78670.1	no	1	Symbols: ATGGH3, GGH3 gamma-glutamyl hydrolase 3 chr1:29591053-29593319 FORWARD LENGTH=352	Eukaryota	Streptophyta	Brassicales	Brassicaceae	Arabidopsis	Arabidopsis thaliana	1	8.5	6	0.016	0.361	40	352	9.63	1	6	0.1459	1	AT1G78670.1	S
<annotation protein_description=16	AT1G11910.1	no	1	Symbols: APA1, ATAPA1 aspartic proteinase A1 chr1:4017119-4019874 REVERSE LENGTH=506	Eukaryota	Streptophyta	Brassicales	Brassicaceae	Arabidopsis	Arabidopsis thaliana	1	7.3	10	0.026	0.329	56	506	16.06	1	10	0.1458	1	AT1G11910.1	S
<annotation protein_description=51	AT1G65790.1	no	1	Symbols: ARK1, RK1 receptor kinase 1 chr1:24468932-24472329 FORWARD LENGTH=843	Eukaryota	Streptophyta	Brassicales	Brassicaceae	Arabidopsis	Arabidopsis thaliana	1	6.5	18	0.039	0.999	145	843	29.05	1	18	0.1451	1	AT1G65790.1	S
<annotation protein_description=234	AT5G07830.1	no	1	Symbols: AtGUS2, GUS2 glucuronidase 2 chr5:2504168-2506567 FORWARD LENGTH=543	Eukaryota	Streptophyta	Brassicales	Brassicaceae	Arabidopsis	Arabidopsis thaliana	1	8.1	8	0.022	0.875	82	543	13.25	1	8	0.1414	1	AT5G07830.1	S
<annotation protein_description=456	AT4G16500.1	no	0.9999	Symbols: Cystatin/monellin superfamily protein chr4:9301530-9301883 REVERSE LENGTH=117	Eukaryota	Streptophyta	Brassicales	Brassicaceae	Arabidopsis	Arabidopsis thaliana	0.9999	13.7	3	0.009	0.938	15	117	5	0.9999	3	0.1405	1	AT4G16500.1	S
<annotation protein_description=116	AT2G46930.1	no	1	Symbols: Pectinacetylesterase family protein chr2:19283625-19286090 FORWARD LENGTH=416	Eukaryota	Streptophyta	Brassicales	Brassicaceae	Arabidopsis	Arabidopsis thaliana	1	6	7	0.02	0.283	55	416	11.71	1	7	0.14	1	AT2G46930.1	S
<annotation protein_description=169	AT3G55260.1	no	1	Symbols: HEXO1, ATHEX2 beta-hexosaminidase 1 chr3:20489317-20492858 FORWARD LENGTH=541	Eukaryota	Streptophyta	Brassicales	Brassicaceae	Arabidopsis	Arabidopsis thaliana	1	5	9	0.021	0.172	79	541	15.36	1	9	0.1372	1	AT3G55260.1	S
<annotation protein_description=321	AT1G51805.1	23	1	Symbols: Leucine-rich repeat protein kinase family protein chr1:19221187-19225590 REVERSE LENGTH=884	Eukaryota	Streptophyta	Brassicales	Brassicaceae	Arabidopsis	Arabidopsis thaliana	1	6.7	14	0.029	1	128	884	24.54	1	14	0.1336	1	AT1G51805.1	S
<annotation protein_description=480	AT5G11420.1	156	0.9998	Symbols: Protein of unknown function, DUF642 chr5:3644655-3646991 FORWARD LENGTH=366	Eukaryota	Streptophyta	Brassicales	Brassicaceae	Arabidopsis	Arabidopsis thaliana	0.9988	7.4	5	0.012	0.194	43	366	8.79	0.9988	5	0.1331	1	AT5G11420.1	S
<annotation protein_description=235	AT5G08260.1	no	1	Symbols: scpl35 serine carboxypeptidase-like 35 chr5:2657236-2661272 FORWARD LENGTH=480	Eukaryota	Streptophyta	Brassicales	Brassicaceae	Arabidopsis	Arabidopsis thaliana	1	18.3	7	0.013	0.975	57	480	12.37	1	7	0.1325	1	AT5G08260.1	S
<annotation protein_description=523	AT1G74790.1	no	0.9987	Symbols: catalytics chr1:28098912-28101673 FORWARD LENGTH=695	Eukaryota	Streptophyta	Brassicales	Brassicaceae	Arabidopsis	Arabidopsis thaliana	0.9987	5.3	9	0.015	0.213	71	695	16.11	0.9987	9	0.1307	1	AT1G74790.1	S
<annotation protein_description=319	AT1G32940.1	21	1	Symbols: ATSBT3.5, SBT3.5 Subtilase family protein chr1:11937634-11940856 FORWARD LENGTH=774	Eukaryota	Streptophyta	Brassicales	Brassicaceae	Arabidopsis	Arabidopsis thaliana	1	11.1	11	0.026	1	94	774	20.08	1	11	0.1283	1	AT1G32940.1	S
<annotation protein_description=40	AT1G33610.1	no	1	Symbols: Leucine-rich repeat (LRR) family protein chr1:12188910-12190346 FORWARD LENGTH=478	Eukaryota	Streptophyta	Brassicales	Brassicaceae	Arabidopsis	Arabidopsis thaliana	1	11.9	8	0.017	1	99	478	14.77	1	8	0.1268	1	AT1G33610.1	S
<annotation protein_description=588	AT3G55620.1	no	0.9786	Symbols: emb1624 Translation initiation factor IF6 chr3:20634581-20636312 FORWARD LENGTH=245	Eukaryota	Streptophyta	Brassicales	Brassicaceae	Arabidopsis	Arabidopsis thaliana	0.9786	4.5	3	0.007	0.006	35	245	5.44	0.9786	3	0.1264	1	AT3G55620.1	S
<annotation protein_description=491	AT5G43060.1	no	0.9996	Symbols: Granulin repeat cysteine protease family protein chr5:17269784-17272117 REVERSE LENGTH=463	Eukaryota	Streptophyta	Brassicales	Brassicaceae	Arabidopsis	Arabidopsis thaliana	0.9996	10.6	7	0.017	0.145	46	463	13.38	0.9996	7	0.1225	1	AT5G43060.1	S
<annotation protein_description=501	AT3G62750.1	161	0.9994	Symbols: BGLU8 beta glucosidase 8 chr3:23214375-23216900 FORWARD LENGTH=497	Eukaryota	Streptophyta	Brassicales	Brassicaceae	Arabidopsis	Arabidopsis thaliana	0.9994	8.9	6	0.013	0.029	58	497	11.52	0.9994	6	0.1219	1	AT3G62750.1	S
<annotation protein_description=500	AT2G22990.1	160	0.9994	Symbols: SNG1, SCPL8 sinapoylglucose 1 chr2:9786393-9789925 FORWARD LENGTH=433	Eukaryota	Streptophyta	Brassicales	Brassicaceae	Arabidopsis	Arabidopsis thaliana	0.9994	12.2	3	0.007	0.045	45	433	5.88	0.9994	3	0.1194	5	AT2G22990.4,AT2G22990.6,AT2G22990.1,AT2G22990.2,AT2G22990.3	S
<annotation protein_description=500	AT2G22990.3	160	0.9994	Symbols: SNG1, SCPL8 sinapoylglucose 1 chr2:9786393-9789998 FORWARD LENGTH=458	Eukaryota	Streptophyta	Brassicales	Brassicaceae	Arabidopsis	Arabidopsis thaliana	0.9994	12.2	3	0.007	0.045	50	458	5.88	0.9994	3	0.1194	5	AT2G22990.4,AT2G22990.6,AT2G22990.1,AT2G22990.2,AT2G22990.3	S
<annotation protein_description=500	AT2G22990.4	160	0.9994	Symbols: SNG1, SCPL8 sinapoylglucose 1 chr2:9786393-9789870 FORWARD LENGTH=416	Eukaryota	Streptophyta	Brassicales	Brassicaceae	Arabidopsis	Arabidopsis thaliana	0.9994	12.2	3	0.007	0.045	45	416	5.88	0.9994	3	0.1194	5	AT2G22990.4,AT2G22990.6,AT2G22990.1,AT2G22990.2,AT2G22990.3	S
<annotation protein_description=285	AT5G59670.1	no	1	Symbols: Leucine-rich repeat protein kinase family protein chr5:24041538-24045478 FORWARD LENGTH=868	Eukaryota	Streptophyta	Brassicales	Brassicaceae	Arabidopsis	Arabidopsis thaliana	1	5.4	12	0.022	0.561	141	868	24.11	1	12	0.1166	1	AT5G59670.1	S
<annotation protein_description=647	AT1G20030.2	no	0.8999	Symbols: Pathogenesis-related thaumatin superfamily protein chr1:6945725-6947017 FORWARD LENGTH=316	Eukaryota	Streptophyta	Brassicales	Brassicaceae	Arabidopsis	Arabidopsis thaliana	0.8999	3.2	3	0.006	0.005	31	316	5.42	0.8999	3	0.1166	5	AT4G38670.2,AT4G38670.1,AT1G20030.1,AT1G20030.2,AT4G38670.3	S
<annotation protein_description=358	AT2G43590.1	60	1	Symbols: Chitinase family protein chr2:18081592-18082749 REVERSE LENGTH=264	Eukaryota	Streptophyta	Brassicales	Brassicaceae	Arabidopsis	Arabidopsis thaliana	1	12.5	3	0.007	0.508	31	264	6.07	1	3	0.1157	1	AT2G43590.1	S
<annotation protein_description=459	AT5G04885.1	no	0.9999	Symbols: Glycosyl hydrolase family protein chr5:1423369-1426628 FORWARD LENGTH=665	Eukaryota	Streptophyta	Brassicales	Brassicaceae	Arabidopsis	Arabidopsis thaliana	0.9999	3.3	7	0.017	0.115	82	665	14.54	0.9999	7	0.1127	1	AT5G04885.1	S
<annotation protein_description=128	AT3G08030.1	no	1	Symbols: Protein of unknown function, DUF642 chr3:2564191-2565819 FORWARD LENGTH=365	Eukaryota	Streptophyta	Brassicales	Brassicaceae	Arabidopsis	Arabidopsis thaliana	1	14.6	5	0.012	0.906	41	365	10.98	1	5	0.1066	2	AT3G08030.1,AT3G08030.2	S
<annotation protein_description=242	AT5G11720.1	no	1	Symbols: Glycosyl hydrolases family 31 protein chr5:3776840-3780025 FORWARD LENGTH=902	Eukaryota	Streptophyta	Brassicales	Brassicaceae	Arabidopsis	Arabidopsis thaliana	1	5.2	13	0.034	0.859	128	902	28.81	1	13	0.1057	1	AT5G11720.1	S
<annotation protein_description=562	AT4G02330.1	no	0.9864	Symbols: ATPMEPCRB Plant invertase/pectin methylesterase inhibitor superfamily chr4:1032479-1034928 FORWARD LENGTH=573	Eukaryota	Streptophyta	Brassicales	Brassicaceae	Arabidopsis	Arabidopsis thaliana	0.9864	2.6	4	0.01	0.002	74	573	8.95	0.9864	4	0.1032	1	AT4G02330.1	S
<annotation protein_description=425	AT5G26280.1	127	1	Symbols: TRAF-like family protein chr5:9208724-9210403 FORWARD LENGTH=350	Eukaryota	Streptophyta	Brassicales	Brassicaceae	Arabidopsis	Arabidopsis thaliana	1	17.1	6	0.014	0.999	45	350	13.69	1	6	0.1026	2	AT5G26280.2,AT5G26280.1	S
<annotation protein_description=425	AT5G26280.2	127	1	Symbols: TRAF-like family protein chr5:9208724-9210403 FORWARD LENGTH=327	Eukaryota	Streptophyta	Brassicales	Brassicaceae	Arabidopsis	Arabidopsis thaliana	1	17.1	6	0.014	0.999	40	327	13.69	1	6	0.1026	2	AT5G26280.2,AT5G26280.1	S
<annotation protein_description=642	AT4G12880.1	no	0.9076	Symbols: ENODL19, AtENODL19 early nodulin-like protein 19 chr4:7544572-7545226 REVERSE LENGTH=141	Eukaryota	Streptophyta	Brassicales	Brassicaceae	Arabidopsis	Arabidopsis thaliana	0.9076	9.7	2	0.005	0.015	21	141	4.43	0.9076	2	0.0959	2	AT4G12880.1,AT4G12880.2	S
<annotation protein_description=29	AT1G21680.1	no	1	Symbols: DPP6 N-terminal domain-like protein chr1:7613028-7615148 FORWARD LENGTH=706	Eukaryota	Streptophyta	Brassicales	Brassicaceae	Arabidopsis	Arabidopsis thaliana	1	6.5	9	0.019	0.821	106	706	22.77	1	9	0.0926	1	AT1G21680.1	S
<annotation protein_description=4	AT1G04750.1	no	1	Symbols: VAMP7B, VAMP721, ATVAMP721, AT VAMP7B vesicle-associated membrane protein 721 chr1:1331857-1333426 REVERSE LENGTH=219	Eukaryota	Streptophyta	Brassicales	Brassicaceae	Arabidopsis	Arabidopsis thaliana	1	15.5	3	0.006	0.688	28	219	7.64	1	3	0.0919	4	AT2G33120.1,AT1G04750.1,AT1G04750.2,AT2G33120.2	S
<annotation protein_description=4	AT1G04750.2	no	1	Symbols: VAMP7B, VAMP721, ATVAMP721, AT VAMP7B vesicle-associated membrane protein 721 chr1:1331857-1333426 REVERSE LENGTH=181	Eukaryota	Streptophyta	Brassicales	Brassicaceae	Arabidopsis	Arabidopsis thaliana	1	15.5	3	0.006	0.688	25	181	7.64	1	3	0.0919	4	AT2G33120.1,AT1G04750.1,AT1G04750.2,AT2G33120.2	S
<annotation protein_description=4	AT2G33120.1	no	1	Symbols: SAR1, VAMP722, ATVAMP722 synaptobrevin-related protein 1 chr2:14043785-14045337 REVERSE LENGTH=221	Eukaryota	Streptophyta	Brassicales	Brassicaceae	Arabidopsis	Arabidopsis thaliana	1	15.5	3	0.006	0.688	27	221	7.64	1	3	0.0919	4	AT2G33120.1,AT1G04750.1,AT1G04750.2,AT2G33120.2	S
<annotation protein_description=4	AT2G33120.2	no	1	Symbols: SAR1, VAMP722, ATVAMP722 synaptobrevin-related protein 1 chr2:14043785-14045337 REVERSE LENGTH=229	Eukaryota	Streptophyta	Brassicales	Brassicaceae	Arabidopsis	Arabidopsis thaliana	1	15.5	3	0.006	0.688	27	229	7.64	1	3	0.0919	4	AT2G33120.1,AT1G04750.1,AT1G04750.2,AT2G33120.2	S
<annotation protein_description=462	AT5G57560.1	no	0.9999	Symbols: TCH4, XTH22 Xyloglucan endotransglucosylase/hydrolase family protein chr5:23307296-23308235 REVERSE LENGTH=284	Eukaryota	Streptophyta	Brassicales	Brassicaceae	Arabidopsis	Arabidopsis thaliana	0.9999	17.6	5	0.011	0.992	36	284	13.11	0.9999	5	0.0893	1	AT5G57560.1	S
<annotation protein_description=188	AT4G11290.1	no	1	Symbols: Peroxidase superfamily protein chr4:6869993-6871476 FORWARD LENGTH=326	Eukaryota	Streptophyta	Brassicales	Brassicaceae	Arabidopsis	Arabidopsis thaliana	1	12	4	0.012	0.398	48	326	10.69	1	4	0.0876	1	AT4G11290.1	S
<annotation protein_description=538	AT3G14850.1	no	0.9969	Symbols: TBL41 TRICHOME BIREFRINGENCE-LIKE 41 chr3:4996592-4997611 FORWARD LENGTH=253	Eukaryota	Streptophyta	Brassicales	Brassicaceae	Arabidopsis	Arabidopsis thaliana	0.9969	13.8	4	0.008	0.337	39	253	10.66	0.9969	4	0.0876	2	AT3G14850.2,AT3G14850.1	S
<annotation protein_description=538	AT3G14850.2	no	0.9969	Symbols: TBL41 TRICHOME BIREFRINGENCE-LIKE 41 chr3:4995615-4997611 FORWARD LENGTH=356	Eukaryota	Streptophyta	Brassicales	Brassicaceae	Arabidopsis	Arabidopsis thaliana	0.9969	13.8	4	0.008	0.337	62	356	10.66	0.9969	4	0.0876	2	AT3G14850.2,AT3G14850.1	S
<annotation protein_description=452	AT3G32980.1	no	0.9999	Symbols: Peroxidase superfamily protein chr3:13526404-13529949 REVERSE LENGTH=352	Eukaryota	Streptophyta	Brassicales	Brassicaceae	Arabidopsis	Arabidopsis thaliana	0.9999	13.4	3	0.014	1	58	352	8.1	0.9999	3	0.0867	1	AT3G32980.1	S
<annotation protein_description=592	AT1G65240.1	no	0.9753	Symbols: Eukaryotic aspartyl protease family protein chr1:24230963-24233349 REVERSE LENGTH=475	Eukaryota	Streptophyta	Brassicales	Brassicaceae	Arabidopsis	Arabidopsis thaliana	0.9753	2.7	5	0.01	0.003	62	475	13.37	0.9753	5	0.0854	1	AT1G65240.1	S
<annotation protein_description=513	AT2G37130.1	no	0.999	Symbols: Peroxidase superfamily protein chr2:15598225-15600004 REVERSE LENGTH=327	Eukaryota	Streptophyta	Brassicales	Brassicaceae	Arabidopsis	Arabidopsis thaliana	0.999	11.5	4	0.009	0.016	52	327	11.64	0.999	4	0.0804	2	AT2G37130.2,AT2G37130.1	S
<annotation protein_description=532	AT4G36195.1	no	0.9978	Symbols: Serine carboxypeptidase S28 family protein chr4:17127202-17129787 FORWARD LENGTH=488	Eukaryota	Streptophyta	Brassicales	Brassicaceae	Arabidopsis	Arabidopsis thaliana	0.9978	4.4	6	0.014	0.156	75	488	17.53	0.9978	6	0.08	3	AT4G36195.1,AT4G36195.3,AT4G36195.2	S
<annotation protein_description=532	AT4G36195.2	no	0.9978	Symbols: Serine carboxypeptidase S28 family protein chr4:17127202-17129787 FORWARD LENGTH=477	Eukaryota	Streptophyta	Brassicales	Brassicaceae	Arabidopsis	Arabidopsis thaliana	0.9978	4.4	6	0.014	0.156	75	477	17.53	0.9978	6	0.08	3	AT4G36195.1,AT4G36195.3,AT4G36195.2	S
<annotation protein_description=532	AT4G36195.3	no	0.9978	Symbols: Serine carboxypeptidase S28 family protein chr4:17127202-17129787 FORWARD LENGTH=488	Eukaryota	Streptophyta	Brassicales	Brassicaceae	Arabidopsis	Arabidopsis thaliana	0.9978	4.4	6	0.014	0.156	75	488	17.53	0.9978	6	0.08	3	AT4G36195.1,AT4G36195.3,AT4G36195.2	S
<annotation protein_description=162	AT3G52840.1	no	1	Symbols: BGAL2 beta-galactosidase 2 chr3:19581244-19586097 FORWARD LENGTH=727	Eukaryota	Streptophyta	Brassicales	Brassicaceae	Arabidopsis	Arabidopsis thaliana	1	6.5	6	0.011	0.227	79	727	17.64	1	6	0.0796	1	AT3G52840.1	S
<annotation protein_description=498	AT4G08780.1	no	0.9994	Symbols: Peroxidase superfamily protein chr4:5604153-5608202 FORWARD LENGTH=346	Eukaryota	Streptophyta	Brassicales	Brassicaceae	Arabidopsis	Arabidopsis thaliana	0.9994	9	5	0.011	0.046	60	346	15.1	0.9994	5	0.0775	1	AT4G08780.1	S
<annotation protein_description=73	AT2G01820.1	no	1	Symbols: Leucine-rich repeat protein kinase family protein chr2:357664-360681 REVERSE LENGTH=943	Eukaryota	Streptophyta	Brassicales	Brassicaceae	Arabidopsis	Arabidopsis thaliana	1	6.3	9	0.019	0.996	144	943	28.64	1	9	0.0736	1	AT2G01820.1	S
<annotation protein_description=582	AT4G36945.1	no	0.9801	Symbols: PLC-like phosphodiesterases superfamily protein chr4:17420098-17422047 REVERSE LENGTH=408	Eukaryota	Streptophyta	Brassicales	Brassicaceae	Arabidopsis	Arabidopsis thaliana	0.9801	6.6	3	0.004	0.012	47	408	9.6	0.9801	3	0.0717	1	AT4G36945.1	S
<annotation protein_description=561	AT1G32860.1	no	0.9864	Symbols: Glycosyl hydrolase superfamily protein chr1:11907308-11908803 REVERSE LENGTH=426	Eukaryota	Streptophyta	Brassicales	Brassicaceae	Arabidopsis	Arabidopsis thaliana	0.9864	3.8	3	0.009	0.003	58	426	9.84	0.9864	3	0.0704	1	AT1G32860.1	S
<annotation protein_description=489	AT3G62060.1	no	0.9996	Symbols: Pectinacetylesterase family protein chr3:22980123-22982734 FORWARD LENGTH=419	Eukaryota	Streptophyta	Brassicales	Brassicaceae	Arabidopsis	Arabidopsis thaliana	0.9996	6.2	4	0.008	0.166	59	419	13.56	0.9996	4	0.069	1	AT3G62060.1	S
<annotation protein_description=609	AT4G30550.1	no	0.9654	Symbols: Class I glutamine amidotransferase-like superfamily protein chr4:14925618-14926713 FORWARD LENGTH=249	Eukaryota	Streptophyta	Brassicales	Brassicaceae	Arabidopsis	Arabidopsis thaliana	0.9654	10	2	0.011	0.364	29	249	7.41	0.9654	2	0.061	1	AT4G30550.1	S
<annotation protein_description=487	AT5G18470.1	no	0.9997	Symbols: Curculin-like (mannose-binding) lectin family protein chr5:6127952-6129193 FORWARD LENGTH=413	Eukaryota	Streptophyta	Brassicales	Brassicaceae	Arabidopsis	Arabidopsis thaliana	0.9997	8	2	0.005	0.165	56	413	7.68	0.9997	2	0.0609	1	AT5G18470.1	S
<annotation protein_description=409	AT5G28540.1	111	1	Symbols: BIP1 heat shock protein 70 (Hsp 70) family protein chr5:10540665-10543274 REVERSE LENGTH=669	Eukaryota	Streptophyta	Brassicales	Brassicaceae	Arabidopsis	Arabidopsis thaliana	0.9985	11.2	7	0.022	1	76	669	27.33	0.9985	7	0.0599	1	AT5G28540.1	S
<annotation protein_description=326	AT1G56340.1	28	1	Symbols: CRT1, CRT1a, AtCRT1a calreticulin 1a chr1:21090059-21092630 REVERSE LENGTH=425	Eukaryota	Streptophyta	Brassicales	Brassicaceae	Arabidopsis	Arabidopsis thaliana	1	9.9	4	0.011	0.927	27	425	17.21	1	4	0.0544	2	AT1G56340.1,AT1G56340.2	S
<annotation protein_description=326	AT1G56340.2	28	1	Symbols: CRT1, CRT1a, AtCRT1a calreticulin 1a chr1:21090022-21092630 REVERSE LENGTH=424	Eukaryota	Streptophyta	Brassicales	Brassicaceae	Arabidopsis	Arabidopsis thaliana	1	9.9	4	0.011	0.927	35	424	17.21	1	4	0.0544	2	AT1G56340.1,AT1G56340.2	S
<annotation protein_description=586	AT5G58600.1	no	0.9797	Symbols: PMR5, TBL44 Plant protein of unknown function (DUF828) chr5:23683944-23685679 REVERSE LENGTH=402	Eukaryota	Streptophyta	Brassicales	Brassicaceae	Arabidopsis	Arabidopsis thaliana	0.9797	4.5	2	0.005	0.005	62	402	8.91	0.9797	2	0.0515	2	AT5G58600.1,AT5G58600.2	S
<annotation protein_description=586	AT5G58600.2	no	0.9797	Symbols: PMR5 Plant protein of unknown function (DUF828) chr5:23684372-23685679 REVERSE LENGTH=291	Eukaryota	Streptophyta	Brassicales	Brassicaceae	Arabidopsis	Arabidopsis thaliana	0.9797	4.5	2	0.005	0.005	44	291	8.91	0.9797	2	0.0515	2	AT5G58600.1,AT5G58600.2	S
<annotation protein_description=573	AT5G06870.1	no	0.9828	Symbols: PGIP2, ATPGIP2 polygalacturonase inhibiting protein 2 chr5:2133941-2135016 FORWARD LENGTH=330	Eukaryota	Streptophyta	Brassicales	Brassicaceae	Arabidopsis	Arabidopsis thaliana	0.9828	9.7	3	0.016	0.954	63	330	13.65	0.9828	3	0.0506	1	AT5G06870.1	S
<annotation protein_description=544	AT1G11080.1	no	0.994	Symbols: scpl31 serine carboxypeptidase-like 31 chr1:3694917-3697759 REVERSE LENGTH=492	Eukaryota	Streptophyta	Brassicales	Brassicaceae	Arabidopsis	Arabidopsis thaliana	0.994	5.1	3	0.006	0.049	61	492	14.1	0.994	3	0.0495	2	AT1G11080.2,AT1G11080.1	S
<annotation protein_description=544	AT1G11080.2	no	0.994	Symbols: scpl31 serine carboxypeptidase-like 31 chr1:3694809-3697759 REVERSE LENGTH=495	Eukaryota	Streptophyta	Brassicales	Brassicaceae	Arabidopsis	Arabidopsis thaliana	0.994	5.1	3	0.006	0.049	62	495	14.1	0.994	3	0.0495	2	AT1G11080.2,AT1G11080.1	S
<annotation protein_description=321	AT5G59680.1	23	1	Symbols: Leucine-rich repeat protein kinase family protein chr5:24046792-24050801 FORWARD LENGTH=887	Eukaryota	Streptophyta	Brassicales	Brassicaceae	Arabidopsis	Arabidopsis thaliana	1	7.3	5	0.015	0.999	142	887	23.76	1	5	0.0493	1	AT5G59680.1	S
<annotation protein_description=483	AT1G15000.1	no	0.9997	Symbols: scpl50 serine carboxypeptidase-like 50 chr1:5168613-5169947 FORWARD LENGTH=444	Eukaryota	Streptophyta	Brassicales	Brassicaceae	Arabidopsis	Arabidopsis thaliana	0.9997	12.4	3	0.007	0.546	70	444	15.21	0.9997	3	0.0461	1	AT1G15000.1	S
<annotation protein_description=600	AT2G22970.1	no	0.971	Symbols: SCPL11 serine carboxypeptidase-like 11 chr2:9774875-9778224 FORWARD LENGTH=433	Eukaryota	Streptophyta	Brassicales	Brassicaceae	Arabidopsis	Arabidopsis thaliana	0.971	5.9	2	0.004	0.004	58	433	9.87	0.971	2	0.046	3	AT2G22970.1,AT2G22970.2,AT2G22970.3	S
<annotation protein_description=600	AT2G22970.2	no	0.971	Symbols: SCPL11 serine carboxypeptidase-like 11 chr2:9774875-9777146 FORWARD LENGTH=320	Eukaryota	Streptophyta	Brassicales	Brassicaceae	Arabidopsis	Arabidopsis thaliana	0.971	5.9	2	0.004	0.004	44	320	9.87	0.971	2	0.046	3	AT2G22970.1,AT2G22970.2,AT2G22970.3	S
<annotation protein_description=600	AT2G22970.3	no	0.971	Symbols: SCPL11 serine carboxypeptidase-like 11 chr2:9774875-9778255 FORWARD LENGTH=443	Eukaryota	Streptophyta	Brassicales	Brassicaceae	Arabidopsis	Arabidopsis thaliana	0.971	5.9	2	0.004	0.004	62	443	9.87	0.971	2	0.046	3	AT2G22970.1,AT2G22970.2,AT2G22970.3	S
<annotation protein_description=565	AT5G63800.1	no	0.9863	Symbols: MUM2, BGAL6 Glycosyl hydrolase family 35 protein chr5:25530323-25535678 FORWARD LENGTH=718	Eukaryota	Streptophyta	Brassicales	Brassicaceae	Arabidopsis	Arabidopsis thaliana	0.9863	5.7	4	0.007	0.03	86	718	21.94	0.9863	4	0.0421	1	AT5G63800.1	S
<annotation protein_description=554	AT3G45310.1	no	0.9886	Symbols: Cysteine proteinases superfamily protein chr3:16628704-16630473 REVERSE LENGTH=358	Eukaryota	Streptophyta	Brassicales	Brassicaceae	Arabidopsis	Arabidopsis thaliana	0.9886	4.5	2	0.006	0.004	38	358	11.48	0.9886	2	0.0403	2	AT3G45310.1,AT3G45310.2	S
<annotation protein_description=554	AT3G45310.2	no	0.9886	Symbols: Cysteine proteinases superfamily protein chr3:16628704-16630473 REVERSE LENGTH=357	Eukaryota	Streptophyta	Brassicales	Brassicaceae	Arabidopsis	Arabidopsis thaliana	0.9886	4.5	2	0.006	0.004	38	357	11.48	0.9886	2	0.0403	2	AT3G45310.1,AT3G45310.2	S
<annotation protein_description=479	AT1G26390.1	155	0.9998	Symbols: FAD-binding Berberine family protein chr1:9130164-9131756 REVERSE LENGTH=530	Eukaryota	Streptophyta	Brassicales	Brassicaceae	Arabidopsis	Arabidopsis thaliana	0.9998	8.5	3	0.014	0.9	65	530	17.85	0.9998	3	0.0393	1	AT1G26390.1	S
<annotation protein_description=615	AT1G28600.1	no	0.9591	Symbols: GDSL-like Lipase/Acylhydrolase superfamily protein chr1:10051228-10053073 REVERSE LENGTH=393	Eukaryota	Streptophyta	Brassicales	Brassicaceae	Arabidopsis	Arabidopsis thaliana	0.9591	4.6	2	0.006	0.003	48	393	11.67	0.9591	2	0.0385	1	AT1G28600.1	S
<annotation protein_description=580	AT3G21630.1	no	0.9806	Symbols: CERK1, LYSM RLK1 chitin elicitor receptor kinase 1 chr3:7615543-7618530 REVERSE LENGTH=617	Eukaryota	Streptophyta	Brassicales	Brassicaceae	Arabidopsis	Arabidopsis thaliana	0.9806	5.2	3	0.005	0.006	86	617	18.84	0.9806	3	0.0365	1	AT3G21630.1	S
<annotation protein_description=529	AT2G26730.1	no	0.9984	Symbols: Leucine-rich repeat protein kinase family protein chr2:11388621-11391286 FORWARD LENGTH=658	Eukaryota	Streptophyta	Brassicales	Brassicaceae	Arabidopsis	Arabidopsis thaliana	0.9984	4.9	3	0.007	0.011	122	658	20.68	0.9984	3	0.0339	1	AT2G26730.1	S
<annotation protein_description=559	AT1G70520.1	no	0.9875	Symbols: CRK2 cysteine-rich RLK (RECEPTOR-like protein kinase) 2 chr1:26584888-26587334 REVERSE LENGTH=649	Eukaryota	Streptophyta	Brassicales	Brassicaceae	Arabidopsis	Arabidopsis thaliana	0.9875	2.2	3	0.008	0.002	101	649	20.89	0.9875	3	0.0332	1	AT1G70520.1	S
<annotation protein_description=530	AT2G34790.1	164	0.9982	Symbols: MEE23, EDA28 FAD-binding Berberine family protein chr2:14673998-14677237 REVERSE LENGTH=532	Eukaryota	Streptophyta	Brassicales	Brassicaceae	Arabidopsis	Arabidopsis thaliana	0.9982	7	3	0.006	0.336	73	532	21.58	0.9982	3	0.0325	1	AT2G34790.1	S
<annotation protein_description=543	AT5G44390.1	no	0.9947	Symbols: FAD-binding Berberine family protein chr5:17882329-17884906 REVERSE LENGTH=542	Eukaryota	Streptophyta	Brassicales	Brassicaceae	Arabidopsis	Arabidopsis thaliana	0.9947	5	3	0.009	0.004	67	542	22.7	0.9947	3	0.0307	1	AT5G44390.1	S
<annotation protein_description=551	AT3G12000.1	no	0.9886	Symbols: S-locus related protein SLR1, putative (S1) chr3:3818301-3819620 REVERSE LENGTH=439	Eukaryota	Streptophyta	Brassicales	Brassicaceae	Arabidopsis	Arabidopsis thaliana	0.9886	3.6	2	0.006	0.003	69	439	15.59	0.9886	2	0.0297	1	AT3G12000.1	S
<annotation protein_description=522	AT1G25570.1	no	0.9987	Symbols: Di-glucose binding protein with Leucine-rich repeat domain chr1:8992183-8995430 REVERSE LENGTH=628	Eukaryota	Streptophyta	Brassicales	Brassicaceae	Arabidopsis	Arabidopsis thaliana	0.9987	4.6	2	0.004	0.007	101	628	16.62	0.9987	2	0.0281	1	AT1G25570.1	S
<annotation protein_description=641	AT4G20430.1	no	0.9085	Symbols: Subtilase family protein chr4:11017656-11021105 REVERSE LENGTH=856	Eukaryota	Streptophyta	Brassicales	Brassicaceae	Arabidopsis	Arabidopsis thaliana	0.9085	2	2	0.003	0.001	98	856	17.37	0.9085	2	0.0245	2	AT4G20430.2,AT4G20430.1	S
<annotation protein_description=641	AT4G20430.2	no	0.9085	Symbols: Subtilase family protein chr4:11017656-11021105 REVERSE LENGTH=832	Eukaryota	Streptophyta	Brassicales	Brassicaceae	Arabidopsis	Arabidopsis thaliana	0.9085	2	2	0.003	0.001	95	832	17.37	0.9085	2	0.0245	2	AT4G20430.2,AT4G20430.1	S
<annotation protein_description=648	AT2G21370.2	no	0.8933	Symbols: XK-1, XK1 xylulose kinase-1 chr2:9137582-9139573 REVERSE LENGTH=385	Eukaryota	Streptophyta	Brassicales	Brassicaceae	Arabidopsis	Arabidopsis thaliana	0.8933	3.9	2	0.004	0.003	69	385	18.11	0.8933	2	0.0231	2	AT2G21370.1,AT2G21370.2	S
<annotation protein_description=644	AT4G35220.1	no	0.9056	Symbols: Cyclase family protein chr4:16752636-16753966 FORWARD LENGTH=272	Eukaryota	Streptophyta	Brassicales	Brassicaceae	Arabidopsis	Arabidopsis thaliana	0.9056	4	1	0.003	0.005	47	272	9.23	0.9056	1	0.0229	1	AT4G35220.1	S
<annotation protein_description=629	AT4G23260.1	no	0.9342	Symbols: CRK18 cysteine-rich RLK (RECEPTOR-like protein kinase) 18 chr4:12167528-12170055 REVERSE LENGTH=659	Eukaryota	Streptophyta	Brassicales	Brassicaceae	Arabidopsis	Arabidopsis thaliana	0.9342	2	2	0.004	0.002	84	659	22.13	0.9342	2	0.0197	2	AT4G23260.1,AT4G23260.2	S
<annotation protein_description=629	AT4G23260.2	no	0.9342	Symbols: CRK18 cysteine-rich RLK (RECEPTOR-like protein kinase) 18 chr4:12167528-12170055 REVERSE LENGTH=648	Eukaryota	Streptophyta	Brassicales	Brassicaceae	Arabidopsis	Arabidopsis thaliana	0.9342	2	2	0.004	0.002	85	648	22.13	0.9342	2	0.0197	2	AT4G23260.1,AT4G23260.2	S
<annotation protein_description=589	AT1G77100.1	no	0.9775	Symbols: Peroxidase superfamily protein chr1:28965772-28967066 REVERSE LENGTH=336	Eukaryota	Streptophyta	Brassicales	Brassicaceae	Arabidopsis	Arabidopsis thaliana	0.9775	3.9	1	0.003	0.004	45	336	14.48	0.9775	1	0.0158	1	AT1G77100.1	S
<annotation protein_description=646	AT1G68560.1	no	0.9018	Symbols: ATXYL1, XYL1, TRG1 alpha-xylosidase 1 chr1:25734435-25737897 REVERSE LENGTH=915	Eukaryota	Streptophyta	Brassicales	Brassicaceae	Arabidopsis	Arabidopsis thaliana	0.9018	3.8	2	0.004	0.006	108	915	29.89	0.9018	2	0.0141	1	AT1G68560.1	S
<annotation protein_description=622	AT5G56000.1	no	0.9455	Symbols: Hsp81.4, AtHsp90.4 HEAT SHOCK PROTEIN 81.4 chr5:22677602-22680067 REVERSE LENGTH=699	Eukaryota	Streptophyta	Brassicales	Brassicaceae	Arabidopsis	Arabidopsis thaliana	0.9455	2	1	0.003	0.002	87	699	28.25	0.9455	1	0.0078	4	AT5G56030.1,AT5G56030.2,AT5G56010.1,AT5G56000.1	S
<annotation protein_description=622	AT5G56010.1	no	0.9455	Symbols: HSP81-3, Hsp81.3, AtHsp90-3, AtHsp90.3 heat shock protein 81-3 chr5:22681410-22683911 FORWARD LENGTH=699	Eukaryota	Streptophyta	Brassicales	Brassicaceae	Arabidopsis	Arabidopsis thaliana	0.9455	2	1	0.003	0.002	88	699	28.25	0.9455	1	0.0078	4	AT5G56030.1,AT5G56030.2,AT5G56010.1,AT5G56000.1	S
<annotation protein_description=622	AT5G56030.1	no	0.9455	Symbols: HSP81-2, ERD8, HSP90.2, AtHsp90.2 heat shock protein 81-2 chr5:22686923-22689433 FORWARD LENGTH=699	Eukaryota	Streptophyta	Brassicales	Brassicaceae	Arabidopsis	Arabidopsis thaliana	0.9455	2	1	0.003	0.002	90	699	28.25	0.9455	1	0.0078	4	AT5G56030.1,AT5G56030.2,AT5G56010.1,AT5G56000.1	S
<annotation protein_description=622	AT5G56030.2	no	0.9455	Symbols: HSP81-2 heat shock protein 81-2 chr5:22686923-22689433 FORWARD LENGTH=728	Eukaryota	Streptophyta	Brassicales	Brassicaceae	Arabidopsis	Arabidopsis thaliana	0.9455	2	1	0.003	0.002	100	728	28.25	0.9455	1	0.0078	4	AT5G56030.1,AT5G56030.2,AT5G56010.1,AT5G56000.1	S

## Sheet: Nc2_inf_4th
protein group	name	pseudo name	group probability	annotation	classification1	classification2	classification3	classification4	classification5	classification6	probability	percent coverage	total number unique peptides	pct spectrum ids	confidence	R L count	length	OI_VALUE	PROTEINPROPHET_PROBABILITY	TOTAL_SPECTRAL_COUNTS	APEX_PROTEIN_ABUNDANCE	NUMBER_OF_DEGENERATE_PROTEINS	IDS_DEGENERATE_PROTEINS	Secreted
<annotation protein_description=143	AT5G06720.1	no	1	Symbols: ATPA2, PA2 peroxidase 2 chr5:2077567-2078857 REVERSE LENGTH=335	Eukaryota	Streptophyta	Brassicales	Brassicaceae	Arabidopsis	Arabidopsis thaliana	1	11.3	451	1.397	1	46	335	3.29	1	451	31.4972	1	AT5G06720.1	S
<annotation protein_description=2	AT1G03870.1	no	1	Symbols: FLA9 FASCICLIN-like arabinoogalactan 9 chr1:982625-983368 REVERSE LENGTH=247	Eukaryota	Streptophyta	Brassicales	Brassicaceae	Arabidopsis	Arabidopsis thaliana	1	15.8	514	1.639	1	36	247	5.6	1	514	21.0895	1	AT1G03870.1	S
<annotation protein_description=250	AT3G49120.1	60	1	Symbols: ATPERX34, PERX34, PRXCB, ATPCB, PRX34 peroxidase CB chr3:18207819-18210041 FORWARD LENGTH=353	Eukaryota	Streptophyta	Brassicales	Brassicaceae	Arabidopsis	Arabidopsis thaliana	1	31.2	671	1.084	1	64	353	8.51	1	671	18.1169	1	AT3G49120.1	S
<annotation protein_description=54	AT2G14610.1	no	1	Symbols: PR1, PR 1, ATPR1 pathogenesis-related gene 1 chr2:6241944-6242429 REVERSE LENGTH=161	Eukaryota	Streptophyta	Brassicales	Brassicaceae	Arabidopsis	Arabidopsis thaliana	1	23	310	0.998	1	21	161	4.37	1	310	16.2994	1	AT2G14610.1	S
<annotation protein_description=488	AT3G22600.1	no	0.9861	Symbols: Bifunctional inhibitor/lipid-transfer protein/seed storage 2S albumin superfamily protein chr3:8006711-8007397 REVERSE LENGTH=170	Eukaryota	Streptophyta	Brassicales	Brassicaceae	Arabidopsis	Arabidopsis thaliana	0.9861	6.5	125	0.427	0.011	14	170	2.18	0.9861	125	12.9917	1	AT3G22600.1	S
<annotation protein_description=127	AT4G27520.1	no	1	Symbols: ENODL2, AtENODL2 early nodulin-like protein 2 chr4:13750668-13751819 REVERSE LENGTH=349	Eukaryota	Streptophyta	Brassicales	Brassicaceae	Arabidopsis	Arabidopsis thaliana	1	17.2	532	1.75	1	21	349	10.04	1	532	12.175	1	AT4G27520.1	S
<annotation protein_description=243	AT3G15356.1	53	1	Symbols: Legume lectin family protein chr3:5174603-5175418 REVERSE LENGTH=271	Eukaryota	Streptophyta	Brassicales	Brassicaceae	Arabidopsis	Arabidopsis thaliana	1	46.9	398	0.937	1	32	271	9.56	1	398	9.5657	1	AT3G15356.1	S
<annotation protein_description=51	AT2G04780.1	no	1	Symbols: FLA7 FASCICLIN-like arabinoogalactan 7 chr2:1677488-1678252 FORWARD LENGTH=254	Eukaryota	Streptophyta	Brassicales	Brassicaceae	Arabidopsis	Arabidopsis thaliana	1	15	214	0.641	1	30	254	5.21	1	214	9.4377	2	AT2G04780.2,AT2G04780.1	S
<annotation protein_description=51	AT2G04780.2	no	1	Symbols: FLA7 FASCICLIN-like arabinoogalactan 7 chr2:1677488-1678252 FORWARD LENGTH=254	Eukaryota	Streptophyta	Brassicales	Brassicaceae	Arabidopsis	Arabidopsis thaliana	1	15	214	0.641	1	30	254	5.21	1	214	9.4377	2	AT2G04780.2,AT2G04780.1	S
<annotation protein_description=45	AT1G78830.1	no	1	Symbols: Curculin-like (mannose-binding) lectin family protein chr1:29637141-29638508 REVERSE LENGTH=455	Eukaryota	Streptophyta	Brassicales	Brassicaceae	Arabidopsis	Arabidopsis thaliana	1	42.4	576	1.556	1	62	455	15.98	1	576	8.282	1	AT1G78830.1	S
<annotation protein_description=104	AT3G57260.1	no	1	Symbols: BGL2, PR2, BG2, PR-2 beta-1,3-glucanase 2 chr3:21188709-21189822 REVERSE LENGTH=339	Eukaryota	Streptophyta	Brassicales	Brassicaceae	Arabidopsis	Arabidopsis thaliana	1	31	324	1.13	1	44	339	9.65	1	324	7.7145	1	AT3G57260.1	S
<annotation protein_description=160	AT5G20230.1	no	1	Symbols: ATBCB, BCB, SAG14 blue-copper-binding protein chr5:6826626-6827408 FORWARD LENGTH=196	Eukaryota	Streptophyta	Brassicales	Brassicaceae	Arabidopsis	Arabidopsis thaliana	1	14.8	82	0.238	1	12	196	2.52	1	82	7.4766	1	AT5G20230.1	S
<annotation protein_description=78	AT2G45470.1	no	1	Symbols: FLA8, AGP8 FASCICLIN-like arabinogalactan protein 8 chr2:18742797-18744059 REVERSE LENGTH=420	Eukaryota	Streptophyta	Brassicales	Brassicaceae	Arabidopsis	Arabidopsis thaliana	1	28.1	303	0.693	1	50	420	9.35	1	303	7.4459	1	AT2G45470.1	S
<annotation protein_description=41	AT1G75040.1	no	1	Symbols: PR5, PR-5 pathogenesis-related gene 5 chr1:28177754-28178731 FORWARD LENGTH=239	Eukaryota	Streptophyta	Brassicales	Brassicaceae	Arabidopsis	Arabidopsis thaliana	1	47.7	230	0.654	1	24	239	7.27	1	230	7.2691	1	AT1G75040.1	S
<annotation protein_description=98	AT3G54400.1	no	1	Symbols: Eukaryotic aspartyl protease family protein chr3:20140291-20142599 REVERSE LENGTH=425	Eukaryota	Streptophyta	Brassicales	Brassicaceae	Arabidopsis	Arabidopsis thaliana	1	20.7	304	0.769	1	66	425	10.74	1	304	6.5037	1	AT3G54400.1	S
<annotation protein_description=289	AT5G26000.1	99	1	Symbols: TGG1, BGLU38 thioglucoside glucohydrolase 1 chr5:9079678-9082347 REVERSE LENGTH=541	Eukaryota	Streptophyta	Brassicales	Brassicaceae	Arabidopsis	Arabidopsis thaliana	1	43.2	602	1.963	1	66	541	21.38	1	602	6.4696	2	AT5G26000.2,AT5G26000.1	S
<annotation protein_description=289	AT5G26000.2	99	1	Symbols: TGG1, BGLU38 thioglucoside glucohydrolase 1 chr5:9080009-9082347 REVERSE LENGTH=456	Eukaryota	Streptophyta	Brassicales	Brassicaceae	Arabidopsis	Arabidopsis thaliana	1	43.2	602	1.963	1	55	456	21.38	1	602	6.4696	2	AT5G26000.2,AT5G26000.1	S
<annotation protein_description=346	AT4G23170.1	120	0.9997	Symbols: EP1, CRK9 receptor-like protein kinase-related family protein chr4:12135205-12136002 FORWARD LENGTH=265	Eukaryota	Streptophyta	Brassicales	Brassicaceae	Arabidopsis	Arabidopsis thaliana	0.9997	10.2	105	0.185	0.999	41	265	4.35	0.9997	105	5.5444	1	AT4G23170.1	S
<annotation protein_description=183	AT5G64120.1	no	1	Symbols: Peroxidase superfamily protein chr5:25659551-25660946 REVERSE LENGTH=328	Eukaryota	Streptophyta	Brassicales	Brassicaceae	Arabidopsis	Arabidopsis thaliana	1	31.7	230	0.793	1	54	328	9.58	1	230	5.5163	1	AT5G64120.1	S
<annotation protein_description=141	AT5G05340.1	no	1	Symbols: Peroxidase superfamily protein chr5:1579142-1580819 REVERSE LENGTH=324	Eukaryota	Streptophyta	Brassicales	Brassicaceae	Arabidopsis	Arabidopsis thaliana	1	31.2	206	0.691	1	45	324	8.63	1	206	5.4846	1	AT5G05340.1	S
<annotation protein_description=186	AT5G67360.1	no	1	Symbols: ARA12 Subtilase family protein chr5:26872192-26874465 REVERSE LENGTH=757	Eukaryota	Streptophyta	Brassicales	Brassicaceae	Arabidopsis	Arabidopsis thaliana	1	15.7	343	1.073	1	85	757	16.71	1	343	4.7163	1	AT5G67360.1	S
<annotation protein_description=134	AT4G36945.1	no	1	Symbols: PLC-like phosphodiesterases superfamily protein chr4:17420098-17422047 REVERSE LENGTH=408	Eukaryota	Streptophyta	Brassicales	Brassicaceae	Arabidopsis	Arabidopsis thaliana	1	12.5	185	0.632	1	47	408	9.6	1	185	4.4278	1	AT4G36945.1	S
<annotation protein_description=398	AT2G38540.1	no	0.9984	Symbols: LP1, LTP1, ATLTP1 lipid transfer protein 1 chr2:16130418-16130893 FORWARD LENGTH=118	Eukaryota	Streptophyta	Brassicales	Brassicaceae	Arabidopsis	Arabidopsis thaliana	0.9984	16.1	38	0.103	0.827	14	118	2.26	0.9984	38	3.8571	1	AT2G38540.1	S
<annotation protein_description=243	AT3G16530.1	53	1	Symbols: Legume lectin family protein chr3:5624586-5625416 REVERSE LENGTH=276	Eukaryota	Streptophyta	Brassicales	Brassicaceae	Arabidopsis	Arabidopsis thaliana	1	21.4	101	0.331	1	32	276	6.65	1	101	3.4897	1	AT3G16530.1	S
<annotation protein_description=44	AT1G78820.1	no	1	Symbols: D-mannose binding lectin protein with Apple-like carbohydrate-binding domain chr1:29634401-29635768 REVERSE LENGTH=455	Eukaryota	Streptophyta	Brassicales	Brassicaceae	Arabidopsis	Arabidopsis thaliana	1	27.5	184	0.467	1	62	455	13.24	1	184	3.1931	1	AT1G78820.1	S
<annotation protein_description=75	AT2G43570.1	no	1	Symbols: CHI chitinase, putative chr2:18076389-18077435 REVERSE LENGTH=277	Eukaryota	Streptophyta	Brassicales	Brassicaceae	Arabidopsis	Arabidopsis thaliana	1	19.1	93	0.327	1	24	277	7.28	1	93	2.9352	1	AT2G43570.1	S
<annotation protein_description=491	AT4G14630.1	no	0.9859	Symbols: GLP9 germin-like protein 9 chr4:8392920-8393680 FORWARD LENGTH=222	Eukaryota	Streptophyta	Brassicales	Brassicaceae	Arabidopsis	Arabidopsis thaliana	0.9859	4.5	19	0.075	0.008	31	222	1.52	0.9859	19	2.8316	1	AT4G14630.1	S
<annotation protein_description=114	AT4G12730.1	no	1	Symbols: FLA2 FASCICLIN-like arabinogalactan 2 chr4:7491598-7492809 REVERSE LENGTH=403	Eukaryota	Streptophyta	Brassicales	Brassicaceae	Arabidopsis	Arabidopsis thaliana	1	12.9	128	0.328	1	47	403	11.24	1	128	2.6165	1	AT4G12730.1	S
<annotation protein_description=220	AT1G76160.1	30	1	Symbols: sks5 SKU5 similar 5 chr1:28578211-28581020 REVERSE LENGTH=541	Eukaryota	Streptophyta	Brassicales	Brassicaceae	Arabidopsis	Arabidopsis thaliana	1	20.1	183	0.494	1	76	541	16.07	1	183	2.6165	1	AT1G76160.1	S
<annotation protein_description=177	AT5G55730.1	no	1	Symbols: FLA1 FASCICLIN-like arabinogalactan 1 chr5:22558375-22560392 REVERSE LENGTH=424	Eukaryota	Streptophyta	Brassicales	Brassicaceae	Arabidopsis	Arabidopsis thaliana	1	15.6	146	0.527	1	54	424	13.85	1	146	2.4221	2	AT5G55730.1,AT5G55730.2	S
<annotation protein_description=177	AT5G55730.2	no	1	Symbols: FLA1 FASCICLIN-like arabinogalactan 1 chr5:22558375-22560392 REVERSE LENGTH=424	Eukaryota	Streptophyta	Brassicales	Brassicaceae	Arabidopsis	Arabidopsis thaliana	1	15.6	146	0.527	1	54	424	13.85	1	146	2.4221	2	AT5G55730.1,AT5G55730.2	S
<annotation protein_description=144	AT5G06860.1	no	1	Symbols: PGIP1, ATPGIP1 polygalacturonase inhibiting protein 1 chr5:2132373-2133434 FORWARD LENGTH=330	Eukaryota	Streptophyta	Brassicales	Brassicaceae	Arabidopsis	Arabidopsis thaliana	1	25.8	111	0.32	1	59	330	10.91	1	111	2.3377	1	AT5G06860.1	S
<annotation protein_description=99	AT3G54420.1	no	1	Symbols: ATEP3, ATCHITIV, CHIV, EP3 homolog of carrot EP3-3 chitinase chr3:20145935-20147034 FORWARD LENGTH=273	Eukaryota	Streptophyta	Brassicales	Brassicaceae	Arabidopsis	Arabidopsis thaliana	1	24.2	67	0.225	1	26	273	6.6	1	67	2.3325	1	AT3G54420.1	S
<annotation protein_description=573	AT1G63290.1	no	0.95	Symbols: Aldolase-type TIM barrel family protein chr1:23472095-23473590 REVERSE LENGTH=227	Eukaryota	Streptophyta	Brassicales	Brassicaceae	Arabidopsis	Arabidopsis thaliana	0.95	4.4	24	0.045	0.007	23	227	2.27	0.95	24	2.3078	1	AT1G63290.1	S
<annotation protein_description=604	AT3G01850.1	no	0.9183	Symbols: Aldolase-type TIM barrel family protein chr3:300428-301987 REVERSE LENGTH=225	Eukaryota	Streptophyta	Brassicales	Brassicaceae	Arabidopsis	Arabidopsis thaliana	0.9183	4.4	22	0.05	0.007	23	225	2.12	0.9183	22	2.1895	2	AT3G01850.2,AT3G01850.1	S
<annotation protein_description=604	AT3G01850.2	no	0.9183	Symbols: Aldolase-type TIM barrel family protein chr3:300428-301987 REVERSE LENGTH=225	Eukaryota	Streptophyta	Brassicales	Brassicaceae	Arabidopsis	Arabidopsis thaliana	0.9183	4.4	22	0.05	0.007	23	225	2.12	0.9183	22	2.1895	2	AT3G01850.2,AT3G01850.1	S
<annotation protein_description=292	AT5G45280.2	102	1	Symbols: Pectinacetylesterase family protein chr5:18346862-18349488 FORWARD LENGTH=391	Eukaryota	Streptophyta	Brassicales	Brassicaceae	Arabidopsis	Arabidopsis thaliana	1	30.9	120	0.56	1	36	391	12.62	1	120	2.1848	1	AT5G45280.2	S
<annotation protein_description=120	AT4G16500.1	no	1	Symbols: Cystatin/monellin superfamily protein chr4:9301530-9301883 REVERSE LENGTH=117	Eukaryota	Streptophyta	Brassicales	Brassicaceae	Arabidopsis	Arabidopsis thaliana	1	37.6	43	0.14	1	15	117	5	1	43	1.976	1	AT4G16500.1	S
<annotation protein_description=136	AT4G37530.1	no	1	Symbols: Peroxidase superfamily protein chr4:17634786-17636082 FORWARD LENGTH=329	Eukaryota	Streptophyta	Brassicales	Brassicaceae	Arabidopsis	Arabidopsis thaliana	1	37.2	103	0.284	1	46	329	12.14	1	103	1.9494	2	AT4G37530.2,AT4G37530.1	S
<annotation protein_description=136	AT4G37530.2	no	1	Symbols: Peroxidase superfamily protein chr4:17634786-17636008 FORWARD LENGTH=282	Eukaryota	Streptophyta	Brassicales	Brassicaceae	Arabidopsis	Arabidopsis thaliana	1	37.2	103	0.284	1	40	282	12.14	1	103	1.9494	2	AT4G37530.2,AT4G37530.1	S
<annotation protein_description=153	AT5G10560.1	no	1	Symbols: Glycosyl hydrolase family protein chr5:3336335-3339351 REVERSE LENGTH=792	Eukaryota	Streptophyta	Brassicales	Brassicaceae	Arabidopsis	Arabidopsis thaliana	1	8.3	199	0.665	1	110	792	24.02	1	199	1.9035	1	AT5G10560.1	S
<annotation protein_description=5	AT1G09750.1	no	1	Symbols: Eukaryotic aspartyl protease family protein chr1:3157541-3158960 FORWARD LENGTH=449	Eukaryota	Streptophyta	Brassicales	Brassicaceae	Arabidopsis	Arabidopsis thaliana	1	16.7	50	0.102	1	62	449	6.08	1	50	1.8895	1	AT1G09750.1	S
<annotation protein_description=315	AT5G44130.1	no	0.9999	Symbols: FLA13 FASCICLIN-like arabinogalactan protein 13 precursor chr5:17761128-17761871 FORWARD LENGTH=247	Eukaryota	Streptophyta	Brassicales	Brassicaceae	Arabidopsis	Arabidopsis thaliana	0.9999	12.6	47	0.157	1	42	247	5.75	0.9999	47	1.8779	1	AT5G44130.1	S
<annotation protein_description=291	AT5G40370.1	101	1	Symbols: Glutaredoxin family protein chr5:16147826-16149052 REVERSE LENGTH=111	Eukaryota	Streptophyta	Brassicales	Brassicaceae	Arabidopsis	Arabidopsis thaliana	1	38.7	41	0.134	1	11	111	5.27	1	41	1.7875	1	AT5G40370.1	S
<annotation protein_description=135	AT4G37520.1	no	1	Symbols: Peroxidase superfamily protein chr4:17631704-17633060 FORWARD LENGTH=329	Eukaryota	Streptophyta	Brassicales	Brassicaceae	Arabidopsis	Arabidopsis thaliana	1	27	94	0.297	1	51	329	12.81	1	94	1.686	2	AT4G37520.2,AT4G37520.1	S
<annotation protein_description=135	AT4G37520.2	no	1	Symbols: Peroxidase superfamily protein chr4:17631704-17633060 FORWARD LENGTH=326	Eukaryota	Streptophyta	Brassicales	Brassicaceae	Arabidopsis	Arabidopsis thaliana	1	27	94	0.297	1	50	326	12.81	1	94	1.686	2	AT4G37520.2,AT4G37520.1	S
<annotation protein_description=401	AT5G15350.1	no	0.9984	Symbols: ENODL17, AtENODL17 early nodulin-like protein 17 chr5:4985184-4986154 REVERSE LENGTH=172	Eukaryota	Streptophyta	Brassicales	Brassicaceae	Arabidopsis	Arabidopsis thaliana	0.9984	12.2	32	0.105	0.605	19	172	4.6	0.9984	32	1.5958	1	AT5G15350.1	S
<annotation protein_description=119	AT4G16260.1	no	1	Symbols: Glycosyl hydrolase superfamily protein chr4:9200180-9201441 REVERSE LENGTH=344	Eukaryota	Streptophyta	Brassicales	Brassicaceae	Arabidopsis	Arabidopsis thaliana	1	18.9	73	0.212	1	52	344	10.81	1	73	1.5516	1	AT4G16260.1	S
<annotation protein_description=386	AT5G47550.1	no	0.9989	Symbols: Cystatin/monellin superfamily protein chr5:19286596-19286964 REVERSE LENGTH=122	Eukaryota	Streptophyta	Brassicales	Brassicaceae	Arabidopsis	Arabidopsis thaliana	0.9989	10.7	36	0.093	0.812	18	122	5.37	0.9989	36	1.5386	1	AT5G47550.1	S
<annotation protein_description=205	AT1G33590.1	15	1	Symbols: Leucine-rich repeat (LRR) family protein chr1:12177788-12179221 FORWARD LENGTH=477	Eukaryota	Streptophyta	Brassicales	Brassicaceae	Arabidopsis	Arabidopsis thaliana	1	24.3	110	0.254	1	86	477	16.64	1	110	1.5189	1	AT1G33590.1	S
<annotation protein_description=63	AT2G25060.1	no	1	Symbols: ENODL14, AtENODL14 early nodulin-like protein 14 chr2:10662308-10662930 FORWARD LENGTH=182	Eukaryota	Streptophyta	Brassicales	Brassicaceae	Arabidopsis	Arabidopsis thaliana	1	35.2	41	0.111	1	21	182	6.26	1	41	1.5048	1	AT2G25060.1	S
<annotation protein_description=65	AT2G27389.1	no	1	Symbols: unknown protein; LOCATED IN: endomembrane system. chr2:11720362-11720922 FORWARD LENGTH=186	Eukaryota	Streptophyta	Brassicales	Brassicaceae	Arabidopsis	Arabidopsis thaliana	1	21.5	40	0.125	1	22	186	6.31	1	40	1.4565	1	AT2G27389.1	S
<annotation protein_description=56	AT2G17120.1	no	1	Symbols: LYM2 lysm domain GPI-anchored protein 2 precursor chr2:7459156-7460648 FORWARD LENGTH=350	Eukaryota	Streptophyta	Brassicales	Brassicaceae	Arabidopsis	Arabidopsis thaliana	1	14	36	0.107	1	50	350	5.88	1	36	1.4067	1	AT2G17120.1	S
<annotation protein_description=248	AT3G32980.1	58	1	Symbols: Peroxidase superfamily protein chr3:13526404-13529949 REVERSE LENGTH=352	Eukaryota	Streptophyta	Brassicales	Brassicaceae	Arabidopsis	Arabidopsis thaliana	1	18.8	49	0.259	1	58	352	8.1	1	49	1.3899	1	AT3G32980.1	S
<annotation protein_description=215	AT1G66970.1	25	1	Symbols: SVL2 SHV3-like 2 chr1:24992746-24996005 REVERSE LENGTH=763	Eukaryota	Streptophyta	Brassicales	Brassicaceae	Arabidopsis	Arabidopsis thaliana	1	10.1	138	0.499	1	108	763	22.92	1	138	1.3834	1	AT1G66970.1	S
<annotation protein_description=43	AT1G78460.1	no	1	Symbols: SOUL heme-binding family protein chr1:29518547-29519296 REVERSE LENGTH=219	Eukaryota	Streptophyta	Brassicales	Brassicaceae	Arabidopsis	Arabidopsis thaliana	1	31.5	50	0.157	1	27	219	8.54	1	50	1.3452	1	AT1G78460.1	S
<annotation protein_description=381	AT1G23205.1	no	0.999	Symbols: Plant invertase/pectin methylesterase inhibitor superfamily protein chr1:8234234-8234851 REVERSE LENGTH=205	Eukaryota	Streptophyta	Brassicales	Brassicaceae	Arabidopsis	Arabidopsis thaliana	0.999	11.2	19	0.054	0.536	32	205	3.35	0.999	19	1.3018	1	AT1G23205.1	S
<annotation protein_description=103	AT3G57240.1	no	1	Symbols: BG3 beta-1,3-glucanase 3 chr3:21181916-21183045 REVERSE LENGTH=341	Eukaryota	Streptophyta	Brassicales	Brassicaceae	Arabidopsis	Arabidopsis thaliana	1	24.9	80	0.274	1	54	341	14.7	1	80	1.2504	1	AT3G57240.1	S
<annotation protein_description=505	AT5G59320.1	no	0.9814	Symbols: LTP3 lipid transfer protein 3 chr5:23929051-23929492 FORWARD LENGTH=115	Eukaryota	Streptophyta	Brassicales	Brassicaceae	Arabidopsis	Arabidopsis thaliana	0.9814	13.9	12	0.044	0.016	13	115	2.23	0.9814	12	1.2134	1	AT5G59320.1	S
<annotation protein_description=86	AT3G13560.1	no	1	Symbols: O-Glycosyl hydrolases family 17 protein chr3:4425484-4427284 REVERSE LENGTH=505	Eukaryota	Streptophyta	Brassicales	Brassicaceae	Arabidopsis	Arabidopsis thaliana	1	8.3	37	0.088	1	64	505	7.12	1	37	1.194	3	AT3G13560.3,AT3G13560.2,AT3G13560.1	S
<annotation protein_description=86	AT3G13560.2	no	1	Symbols: O-Glycosyl hydrolases family 17 protein chr3:4425484-4427284 REVERSE LENGTH=505	Eukaryota	Streptophyta	Brassicales	Brassicaceae	Arabidopsis	Arabidopsis thaliana	1	8.3	37	0.088	1	64	505	7.12	1	37	1.194	3	AT3G13560.3,AT3G13560.2,AT3G13560.1	S
<annotation protein_description=86	AT3G13560.3	no	1	Symbols: O-Glycosyl hydrolases family 17 protein chr3:4425484-4427284 REVERSE LENGTH=505	Eukaryota	Streptophyta	Brassicales	Brassicaceae	Arabidopsis	Arabidopsis thaliana	1	8.3	37	0.088	1	64	505	7.12	1	37	1.194	3	AT3G13560.3,AT3G13560.2,AT3G13560.1	S
<annotation protein_description=269	AT4G30270.1	79	1	Symbols: MERI5B, MERI-5, XTH24, SEN4 xyloglucan endotransglucosylase/hydrolase 24 chr4:14819445-14820448 REVERSE LENGTH=269	Eukaryota	Streptophyta	Brassicales	Brassicaceae	Arabidopsis	Arabidopsis thaliana	1	43.1	52	0.127	1	29	269	10.1	1	52	1.1829	1	AT4G30270.1	S
<annotation protein_description=275	AT5G06730.1	85	1	Symbols: Peroxidase superfamily protein chr5:2080207-2081621 REVERSE LENGTH=358	Eukaryota	Streptophyta	Brassicales	Brassicaceae	Arabidopsis	Arabidopsis thaliana	0.9978	10.1	27	0.139	0.947	45	358	5.31	0.9978	27	1.1657	1	AT5G06730.1	S
<annotation protein_description=523	AT2G38530.1	no	0.9779	Symbols: LTP2, LP2, cdf3 lipid transfer protein 2 chr2:16128481-16128948 FORWARD LENGTH=118	Eukaryota	Streptophyta	Brassicales	Brassicaceae	Arabidopsis	Arabidopsis thaliana	0.9779	31.4	13	0.023	0.655	15	118	2.54	0.9779	13	1.1499	1	AT2G38530.1	S
<annotation protein_description=145	AT5G06870.1	no	1	Symbols: PGIP2, ATPGIP2 polygalacturonase inhibiting protein 2 chr5:2133941-2135016 FORWARD LENGTH=330	Eukaryota	Streptophyta	Brassicales	Brassicaceae	Arabidopsis	Arabidopsis thaliana	1	36.7	68	0.196	1	63	330	13.65	1	68	1.1446	1	AT5G06870.1	S
<annotation protein_description=96	AT3G52880.2	no	1	Symbols: ATMDAR1, MDAR1 monodehydroascorbate reductase 1 chr3:19601477-19604366 REVERSE LENGTH=466	Eukaryota	Streptophyta	Brassicales	Brassicaceae	Arabidopsis	Arabidopsis thaliana	1	25.8	105	0.301	1	57	466	21.67	1	105	1.1133	2	AT3G52880.1,AT3G52880.2	S
<annotation protein_description=221	AT1G78850.1	31	1	Symbols: D-mannose binding lectin protein with Apple-like carbohydrate-binding domain chr1:29642072-29643397 REVERSE LENGTH=441	Eukaryota	Streptophyta	Brassicales	Brassicaceae	Arabidopsis	Arabidopsis thaliana	1	27	78	0.226	1	56	441	16.5	1	78	1.0861	1	AT1G78850.1	S
<annotation protein_description=308	AT3G44100.1	no	0.9999	Symbols: MD-2-related lipid recognition domain-containing protein chr3:15866162-15867273 REVERSE LENGTH=152	Eukaryota	Streptophyta	Brassicales	Brassicaceae	Arabidopsis	Arabidopsis thaliana	0.9999	18.4	22	0.055	0.814	18	152	4.84	0.9999	22	1.0443	1	AT3G44100.1	S
<annotation protein_description=194	AT1G06680.2	4	1	Symbols: PSBP-1, OEE2, PSII-P photosystem II subunit P-1 chr1:2048076-2049186 FORWARD LENGTH=219	Eukaryota	Streptophyta	Brassicales	Brassicaceae	Arabidopsis	Arabidopsis thaliana	1	26.5	43	0.13	1	25	219	9.52	1	43	1.0378	2	AT1G06680.2,AT1G06680.1	S
<annotation protein_description=271	AT4G34180.1	81	1	Symbols: Cyclase family protein chr4:16370060-16371383 REVERSE LENGTH=255	Eukaryota	Streptophyta	Brassicales	Brassicaceae	Arabidopsis	Arabidopsis thaliana	1	26.7	39	0.114	1	45	255	8.64	1	39	1.0371	1	AT4G34180.1	S
<annotation protein_description=21	AT1G29660.1	no	1	Symbols: GDSL-like Lipase/Acylhydrolase superfamily protein chr1:10371955-10373624 FORWARD LENGTH=364	Eukaryota	Streptophyta	Brassicales	Brassicaceae	Arabidopsis	Arabidopsis thaliana	1	17.9	48	0.117	1	48	364	11.03	1	48	0.9999	1	AT1G29660.1	S
<annotation protein_description=528	AT5G20630.1	no	0.977	Symbols: GLP3, GLP3A, GLP3B, ATGER3, GER3 germin 3 chr5:6975315-6975950 REVERSE LENGTH=211	Eukaryota	Streptophyta	Brassicales	Brassicaceae	Arabidopsis	Arabidopsis thaliana	0.977	5.2	15	0.036	0.008	24	211	3.41	0.977	15	0.9874	1	AT5G20630.1	S
<annotation protein_description=319	AT2G43590.1	110	0.9999	Symbols: Chitinase family protein chr2:18081592-18082749 REVERSE LENGTH=264	Eukaryota	Streptophyta	Brassicales	Brassicaceae	Arabidopsis	Arabidopsis thaliana	0.9999	12.1	26	0.083	0.574	31	264	6.07	0.9999	26	0.984	1	AT2G43590.1	S
<annotation protein_description=262	AT4G20830.1	72	1	Symbols: FAD-binding Berberine family protein chr4:11155486-11157577 FORWARD LENGTH=570	Eukaryota	Streptophyta	Brassicales	Brassicaceae	Arabidopsis	Arabidopsis thaliana	1	29.1	90	0.246	1	73	570	21.5	1	90	0.9618	2	AT4G20830.2,AT4G20830.1	S
<annotation protein_description=262	AT4G20830.2	72	1	Symbols: FAD-binding Berberine family protein chr4:11155486-11157108 FORWARD LENGTH=540	Eukaryota	Streptophyta	Brassicales	Brassicaceae	Arabidopsis	Arabidopsis thaliana	1	29.1	90	0.246	1	67	540	21.5	1	90	0.9618	2	AT4G20830.2,AT4G20830.1	S
<annotation protein_description=416	AT4G36010.1	no	0.9968	Symbols: Pathogenesis-related thaumatin superfamily protein chr4:17039472-17040976 REVERSE LENGTH=301	Eukaryota	Streptophyta	Brassicales	Brassicaceae	Arabidopsis	Arabidopsis thaliana	0.9968	7.6	10	0.027	0.244	25	301	2.46	0.9968	10	0.931	2	AT4G36010.2,AT4G36010.1	S
<annotation protein_description=416	AT4G36010.2	no	0.9968	Symbols: Pathogenesis-related thaumatin superfamily protein chr4:17039472-17040976 REVERSE LENGTH=301	Eukaryota	Streptophyta	Brassicales	Brassicaceae	Arabidopsis	Arabidopsis thaliana	0.9968	7.6	10	0.027	0.244	25	301	2.46	0.9968	10	0.931	2	AT4G36010.2,AT4G36010.1	S
<annotation protein_description=77	AT2G45220.1	no	1	Symbols: Plant invertase/pectin methylesterase inhibitor superfamily chr2:18644281-18646394 REVERSE LENGTH=511	Eukaryota	Streptophyta	Brassicales	Brassicaceae	Arabidopsis	Arabidopsis thaliana	1	15.1	64	0.201	1	66	511	15.82	1	64	0.9295	1	AT2G45220.1	S
<annotation protein_description=176	AT5G55480.1	no	1	Symbols: SVL1 SHV3-like 1 chr5:22474277-22477819 FORWARD LENGTH=766	Eukaryota	Streptophyta	Brassicales	Brassicaceae	Arabidopsis	Arabidopsis thaliana	1	13.4	95	0.307	1	107	766	23.53	1	95	0.9276	1	AT5G55480.1	S
<annotation protein_description=259	AT4G15210.1	69	1	Symbols: ATBETA-AMY, AT-BETA-AMY, RAM1, BMY1, BAM5 beta-amylase 5 chr4:8666734-8669357 REVERSE LENGTH=498	Eukaryota	Streptophyta	Brassicales	Brassicaceae	Arabidopsis	Arabidopsis thaliana	1	18.1	61	0.229	1	60	498	15.19	1	61	0.9227	1	AT4G15210.1	S
<annotation protein_description=508	AT3G53980.1	no	0.9803	Symbols: Bifunctional inhibitor/lipid-transfer protein/seed storage 2S albumin superfamily protein chr3:19987760-19988203 REVERSE LENGTH=114	Eukaryota	Streptophyta	Brassicales	Brassicaceae	Arabidopsis	Arabidopsis thaliana	0.9803	12.3	12	0.042	0.017	15	114	2.93	0.9803	12	0.9224	2	AT3G53980.1,AT3G53980.2	S
<annotation protein_description=508	AT3G53980.2	no	0.9803	Symbols: Bifunctional inhibitor/lipid-transfer protein/seed storage 2S albumin superfamily protein chr3:19987760-19988203 REVERSE LENGTH=114	Eukaryota	Streptophyta	Brassicales	Brassicaceae	Arabidopsis	Arabidopsis thaliana	0.9803	12.3	12	0.042	0.017	15	114	2.93	0.9803	12	0.9224	2	AT3G53980.1,AT3G53980.2	S
<annotation protein_description=47	AT1G79720.1	no	1	Symbols: Eukaryotic aspartyl protease family protein chr1:29997259-29998951 REVERSE LENGTH=484	Eukaryota	Streptophyta	Brassicales	Brassicaceae	Arabidopsis	Arabidopsis thaliana	1	16.3	50	0.14	1	70	484	12.76	1	50	0.9003	1	AT1G79720.1	S
<annotation protein_description=25	AT1G33600.1	no	1	Symbols: Leucine-rich repeat (LRR) family protein chr1:12180776-12182212 FORWARD LENGTH=478	Eukaryota	Streptophyta	Brassicales	Brassicaceae	Arabidopsis	Arabidopsis thaliana	1	15.5	47	0.084	1	93	478	12.06	1	47	0.8954	1	AT1G33600.1	S
<annotation protein_description=427	AT5G53870.1	no	0.9957	Symbols: ENODL1, AtENODL1 early nodulin-like protein 1 chr5:21870033-21871228 REVERSE LENGTH=370	Eukaryota	Streptophyta	Brassicales	Brassicaceae	Arabidopsis	Arabidopsis thaliana	0.9957	5.1	29	0.088	0.119	20	370	7.49	0.9957	29	0.8858	1	AT5G53870.1	S
<annotation protein_description=67	AT2G27920.1	no	1	Symbols: SCPL51 serine carboxypeptidase-like 51 chr2:11885777-11889043 REVERSE LENGTH=461	Eukaryota	Streptophyta	Brassicales	Brassicaceae	Arabidopsis	Arabidopsis thaliana	1	10	48	0.174	0.992	61	461	12.82	1	48	0.8602	3	AT2G27920.3,AT2G27920.1,AT2G27920.2	S
<annotation protein_description=150	AT5G08380.1	no	1	Symbols: AtAGAL1, AGAL1 alpha-galactosidase 1 chr5:2694851-2697616 REVERSE LENGTH=410	Eukaryota	Streptophyta	Brassicales	Brassicaceae	Arabidopsis	Arabidopsis thaliana	1	27.3	47	0.139	1	51	410	13.07	1	47	0.8262	1	AT5G08380.1	S
<annotation protein_description=434	AT2G18660.1	no	0.9947	Symbols: PNP-A plant natriuretic peptide A chr2:8091032-8091644 REVERSE LENGTH=130	Eukaryota	Streptophyta	Brassicales	Brassicaceae	Arabidopsis	Arabidopsis thaliana	0.9947	22.3	21	0.051	0.944	18	130	5.88	0.9947	21	0.8162	1	AT2G18660.1	S
<annotation protein_description=172	AT5G49360.1	no	1	Symbols: BXL1, ATBXL1 beta-xylosidase 1 chr5:20012179-20016659 REVERSE LENGTH=774	Eukaryota	Streptophyta	Brassicales	Brassicaceae	Arabidopsis	Arabidopsis thaliana	1	15.8	84	0.237	1	108	774	23.81	1	84	0.8106	1	AT5G49360.1	S
<annotation protein_description=191	AT1G03220.1	1	1	Symbols: Eukaryotic aspartyl protease family protein chr1:787143-788444 FORWARD LENGTH=433	Eukaryota	Streptophyta	Brassicales	Brassicaceae	Arabidopsis	Arabidopsis thaliana	1	13.9	41	0.146	1	49	433	11.64	1	41	0.8093	1	AT1G03220.1	S
<annotation protein_description=272	AT4G34480.1	82	1	Symbols: O-Glycosyl hydrolases family 17 protein chr4:16481147-16483988 REVERSE LENGTH=504	Eukaryota	Streptophyta	Brassicales	Brassicaceae	Arabidopsis	Arabidopsis thaliana	1	12.3	35	0.094	0.995	46	504	10.03	1	35	0.8017	1	AT4G34480.1	S
<annotation protein_description=263	AT4G20860.1	73	1	Symbols: FAD-binding Berberine family protein chr4:11172726-11174318 FORWARD LENGTH=530	Eukaryota	Streptophyta	Brassicales	Brassicaceae	Arabidopsis	Arabidopsis thaliana	1	22.1	79	0.268	1	84	530	23.71	1	79	0.7655	1	AT4G20860.1	S
<annotation protein_description=212	AT1G64760.1	22	1	Symbols: O-Glycosyl hydrolases family 17 protein chr1:24054220-24056194 REVERSE LENGTH=481	Eukaryota	Streptophyta	Brassicales	Brassicaceae	Arabidopsis	Arabidopsis thaliana	1	8.9	26	0.083	1	52	481	8.11	1	26	0.7366	2	AT1G64760.2,AT1G64760.1	S
<annotation protein_description=212	AT1G64760.2	22	1	Symbols: O-Glycosyl hydrolases family 17 protein chr1:24054220-24056194 REVERSE LENGTH=481	Eukaryota	Streptophyta	Brassicales	Brassicaceae	Arabidopsis	Arabidopsis thaliana	1	8.9	26	0.083	1	52	481	8.11	1	26	0.7366	2	AT1G64760.2,AT1G64760.1	S
<annotation protein_description=125	AT4G25900.1	no	1	Symbols: Galactose mutarotase-like superfamily protein chr4:13161487-13163397 FORWARD LENGTH=318	Eukaryota	Streptophyta	Brassicales	Brassicaceae	Arabidopsis	Arabidopsis thaliana	1	33.3	42	0.123	1	47	318	13.13	1	42	0.7349	1	AT4G25900.1	S
<annotation protein_description=478	AT2G10940.1	no	0.9879	Symbols: Bifunctional inhibitor/lipid-transfer protein/seed storage 2S albumin superfamily protein chr2:4311160-4312035 REVERSE LENGTH=291	Eukaryota	Streptophyta	Brassicales	Brassicaceae	Arabidopsis	Arabidopsis thaliana	0.9879	5.5	21	0.067	0.006	44	291	6.62	0.9879	21	0.72	2	AT2G10940.1,AT2G10940.2	S
<annotation protein_description=478	AT2G10940.2	no	0.9879	Symbols: Bifunctional inhibitor/lipid-transfer protein/seed storage 2S albumin superfamily protein chr2:4311160-4312035 REVERSE LENGTH=291	Eukaryota	Streptophyta	Brassicales	Brassicaceae	Arabidopsis	Arabidopsis thaliana	0.9879	5.5	21	0.067	0.006	44	291	6.62	0.9879	21	0.72	2	AT2G10940.1,AT2G10940.2	S
<annotation protein_description=204	AT1G32940.1	14	1	Symbols: ATSBT3.5, SBT3.5 Subtilase family protein chr1:11937634-11940856 FORWARD LENGTH=774	Eukaryota	Streptophyta	Brassicales	Brassicaceae	Arabidopsis	Arabidopsis thaliana	1	14.3	60	0.168	1	94	774	20.08	1	60	0.6865	1	AT1G32940.1	S
<annotation protein_description=26	AT1G33610.1	no	1	Symbols: Leucine-rich repeat (LRR) family protein chr1:12188910-12190346 FORWARD LENGTH=478	Eukaryota	Streptophyta	Brassicales	Brassicaceae	Arabidopsis	Arabidopsis thaliana	1	14	43	0.125	1	99	478	14.77	1	43	0.6689	1	AT1G33610.1	S
<annotation protein_description=37	AT1G64190.1	no	1	Symbols: 6-phosphogluconate dehydrogenase family protein chr1:23825549-23827012 REVERSE LENGTH=487	Eukaryota	Streptophyta	Brassicales	Brassicaceae	Arabidopsis	Arabidopsis thaliana	1	28.1	50	0.18	1	75	487	17.3	1	50	0.664	1	AT1G64190.1	S
<annotation protein_description=537	AT1G17860.1	no	0.9725	Symbols: Kunitz family trypsin and protease inhibitor protein chr1:6149343-6149933 FORWARD LENGTH=196	Eukaryota	Streptophyta	Brassicales	Brassicaceae	Arabidopsis	Arabidopsis thaliana	0.9725	5.1	29	0.064	0.009	24	196	10.36	0.9725	29	0.6254	1	AT1G17860.1	S
<annotation protein_description=274	AT4G36195.1	84	1	Symbols: Serine carboxypeptidase S28 family protein chr4:17127202-17129787 FORWARD LENGTH=488	Eukaryota	Streptophyta	Brassicales	Brassicaceae	Arabidopsis	Arabidopsis thaliana	1	21.1	47	0.14	1	75	488	17.53	1	47	0.616	2	AT4G36195.1,AT4G36195.3	S
<annotation protein_description=274	AT4G36195.3	84	1	Symbols: Serine carboxypeptidase S28 family protein chr4:17127202-17129787 FORWARD LENGTH=488	Eukaryota	Streptophyta	Brassicales	Brassicaceae	Arabidopsis	Arabidopsis thaliana	1	21.1	47	0.14	1	75	488	17.53	1	47	0.616	2	AT4G36195.1,AT4G36195.3	S
<annotation protein_description=275	AT4G36430.1	85	1	Symbols: Peroxidase superfamily protein chr4:17204648-17205917 REVERSE LENGTH=331	Eukaryota	Streptophyta	Brassicales	Brassicaceae	Arabidopsis	Arabidopsis thaliana	0.9992	14.5	28	0.046	0.999	56	331	10.83	0.9992	28	0.5935	1	AT4G36430.1	S
<annotation protein_description=336	AT1G04750.1	no	0.9997	Symbols: VAMP7B, VAMP721, ATVAMP721, AT VAMP7B vesicle-associated membrane protein 721 chr1:1331857-1333426 REVERSE LENGTH=219	Eukaryota	Streptophyta	Brassicales	Brassicaceae	Arabidopsis	Arabidopsis thaliana	0.9997	8.8	19	0.053	0.727	28	219	7.64	0.9997	19	0.5712	4	AT2G33120.1,AT1G04750.1,AT1G04750.2,AT2G33120.2	S
<annotation protein_description=336	AT1G04750.2	no	0.9997	Symbols: VAMP7B, VAMP721, ATVAMP721, AT VAMP7B vesicle-associated membrane protein 721 chr1:1331857-1333426 REVERSE LENGTH=181	Eukaryota	Streptophyta	Brassicales	Brassicaceae	Arabidopsis	Arabidopsis thaliana	0.9997	8.8	19	0.053	0.727	25	181	7.64	0.9997	19	0.5712	4	AT2G33120.1,AT1G04750.1,AT1G04750.2,AT2G33120.2	S
<annotation protein_description=336	AT2G33120.1	no	0.9997	Symbols: SAR1, VAMP722, ATVAMP722 synaptobrevin-related protein 1 chr2:14043785-14045337 REVERSE LENGTH=221	Eukaryota	Streptophyta	Brassicales	Brassicaceae	Arabidopsis	Arabidopsis thaliana	0.9997	8.8	19	0.053	0.727	27	221	7.64	0.9997	19	0.5712	4	AT2G33120.1,AT1G04750.1,AT1G04750.2,AT2G33120.2	S
<annotation protein_description=336	AT2G33120.2	no	0.9997	Symbols: SAR1, VAMP722, ATVAMP722 synaptobrevin-related protein 1 chr2:14043785-14045337 REVERSE LENGTH=229	Eukaryota	Streptophyta	Brassicales	Brassicaceae	Arabidopsis	Arabidopsis thaliana	0.9997	8.8	19	0.053	0.727	27	229	7.64	0.9997	19	0.5712	4	AT2G33120.1,AT1G04750.1,AT1G04750.2,AT2G33120.2	S
<annotation protein_description=15	AT1G21670.1	no	1	Symbols: LOCATED IN: cell wall, plant-type cell wall; EXPRESSED IN: 23 plant structures; EXPRESSED DURING: 14 growth stages; CONTAINS InterPro DOMAIN/s: WD40-like Beta Propeller (InterPro:IPR011659), Six-bladed beta-propeller, TolB-like (InterPro:IPR011042); BEST Arabidopsis thaliana protein match is: DPP6 N-terminal domain-like protein (TAIR:AT1G21680.1); Has 8461 Blast hits to 5060 proteins in …	Eukaryota	Streptophyta	Brassicales	Brassicaceae	Arabidopsis	Arabidopsis thaliana	1	29	61	0.162	1	88	703	25.63	1	61	0.5468	1	AT1G21670.1	S
<annotation protein_description=321	AT3G08030.1	112	0.9999	Symbols: Protein of unknown function, DUF642 chr3:2564191-2565819 FORWARD LENGTH=365	Eukaryota	Streptophyta	Brassicales	Brassicaceae	Arabidopsis	Arabidopsis thaliana	0.9999	17.3	26	0.053	1	41	365	10.98	0.9999	26	0.544	1	AT3G08030.1	S
<annotation protein_description=348	AT1G02360.1	no	0.9996	Symbols: Chitinase family protein chr1:472138-473116 REVERSE LENGTH=272	Eukaryota	Streptophyta	Brassicales	Brassicaceae	Arabidopsis	Arabidopsis thaliana	0.9996	9.9	14	0.045	0.5	35	272	5.94	0.9996	14	0.5413	1	AT1G02360.1	S
<annotation protein_description=165	AT5G34940.2	no	1	Symbols: AtGUS3, GUS3 glucuronidase 3 chr5:13235912-13238718 REVERSE LENGTH=536	Eukaryota	Streptophyta	Brassicales	Brassicaceae	Arabidopsis	Arabidopsis thaliana	1	15.2	28	0.091	1	73	536	12.07	1	28	0.533	3	AT5G34940.3,AT5G34940.1,AT5G34940.2	S
<annotation protein_description=165	AT5G34940.3	no	1	Symbols: AtGUS3, GUS3 glucuronidase 3 chr5:13236566-13238718 REVERSE LENGTH=382	Eukaryota	Streptophyta	Brassicales	Brassicaceae	Arabidopsis	Arabidopsis thaliana	1	15.2	28	0.091	1	50	382	12.07	1	28	0.533	3	AT5G34940.3,AT5G34940.1,AT5G34940.2	S
<annotation protein_description=124	AT4G25000.1	no	1	Symbols: ATAMY1, AMY1 alpha-amylase-like chr4:12852109-12853825 REVERSE LENGTH=423	Eukaryota	Streptophyta	Brassicales	Brassicaceae	Arabidopsis	Arabidopsis thaliana	1	14.4	33	0.095	1	50	423	14.69	1	33	0.5161	1	AT4G25000.1	S
<annotation protein_description=344	AT5G19890.1	no	0.9997	Symbols: Peroxidase superfamily protein chr5:6724372-6725877 REVERSE LENGTH=328	Eukaryota	Streptophyta	Brassicales	Brassicaceae	Arabidopsis	Arabidopsis thaliana	0.9997	11.3	20	0.062	0.658	53	328	9.08	0.9997	20	0.5059	1	AT5G19890.1	S
<annotation protein_description=282	AT5G12950.1	92	1	Symbols: Putative glycosyl hydrolase of unknown function (DUF1680) chr5:4093117-4096806 FORWARD LENGTH=861	Eukaryota	Streptophyta	Brassicales	Brassicaceae	Arabidopsis	Arabidopsis thaliana	1	12	65	0.176	1	121	861	29.62	1	65	0.5042	1	AT5G12950.1	S
<annotation protein_description=442	AT5G42100.1	no	0.9937	Symbols: ATBG_PPAP, ATBG_PAP, BG_PPAP beta-1,3-glucanase_putative chr5:16829460-16831168 REVERSE LENGTH=425	Eukaryota	Streptophyta	Brassicales	Brassicaceae	Arabidopsis	Arabidopsis thaliana	0.9937	5	16	0.041	0.192	51	425	7.41	0.9937	16	0.493	2	AT5G42100.2,AT5G42100.1	S
<annotation protein_description=442	AT5G42100.2	no	0.9937	Symbols: ATBG_PPAP, ATBG_PAP beta-1,3-glucanase_putative chr5:16829897-16831168 REVERSE LENGTH=423	Eukaryota	Streptophyta	Brassicales	Brassicaceae	Arabidopsis	Arabidopsis thaliana	0.9937	5	16	0.041	0.192	46	423	7.41	0.9937	16	0.493	2	AT5G42100.2,AT5G42100.1	S
<annotation protein_description=71	AT2G34930.1	no	1	Symbols: disease resistance family protein / LRR family protein chr2:14737169-14739886 REVERSE LENGTH=905	Eukaryota	Streptophyta	Brassicales	Brassicaceae	Arabidopsis	Arabidopsis thaliana	1	10.7	56	0.135	1	201	905	26.71	1	56	0.4817	1	AT2G34930.1	S
<annotation protein_description=115	AT4G12910.1	no	1	Symbols: scpl20 serine carboxypeptidase-like 20 chr4:7550576-7553051 REVERSE LENGTH=497	Eukaryota	Streptophyta	Brassicales	Brassicaceae	Arabidopsis	Arabidopsis thaliana	1	11.5	29	0.084	1	58	497	14.33	1	29	0.4649	1	AT4G12910.1	S
<annotation protein_description=17	AT1G21750.1	no	1	Symbols: ATPDIL1-1, ATPDI5, PDI5, PDIL1-1 PDI-like 1-1 chr1:7645767-7648514 FORWARD LENGTH=501	Eukaryota	Streptophyta	Brassicales	Brassicaceae	Arabidopsis	Arabidopsis thaliana	1	19.9	59	0.13	1	44	501	29.34	1	59	0.462	2	AT1G21750.2,AT1G21750.1	S
<annotation protein_description=17	AT1G21750.2	no	1	Symbols: ATPDIL1-1, PDIL1-1 PDI-like 1-1 chr1:7645767-7648695 FORWARD LENGTH=487	Eukaryota	Streptophyta	Brassicales	Brassicaceae	Arabidopsis	Arabidopsis thaliana	1	19.9	59	0.13	1	48	487	29.34	1	59	0.462	2	AT1G21750.2,AT1G21750.1	S
<annotation protein_description=525	AT5G59310.1	no	0.9776	Symbols: LTP4 lipid transfer protein 4 chr5:23925296-23925772 REVERSE LENGTH=112	Eukaryota	Streptophyta	Brassicales	Brassicaceae	Arabidopsis	Arabidopsis thaliana	0.9776	11.6	6	0.023	0.017	12	112	2.94	0.9776	6	0.4584	1	AT5G59310.1	S
<annotation protein_description=283	AT5G13980.1	93	1	Symbols: Glycosyl hydrolase family 38 protein chr5:4508626-4514334 FORWARD LENGTH=1024	Eukaryota	Streptophyta	Brassicales	Brassicaceae	Arabidopsis	Arabidopsis thaliana	1	8.2	60	0.169	1	134	1024	30.83	1	60	0.4471	2	AT5G13980.2,AT5G13980.1	S
<annotation protein_description=283	AT5G13980.2	93	1	Symbols: Glycosyl hydrolase family 38 protein chr5:4508626-4514334 FORWARD LENGTH=1024	Eukaryota	Streptophyta	Brassicales	Brassicaceae	Arabidopsis	Arabidopsis thaliana	1	8.2	60	0.169	1	134	1024	30.83	1	60	0.4471	2	AT5G13980.2,AT5G13980.1	S
<annotation protein_description=113	AT4G12420.1	no	1	Symbols: SKU5 Cupredoxin superfamily protein chr4:7349941-7352868 REVERSE LENGTH=587	Eukaryota	Streptophyta	Brassicales	Brassicaceae	Arabidopsis	Arabidopsis thaliana	1	17.2	37	0.095	1	70	587	19.12	1	37	0.4446	2	AT4G12420.2,AT4G12420.1	S
<annotation protein_description=113	AT4G12420.2	no	1	Symbols: SKU5 Cupredoxin superfamily protein chr4:7349941-7352868 REVERSE LENGTH=587	Eukaryota	Streptophyta	Brassicales	Brassicaceae	Arabidopsis	Arabidopsis thaliana	1	17.2	37	0.095	1	70	587	19.12	1	37	0.4446	2	AT4G12420.2,AT4G12420.1	S
<annotation protein_description=354	AT4G02330.1	no	0.9996	Symbols: ATPMEPCRB Plant invertase/pectin methylesterase inhibitor superfamily chr4:1032479-1034928 FORWARD LENGTH=573	Eukaryota	Streptophyta	Brassicales	Brassicaceae	Arabidopsis	Arabidopsis thaliana	0.9996	4.7	17	0.044	0.868	74	573	8.95	0.9996	17	0.4362	1	AT4G02330.1	S
<annotation protein_description=458	AT1G73260.1	no	0.9915	Symbols: ATKTI1, KTI1 kunitz trypsin inhibitor 1 chr1:27547410-27548057 REVERSE LENGTH=215	Eukaryota	Streptophyta	Brassicales	Brassicaceae	Arabidopsis	Arabidopsis thaliana	0.9915	26.5	10	0.02	0.998	23	215	5.33	0.9915	10	0.4274	1	AT1G73260.1	S
<annotation protein_description=521	AT2G01630.1	no	0.9781	Symbols: O-Glycosyl hydrolases family 17 protein chr2:279541-281955 REVERSE LENGTH=501	Eukaryota	Streptophyta	Brassicales	Brassicaceae	Arabidopsis	Arabidopsis thaliana	0.9781	2.4	14	0.044	0.003	62	501	7.51	0.9781	14	0.4189	1	AT2G01630.1	S
<annotation protein_description=40	AT1G74790.1	no	1	Symbols: catalytics chr1:28098912-28101673 FORWARD LENGTH=695	Eukaryota	Streptophyta	Brassicales	Brassicaceae	Arabidopsis	Arabidopsis thaliana	1	9.2	29	0.085	1	71	695	16.11	1	29	0.4136	1	AT1G74790.1	S
<annotation protein_description=167	AT5G41670.1	no	1	Symbols: 6-phosphogluconate dehydrogenase family protein chr5:16665647-16667110 REVERSE LENGTH=487	Eukaryota	Streptophyta	Brassicales	Brassicaceae	Arabidopsis	Arabidopsis thaliana	1	30.8	35	0.123	1	76	487	19.77	1	35	0.4067	2	AT5G41670.2,AT5G41670.1	S
<annotation protein_description=167	AT5G41670.2	no	1	Symbols: 6-phosphogluconate dehydrogenase family protein chr5:16665647-16667110 REVERSE LENGTH=487	Eukaryota	Streptophyta	Brassicales	Brassicaceae	Arabidopsis	Arabidopsis thaliana	1	30.8	35	0.123	1	76	487	19.77	1	35	0.4067	2	AT5G41670.2,AT5G41670.1	S
<annotation protein_description=571	AT3G55620.1	no	0.9536	Symbols: emb1624 Translation initiation factor IF6 chr3:20634581-20636312 FORWARD LENGTH=245	Eukaryota	Streptophyta	Brassicales	Brassicaceae	Arabidopsis	Arabidopsis thaliana	0.9536	4.5	10	0.028	0.007	35	245	5.44	0.9536	10	0.4027	1	AT3G55620.1	S
<annotation protein_description=292	AT4G19410.1	102	1	Symbols: Pectinacetylesterase family protein chr4:10582188-10584766 REVERSE LENGTH=391	Eukaryota	Streptophyta	Brassicales	Brassicaceae	Arabidopsis	Arabidopsis thaliana	0.9999	26.6	21	0.226	1	40	391	12.15	0.9999	21	0.397	2	AT4G19410.2,AT4G19410.1	S
<annotation protein_description=292	AT4G19410.2	102	1	Symbols: Pectinacetylesterase family protein chr4:10581037-10584766 REVERSE LENGTH=517	Eukaryota	Streptophyta	Brassicales	Brassicaceae	Arabidopsis	Arabidopsis thaliana	0.9999	26.6	21	0.226	1	56	517	12.15	0.9999	21	0.397	2	AT4G19410.2,AT4G19410.1	S
<annotation protein_description=39	AT1G71695.1	no	1	Symbols: Peroxidase superfamily protein chr1:26964359-26966557 FORWARD LENGTH=358	Eukaryota	Streptophyta	Brassicales	Brassicaceae	Arabidopsis	Arabidopsis thaliana	1	19	19	0.068	1	55	358	11.04	1	19	0.3954	1	AT1G71695.1	S
<annotation protein_description=306	AT3G12145.1	no	0.9999	Symbols: FLR1, FLOR1 Leucine-rich repeat (LRR) family protein chr3:3874764-3876075 REVERSE LENGTH=325	Eukaryota	Streptophyta	Brassicales	Brassicaceae	Arabidopsis	Arabidopsis thaliana	0.9999	12	14	0.029	0.982	53	325	8.35	0.9999	14	0.3852	1	AT3G12145.1	S
<annotation protein_description=29	AT1G47128.1	no	1	Symbols: RD21, RD21A Granulin repeat cysteine protease family protein chr1:17283139-17285609 REVERSE LENGTH=462	Eukaryota	Streptophyta	Brassicales	Brassicaceae	Arabidopsis	Arabidopsis thaliana	1	13.2	23	0.067	1	46	462	13.72	1	23	0.3851	1	AT1G47128.1	S
<annotation protein_description=175	AT5G55180.1	no	1	Symbols: O-Glycosyl hydrolases family 17 protein chr5:22388834-22390550 FORWARD LENGTH=460	Eukaryota	Streptophyta	Brassicales	Brassicaceae	Arabidopsis	Arabidopsis thaliana	1	7.4	22	0.059	0.977	48	460	13.43	1	22	0.3763	2	AT5G55180.2,AT5G55180.1	S
<annotation protein_description=175	AT5G55180.2	no	1	Symbols: O-Glycosyl hydrolases family 17 protein chr5:22388834-22390561 FORWARD LENGTH=465	Eukaryota	Streptophyta	Brassicales	Brassicaceae	Arabidopsis	Arabidopsis thaliana	1	7.4	22	0.059	0.977	51	465	13.43	1	22	0.3763	2	AT5G55180.2,AT5G55180.1	S
<annotation protein_description=539	AT2G40880.1	no	0.9723	Symbols: FL3-27, ATCYSA, CYSA cystatin A chr2:17057463-17057930 FORWARD LENGTH=125	Eukaryota	Streptophyta	Brassicales	Brassicaceae	Arabidopsis	Arabidopsis thaliana	0.9723	10.4	6	0.018	0.015	15	125	3.59	0.9723	6	0.3733	1	AT2G40880.1	S
<annotation protein_description=80	AT2G46930.1	no	1	Symbols: Pectinacetylesterase family protein chr2:19283625-19286090 FORWARD LENGTH=416	Eukaryota	Streptophyta	Brassicales	Brassicaceae	Arabidopsis	Arabidopsis thaliana	1	12.7	19	0.056	1	55	416	11.71	1	19	0.3728	1	AT2G46930.1	S
<annotation protein_description=420	AT3G12500.1	no	0.9965	Symbols: ATHCHIB, PR3, PR-3, CHI-B, B-CHI, HCHIB basic chitinase chr3:3962501-3963984 REVERSE LENGTH=335	Eukaryota	Streptophyta	Brassicales	Brassicaceae	Arabidopsis	Arabidopsis thaliana	0.9965	10.4	13	0.026	0.546	37	335	8.17	0.9965	13	0.3643	1	AT3G12500.1	S
<annotation protein_description=421	AT5G25090.1	no	0.9965	Symbols: ENODL13, AtENODL13 early nodulin-like protein 13 chr5:8647117-8647755 REVERSE LENGTH=186	Eukaryota	Streptophyta	Brassicales	Brassicaceae	Arabidopsis	Arabidopsis thaliana	0.9965	18.8	11	0.038	0.171	25	186	6.92	0.9965	11	0.3639	1	AT5G25090.1	S
<annotation protein_description=249	AT3G45970.1	59	1	Symbols: ATEXLA1, EXPL1, ATEXPL1, ATHEXP BETA 2.1, EXLA1 expansin-like A1 chr3:16896238-16897189 FORWARD LENGTH=265	Eukaryota	Streptophyta	Brassicales	Brassicaceae	Arabidopsis	Arabidopsis thaliana	1	21.1	13	0.028	1	24	265	8.26	1	13	0.3616	1	AT3G45970.1	S
<annotation protein_description=370	AT2G15320.1	no	0.9993	Symbols: Leucine-rich repeat (LRR) family protein chr2:6666527-6667675 REVERSE LENGTH=382	Eukaryota	Streptophyta	Brassicales	Brassicaceae	Arabidopsis	Arabidopsis thaliana	0.9993	15.2	15	0.042	0.835	75	382	9.59	0.9993	15	0.3591	1	AT2G15320.1	S
<annotation protein_description=340	AT3G07320.1	no	0.9997	Symbols: O-Glycosyl hydrolases family 17 protein chr3:2332324-2333925 REVERSE LENGTH=460	Eukaryota	Streptophyta	Brassicales	Brassicaceae	Arabidopsis	Arabidopsis thaliana	0.9997	8.7	17	0.035	0.933	65	460	10.89	0.9997	17	0.3585	1	AT3G07320.1	S
<annotation protein_description=479	AT5G18470.1	no	0.9868	Symbols: Curculin-like (mannose-binding) lectin family protein chr5:6127952-6129193 FORWARD LENGTH=413	Eukaryota	Streptophyta	Brassicales	Brassicaceae	Arabidopsis	Arabidopsis thaliana	0.9868	3.1	12	0.047	0.004	56	413	7.68	0.9868	12	0.3542	1	AT5G18470.1	S
<annotation protein_description=311	AT4G19810.1	no	0.9999	Symbols: Glycosyl hydrolase family protein with chitinase insertion domain chr4:10764151-10765753 REVERSE LENGTH=379	Eukaryota	Streptophyta	Brassicales	Brassicaceae	Arabidopsis	Arabidopsis thaliana	0.9999	9.8	12	0.032	0.962	42	379	8.03	0.9999	12	0.3433	1	AT4G19810.1	S
<annotation protein_description=541	AT1G61900.1	no	0.9694	Symbols: unknown protein; FUNCTIONS IN: molecular_function unknown; INVOLVED IN: biological_process unknown; LOCATED IN: anchored to plasma membrane, plasma membrane, anchored to membrane; EXPRESSED IN: 23 plant structures; EXPRESSED DURING: 13 growth stages; BEST Arabidopsis thaliana protein match is: unknown protein (TAIR:AT2G30700.1); Has 65 Blast hits to 65 proteins in 12 species: Archae - 0;…	Eukaryota	Streptophyta	Brassicales	Brassicaceae	Arabidopsis	Arabidopsis thaliana	0.9694	2.7	12	0.027	0.004	69	433	8.1	0.9694	12	0.3299	3	AT1G61900.1,AT1G61900.3,AT1G61900.2	S
<annotation protein_description=541	AT1G61900.2	no	0.9694	Symbols: unknown protein; FUNCTIONS IN: molecular_function unknown; INVOLVED IN: biological_process unknown; LOCATED IN: anchored to plasma membrane, plasma membrane, anchored to membrane; EXPRESSED IN: 23 plant structures; EXPRESSED DURING: 13 growth stages; BEST Arabidopsis thaliana protein match is: unknown protein (TAIR:AT2G30700.1); Has 35333 Blast hits to 34131 proteins in 2444 species: Arc…	Eukaryota	Streptophyta	Brassicales	Brassicaceae	Arabidopsis	Arabidopsis thaliana	0.9694	2.7	12	0.027	0.004	64	413	8.1	0.9694	12	0.3299	3	AT1G61900.1,AT1G61900.3,AT1G61900.2	S
<annotation protein_description=541	AT1G61900.3	no	0.9694	Symbols: unknown protein; BEST Arabidopsis thaliana protein match is: unknown protein (TAIR:AT2G30700.1). chr1:22882508-22884722 REVERSE LENGTH=429	Eukaryota	Streptophyta	Brassicales	Brassicaceae	Arabidopsis	Arabidopsis thaliana	0.9694	2.7	12	0.027	0.004	69	429	8.1	0.9694	12	0.3299	3	AT1G61900.1,AT1G61900.3,AT1G61900.2	S
<annotation protein_description=392	AT3G21630.1	no	0.9986	Symbols: CERK1, LYSM RLK1 chitin elicitor receptor kinase 1 chr3:7615543-7618530 REVERSE LENGTH=617	Eukaryota	Streptophyta	Brassicales	Brassicaceae	Arabidopsis	Arabidopsis thaliana	0.9986	3.4	27	0.07	0.152	86	617	18.84	0.9986	27	0.3288	1	AT3G21630.1	S
<annotation protein_description=566	AT2G02850.1	no	0.9547	Symbols: ARPN plantacyanin chr2:826630-827720 REVERSE LENGTH=129	Eukaryota	Streptophyta	Brassicales	Brassicaceae	Arabidopsis	Arabidopsis thaliana	0.9547	9.3	4	0.015	0.014	11	129	2.67	0.9547	4	0.3286	1	AT2G02850.1	S
<annotation protein_description=572	AT5G10760.1	no	0.9523	Symbols: Eukaryotic aspartyl protease family protein chr5:3400671-3402165 REVERSE LENGTH=464	Eukaryota	Streptophyta	Brassicales	Brassicaceae	Arabidopsis	Arabidopsis thaliana	0.9523	4.1	8	0.012	0.022	44	464	5.41	0.9523	8	0.3235	1	AT5G10760.1	S
<annotation protein_description=309	AT4G01610.1	no	0.9999	Symbols: Cysteine proteinases superfamily protein chr4:694857-696937 FORWARD LENGTH=359	Eukaryota	Streptophyta	Brassicales	Brassicaceae	Arabidopsis	Arabidopsis thaliana	0.9999	15.9	19	0.049	0.994	37	359	13.55	0.9999	19	0.3221	2	AT4G01610.2,AT4G01610.1	S
<annotation protein_description=309	AT4G01610.2	no	0.9999	Symbols: Cysteine proteinases superfamily protein chr4:694857-696937 FORWARD LENGTH=359	Eukaryota	Streptophyta	Brassicales	Brassicaceae	Arabidopsis	Arabidopsis thaliana	0.9999	15.9	19	0.049	0.994	38	359	13.55	0.9999	19	0.3221	2	AT4G01610.2,AT4G01610.1	S
<annotation protein_description=85	AT3G10740.1	no	1	Symbols: ASD1, ARAF1, ARAF, ATASD1 alpha-L-arabinofuranosidase 1 chr3:3361031-3364573 REVERSE LENGTH=678	Eukaryota	Streptophyta	Brassicales	Brassicaceae	Arabidopsis	Arabidopsis thaliana	1	3.4	27	0.099	0.909	74	678	19.54	1	27	0.3174	1	AT3G10740.1	S
<annotation protein_description=579	AT5G60360.1	no	0.9453	Symbols: SAG2, AALP, ALP aleurain-like protease chr5:24280044-24282152 FORWARD LENGTH=358	Eukaryota	Streptophyta	Brassicales	Brassicaceae	Arabidopsis	Arabidopsis thaliana	0.9453	5.9	14	0.03	0.064	38	358	9.61	0.9453	14	0.3164	3	AT5G60360.1,AT5G60360.2,AT5G60360.3	S
<annotation protein_description=579	AT5G60360.2	no	0.9453	Symbols: AALP, ALP aleurain-like protease chr5:24280044-24282152 FORWARD LENGTH=357	Eukaryota	Streptophyta	Brassicales	Brassicaceae	Arabidopsis	Arabidopsis thaliana	0.9453	5.9	14	0.03	0.064	38	357	9.61	0.9453	14	0.3164	3	AT5G60360.1,AT5G60360.2,AT5G60360.3	S
<annotation protein_description=579	AT5G60360.3	no	0.9453	Symbols: AALP, ALP aleurain-like protease chr5:24280044-24282157 FORWARD LENGTH=361	Eukaryota	Streptophyta	Brassicales	Brassicaceae	Arabidopsis	Arabidopsis thaliana	0.9453	5.9	14	0.03	0.064	41	361	9.61	0.9453	14	0.3164	3	AT5G60360.1,AT5G60360.2,AT5G60360.3	S
<annotation protein_description=164	AT5G34850.1	no	1	Symbols: ATPAP26, PAP26 purple acid phosphatase 26 chr5:13108475-13111217 REVERSE LENGTH=475	Eukaryota	Streptophyta	Brassicales	Brassicaceae	Arabidopsis	Arabidopsis thaliana	1	12.6	24	0.075	0.999	52	475	17.76	1	24	0.3104	1	AT5G34850.1	S
<annotation protein_description=64	AT2G26440.1	no	1	Symbols: Plant invertase/pectin methylesterase inhibitor superfamily chr2:11247407-11249407 FORWARD LENGTH=547	Eukaryota	Streptophyta	Brassicales	Brassicaceae	Arabidopsis	Arabidopsis thaliana	1	11.2	22	0.065	1	71	547	16.32	1	22	0.3097	1	AT2G26440.1	S
<annotation protein_description=302	AT1G77510.1	no	0.9999	Symbols: ATPDIL1-2, PDI6, ATPDI6, PDIL1-2 PDI-like 1-2 chr1:29126742-29129433 FORWARD LENGTH=508	Eukaryota	Streptophyta	Brassicales	Brassicaceae	Arabidopsis	Arabidopsis thaliana	0.9999	16.7	34	0.065	1	45	508	25.92	0.9999	34	0.3013	1	AT1G77510.1	S
<annotation protein_description=146	AT5G08260.1	no	1	Symbols: scpl35 serine carboxypeptidase-like 35 chr5:2657236-2661272 FORWARD LENGTH=480	Eukaryota	Streptophyta	Brassicales	Brassicaceae	Arabidopsis	Arabidopsis thaliana	1	8.5	16	0.053	1	57	480	12.37	1	16	0.2971	1	AT5G08260.1	S
<annotation protein_description=50	AT2G01820.1	no	1	Symbols: Leucine-rich repeat protein kinase family protein chr2:357664-360681 REVERSE LENGTH=943	Eukaryota	Streptophyta	Brassicales	Brassicaceae	Arabidopsis	Arabidopsis thaliana	1	5.4	37	0.113	0.999	144	943	28.64	1	37	0.2968	1	AT2G01820.1	S
<annotation protein_description=226	AT2G28470.1	36	1	Symbols: BGAL8 beta-galactosidase 8 chr2:12169047-12173164 REVERSE LENGTH=852	Eukaryota	Streptophyta	Brassicales	Brassicaceae	Arabidopsis	Arabidopsis thaliana	1	6.9	29	0.11	0.995	95	852	22.91	1	29	0.2908	2	AT2G28470.2,AT2G28470.1	S
<annotation protein_description=226	AT2G28470.2	36	1	Symbols: BGAL8 beta-galactosidase 8 chr2:12169047-12173146 REVERSE LENGTH=846	Eukaryota	Streptophyta	Brassicales	Brassicaceae	Arabidopsis	Arabidopsis thaliana	1	6.9	29	0.11	0.995	95	846	22.91	1	29	0.2908	2	AT2G28470.2,AT2G28470.1	S
<annotation protein_description=181	AT5G63800.1	no	1	Symbols: MUM2, BGAL6 Glycosyl hydrolase family 35 protein chr5:25530323-25535678 FORWARD LENGTH=718	Eukaryota	Streptophyta	Brassicales	Brassicaceae	Arabidopsis	Arabidopsis thaliana	1	10.7	27	0.069	1	86	718	21.94	1	27	0.2827	1	AT5G63800.1	S
<annotation protein_description=220	AT1G41830.1	30	1	Symbols: SKS6 SKU5-similar 6 chr1:15603892-15607802 REVERSE LENGTH=542	Eukaryota	Streptophyta	Brassicales	Brassicaceae	Arabidopsis	Arabidopsis thaliana	0.9945	10.1	18	0.122	1	81	542	15.64	0.9945	18	0.2629	1	AT1G41830.1	S
<annotation protein_description=9	AT1G13900.1	no	1	Symbols: Purple acid phosphatases superfamily protein chr1:4753494-4755554 REVERSE LENGTH=656	Eukaryota	Streptophyta	Brassicales	Brassicaceae	Arabidopsis	Arabidopsis thaliana	1	11.4	19	0.06	1	69	656	16.81	1	19	0.2597	1	AT1G13900.1	S
<annotation protein_description=461	AT3G49110.1	no	0.9899	Symbols: PRX33, PRXCA, ATPRX33, ATPCA peroxidase CA chr3:18200713-18202891 FORWARD LENGTH=354	Eukaryota	Streptophyta	Brassicales	Brassicaceae	Arabidopsis	Arabidopsis thaliana	0.9899	22.9	9	0.43	1	58	354	8.04	0.9899	9	0.2546	1	AT3G49110.1	S
<annotation protein_description=247	AT3G26720.1	57	1	Symbols: Glycosyl hydrolase family 38 protein chr3:9816707-9823056 FORWARD LENGTH=1019	Eukaryota	Streptophyta	Brassicales	Brassicaceae	Arabidopsis	Arabidopsis thaliana	1	14.1	39	0.118	1	142	1019	35.43	1	39	0.2529	1	AT3G26720.1	S
<annotation protein_description=94	AT3G45010.1	no	1	Symbols: scpl48 serine carboxypeptidase-like 48 chr3:16466328-16468845 FORWARD LENGTH=510	Eukaryota	Streptophyta	Brassicales	Brassicaceae	Arabidopsis	Arabidopsis thaliana	1	8.2	16	0.062	0.981	58	510	14.8	1	16	0.2483	1	AT3G45010.1	S
<annotation protein_description=87	AT3G14067.1	no	1	Symbols: Subtilase family protein chr3:4658421-4660754 REVERSE LENGTH=777	Eukaryota	Streptophyta	Brassicales	Brassicaceae	Arabidopsis	Arabidopsis thaliana	1	3.6	20	0.074	0.126	86	777	18.57	1	20	0.2474	1	AT3G14067.1	S
<annotation protein_description=343	AT3G51550.1	no	0.9997	Symbols: FER Malectin/receptor-like protein kinase family protein chr3:19117877-19120564 REVERSE LENGTH=895	Eukaryota	Streptophyta	Brassicales	Brassicaceae	Arabidopsis	Arabidopsis thaliana	0.9997	3.5	26	0.068	0.083	111	895	24.9	0.9997	26	0.2398	1	AT3G51550.1	S
<annotation protein_description=374	AT1G26390.1	125	0.9993	Symbols: FAD-binding Berberine family protein chr1:9130164-9131756 REVERSE LENGTH=530	Eukaryota	Streptophyta	Brassicales	Brassicaceae	Arabidopsis	Arabidopsis thaliana	0.9993	8.5	18	0.072	0.962	65	530	17.85	0.9993	18	0.2315	1	AT1G26390.1	S
<annotation protein_description=439	AT1G05260.1	no	0.994	Symbols: RCI3, RCI3A Peroxidase superfamily protein chr1:1529827-1531271 FORWARD LENGTH=326	Eukaryota	Streptophyta	Brassicales	Brassicaceae	Arabidopsis	Arabidopsis thaliana	0.994	10.7	11	0.038	0.079	47	326	11.06	0.994	11	0.2271	1	AT1G05260.1	S
<annotation protein_description=355	AT5G48540.1	no	0.9996	Symbols: receptor-like protein kinase-related family protein chr5:19669096-19669887 REVERSE LENGTH=263	Eukaryota	Streptophyta	Brassicales	Brassicaceae	Arabidopsis	Arabidopsis thaliana	0.9996	8	11	0.028	0.553	36	263	11.34	0.9996	11	0.2227	1	AT5G48540.1	S
<annotation protein_description=329	AT3G14920.1	no	0.9998	Symbols: Peptide-N4-(N-acetyl-beta-glucosaminyl)asparagine amidase A protein chr3:5018275-5020104 FORWARD LENGTH=609	Eukaryota	Streptophyta	Brassicales	Brassicaceae	Arabidopsis	Arabidopsis thaliana	0.9998	4.8	12	0.033	0.934	80	609	12.49	0.9998	12	0.2207	1	AT3G14920.1	S
<annotation protein_description=498	AT5G16590.1	143	0.9847	Symbols: LRR1 Leucine-rich repeat protein kinase family protein chr5:5431862-5433921 FORWARD LENGTH=625	Eukaryota	Streptophyta	Brassicales	Brassicaceae	Arabidopsis	Arabidopsis thaliana	0.9829	3.4	21	0.045	0.037	108	625	21.58	0.9829	21	0.2197	1	AT5G16590.1	S
<annotation protein_description=300	AT1G49750.1	no	0.9999	Symbols: Leucine-rich repeat (LRR) family protein chr1:18411177-18412779 REVERSE LENGTH=494	Eukaryota	Streptophyta	Brassicales	Brassicaceae	Arabidopsis	Arabidopsis thaliana	0.9999	9.3	12	0.03	0.992	77	494	12.66	0.9999	12	0.2177	1	AT1G49750.1	S
<annotation protein_description=304	AT2G22420.1	no	0.9999	Symbols: Peroxidase superfamily protein chr2:9513341-9514484 FORWARD LENGTH=329	Eukaryota	Streptophyta	Brassicales	Brassicaceae	Arabidopsis	Arabidopsis thaliana	0.9999	13.1	11	0.045	0.708	59	329	11.8	0.9999	11	0.2141	1	AT2G22420.1	S
<annotation protein_description=149	AT5G08370.1	no	1	Symbols: AtAGAL2, AGAL2 alpha-galactosidase 2 chr5:2691116-2693441 REVERSE LENGTH=396	Eukaryota	Streptophyta	Brassicales	Brassicaceae	Arabidopsis	Arabidopsis thaliana	1	19.5	15	0.049	1	54	396	16.42	1	15	0.2098	2	AT5G08370.2,AT5G08370.1	S
<annotation protein_description=393	AT3G55260.1	no	0.9986	Symbols: HEXO1, ATHEX2 beta-hexosaminidase 1 chr3:20489317-20492858 FORWARD LENGTH=541	Eukaryota	Streptophyta	Brassicales	Brassicaceae	Arabidopsis	Arabidopsis thaliana	0.9986	6.3	14	0.044	0.215	79	541	15.36	0.9986	14	0.2091	1	AT3G55260.1	S
<annotation protein_description=575	AT1G71950.1	no	0.9489	Symbols: Proteinase inhibitor, propeptide chr1:27080453-27081573 REVERSE LENGTH=136	Eukaryota	Streptophyta	Brassicales	Brassicaceae	Arabidopsis	Arabidopsis thaliana	0.9489	19.1	4	0.009	0.231	11	136	4.2	0.9489	4	0.2076	1	AT1G71950.1	S
<annotation protein_description=437	AT5G43060.1	no	0.9943	Symbols: Granulin repeat cysteine protease family protein chr5:17269784-17272117 REVERSE LENGTH=463	Eukaryota	Streptophyta	Brassicales	Brassicaceae	Arabidopsis	Arabidopsis thaliana	0.9943	7.1	12	0.031	0.046	46	463	13.38	0.9943	12	0.2048	1	AT5G43060.1	S
<annotation protein_description=455	AT3G43270.1	137	0.9918	Symbols: Plant invertase/pectin methylesterase inhibitor superfamily chr3:15222402-15225124 REVERSE LENGTH=527	Eukaryota	Streptophyta	Brassicales	Brassicaceae	Arabidopsis	Arabidopsis thaliana	0.9918	4.2	10	0.021	0.132	58	527	11.16	0.9918	10	0.2041	1	AT3G43270.1	S
<annotation protein_description=20	AT1G26380.1	no	1	Symbols: FAD-binding Berberine family protein chr1:9126901-9128508 REVERSE LENGTH=535	Eukaryota	Streptophyta	Brassicales	Brassicaceae	Arabidopsis	Arabidopsis thaliana	1	10.7	18	0.053	1	71	535	20.33	1	18	0.2034	1	AT1G26380.1	S
<annotation protein_description=412	AT4G37800.1	no	0.997	Symbols: XTH7 xyloglucan endotransglucosylase/hydrolase 7 chr4:17775703-17777372 REVERSE LENGTH=293	Eukaryota	Streptophyta	Brassicales	Brassicaceae	Arabidopsis	Arabidopsis thaliana	0.997	11.9	10	0.034	0.477	35	293	11.56	0.997	10	0.1981	1	AT4G37800.1	S
<annotation protein_description=438	AT2G30870.1	no	0.9941	Symbols: ATGSTF10, ERD13, ATGSTF4, GSTF10 glutathione S-transferase PHI 10 chr2:13141490-13142392 FORWARD LENGTH=215	Eukaryota	Streptophyta	Brassicales	Brassicaceae	Arabidopsis	Arabidopsis thaliana	0.9941	16.3	8	0.012	0.98	32	215	9.33	0.9941	8	0.1958	1	AT2G30870.1	S
<annotation protein_description=595	AT3G22060.1	no	0.933	Symbols: Receptor-like protein kinase-related family protein chr3:7771065-7772137 FORWARD LENGTH=252	Eukaryota	Streptophyta	Brassicales	Brassicaceae	Arabidopsis	Arabidopsis thaliana	0.933	13.9	8	0.019	0.21	34	252	8.88	0.933	8	0.1931	1	AT3G22060.1	S
<annotation protein_description=318	AT1G30720.1	109	0.9999	Symbols: FAD-binding Berberine family protein chr1:10898197-10899780 FORWARD LENGTH=527	Eukaryota	Streptophyta	Brassicales	Brassicaceae	Arabidopsis	Arabidopsis thaliana	0.9852	8.7	14	0.031	0.984	82	527	16.59	0.9852	14	0.191	1	AT1G30720.1	S
<annotation protein_description=577	AT5G39580.1	no	0.9481	Symbols: Peroxidase superfamily protein chr5:15847281-15849027 REVERSE LENGTH=319	Eukaryota	Streptophyta	Brassicales	Brassicaceae	Arabidopsis	Arabidopsis thaliana	0.9481	6	9	0.016	0.052	48	319	10.39	0.9481	9	0.1887	1	AT5G39580.1	S
<annotation protein_description=81	AT3G02360.1	no	1	Symbols: 6-phosphogluconate dehydrogenase family protein chr3:482498-483958 FORWARD LENGTH=486	Eukaryota	Streptophyta	Brassicales	Brassicaceae	Arabidopsis	Arabidopsis thaliana	1	17.9	18	0.08	1	64	486	22.59	1	18	0.183	2	AT3G02360.2,AT3G02360.1	S
<annotation protein_description=81	AT3G02360.2	no	1	Symbols: 6-phosphogluconate dehydrogenase family protein chr3:482498-483958 FORWARD LENGTH=486	Eukaryota	Streptophyta	Brassicales	Brassicaceae	Arabidopsis	Arabidopsis thaliana	1	17.9	18	0.08	1	64	486	22.59	1	18	0.183	2	AT3G02360.2,AT3G02360.1	S
<annotation protein_description=456	AT5G11420.1	138	0.9917	Symbols: Protein of unknown function, DUF642 chr5:3644655-3646991 FORWARD LENGTH=366	Eukaryota	Streptophyta	Brassicales	Brassicaceae	Arabidopsis	Arabidopsis thaliana	0.9917	9.3	7	0.015	0.871	43	366	8.79	0.9917	7	0.1814	1	AT5G11420.1	S
<annotation protein_description=395	AT5G65760.1	no	0.9986	Symbols: Serine carboxypeptidase S28 family protein chr5:26308289-26310891 FORWARD LENGTH=515	Eukaryota	Streptophyta	Brassicales	Brassicaceae	Arabidopsis	Arabidopsis thaliana	0.9986	6.8	9	0.029	0.908	72	515	11.76	0.9986	9	0.1755	1	AT5G65760.1	S
<annotation protein_description=513	AT2G34070.1	no	0.9798	Symbols: TBL37 TRICHOME BIREFRINGENCE-LIKE 37 chr2:14387631-14390160 REVERSE LENGTH=385	Eukaryota	Streptophyta	Brassicales	Brassicaceae	Arabidopsis	Arabidopsis thaliana	0.9798	8.8	7	0.017	0.243	64	385	9.07	0.9798	7	0.1737	1	AT2G34070.1	S
<annotation protein_description=609	AT4G30550.1	no	0.9063	Symbols: Class I glutamine amidotransferase-like superfamily protein chr4:14925618-14926713 FORWARD LENGTH=249	Eukaryota	Streptophyta	Brassicales	Brassicaceae	Arabidopsis	Arabidopsis thaliana	0.9063	4	6	0.015	0.006	29	249	7.41	0.9063	6	0.1686	1	AT4G30550.1	S
<annotation protein_description=468	AT3G46550.1	no	0.9891	Symbols: SOS5 Fasciclin-like arabinogalactan family protein chr3:17136612-17137874 REVERSE LENGTH=420	Eukaryota	Streptophyta	Brassicales	Brassicaceae	Arabidopsis	Arabidopsis thaliana	0.9891	3.6	6	0.022	0.004	71	420	8.57	0.9891	6	0.1591	1	AT3G46550.1	S
<annotation protein_description=369	AT5G46960.1	no	0.9994	Symbols: Plant invertase/pectin methylesterase inhibitor superfamily protein chr5:19062220-19062744 REVERSE LENGTH=174	Eukaryota	Streptophyta	Brassicales	Brassicaceae	Arabidopsis	Arabidopsis thaliana	0.9994	15.5	5	0.02	0.665	25	174	7.33	0.9994	5	0.1566	1	AT5G46960.1	S
<annotation protein_description=218	AT1G73080.1	28	1	Symbols: PEPR1, ATPEPR1 PEP1 receptor 1 chr1:27484513-27488021 FORWARD LENGTH=1123	Eukaryota	Streptophyta	Brassicales	Brassicaceae	Arabidopsis	Arabidopsis thaliana	1	4.3	19	0.063	0.922	231	1123	27.95	1	19	0.1561	1	AT1G73080.1	S
<annotation protein_description=403	AT1G14540.1	no	0.9978	Symbols: Peroxidase superfamily protein chr1:4974233-4975600 REVERSE LENGTH=315	Eukaryota	Streptophyta	Brassicales	Brassicaceae	Arabidopsis	Arabidopsis thaliana	0.9978	7.9	7	0.019	0.372	55	315	10.44	0.9978	7	0.1537	1	AT1G14540.1	S
<annotation protein_description=350	AT1G20160.1	no	0.9996	Symbols: ATSBT5.2 Subtilisin-like serine endopeptidase family protein chr1:6990852-6993854 REVERSE LENGTH=769	Eukaryota	Streptophyta	Brassicales	Brassicaceae	Arabidopsis	Arabidopsis thaliana	0.9996	6.6	15	0.032	0.99	62	769	22.42	0.9996	15	0.1536	2	AT1G20160.1,AT1G20160.2	S
<annotation protein_description=415	AT3G61490.1	no	0.9968	Symbols: Pectin lyase-like superfamily protein chr3:22758439-22760137 FORWARD LENGTH=476	Eukaryota	Streptophyta	Brassicales	Brassicaceae	Arabidopsis	Arabidopsis thaliana	0.9968	8.8	8	0.023	0.121	47	476	11.98	0.9968	8	0.1529	3	AT3G61490.1,AT3G61490.3,AT3G61490.2	S
<annotation protein_description=415	AT3G61490.2	no	0.9968	Symbols: Pectin lyase-like superfamily protein chr3:22758439-22760137 FORWARD LENGTH=476	Eukaryota	Streptophyta	Brassicales	Brassicaceae	Arabidopsis	Arabidopsis thaliana	0.9968	8.8	8	0.023	0.121	47	476	11.98	0.9968	8	0.1529	3	AT3G61490.1,AT3G61490.3,AT3G61490.2	S
<annotation protein_description=415	AT3G61490.3	no	0.9968	Symbols: Pectin lyase-like superfamily protein chr3:22758439-22760137 FORWARD LENGTH=476	Eukaryota	Streptophyta	Brassicales	Brassicaceae	Arabidopsis	Arabidopsis thaliana	0.9968	8.8	8	0.023	0.121	47	476	11.98	0.9968	8	0.1529	3	AT3G61490.1,AT3G61490.3,AT3G61490.2	S
<annotation protein_description=162	AT5G28540.1	no	1	Symbols: BIP1 heat shock protein 70 (Hsp 70) family protein chr5:10540665-10543274 REVERSE LENGTH=669	Eukaryota	Streptophyta	Brassicales	Brassicaceae	Arabidopsis	Arabidopsis thaliana	1	14.4	18	0.049	1	76	669	27.33	1	18	0.1513	3	AT5G28540.1,AT5G42020.1,AT5G42020.2	S
<annotation protein_description=162	AT5G42020.1	no	1	Symbols: BIP, BIP2 Heat shock protein 70 (Hsp 70) family protein chr5:16807697-16810480 REVERSE LENGTH=668	Eukaryota	Streptophyta	Brassicales	Brassicaceae	Arabidopsis	Arabidopsis thaliana	1	14.4	18	0.049	1	76	668	27.33	1	18	0.1513	3	AT5G28540.1,AT5G42020.1,AT5G42020.2	S
<annotation protein_description=162	AT5G42020.2	no	1	Symbols: BIP Heat shock protein 70 (Hsp 70) family protein chr5:16807697-16810480 REVERSE LENGTH=613	Eukaryota	Streptophyta	Brassicales	Brassicaceae	Arabidopsis	Arabidopsis thaliana	1	14.4	18	0.049	1	72	613	27.33	1	18	0.1513	3	AT5G28540.1,AT5G42020.1,AT5G42020.2	S
<annotation protein_description=546	AT3G57790.1	no	0.9652	Symbols: Pectin lyase-like superfamily protein chr3:21405387-21407088 REVERSE LENGTH=490	Eukaryota	Streptophyta	Brassicales	Brassicaceae	Arabidopsis	Arabidopsis thaliana	0.9652	2.2	7	0.02	0.003	60	490	10.42	0.9652	7	0.1489	1	AT3G57790.1	S
<annotation protein_description=453	AT3G56310.1	no	0.9919	Symbols: Melibiase family protein chr3:20882886-20885745 FORWARD LENGTH=437	Eukaryota	Streptophyta	Brassicales	Brassicaceae	Arabidopsis	Arabidopsis thaliana	0.9919	5.8	7	0.03	0.011	54	437	10.74	0.9919	7	0.1485	2	AT3G56310.2,AT3G56310.1	S
<annotation protein_description=453	AT3G56310.2	no	0.9919	Symbols: Melibiase family protein chr3:20882886-20885745 FORWARD LENGTH=413	Eukaryota	Streptophyta	Brassicales	Brassicaceae	Arabidopsis	Arabidopsis thaliana	0.9919	5.8	7	0.03	0.011	50	413	10.74	0.9919	7	0.1485	2	AT3G56310.2,AT3G56310.1	S
<annotation protein_description=549	AT1G51800.1	no	0.9647	Symbols: Leucine-rich repeat protein kinase family protein chr1:19214203-19217833 FORWARD LENGTH=894	Eukaryota	Streptophyta	Brassicales	Brassicaceae	Arabidopsis	Arabidopsis thaliana	0.9647	3.6	16	0.029	0.029	134	894	23.93	0.9647	16	0.1482	1	AT1G51800.1	S
<annotation protein_description=402	AT3G48460.1	no	0.9981	Symbols: GDSL-like Lipase/Acylhydrolase superfamily protein chr3:17949496-17951082 FORWARD LENGTH=381	Eukaryota	Streptophyta	Brassicales	Brassicaceae	Arabidopsis	Arabidopsis thaliana	0.9981	6.6	5	0.018	0.226	50	381	7.75	0.9981	5	0.1479	1	AT3G48460.1	S
<annotation protein_description=560	AT3G14590.2	no	0.9593	Symbols: NTMC2TYPE6.2, NTMC2T6.2 Calcium-dependent lipid-binding (CaLB domain) family protein chr3:4904448-4907741 REVERSE LENGTH=737	Eukaryota	Streptophyta	Brassicales	Brassicaceae	Arabidopsis	Arabidopsis thaliana	0.9593	1.4	14	0.034	0.002	111	737	22.14	0.9593	14	0.1393	3	AT3G14590.3,AT3G14590.1,AT3G14590.2	S
<annotation protein_description=501	AT1G78680.1	no	0.9839	Symbols: ATGGH2, GGH2 gamma-glutamyl hydrolase 2 chr1:29593933-29596037 FORWARD LENGTH=347	Eukaryota	Streptophyta	Brassicales	Brassicaceae	Arabidopsis	Arabidopsis thaliana	0.9839	9.3	6	0.017	0.481	44	347	9.75	0.9839	6	0.1391	2	AT1G78680.2,AT1G78680.1	S
<annotation protein_description=501	AT1G78680.2	no	0.9839	Symbols: GGH2 gamma-glutamyl hydrolase 2 chr1:29593933-29595968 FORWARD LENGTH=333	Eukaryota	Streptophyta	Brassicales	Brassicaceae	Arabidopsis	Arabidopsis thaliana	0.9839	9.3	6	0.017	0.481	41	333	9.75	0.9839	6	0.1391	2	AT1G78680.2,AT1G78680.1	S
<annotation protein_description=301	AT1G68560.1	no	0.9999	Symbols: ATXYL1, XYL1, TRG1 alpha-xylosidase 1 chr1:25734435-25737897 REVERSE LENGTH=915	Eukaryota	Streptophyta	Brassicales	Brassicaceae	Arabidopsis	Arabidopsis thaliana	0.9999	7.4	17	0.034	0.991	108	915	29.89	0.9999	17	0.1306	1	AT1G68560.1	S
<annotation protein_description=460	AT2G28100.1	no	0.9902	Symbols: ATFUC1, FUC1 alpha-L-fucosidase 1 chr2:11974803-11976489 FORWARD LENGTH=506	Eukaryota	Streptophyta	Brassicales	Brassicaceae	Arabidopsis	Arabidopsis thaliana	0.9902	4.3	10	0.028	0.039	71	506	17.72	0.9902	10	0.1283	1	AT2G28100.1	S
<annotation protein_description=154	AT5G11720.1	no	1	Symbols: Glycosyl hydrolases family 31 protein chr5:3776840-3780025 FORWARD LENGTH=902	Eukaryota	Streptophyta	Brassicales	Brassicaceae	Arabidopsis	Arabidopsis thaliana	1	6.5	16	0.052	1	128	902	28.81	1	16	0.1276	1	AT5G11720.1	S
<annotation protein_description=529	AT1G28580.1	146	0.9769	Symbols: GDSL-like Lipase/Acylhydrolase superfamily protein chr1:10044603-10046379 REVERSE LENGTH=390	Eukaryota	Streptophyta	Brassicales	Brassicaceae	Arabidopsis	Arabidopsis thaliana	0.9755	12.6	5	0.009	0.3	50	390	9.04	0.9755	5	0.1239	2	AT1G28580.1,AT1G28580.2	S
<annotation protein_description=529	AT1G28580.2	146	0.9769	Symbols: GDSL-like Lipase/Acylhydrolase superfamily protein chr1:10044603-10045874 REVERSE LENGTH=309	Eukaryota	Streptophyta	Brassicales	Brassicaceae	Arabidopsis	Arabidopsis thaliana	0.9755	12.6	5	0.009	0.3	40	309	9.04	0.9755	5	0.1239	2	AT1G28580.1,AT1G28580.2	S
<annotation protein_description=16	AT1G21680.1	no	1	Symbols: DPP6 N-terminal domain-like protein chr1:7613028-7615148 FORWARD LENGTH=706	Eukaryota	Streptophyta	Brassicales	Brassicaceae	Arabidopsis	Arabidopsis thaliana	1	16.1	12	0.041	1	106	706	22.77	1	12	0.121	1	AT1G21680.1	S
<annotation protein_description=353	AT3G05180.1	no	0.9996	Symbols: GDSL-like Lipase/Acylhydrolase superfamily protein chr3:1468599-1470529 REVERSE LENGTH=379	Eukaryota	Streptophyta	Brassicales	Brassicaceae	Arabidopsis	Arabidopsis thaliana	0.9996	7.4	5	0.02	0.335	55	379	9.51	0.9996	5	0.1207	1	AT3G05180.1	S
<annotation protein_description=312	AT4G34260.1	no	0.9999	Symbols: FUC95A 1,2-alpha-L-fucosidases chr4:16398130-16401591 FORWARD LENGTH=843	Eukaryota	Streptophyta	Brassicales	Brassicaceae	Arabidopsis	Arabidopsis thaliana	0.9999	5.2	14	0.038	0.982	122	843	28.44	0.9999	14	0.113	1	AT4G34260.1	S
<annotation protein_description=547	AT1G56145.1	no	0.9648	Symbols: Leucine-rich repeat transmembrane protein kinase chr1:21008225-21013934 REVERSE LENGTH=1012	Eukaryota	Streptophyta	Brassicales	Brassicaceae	Arabidopsis	Arabidopsis thaliana	0.9648	2.4	16	0.046	0.003	169	1012	31.89	0.9648	16	0.1112	2	AT1G56145.1,AT1G56145.2	S
<annotation protein_description=547	AT1G56145.2	no	0.9648	Symbols: Leucine-rich repeat transmembrane protein kinase chr1:21008225-21013934 REVERSE LENGTH=1039	Eukaryota	Streptophyta	Brassicales	Brassicaceae	Arabidopsis	Arabidopsis thaliana	0.9648	2.4	16	0.046	0.003	171	1039	31.89	0.9648	16	0.1112	2	AT1G56145.1,AT1G56145.2	S
<annotation protein_description=486	AT4G12290.1	no	0.9862	Symbols: Copper amine oxidase family protein chr4:7304434-7306973 FORWARD LENGTH=741	Eukaryota	Streptophyta	Brassicales	Brassicaceae	Arabidopsis	Arabidopsis thaliana	0.9862	4.2	8	0.017	0.191	85	741	16.4	0.9862	8	0.1105	1	AT4G12290.1	S
<annotation protein_description=482	AT1G11840.6	140	0.9867	Symbols: GLX1 glyoxalase I homolog chr1:3995928-3997518 FORWARD LENGTH=322	Eukaryota	Streptophyta	Brassicales	Brassicaceae	Arabidopsis	Arabidopsis thaliana	0.9466	16.8	7	0.015	0.917	46	322	14.96	0.9466	7	0.1017	1	AT1G11840.6	S
<annotation protein_description=262	AT4G20840.1	72	1	Symbols: FAD-binding Berberine family protein chr4:11157916-11159535 FORWARD LENGTH=539	Eukaryota	Streptophyta	Brassicales	Brassicaceae	Arabidopsis	Arabidopsis thaliana	0.9975	6.5	10	0.064	0.91	65	539	22.8	0.9975	10	0.1005	1	AT4G20840.1	S
<annotation protein_description=22	AT1G30470.1	no	1	Symbols: SIT4 phosphatase-associated family protein chr1:10779423-10786415 FORWARD LENGTH=811	Eukaryota	Streptophyta	Brassicales	Brassicaceae	Arabidopsis	Arabidopsis thaliana	1	8.1	11	0.028	0.473	111	811	25.96	1	11	0.0973	3	AT1G30470.3,AT1G30470.1,AT1G30470.2	S
<annotation protein_description=548	AT3G56240.1	no	0.9648	Symbols: CCH copper chaperone chr3:20863460-20864402 REVERSE LENGTH=121	Eukaryota	Streptophyta	Brassicales	Brassicaceae	Arabidopsis	Arabidopsis thaliana	0.9648	9.1	4	0.009	0.015	3	121	9.3	0.9648	4	0.0953	1	AT3G56240.1	S
<annotation protein_description=367	AT3G19620.1	no	0.9994	Symbols: Glycosyl hydrolase family protein chr3:6815613-6818308 REVERSE LENGTH=781	Eukaryota	Streptophyta	Brassicales	Brassicaceae	Arabidopsis	Arabidopsis thaliana	0.9994	4.4	11	0.028	0.19	103	781	26.96	0.9994	11	0.0936	1	AT3G19620.1	S
<annotation protein_description=480	AT1G65590.1	no	0.9867	Symbols: HEXO3, ATHEX1 beta-hexosaminidase 3 chr1:24385996-24390989 FORWARD LENGTH=535	Eukaryota	Streptophyta	Brassicales	Brassicaceae	Arabidopsis	Arabidopsis thaliana	0.9867	4.3	7	0.018	0.033	78	535	17.65	0.9867	7	0.0899	1	AT1G65590.1	S
<annotation protein_description=559	AT3G04010.1	no	0.9598	Symbols: O-Glycosyl hydrolases family 17 protein chr3:1036879-1039263 REVERSE LENGTH=491	Eukaryota	Streptophyta	Brassicales	Brassicaceae	Arabidopsis	Arabidopsis thaliana	0.9598	6.3	3	0.008	0.259	52	491	7.51	0.9598	3	0.088	1	AT3G04010.1	S
<annotation protein_description=423	AT5G07830.1	no	0.9963	Symbols: AtGUS2, GUS2 glucuronidase 2 chr5:2504168-2506567 FORWARD LENGTH=543	Eukaryota	Streptophyta	Brassicales	Brassicaceae	Arabidopsis	Arabidopsis thaliana	0.9963	4.2	5	0.017	0.051	82	543	13.25	0.9963	5	0.0863	1	AT5G07830.1	S
<annotation protein_description=366	AT1G78060.1	no	0.9994	Symbols: Glycosyl hydrolase family protein chr1:29349796-29352868 REVERSE LENGTH=767	Eukaryota	Streptophyta	Brassicales	Brassicaceae	Arabidopsis	Arabidopsis thaliana	0.9994	7.8	10	0.029	0.69	103	767	27.71	0.9994	10	0.0828	1	AT1G78060.1	S
<annotation protein_description=333	AT1G65800.1	116	0.9998	Symbols: ARK2, RK2 receptor kinase 2 chr1:24473166-24476523 FORWARD LENGTH=847	Eukaryota	Streptophyta	Brassicales	Brassicaceae	Arabidopsis	Arabidopsis thaliana	0.9668	2.5	12	0.036	0.016	131	847	32.69	0.9668	12	0.0815	1	AT1G65800.1	S
<annotation protein_description=601	AT5G57560.1	151	0.9208	Symbols: TCH4, XTH22 Xyloglucan endotransglucosylase/hydrolase family protein chr5:23307296-23308235 REVERSE LENGTH=284	Eukaryota	Streptophyta	Brassicales	Brassicaceae	Arabidopsis	Arabidopsis thaliana	0.9197	19	5	0.015	0.992	36	284	13.11	0.9197	5	0.0805	1	AT5G57560.1	S
<annotation protein_description=512	AT1G30600.1	no	0.9799	Symbols: Subtilase family protein chr1:10841341-10844906 REVERSE LENGTH=832	Eukaryota	Streptophyta	Brassicales	Brassicaceae	Arabidopsis	Arabidopsis thaliana	0.9799	2	5	0.017	0.002	102	832	14.22	0.9799	5	0.0791	2	AT1G30600.1,AT5G44530.1	S
<annotation protein_description=512	AT5G44530.1	no	0.9799	Symbols: Subtilase family protein chr5:17937931-17941193 FORWARD LENGTH=840	Eukaryota	Streptophyta	Brassicales	Brassicaceae	Arabidopsis	Arabidopsis thaliana	0.9799	2	5	0.017	0.002	78	840	14.22	0.9799	5	0.0791	2	AT1G30600.1,AT5G44530.1	S
<annotation protein_description=390	AT5G59670.1	no	0.9987	Symbols: Leucine-rich repeat protein kinase family protein chr5:24041538-24045478 FORWARD LENGTH=868	Eukaryota	Streptophyta	Brassicales	Brassicaceae	Arabidopsis	Arabidopsis thaliana	0.9987	3.1	8	0.022	0.063	141	868	24.11	0.9987	8	0.0761	1	AT5G59670.1	S
<annotation protein_description=327	AT2G14260.1	no	0.9998	Symbols: PIP proline iminopeptidase chr2:6041441-6043869 REVERSE LENGTH=380	Eukaryota	Streptophyta	Brassicales	Brassicaceae	Arabidopsis	Arabidopsis thaliana	0.9998	15.2	4	0.015	0.976	54	380	13.01	0.9998	4	0.0706	2	AT2G14260.1,AT2G14260.2	S
<annotation protein_description=250	AT4G08770.1	60	1	Symbols: Prx37 Peroxidase superfamily protein chr4:5598259-5600262 REVERSE LENGTH=346	Eukaryota	Streptophyta	Brassicales	Brassicaceae	Arabidopsis	Arabidopsis thaliana	0.9805	10.4	4	0.207	1	60	346	13	0.9805	4	0.0693	1	AT4G08770.1	S
<annotation protein_description=507	AT5G56590.1	no	0.9812	Symbols: O-Glycosyl hydrolases family 17 protein chr5:22907521-22909436 FORWARD LENGTH=506	Eukaryota	Streptophyta	Brassicales	Brassicaceae	Arabidopsis	Arabidopsis thaliana	0.9812	5.3	4	0.012	0.049	62	506	13.44	0.9812	4	0.067	1	AT5G56590.1	S
<annotation protein_description=592	AT5G63810.1	no	0.9362	Symbols: BGAL10 beta-galactosidase 10 chr5:25537242-25541315 FORWARD LENGTH=741	Eukaryota	Streptophyta	Brassicales	Brassicaceae	Arabidopsis	Arabidopsis thaliana	0.9362	3.2	7	0.014	0.022	73	741	22.97	0.9362	7	0.0655	1	AT5G63810.1	S
<annotation protein_description=444	AT3G58750.1	134	0.9935	Symbols: CSY2 citrate synthase 2 chr3:21724564-21727458 REVERSE LENGTH=514	Eukaryota	Streptophyta	Brassicales	Brassicaceae	Arabidopsis	Arabidopsis thaliana	0.9935	4.3	4	0.009	0.038	79	514	13.99	0.9935	4	0.0652	1	AT3G58750.1	S
<annotation protein_description=483	AT1G70520.1	no	0.9866	Symbols: CRK2 cysteine-rich RLK (RECEPTOR-like protein kinase) 2 chr1:26584888-26587334 REVERSE LENGTH=649	Eukaryota	Streptophyta	Brassicales	Brassicaceae	Arabidopsis	Arabidopsis thaliana	0.9866	2.2	6	0.021	0.002	101	649	20.89	0.9866	6	0.0651	1	AT1G70520.1	S
<annotation protein_description=426	AT3G62110.1	no	0.9957	Symbols: Pectin lyase-like superfamily protein chr3:22997313-22999503 REVERSE LENGTH=471	Eukaryota	Streptophyta	Brassicales	Brassicaceae	Arabidopsis	Arabidopsis thaliana	0.9957	5.1	2	0.007	0.064	66	471	7.21	0.9957	2	0.0634	1	AT3G62110.1	S
<annotation protein_description=388	AT5G51480.1	no	0.9988	Symbols: SKS2 SKU5 similar 2 chr5:20910433-20913153 FORWARD LENGTH=592	Eukaryota	Streptophyta	Brassicales	Brassicaceae	Arabidopsis	Arabidopsis thaliana	0.9988	7.1	4	0.013	0.238	67	592	14.52	0.9988	4	0.0632	1	AT5G51480.1	S
<annotation protein_description=492	AT4G16660.1	no	0.9859	Symbols: heat shock protein 70 (Hsp 70) family protein chr4:9377225-9381232 FORWARD LENGTH=867	Eukaryota	Streptophyta	Brassicales	Brassicaceae	Arabidopsis	Arabidopsis thaliana	0.9859	6	9	0.017	0.157	116	867	32.36	0.9859	9	0.063	1	AT4G16660.1	S
<annotation protein_description=598	AT1G56340.1	150	0.9249	Symbols: CRT1, CRT1a, AtCRT1a calreticulin 1a chr1:21090059-21092630 REVERSE LENGTH=425	Eukaryota	Streptophyta	Brassicales	Brassicaceae	Arabidopsis	Arabidopsis thaliana	0.9249	4.2	5	0.01	0.007	27	425	17.21	0.9249	5	0.0617	2	AT1G56340.1,AT1G56340.2	S
<annotation protein_description=598	AT1G56340.2	150	0.9249	Symbols: CRT1, CRT1a, AtCRT1a calreticulin 1a chr1:21090022-21092630 REVERSE LENGTH=424	Eukaryota	Streptophyta	Brassicales	Brassicaceae	Arabidopsis	Arabidopsis thaliana	0.9249	4.2	5	0.01	0.007	35	424	17.21	0.9249	5	0.0617	2	AT1G56340.1,AT1G56340.2	S
<annotation protein_description=550	AT4G38220.1	no	0.9646	Symbols: Peptidase M20/M25/M40 family protein chr4:17925251-17926919 FORWARD LENGTH=430	Eukaryota	Streptophyta	Brassicales	Brassicaceae	Arabidopsis	Arabidopsis thaliana	0.9646	5.6	4	0.01	0.043	64	430	14.51	0.9646	4	0.061	2	AT4G38220.1,AT4G38220.2	S
<annotation protein_description=550	AT4G38220.2	no	0.9646	Symbols: Peptidase M20/M25/M40 family protein chr4:17925251-17926919 FORWARD LENGTH=433	Eukaryota	Streptophyta	Brassicales	Brassicaceae	Arabidopsis	Arabidopsis thaliana	0.9646	5.6	4	0.01	0.043	65	433	14.51	0.9646	4	0.061	2	AT4G38220.1,AT4G38220.2	S
<annotation protein_description=564	AT5G04885.1	no	0.9565	Symbols: Glycosyl hydrolase family protein chr5:1423369-1426628 FORWARD LENGTH=665	Eukaryota	Streptophyta	Brassicales	Brassicaceae	Arabidopsis	Arabidopsis thaliana	0.9565	3.5	4	0.008	0.026	82	665	14.54	0.9565	4	0.0604	1	AT5G04885.1	S
<annotation protein_description=457	AT2G47470.1	no	0.9916	Symbols: ATPDIL2-1, UNE5, MEE30, PDI11, ATPDI11 thioredoxin family protein chr2:19481503-19483683 FORWARD LENGTH=361	Eukaryota	Streptophyta	Brassicales	Brassicaceae	Arabidopsis	Arabidopsis thaliana	0.9916	11.3	5	0.015	0.104	43	361	19.01	0.9916	5	0.0599	4	AT2G47470.3,AT2G47470.4,AT2G47470.1,AT2G47470.2	S
<annotation protein_description=457	AT2G47470.2	no	0.9916	Symbols: ATPDIL2-1, UNE5, MEE30, PDI11, ATPDI11 thioredoxin family protein chr2:19481503-19483303 FORWARD LENGTH=266	Eukaryota	Streptophyta	Brassicales	Brassicaceae	Arabidopsis	Arabidopsis thaliana	0.9916	11.3	5	0.015	0.104	27	266	19.01	0.9916	5	0.0599	4	AT2G47470.3,AT2G47470.4,AT2G47470.1,AT2G47470.2	S
<annotation protein_description=457	AT2G47470.3	no	0.9916	Symbols: ATPDIL2-1, UNE5, MEE30, PDI11, ATPDI11 thioredoxin family protein chr2:19481503-19483571 FORWARD LENGTH=323	Eukaryota	Streptophyta	Brassicales	Brassicaceae	Arabidopsis	Arabidopsis thaliana	0.9916	11.3	5	0.015	0.104	40	323	19.01	0.9916	5	0.0599	4	AT2G47470.3,AT2G47470.4,AT2G47470.1,AT2G47470.2	S
<annotation protein_description=457	AT2G47470.4	no	0.9916	Symbols: ATPDIL2-1, UNE5, MEE30, PDI11, ATPDI11 thioredoxin family protein chr2:19481503-19483683 FORWARD LENGTH=335	Eukaryota	Streptophyta	Brassicales	Brassicaceae	Arabidopsis	Arabidopsis thaliana	0.9916	11.3	5	0.015	0.104	38	335	19.01	0.9916	5	0.0599	4	AT2G47470.3,AT2G47470.4,AT2G47470.1,AT2G47470.2	S
<annotation protein_description=527	AT3G20790.1	no	0.977	Symbols: NAD(P)-binding Rossmann-fold superfamily protein chr3:7268802-7271099 FORWARD LENGTH=355	Eukaryota	Streptophyta	Brassicales	Brassicaceae	Arabidopsis	Arabidopsis thaliana	0.977	4.5	3	0.005	0.013	41	355	11.67	0.977	3	0.0577	1	AT3G20790.1	S
<annotation protein_description=208	AT5G59680.1	18	1	Symbols: Leucine-rich repeat protein kinase family protein chr5:24046792-24050801 FORWARD LENGTH=887	Eukaryota	Streptophyta	Brassicales	Brassicaceae	Arabidopsis	Arabidopsis thaliana	0.987	3.6	6	0.019	0.202	142	887	23.76	0.987	6	0.0572	1	AT5G59680.1	S
<annotation protein_description=487	AT1G68290.1	no	0.9861	Symbols: ENDO 2 endonuclease 2 chr1:25596718-25598264 FORWARD LENGTH=290	Eukaryota	Streptophyta	Brassicales	Brassicaceae	Arabidopsis	Arabidopsis thaliana	0.9861	5.5	2	0.008	0.006	36	290	7.95	0.9861	2	0.057	1	AT1G68290.1	S
<annotation protein_description=208	AT1G51805.1	18	1	Symbols: Leucine-rich repeat protein kinase family protein chr1:19221187-19225590 REVERSE LENGTH=884	Eukaryota	Streptophyta	Brassicales	Brassicaceae	Arabidopsis	Arabidopsis thaliana	0.9959	4.6	6	0.028	0.269	128	884	24.54	0.9959	6	0.0559	1	AT1G51805.1	S
<annotation protein_description=581	AT1G61820.1	no	0.9448	Symbols: BGLU46 beta glucosidase 46 chr1:22835452-22838444 FORWARD LENGTH=516	Eukaryota	Streptophyta	Brassicales	Brassicaceae	Arabidopsis	Arabidopsis thaliana	0.9448	3.4	4	0.01	0.004	64	516	17.02	0.9448	4	0.051	2	AT1G61820.3,AT1G61820.1	S
<annotation protein_description=509	AT4G23200.1	no	0.9803	Symbols: CRK12 cysteine-rich RLK (RECEPTOR-like protein kinase) 12 chr4:12145380-12147934 REVERSE LENGTH=648	Eukaryota	Streptophyta	Brassicales	Brassicaceae	Arabidopsis	Arabidopsis thaliana	0.9803	2.6	5	0.019	0.002	96	648	22.68	0.9803	5	0.0496	1	AT4G23200.1	S
<annotation protein_description=463	AT1G12460.1	no	0.9896	Symbols: Leucine-rich repeat protein kinase family protein chr1:4247703-4250444 FORWARD LENGTH=882	Eukaryota	Streptophyta	Brassicales	Brassicaceae	Arabidopsis	Arabidopsis thaliana	0.9896	3.1	6	0.019	0.003	163	882	29.67	0.9896	6	0.0459	1	AT1G12460.1	S
<annotation protein_description=606	AT1G15000.1	no	0.9158	Symbols: scpl50 serine carboxypeptidase-like 50 chr1:5168613-5169947 FORWARD LENGTH=444	Eukaryota	Streptophyta	Brassicales	Brassicaceae	Arabidopsis	Arabidopsis thaliana	0.9158	2.5	3	0.012	0.003	70	444	15.21	0.9158	3	0.0415	1	AT1G15000.1	S
<annotation protein_description=431	AT5G59130.1	133	0.9951	Symbols: Subtilase family protein chr5:23870192-23873691 REVERSE LENGTH=732	Eukaryota	Streptophyta	Brassicales	Brassicaceae	Arabidopsis	Arabidopsis thaliana	0.9951	4.7	4	0.01	0.294	72	732	22.24	0.9951	4	0.0411	2	AT5G59130.2,AT5G59130.1	S
<annotation protein_description=431	AT5G59130.2	133	0.9951	Symbols: Subtilase family protein chr5:23870192-23873691 REVERSE LENGTH=726	Eukaryota	Streptophyta	Brassicales	Brassicaceae	Arabidopsis	Arabidopsis thaliana	0.9951	4.7	4	0.01	0.294	71	726	22.24	0.9951	4	0.0411	2	AT5G59130.2,AT5G59130.1	S
<annotation protein_description=503	AT1G25570.1	no	0.9825	Symbols: Di-glucose binding protein with Leucine-rich repeat domain chr1:8992183-8995430 REVERSE LENGTH=628	Eukaryota	Streptophyta	Brassicales	Brassicaceae	Arabidopsis	Arabidopsis thaliana	0.9825	3	3	0.011	0.005	101	628	16.62	0.9825	3	0.0407	1	AT1G25570.1	S
<annotation protein_description=333	AT1G65790.1	116	0.9998	Symbols: ARK1, RK1 receptor kinase 1 chr1:24468932-24472329 FORWARD LENGTH=843	Eukaryota	Streptophyta	Brassicales	Brassicaceae	Arabidopsis	Arabidopsis thaliana	0.9911	3.8	5	0.01	0.291	145	843	29.05	0.9911	5	0.0391	1	AT1G65790.1	S
<annotation protein_description=432	AT5G52560.1	no	0.995	Symbols: ATUSP, USP UDP-sugar pyrophosphorylase chr5:21331230-21334573 FORWARD LENGTH=614	Eukaryota	Streptophyta	Brassicales	Brassicaceae	Arabidopsis	Arabidopsis thaliana	0.995	4.7	3	0.008	0.027	83	614	21.11	0.995	3	0.0324	1	AT5G52560.1	S
<annotation protein_description=603	AT2G37710.1	no	0.9183	Symbols: RLK receptor lectin kinase chr2:15814934-15816961 REVERSE LENGTH=675	Eukaryota	Streptophyta	Brassicales	Brassicaceae	Arabidopsis	Arabidopsis thaliana	0.9183	1.6	2	0.008	0.002	110	675	14.84	0.9183	2	0.0284	1	AT2G37710.1	S
<annotation protein_description=551	AT4G36360.1	no	0.9639	Symbols: BGAL3 beta-galactosidase 3 chr4:17176840-17181143 REVERSE LENGTH=856	Eukaryota	Streptophyta	Brassicales	Brassicaceae	Arabidopsis	Arabidopsis thaliana	0.9639	1.8	2	0.007	0.002	98	856	17.56	0.9639	2	0.0252	2	AT4G36360.2,AT4G36360.1	S
<annotation protein_description=551	AT4G36360.2	no	0.9639	Symbols: BGAL3 beta-galactosidase 3 chr4:17176840-17181143 REVERSE LENGTH=855	Eukaryota	Streptophyta	Brassicales	Brassicaceae	Arabidopsis	Arabidopsis thaliana	0.9639	1.8	2	0.007	0.002	98	855	17.56	0.9639	2	0.0252	2	AT4G36360.2,AT4G36360.1	S
<annotation protein_description=556	AT2G27500.1	no	0.9613	Symbols: Glycosyl hydrolase superfamily protein chr2:11752364-11753844 REVERSE LENGTH=392	Eukaryota	Streptophyta	Brassicales	Brassicaceae	Arabidopsis	Arabidopsis thaliana	0.9613	4.1	1	0.004	0.005	61	392	9.26	0.9613	1	0.0238	3	AT2G27500.2,AT2G27500.3,AT2G27500.1	S
<annotation protein_description=556	AT2G27500.2	no	0.9613	Symbols: Glycosyl hydrolase superfamily protein chr2:11752615-11753844 REVERSE LENGTH=377	Eukaryota	Streptophyta	Brassicales	Brassicaceae	Arabidopsis	Arabidopsis thaliana	0.9613	4.1	1	0.004	0.005	56	377	9.26	0.9613	1	0.0238	3	AT2G27500.2,AT2G27500.3,AT2G27500.1	S
<annotation protein_description=440	AT1G13750.1	no	0.994	Symbols: Purple acid phosphatases superfamily protein chr1:4715490-4718091 REVERSE LENGTH=613	Eukaryota	Streptophyta	Brassicales	Brassicaceae	Arabidopsis	Arabidopsis thaliana	0.994	4.1	2	0.008	0.108	70	613	19.96	0.994	2	0.0228	1	AT1G13750.1	S
