# Supplementary material for: Obligate Biotroph Pathogens of the Genus Albugo Are Better Adapted to Active Host Defense Compared to Niche Competitors
Source: Front Plant Sci. 2016 Jun 20;7:820. doi: 10.3389/fpls.2016.00820 (PMC4913113; doi:10.3389/fpls.2016.00820)
Supplement: Supplementary file 5 [file Table_7.xlsx]

## Sheet: Info
This file includes the raw protein data of all lab experiments of uninfected A. thaliana performed on the LTQ Velos machine (see LC-MS/MS Analysis and MS Data Processing)

## Sheet: Uninf_1st
protein group	name	pseudo name	group probability	annotation	classification1	classification2	classification3	classification4	classification5	classification6	probability	percent coverage	total number unique peptides	pct spectrum ids	confidence	R L count	length	OI_VALUE	PROTEINPROPHET_PROBABILITY	TOTAL_SPECTRAL_COUNTS	APEX_PROTEIN_ABUNDANCE	NUMBER_OF_DEGENERATE_PROTEINS	IDS_DEGENERATE_PROTEINS	Secreted
<annotation protein_description=2	AT1G03870.1	no	1	Symbols: FLA9 FASCICLIN-like arabinoogalactan 9 chr1:982625-983368 REVERSE LENGTH=247	Eukaryota	Streptophyta	Brassicales	Brassicaceae	Arabidopsis	Arabidopsis thaliana	1	19.4	40	0.078	1	36	247	5.6	1	40	1.4042	1	AT1G03870.1	S
<annotation protein_description=4	AT1G05260.1	no	1	Symbols: RCI3, RCI3A Peroxidase superfamily protein chr1:1529827-1531271 FORWARD LENGTH=326	Eukaryota	Streptophyta	Brassicales	Brassicaceae	Arabidopsis	Arabidopsis thaliana	1	14.7	9	0.015	0.845	47	326	11.06	1	9	0.1599	1	AT1G05260.1	S
<annotation protein_description=9	AT1G09750.1	no	1	Symbols: Eukaryotic aspartyl protease family protein chr1:3157541-3158960 FORWARD LENGTH=449	Eukaryota	Streptophyta	Brassicales	Brassicaceae	Arabidopsis	Arabidopsis thaliana	1	20.9	327	0.446	1	62	449	6.08	1	327	10.5731	1	AT1G09750.1	S
<annotation protein_description=11	AT1G10370.1	no	1	Symbols: GST30, ATGSTU17, GST30B, ERD9 Glutathione S-transferase family protein chr1:3397274-3398273 REVERSE LENGTH=227	Eukaryota	Streptophyta	Brassicales	Brassicaceae	Arabidopsis	Arabidopsis thaliana	1	21.1	25	0.039	1	28	227	6.62	1	25	0.7424	1	AT1G10370.1	S
<annotation protein_description=15	AT1G13900.1	no	1	Symbols: Purple acid phosphatases superfamily protein chr1:4753494-4755554 REVERSE LENGTH=656	Eukaryota	Streptophyta	Brassicales	Brassicaceae	Arabidopsis	Arabidopsis thaliana	1	23.6	72	0.116	1	69	656	16.81	1	72	0.842	1	AT1G13900.1	S
<annotation protein_description=20	AT1G20160.1	no	1	Symbols: ATSBT5.2 Subtilisin-like serine endopeptidase family protein chr1:6990852-6993854 REVERSE LENGTH=769	Eukaryota	Streptophyta	Brassicales	Brassicaceae	Arabidopsis	Arabidopsis thaliana	1	33.7	740	1.336	1	62	769	22.42	1	740	6.4887	2	AT1G20160.1,AT1G20160.2	S
<annotation protein_description=22	AT1G20850.1	no	1	Symbols: XCP2 xylem cysteine peptidase 2 chr1:7252208-7253537 FORWARD LENGTH=356	Eukaryota	Streptophyta	Brassicales	Brassicaceae	Arabidopsis	Arabidopsis thaliana	1	16	22	0.037	1	40	356	9.94	1	22	0.4351	1	AT1G20850.1	S
<annotation protein_description=23	AT1G21670.1	no	1	Symbols: LOCATED IN: cell wall, plant-type cell wall; EXPRESSED IN: 23 plant structures; EXPRESSED DURING: 14 growth stages; CONTAINS InterPro DOMAIN/s: WD40-like Beta Propeller (InterPro:IPR011659), Six-bladed beta-propeller, TolB-like (InterPro:IPR011042); BEST Arabidopsis thaliana protein match is: DPP6 N-terminal domain-like protein (TAIR:AT1G21680.1); Has 8461 Blast hits to 5060 proteins in …	Eukaryota	Streptophyta	Brassicales	Brassicaceae	Arabidopsis	Arabidopsis thaliana	1	13.4	13	0.019	1	88	703	25.63	1	13	0.0997	1	AT1G21670.1	S
<annotation protein_description=24	AT1G21680.1	no	1	Symbols: DPP6 N-terminal domain-like protein chr1:7613028-7615148 FORWARD LENGTH=706	Eukaryota	Streptophyta	Brassicales	Brassicaceae	Arabidopsis	Arabidopsis thaliana	1	34.1	86	0.14	1	106	706	22.77	1	86	0.7425	1	AT1G21680.1	S
<annotation protein_description=25	AT1G21750.1	no	1	Symbols: ATPDIL1-1, ATPDI5, PDI5, PDIL1-1 PDI-like 1-1 chr1:7645767-7648514 FORWARD LENGTH=501	Eukaryota	Streptophyta	Brassicales	Brassicaceae	Arabidopsis	Arabidopsis thaliana	1	29.8	39	0.059	1	44	501	29.34	1	39	0.2613	2	AT1G21750.2,AT1G21750.1	S
<annotation protein_description=25	AT1G21750.2	no	1	Symbols: ATPDIL1-1, PDIL1-1 PDI-like 1-1 chr1:7645767-7648695 FORWARD LENGTH=487	Eukaryota	Streptophyta	Brassicales	Brassicaceae	Arabidopsis	Arabidopsis thaliana	1	29.8	39	0.059	1	48	487	29.34	1	39	0.2613	2	AT1G21750.2,AT1G21750.1	S
<annotation protein_description=26	AT1G22900.1	no	1	Symbols: Disease resistance-responsive (dirigent-like protein) family protein chr1:8103910-8104491 REVERSE LENGTH=193	Eukaryota	Streptophyta	Brassicales	Brassicaceae	Arabidopsis	Arabidopsis thaliana	1	11.9	62	0.087	1	26	193	5.05	1	62	2.4135	1	AT1G22900.1	S
<annotation protein_description=28	AT1G31710.1	no	1	Symbols: Copper amine oxidase family protein chr1:11349855-11355339 FORWARD LENGTH=681	Eukaryota	Streptophyta	Brassicales	Brassicaceae	Arabidopsis	Arabidopsis thaliana	1	8.4	7	0.014	1	80	681	17.95	1	7	0.0766	1	AT1G31710.1	S
<annotation protein_description=31	AT1G33600.1	no	1	Symbols: Leucine-rich repeat (LRR) family protein chr1:12180776-12182212 FORWARD LENGTH=478	Eukaryota	Streptophyta	Brassicales	Brassicaceae	Arabidopsis	Arabidopsis thaliana	1	16.1	24	0.032	1	93	478	12.06	1	24	0.3912	1	AT1G33600.1	S
<annotation protein_description=32	AT1G33610.1	no	1	Symbols: Leucine-rich repeat (LRR) family protein chr1:12188910-12190346 FORWARD LENGTH=478	Eukaryota	Streptophyta	Brassicales	Brassicaceae	Arabidopsis	Arabidopsis thaliana	1	18	36	0.061	1	99	478	14.77	1	36	0.4791	1	AT1G33610.1	S
<annotation protein_description=34	AT1G47128.1	no	1	Symbols: RD21, RD21A Granulin repeat cysteine protease family protein chr1:17283139-17285609 REVERSE LENGTH=462	Eukaryota	Streptophyta	Brassicales	Brassicaceae	Arabidopsis	Arabidopsis thaliana	1	15.2	46	0.064	1	46	462	13.72	1	46	0.6591	1	AT1G47128.1	S
<annotation protein_description=41	AT1G55120.1	no	1	Symbols: ATFRUCT5, AtcwINV3, FRUCT5 beta-fructofuranosidase 5 chr1:20566617-20569165 FORWARD LENGTH=594	Eukaryota	Streptophyta	Brassicales	Brassicaceae	Arabidopsis	Arabidopsis thaliana	1	17.5	16	0.028	1	72	594	21.94	1	16	0.1433	3	AT1G55120.1,AT1G55120.3,AT1G55120.2	S
<annotation protein_description=41	AT1G55120.2	no	1	Symbols: ATFRUCT5, FRUCT5 beta-fructofuranosidase 5 chr1:20566983-20569165 FORWARD LENGTH=555	Eukaryota	Streptophyta	Brassicales	Brassicaceae	Arabidopsis	Arabidopsis thaliana	1	17.5	16	0.028	1	62	555	21.94	1	16	0.1433	3	AT1G55120.1,AT1G55120.3,AT1G55120.2	S
<annotation protein_description=44	AT1G64190.1	no	1	Symbols: 6-phosphogluconate dehydrogenase family protein chr1:23825549-23827012 REVERSE LENGTH=487	Eukaryota	Streptophyta	Brassicales	Brassicaceae	Arabidopsis	Arabidopsis thaliana	1	35.5	66	0.116	1	75	487	17.3	1	66	0.7499	1	AT1G64190.1	S
<annotation protein_description=45	AT1G64760.1	no	1	Symbols: O-Glycosyl hydrolases family 17 protein chr1:24054220-24056194 REVERSE LENGTH=481	Eukaryota	Streptophyta	Brassicales	Brassicaceae	Arabidopsis	Arabidopsis thaliana	1	13.9	10	0.013	1	52	481	8.11	1	10	0.2424	2	AT1G64760.2,AT1G64760.1	S
<annotation protein_description=45	AT1G64760.2	no	1	Symbols: O-Glycosyl hydrolases family 17 protein chr1:24054220-24056194 REVERSE LENGTH=481	Eukaryota	Streptophyta	Brassicales	Brassicaceae	Arabidopsis	Arabidopsis thaliana	1	13.9	10	0.013	1	52	481	8.11	1	10	0.2424	2	AT1G64760.2,AT1G64760.1	S
<annotation protein_description=48	AT1G71695.1	no	1	Symbols: Peroxidase superfamily protein chr1:26964359-26966557 FORWARD LENGTH=358	Eukaryota	Streptophyta	Brassicales	Brassicaceae	Arabidopsis	Arabidopsis thaliana	1	31	67	0.104	1	55	358	11.04	1	67	1.193	1	AT1G71695.1	S
<annotation protein_description=53	AT1G77510.1	no	1	Symbols: ATPDIL1-2, PDI6, ATPDI6, PDIL1-2 PDI-like 1-2 chr1:29126742-29129433 FORWARD LENGTH=508	Eukaryota	Streptophyta	Brassicales	Brassicaceae	Arabidopsis	Arabidopsis thaliana	1	14.6	16	0.021	1	45	508	25.92	1	16	0.1213	1	AT1G77510.1	S
<annotation protein_description=55	AT1G78680.1	no	1	Symbols: ATGGH2, GGH2 gamma-glutamyl hydrolase 2 chr1:29593933-29596037 FORWARD LENGTH=347	Eukaryota	Streptophyta	Brassicales	Brassicaceae	Arabidopsis	Arabidopsis thaliana	1	23.7	70	0.095	1	44	347	9.75	1	70	1.4114	2	AT1G78680.2,AT1G78680.1	S
<annotation protein_description=55	AT1G78680.2	no	1	Symbols: GGH2 gamma-glutamyl hydrolase 2 chr1:29593933-29595968 FORWARD LENGTH=333	Eukaryota	Streptophyta	Brassicales	Brassicaceae	Arabidopsis	Arabidopsis thaliana	1	23.7	70	0.095	1	41	333	9.75	1	70	1.4114	2	AT1G78680.2,AT1G78680.1	S
<annotation protein_description=56	AT1G78820.1	no	1	Symbols: D-mannose binding lectin protein with Apple-like carbohydrate-binding domain chr1:29634401-29635768 REVERSE LENGTH=455	Eukaryota	Streptophyta	Brassicales	Brassicaceae	Arabidopsis	Arabidopsis thaliana	1	47.7	409	0.598	1	62	455	13.24	1	409	6.0729	1	AT1G78820.1	S
<annotation protein_description=57	AT1G78830.1	no	1	Symbols: Curculin-like (mannose-binding) lectin family protein chr1:29637141-29638508 REVERSE LENGTH=455	Eukaryota	Streptophyta	Brassicales	Brassicaceae	Arabidopsis	Arabidopsis thaliana	1	48.4	828	1.248	1	62	455	15.98	1	828	10.1862	1	AT1G78830.1	S
<annotation protein_description=58	AT1G78850.1	no	1	Symbols: D-mannose binding lectin protein with Apple-like carbohydrate-binding domain chr1:29642072-29643397 REVERSE LENGTH=441	Eukaryota	Streptophyta	Brassicales	Brassicaceae	Arabidopsis	Arabidopsis thaliana	1	39.5	210	0.285	1	56	441	16.5	1	210	2.502	1	AT1G78850.1	S
<annotation protein_description=59	AT1G78860.1	no	1	Symbols: D-mannose binding lectin protein with Apple-like carbohydrate-binding domain chr1:29646168-29647499 REVERSE LENGTH=443	Eukaryota	Streptophyta	Brassicales	Brassicaceae	Arabidopsis	Arabidopsis thaliana	1	28.4	15	0.116	1	55	443	15.69	1	15	0.1879	1	AT1G78860.1	S
<annotation protein_description=62	AT1G79720.1	no	1	Symbols: Eukaryotic aspartyl protease family protein chr1:29997259-29998951 REVERSE LENGTH=484	Eukaryota	Streptophyta	Brassicales	Brassicaceae	Arabidopsis	Arabidopsis thaliana	1	12.4	39	0.07	1	70	484	12.76	1	39	0.6008	1	AT1G79720.1	S
<annotation protein_description=65	AT2G01820.1	no	1	Symbols: Leucine-rich repeat protein kinase family protein chr2:357664-360681 REVERSE LENGTH=943	Eukaryota	Streptophyta	Brassicales	Brassicaceae	Arabidopsis	Arabidopsis thaliana	1	7.7	28	0.054	1	144	943	28.64	1	28	0.1921	1	AT2G01820.1	S
<annotation protein_description=66	AT2G04690.1	no	1	Symbols: Pyridoxamine 5'-phosphate oxidase family protein chr2:1644628-1646179 FORWARD LENGTH=210	Eukaryota	Streptophyta	Brassicales	Brassicaceae	Arabidopsis	Arabidopsis thaliana	1	28.6	33	0.061	1	34	210	6.87	1	33	0.9443	2	AT2G04690.1,AT2G04690.2	S
<annotation protein_description=66	AT2G04690.2	no	1	Symbols: Pyridoxamine 5'-phosphate oxidase family protein chr2:1644628-1646035 FORWARD LENGTH=203	Eukaryota	Streptophyta	Brassicales	Brassicaceae	Arabidopsis	Arabidopsis thaliana	1	28.6	33	0.061	1	32	203	6.87	1	33	0.9443	2	AT2G04690.1,AT2G04690.2	S
<annotation protein_description=67	AT2G04780.1	no	1	Symbols: FLA7 FASCICLIN-like arabinoogalactan 7 chr2:1677488-1678252 FORWARD LENGTH=254	Eukaryota	Streptophyta	Brassicales	Brassicaceae	Arabidopsis	Arabidopsis thaliana	1	18.5	92	0.164	1	30	254	5.21	1	92	3.4714	2	AT2G04780.2,AT2G04780.1	S
<annotation protein_description=67	AT2G04780.2	no	1	Symbols: FLA7 FASCICLIN-like arabinoogalactan 7 chr2:1677488-1678252 FORWARD LENGTH=254	Eukaryota	Streptophyta	Brassicales	Brassicaceae	Arabidopsis	Arabidopsis thaliana	1	18.5	92	0.164	1	30	254	5.21	1	92	3.4714	2	AT2G04780.2,AT2G04780.1	S
<annotation protein_description=70	AT2G14260.1	no	1	Symbols: PIP proline iminopeptidase chr2:6041441-6043869 REVERSE LENGTH=380	Eukaryota	Streptophyta	Brassicales	Brassicaceae	Arabidopsis	Arabidopsis thaliana	1	23.1	8	0.015	1	54	380	13.01	1	8	0.1208	2	AT2G14260.1,AT2G14260.2	S
<annotation protein_description=75	AT2G22420.1	no	1	Symbols: Peroxidase superfamily protein chr2:9513341-9514484 FORWARD LENGTH=329	Eukaryota	Streptophyta	Brassicales	Brassicaceae	Arabidopsis	Arabidopsis thaliana	1	26.4	24	0.044	1	59	329	11.8	1	24	0.3998	1	AT2G22420.1	S
<annotation protein_description=77	AT2G25060.1	no	1	Symbols: ENODL14, AtENODL14 early nodulin-like protein 14 chr2:10662308-10662930 FORWARD LENGTH=182	Eukaryota	Streptophyta	Brassicales	Brassicaceae	Arabidopsis	Arabidopsis thaliana	1	26.4	50	0.086	1	21	182	6.26	1	50	1.5702	1	AT2G25060.1	S
<annotation protein_description=78	AT2G26440.1	no	1	Symbols: Plant invertase/pectin methylesterase inhibitor superfamily chr2:11247407-11249407 FORWARD LENGTH=547	Eukaryota	Streptophyta	Brassicales	Brassicaceae	Arabidopsis	Arabidopsis thaliana	1	11.5	14	0.027	1	71	547	16.32	1	14	0.1686	1	AT2G26440.1	S
<annotation protein_description=79	AT2G27190.1	no	1	Symbols: PAP1, ATPAP1, PAP12, ATPAP12 purple acid phosphatase 12 chr2:11621400-11623438 REVERSE LENGTH=469	Eukaryota	Streptophyta	Brassicales	Brassicaceae	Arabidopsis	Arabidopsis thaliana	1	18.1	16	0.024	1	50	469	10.28	1	16	0.3059	1	AT2G27190.1	S
<annotation protein_description=81	AT2G28100.1	no	1	Symbols: ATFUC1, FUC1 alpha-L-fucosidase 1 chr2:11974803-11976489 FORWARD LENGTH=506	Eukaryota	Streptophyta	Brassicales	Brassicaceae	Arabidopsis	Arabidopsis thaliana	1	26.3	121	0.218	1	71	506	17.72	1	121	1.3424	1	AT2G28100.1	S
<annotation protein_description=83	AT2G34930.1	no	1	Symbols: disease resistance family protein / LRR family protein chr2:14737169-14739886 REVERSE LENGTH=905	Eukaryota	Streptophyta	Brassicales	Brassicaceae	Arabidopsis	Arabidopsis thaliana	1	14.7	27	0.044	1	201	905	26.71	1	27	0.1987	1	AT2G34930.1	S
<annotation protein_description=91	AT2G43570.1	no	1	Symbols: CHI chitinase, putative chr2:18076389-18077435 REVERSE LENGTH=277	Eukaryota	Streptophyta	Brassicales	Brassicaceae	Arabidopsis	Arabidopsis thaliana	1	14.8	51	0.095	1	24	277	7.28	1	51	1.3772	1	AT2G43570.1	S
<annotation protein_description=92	AT2G45220.1	no	1	Symbols: Plant invertase/pectin methylesterase inhibitor superfamily chr2:18644281-18646394 REVERSE LENGTH=511	Eukaryota	Streptophyta	Brassicales	Brassicaceae	Arabidopsis	Arabidopsis thaliana	1	8.2	4	0.008	0.602	66	511	15.82	1	4	0.0497	1	AT2G45220.1	S
<annotation protein_description=96	AT3G02360.1	no	1	Symbols: 6-phosphogluconate dehydrogenase family protein chr3:482498-483958 FORWARD LENGTH=486	Eukaryota	Streptophyta	Brassicales	Brassicaceae	Arabidopsis	Arabidopsis thaliana	1	31.9	54	0.108	1	64	486	22.59	1	54	0.4699	2	AT3G02360.2,AT3G02360.1	S
<annotation protein_description=96	AT3G02360.2	no	1	Symbols: 6-phosphogluconate dehydrogenase family protein chr3:482498-483958 FORWARD LENGTH=486	Eukaryota	Streptophyta	Brassicales	Brassicaceae	Arabidopsis	Arabidopsis thaliana	1	31.9	54	0.108	1	64	486	22.59	1	54	0.4699	2	AT3G02360.2,AT3G02360.1	S
<annotation protein_description=100	AT3G07320.1	no	1	Symbols: O-Glycosyl hydrolases family 17 protein chr3:2332324-2333925 REVERSE LENGTH=460	Eukaryota	Streptophyta	Brassicales	Brassicaceae	Arabidopsis	Arabidopsis thaliana	1	19.8	23	0.039	1	65	460	10.89	1	23	0.4152	1	AT3G07320.1	S
<annotation protein_description=103	AT3G10450.1	no	1	Symbols: SCPL7 serine carboxypeptidase-like 7 chr3:3249544-3252320 FORWARD LENGTH=437	Eukaryota	Streptophyta	Brassicales	Brassicaceae	Arabidopsis	Arabidopsis thaliana	1	13.7	10	0.017	0.994	54	437	7.48	1	10	0.2628	2	AT3G10450.1,AT3G10450.2	S
<annotation protein_description=104	AT3G10740.1	no	1	Symbols: ASD1, ARAF1, ARAF, ATASD1 alpha-L-arabinofuranosidase 1 chr3:3361031-3364573 REVERSE LENGTH=678	Eukaryota	Streptophyta	Brassicales	Brassicaceae	Arabidopsis	Arabidopsis thaliana	1	45.3	1084	2.009	1	74	678	19.54	1	1084	10.906	1	AT3G10740.1	S
<annotation protein_description=106	AT3G14067.1	no	1	Symbols: Subtilase family protein chr3:4658421-4660754 REVERSE LENGTH=777	Eukaryota	Streptophyta	Brassicales	Brassicaceae	Arabidopsis	Arabidopsis thaliana	1	10.4	35	0.068	1	86	777	18.57	1	35	0.3705	1	AT3G14067.1	S
<annotation protein_description=107	AT3G14310.1	no	1	Symbols: ATPME3, PME3 pectin methylesterase 3 chr3:4772214-4775095 REVERSE LENGTH=592	Eukaryota	Streptophyta	Brassicales	Brassicaceae	Arabidopsis	Arabidopsis thaliana	1	8.6	9	0.014	0.991	71	592	15.02	1	9	0.1177	1	AT3G14310.1	S
<annotation protein_description=108	AT3G14920.1	no	1	Symbols: Peptide-N4-(N-acetyl-beta-glucosaminyl)asparagine amidase A protein chr3:5018275-5020104 FORWARD LENGTH=609	Eukaryota	Streptophyta	Brassicales	Brassicaceae	Arabidopsis	Arabidopsis thaliana	1	13.6	28	0.043	1	80	609	12.49	1	28	0.4407	1	AT3G14920.1	S
<annotation protein_description=110	AT3G16850.1	no	1	Symbols: Pectin lyase-like superfamily protein chr3:5748692-5750981 FORWARD LENGTH=455	Eukaryota	Streptophyta	Brassicales	Brassicaceae	Arabidopsis	Arabidopsis thaliana	1	26.6	65	0.088	1	55	455	6.72	1	65	1.9015	1	AT3G16850.1	S
<annotation protein_description=112	AT3G17180.1	no	1	Symbols: scpl33 serine carboxypeptidase-like 33 chr3:5855861-5859157 REVERSE LENGTH=478	Eukaryota	Streptophyta	Brassicales	Brassicaceae	Arabidopsis	Arabidopsis thaliana	1	28	36	0.056	1	62	478	13.7	1	36	0.5165	1	AT3G17180.1	S
<annotation protein_description=116	AT3G19620.1	no	1	Symbols: Glycosyl hydrolase family protein chr3:6815613-6818308 REVERSE LENGTH=781	Eukaryota	Streptophyta	Brassicales	Brassicaceae	Arabidopsis	Arabidopsis thaliana	1	34.3	492	0.82	1	103	781	26.96	1	492	3.5876	1	AT3G19620.1	S
<annotation protein_description=125	AT3G43670.1	no	1	Symbols: Copper amine oxidase family protein chr3:15567144-15569734 FORWARD LENGTH=687	Eukaryota	Streptophyta	Brassicales	Brassicaceae	Arabidopsis	Arabidopsis thaliana	1	25.5	264	0.44	1	94	687	18.42	1	264	2.8175	1	AT3G43670.1	S
<annotation protein_description=126	AT3G45970.1	no	1	Symbols: ATEXLA1, EXPL1, ATEXPL1, ATHEXP BETA 2.1, EXLA1 expansin-like A1 chr3:16896238-16897189 FORWARD LENGTH=265	Eukaryota	Streptophyta	Brassicales	Brassicaceae	Arabidopsis	Arabidopsis thaliana	1	24.9	24	0.037	1	24	265	8.26	1	24	0.5712	1	AT3G45970.1	S
<annotation protein_description=132	AT3G51550.1	no	1	Symbols: FER Malectin/receptor-like protein kinase family protein chr3:19117877-19120564 REVERSE LENGTH=895	Eukaryota	Streptophyta	Brassicales	Brassicaceae	Arabidopsis	Arabidopsis thaliana	1	5.6	7	0.015	0.846	111	895	24.9	1	7	0.0552	1	AT3G51550.1	S
<annotation protein_description=134	AT3G54400.1	no	1	Symbols: Eukaryotic aspartyl protease family protein chr3:20140291-20142599 REVERSE LENGTH=425	Eukaryota	Streptophyta	Brassicales	Brassicaceae	Arabidopsis	Arabidopsis thaliana	1	16.5	39	0.059	1	66	425	10.74	1	39	0.7138	1	AT3G54400.1	S
<annotation protein_description=135	AT3G54420.1	no	1	Symbols: ATEP3, ATCHITIV, CHIV, EP3 homolog of carrot EP3-3 chitinase chr3:20145935-20147034 FORWARD LENGTH=273	Eukaryota	Streptophyta	Brassicales	Brassicaceae	Arabidopsis	Arabidopsis thaliana	1	12.8	28	0.05	0.99	26	273	6.6	1	28	0.834	1	AT3G54420.1	S
<annotation protein_description=139	AT3G55260.1	no	1	Symbols: HEXO1, ATHEX2 beta-hexosaminidase 1 chr3:20489317-20492858 FORWARD LENGTH=541	Eukaryota	Streptophyta	Brassicales	Brassicaceae	Arabidopsis	Arabidopsis thaliana	1	26.4	99	0.159	1	79	541	15.36	1	99	1.267	1	AT3G55260.1	S
<annotation protein_description=142	AT3G57240.1	no	1	Symbols: BG3 beta-1,3-glucanase 3 chr3:21181916-21183045 REVERSE LENGTH=341	Eukaryota	Streptophyta	Brassicales	Brassicaceae	Arabidopsis	Arabidopsis thaliana	1	44.3	66	0.113	1	54	341	14.7	1	66	0.8826	1	AT3G57240.1	S
<annotation protein_description=143	AT3G57260.1	no	1	Symbols: BGL2, PR2, BG2, PR-2 beta-1,3-glucanase 2 chr3:21188709-21189822 REVERSE LENGTH=339	Eukaryota	Streptophyta	Brassicales	Brassicaceae	Arabidopsis	Arabidopsis thaliana	1	34.8	352	0.68	1	44	339	9.65	1	352	7.1709	1	AT3G57260.1	S
<annotation protein_description=146	AT3G61490.1	no	1	Symbols: Pectin lyase-like superfamily protein chr3:22758439-22760137 FORWARD LENGTH=476	Eukaryota	Streptophyta	Brassicales	Brassicaceae	Arabidopsis	Arabidopsis thaliana	1	24.2	105	0.195	1	47	476	11.98	1	105	1.723	3	AT3G61490.1,AT3G61490.3,AT3G61490.2	S
<annotation protein_description=146	AT3G61490.2	no	1	Symbols: Pectin lyase-like superfamily protein chr3:22758439-22760137 FORWARD LENGTH=476	Eukaryota	Streptophyta	Brassicales	Brassicaceae	Arabidopsis	Arabidopsis thaliana	1	24.2	105	0.195	1	47	476	11.98	1	105	1.723	3	AT3G61490.1,AT3G61490.3,AT3G61490.2	S
<annotation protein_description=146	AT3G61490.3	no	1	Symbols: Pectin lyase-like superfamily protein chr3:22758439-22760137 FORWARD LENGTH=476	Eukaryota	Streptophyta	Brassicales	Brassicaceae	Arabidopsis	Arabidopsis thaliana	1	24.2	105	0.195	1	47	476	11.98	1	105	1.723	3	AT3G61490.1,AT3G61490.3,AT3G61490.2	S
<annotation protein_description=149	AT3G62110.1	no	1	Symbols: Pectin lyase-like superfamily protein chr3:22997313-22999503 REVERSE LENGTH=471	Eukaryota	Streptophyta	Brassicales	Brassicaceae	Arabidopsis	Arabidopsis thaliana	1	15.9	34	0.06	1	66	471	7.21	1	34	0.927	1	AT3G62110.1	S
<annotation protein_description=157	AT4G12290.1	no	1	Symbols: Copper amine oxidase family protein chr4:7304434-7306973 FORWARD LENGTH=741	Eukaryota	Streptophyta	Brassicales	Brassicaceae	Arabidopsis	Arabidopsis thaliana	1	10.8	23	0.041	1	85	741	16.4	1	23	0.2757	1	AT4G12290.1	S
<annotation protein_description=158	AT4G12420.1	no	1	Symbols: SKU5 Cupredoxin superfamily protein chr4:7349941-7352868 REVERSE LENGTH=587	Eukaryota	Streptophyta	Brassicales	Brassicaceae	Arabidopsis	Arabidopsis thaliana	1	21.1	91	0.156	1	70	587	19.12	1	91	0.9356	2	AT4G12420.2,AT4G12420.1	S
<annotation protein_description=158	AT4G12420.2	no	1	Symbols: SKU5 Cupredoxin superfamily protein chr4:7349941-7352868 REVERSE LENGTH=587	Eukaryota	Streptophyta	Brassicales	Brassicaceae	Arabidopsis	Arabidopsis thaliana	1	21.1	91	0.156	1	70	587	19.12	1	91	0.9356	2	AT4G12420.2,AT4G12420.1	S
<annotation protein_description=159	AT4G12730.1	no	1	Symbols: FLA2 FASCICLIN-like arabinogalactan 2 chr4:7491598-7492809 REVERSE LENGTH=403	Eukaryota	Streptophyta	Brassicales	Brassicaceae	Arabidopsis	Arabidopsis thaliana	1	15.1	49	0.069	1	47	403	11.24	1	49	0.857	1	AT4G12730.1	S
<annotation protein_description=165	AT4G16500.1	no	1	Symbols: Cystatin/monellin superfamily protein chr4:9301530-9301883 REVERSE LENGTH=117	Eukaryota	Streptophyta	Brassicales	Brassicaceae	Arabidopsis	Arabidopsis thaliana	1	37.6	28	0.045	1	15	117	5	1	28	1.1009	1	AT4G16500.1	S
<annotation protein_description=167	AT4G19810.1	no	1	Symbols: Glycosyl hydrolase family protein with chitinase insertion domain chr4:10764151-10765753 REVERSE LENGTH=379	Eukaryota	Streptophyta	Brassicales	Brassicaceae	Arabidopsis	Arabidopsis thaliana	1	20.3	14	0.024	1	42	379	8.03	1	14	0.3427	1	AT4G19810.1	S
<annotation protein_description=171	AT4G23500.1	no	1	Symbols: Pectin lyase-like superfamily protein chr4:12264640-12267074 FORWARD LENGTH=495	Eukaryota	Streptophyta	Brassicales	Brassicaceae	Arabidopsis	Arabidopsis thaliana	1	13.7	44	0.084	1	67	495	8.39	1	44	1.0309	1	AT4G23500.1	S
<annotation protein_description=172	AT4G25000.1	no	1	Symbols: ATAMY1, AMY1 alpha-amylase-like chr4:12852109-12853825 REVERSE LENGTH=423	Eukaryota	Streptophyta	Brassicales	Brassicaceae	Arabidopsis	Arabidopsis thaliana	1	23.6	9	0.014	1	50	423	14.69	1	9	0.1204	1	AT4G25000.1	S
<annotation protein_description=175	AT4G27520.1	no	1	Symbols: ENODL2, AtENODL2 early nodulin-like protein 2 chr4:13750668-13751819 REVERSE LENGTH=349	Eukaryota	Streptophyta	Brassicales	Brassicaceae	Arabidopsis	Arabidopsis thaliana	1	27.5	564	1.093	1	21	349	10.04	1	564	11.0435	1	AT4G27520.1	S
<annotation protein_description=176	AT4G29260.1	no	1	Symbols: HAD superfamily, subfamily IIIB acid phosphatase chr4:14422310-14423409 REVERSE LENGTH=255	Eukaryota	Streptophyta	Brassicales	Brassicaceae	Arabidopsis	Arabidopsis thaliana	1	22.4	12	0.019	0.999	36	255	7.91	1	12	0.2982	1	AT4G29260.1	S
<annotation protein_description=184	AT4G34260.1	no	1	Symbols: FUC95A 1,2-alpha-L-fucosidases chr4:16398130-16401591 FORWARD LENGTH=843	Eukaryota	Streptophyta	Brassicales	Brassicaceae	Arabidopsis	Arabidopsis thaliana	1	18.4	99	0.179	1	122	843	28.44	1	99	0.6843	1	AT4G34260.1	S
<annotation protein_description=191	AT5G05340.1	no	1	Symbols: Peroxidase superfamily protein chr5:1579142-1580819 REVERSE LENGTH=324	Eukaryota	Streptophyta	Brassicales	Brassicaceae	Arabidopsis	Arabidopsis thaliana	1	28.4	32	0.063	1	45	324	8.63	1	32	0.7289	1	AT5G05340.1	S
<annotation protein_description=192	AT5G06720.1	no	1	Symbols: ATPA2, PA2 peroxidase 2 chr5:2077567-2078857 REVERSE LENGTH=335	Eukaryota	Streptophyta	Brassicales	Brassicaceae	Arabidopsis	Arabidopsis thaliana	1	13.1	21	0.035	0.951	46	335	3.29	1	21	1.2548	1	AT5G06720.1	S
<annotation protein_description=193	AT5G06860.1	no	1	Symbols: PGIP1, ATPGIP1 polygalacturonase inhibiting protein 1 chr5:2132373-2133434 FORWARD LENGTH=330	Eukaryota	Streptophyta	Brassicales	Brassicaceae	Arabidopsis	Arabidopsis thaliana	1	18.8	23	0.036	1	59	330	10.91	1	23	0.4144	1	AT5G06860.1	S
<annotation protein_description=194	AT5G06870.1	no	1	Symbols: PGIP2, ATPGIP2 polygalacturonase inhibiting protein 2 chr5:2133941-2135016 FORWARD LENGTH=330	Eukaryota	Streptophyta	Brassicales	Brassicaceae	Arabidopsis	Arabidopsis thaliana	1	32.4	17	0.029	1	63	330	13.65	1	17	0.2448	1	AT5G06870.1	S
<annotation protein_description=196	AT5G08260.1	no	1	Symbols: scpl35 serine carboxypeptidase-like 35 chr5:2657236-2661272 FORWARD LENGTH=480	Eukaryota	Streptophyta	Brassicales	Brassicaceae	Arabidopsis	Arabidopsis thaliana	1	18.5	28	0.04	1	57	480	12.37	1	28	0.4449	1	AT5G08260.1	S
<annotation protein_description=198	AT5G08370.1	no	1	Symbols: AtAGAL2, AGAL2 alpha-galactosidase 2 chr5:2691116-2693441 REVERSE LENGTH=396	Eukaryota	Streptophyta	Brassicales	Brassicaceae	Arabidopsis	Arabidopsis thaliana	1	44.3	118	0.191	1	54	396	16.42	1	118	1.4127	2	AT5G08370.2,AT5G08370.1	S
<annotation protein_description=199	AT5G08380.1	no	1	Symbols: AtAGAL1, AGAL1 alpha-galactosidase 1 chr5:2694851-2697616 REVERSE LENGTH=410	Eukaryota	Streptophyta	Brassicales	Brassicaceae	Arabidopsis	Arabidopsis thaliana	1	41.7	228	0.39	1	51	410	13.07	1	228	3.4294	1	AT5G08380.1	S
<annotation protein_description=201	AT5G09730.1	no	1	Symbols: BXL3, ATBXL3, XYL3, ATBX3, BX3 beta-xylosidase 3 chr5:3015319-3018226 REVERSE LENGTH=773	Eukaryota	Streptophyta	Brassicales	Brassicaceae	Arabidopsis	Arabidopsis thaliana	1	5.7	16	0.057	0.992	100	773	22.46	1	16	0.14	1	AT5G09730.1	S
<annotation protein_description=203	AT5G10560.1	no	1	Symbols: Glycosyl hydrolase family protein chr5:3336335-3339351 REVERSE LENGTH=792	Eukaryota	Streptophyta	Brassicales	Brassicaceae	Arabidopsis	Arabidopsis thaliana	1	26.8	326	0.573	1	110	792	24.02	1	326	2.6681	1	AT5G10560.1	S
<annotation protein_description=204	AT5G11720.1	no	1	Symbols: Glycosyl hydrolases family 31 protein chr5:3776840-3780025 FORWARD LENGTH=902	Eukaryota	Streptophyta	Brassicales	Brassicaceae	Arabidopsis	Arabidopsis thaliana	1	28.2	98	0.171	1	128	902	28.81	1	98	0.6687	1	AT5G11720.1	S
<annotation protein_description=206	AT5G13690.1	no	1	Symbols: CYL1, NAGLU alpha-N-acetylglucosaminidase family / NAGLU family chr5:4415808-4420159 FORWARD LENGTH=806	Eukaryota	Streptophyta	Brassicales	Brassicaceae	Arabidopsis	Arabidopsis thaliana	1	15.6	29	0.058	1	118	806	29.2	1	29	0.1952	1	AT5G13690.1	S
<annotation protein_description=213	AT5G20630.1	no	1	Symbols: GLP3, GLP3A, GLP3B, ATGER3, GER3 germin 3 chr5:6975315-6975950 REVERSE LENGTH=211	Eukaryota	Streptophyta	Brassicales	Brassicaceae	Arabidopsis	Arabidopsis thaliana	1	29.4	93	0.163	1	24	211	3.41	1	93	5.3615	1	AT5G20630.1	S
<annotation protein_description=215	AT5G23870.1	no	1	Symbols: Pectinacetylesterase family protein chr5:8046309-8049999 REVERSE LENGTH=415	Eukaryota	Streptophyta	Brassicales	Brassicaceae	Arabidopsis	Arabidopsis thaliana	1	13.7	22	0.039	1	65	415	10.66	1	22	0.4057	3	AT5G23870.1,AT5G23870.3,AT5G23870.2	S
<annotation protein_description=215	AT5G23870.2	no	1	Symbols: Pectinacetylesterase family protein chr5:8045958-8049999 REVERSE LENGTH=436	Eukaryota	Streptophyta	Brassicales	Brassicaceae	Arabidopsis	Arabidopsis thaliana	1	13.7	22	0.039	1	69	436	10.66	1	22	0.4057	3	AT5G23870.1,AT5G23870.3,AT5G23870.2	S
<annotation protein_description=215	AT5G23870.3	no	1	Symbols: Pectinacetylesterase family protein chr5:8046060-8049999 REVERSE LENGTH=451	Eukaryota	Streptophyta	Brassicales	Brassicaceae	Arabidopsis	Arabidopsis thaliana	1	13.7	22	0.039	1	70	451	10.66	1	22	0.4057	3	AT5G23870.1,AT5G23870.3,AT5G23870.2	S
<annotation protein_description=216	AT5G25090.1	no	1	Symbols: ENODL13, AtENODL13 early nodulin-like protein 13 chr5:8647117-8647755 REVERSE LENGTH=186	Eukaryota	Streptophyta	Brassicales	Brassicaceae	Arabidopsis	Arabidopsis thaliana	1	23.1	27	0.049	1	25	186	6.92	1	27	0.767	1	AT5G25090.1	S
<annotation protein_description=218	AT5G34850.1	no	1	Symbols: ATPAP26, PAP26 purple acid phosphatase 26 chr5:13108475-13111217 REVERSE LENGTH=475	Eukaryota	Streptophyta	Brassicales	Brassicaceae	Arabidopsis	Arabidopsis thaliana	1	45.9	172	0.289	1	52	475	17.76	1	172	1.9039	1	AT5G34850.1	S
<annotation protein_description=221	AT5G41670.1	no	1	Symbols: 6-phosphogluconate dehydrogenase family protein chr5:16665647-16667110 REVERSE LENGTH=487	Eukaryota	Streptophyta	Brassicales	Brassicaceae	Arabidopsis	Arabidopsis thaliana	1	44.6	76	0.148	1	76	487	19.77	1	76	0.7557	2	AT5G41670.2,AT5G41670.1	S
<annotation protein_description=221	AT5G41670.2	no	1	Symbols: 6-phosphogluconate dehydrogenase family protein chr5:16665647-16667110 REVERSE LENGTH=487	Eukaryota	Streptophyta	Brassicales	Brassicaceae	Arabidopsis	Arabidopsis thaliana	1	44.6	76	0.148	1	76	487	19.77	1	76	0.7557	2	AT5G41670.2,AT5G41670.1	S
<annotation protein_description=222	AT5G41870.1	no	1	Symbols: Pectin lyase-like superfamily protein chr5:16758817-16760490 REVERSE LENGTH=449	Eukaryota	Streptophyta	Brassicales	Brassicaceae	Arabidopsis	Arabidopsis thaliana	1	16.9	7	0.013	1	51	449	13.88	1	7	0.0991	1	AT5G41870.1	S
<annotation protein_description=224	AT5G42240.1	no	1	Symbols: scpl42 serine carboxypeptidase-like 42 chr5:16888717-16890931 FORWARD LENGTH=473	Eukaryota	Streptophyta	Brassicales	Brassicaceae	Arabidopsis	Arabidopsis thaliana	1	19	25	0.036	1	64	473	16.46	1	25	0.2985	1	AT5G42240.1	S
<annotation protein_description=226	AT5G43060.1	no	1	Symbols: Granulin repeat cysteine protease family protein chr5:17269784-17272117 REVERSE LENGTH=463	Eukaryota	Streptophyta	Brassicales	Brassicaceae	Arabidopsis	Arabidopsis thaliana	1	12.3	19	0.026	1	46	463	13.38	1	19	0.2791	1	AT5G43060.1	S
<annotation protein_description=227	AT5G44130.1	no	1	Symbols: FLA13 FASCICLIN-like arabinogalactan protein 13 precursor chr5:17761128-17761871 FORWARD LENGTH=247	Eukaryota	Streptophyta	Brassicales	Brassicaceae	Arabidopsis	Arabidopsis thaliana	1	18.6	60	0.093	1	42	247	5.75	1	60	2.0513	1	AT5G44130.1	S
<annotation protein_description=229	AT5G48540.1	no	1	Symbols: receptor-like protein kinase-related family protein chr5:19669096-19669887 REVERSE LENGTH=263	Eukaryota	Streptophyta	Brassicales	Brassicaceae	Arabidopsis	Arabidopsis thaliana	1	16	51	0.092	1	36	263	11.34	1	51	0.8841	1	AT5G48540.1	S
<annotation protein_description=230	AT5G49760.1	no	1	Symbols: Leucine-rich repeat protein kinase family protein chr5:20216679-20221052 FORWARD LENGTH=953	Eukaryota	Streptophyta	Brassicales	Brassicaceae	Arabidopsis	Arabidopsis thaliana	1	2.7	11	0.019	0.062	158	953	30.92	1	11	0.0699	1	AT5G49760.1	S
<annotation protein_description=234	AT5G53870.1	no	1	Symbols: ENODL1, AtENODL1 early nodulin-like protein 1 chr5:21870033-21871228 REVERSE LENGTH=370	Eukaryota	Streptophyta	Brassicales	Brassicaceae	Arabidopsis	Arabidopsis thaliana	1	5.4	8	0.015	0.989	20	370	7.49	1	8	0.2099	1	AT5G53870.1	S
<annotation protein_description=236	AT5G55480.1	no	1	Symbols: SVL1 SHV3-like 1 chr5:22474277-22477819 FORWARD LENGTH=766	Eukaryota	Streptophyta	Brassicales	Brassicaceae	Arabidopsis	Arabidopsis thaliana	1	20.1	70	0.127	1	107	766	23.53	1	70	0.5848	1	AT5G55480.1	S
<annotation protein_description=237	AT5G55730.1	no	1	Symbols: FLA1 FASCICLIN-like arabinogalactan 1 chr5:22558375-22560392 REVERSE LENGTH=424	Eukaryota	Streptophyta	Brassicales	Brassicaceae	Arabidopsis	Arabidopsis thaliana	1	19.6	123	0.23	1	54	424	13.85	1	123	1.7458	2	AT5G55730.1,AT5G55730.2	S
<annotation protein_description=237	AT5G55730.2	no	1	Symbols: FLA1 FASCICLIN-like arabinogalactan 1 chr5:22558375-22560392 REVERSE LENGTH=424	Eukaryota	Streptophyta	Brassicales	Brassicaceae	Arabidopsis	Arabidopsis thaliana	1	19.6	123	0.23	1	54	424	13.85	1	123	1.7458	2	AT5G55730.1,AT5G55730.2	S
<annotation protein_description=242	AT5G60360.1	no	1	Symbols: SAG2, AALP, ALP aleurain-like protease chr5:24280044-24282152 FORWARD LENGTH=358	Eukaryota	Streptophyta	Brassicales	Brassicaceae	Arabidopsis	Arabidopsis thaliana	1	16.2	21	0.025	1	38	358	9.61	1	21	0.4295	3	AT5G60360.1,AT5G60360.2,AT5G60360.3	S
<annotation protein_description=242	AT5G60360.2	no	1	Symbols: AALP, ALP aleurain-like protease chr5:24280044-24282152 FORWARD LENGTH=357	Eukaryota	Streptophyta	Brassicales	Brassicaceae	Arabidopsis	Arabidopsis thaliana	1	16.2	21	0.025	1	38	357	9.61	1	21	0.4295	3	AT5G60360.1,AT5G60360.2,AT5G60360.3	S
<annotation protein_description=242	AT5G60360.3	no	1	Symbols: AALP, ALP aleurain-like protease chr5:24280044-24282157 FORWARD LENGTH=361	Eukaryota	Streptophyta	Brassicales	Brassicaceae	Arabidopsis	Arabidopsis thaliana	1	16.2	21	0.025	1	41	361	9.61	1	21	0.4295	3	AT5G60360.1,AT5G60360.2,AT5G60360.3	S
<annotation protein_description=245	AT5G63810.1	no	1	Symbols: BGAL10 beta-galactosidase 10 chr5:25537242-25541315 FORWARD LENGTH=741	Eukaryota	Streptophyta	Brassicales	Brassicaceae	Arabidopsis	Arabidopsis thaliana	1	16.9	18	0.019	1	73	741	22.97	1	18	0.154	1	AT5G63810.1	S
<annotation protein_description=248	AT5G65760.1	no	1	Symbols: Serine carboxypeptidase S28 family protein chr5:26308289-26310891 FORWARD LENGTH=515	Eukaryota	Streptophyta	Brassicales	Brassicaceae	Arabidopsis	Arabidopsis thaliana	1	21	24	0.038	1	72	515	11.76	1	24	0.4012	1	AT5G65760.1	S
<annotation protein_description=250	AT5G67360.1	no	1	Symbols: ARA12 Subtilase family protein chr5:26872192-26874465 REVERSE LENGTH=757	Eukaryota	Streptophyta	Brassicales	Brassicaceae	Arabidopsis	Arabidopsis thaliana	1	39.6	1457	2.633	1	85	757	16.71	1	1457	17.1413	1	AT5G67360.1	S
<annotation protein_description=257	AT1G03220.1	1	1	Symbols: Eukaryotic aspartyl protease family protein chr1:787143-788444 FORWARD LENGTH=433	Eukaryota	Streptophyta	Brassicales	Brassicaceae	Arabidopsis	Arabidopsis thaliana	1	32.3	204	0.328	1	49	433	11.64	1	204	3.4453	1	AT1G03220.1	S
<annotation protein_description=259	AT1G09210.1	3	1	Symbols: CRT1b, AtCRT1b calreticulin 1b chr1:2973217-2976655 REVERSE LENGTH=424	Eukaryota	Streptophyta	Brassicales	Brassicaceae	Arabidopsis	Arabidopsis thaliana	0.9999	23.6	9	0.031	1	30	424	19.37	0.9999	9	0.0913	1	AT1G09210.1	S
<annotation protein_description=259	AT1G56340.1	3	1	Symbols: CRT1, CRT1a, AtCRT1a calreticulin 1a chr1:21090059-21092630 REVERSE LENGTH=425	Eukaryota	Streptophyta	Brassicales	Brassicaceae	Arabidopsis	Arabidopsis thaliana	0.9999	22.6	12	0.036	1	27	425	17.21	0.9999	12	0.137	1	AT1G56340.1	S
<annotation protein_description=261	AT1G11080.1	5	1	Symbols: scpl31 serine carboxypeptidase-like 31 chr1:3694917-3697759 REVERSE LENGTH=492	Eukaryota	Streptophyta	Brassicales	Brassicaceae	Arabidopsis	Arabidopsis thaliana	1	23.8	60	0.113	1	61	492	14.1	1	60	0.8365	2	AT1G11080.2,AT1G11080.1	S
<annotation protein_description=261	AT1G11080.2	5	1	Symbols: scpl31 serine carboxypeptidase-like 31 chr1:3694809-3697759 REVERSE LENGTH=495	Eukaryota	Streptophyta	Brassicales	Brassicaceae	Arabidopsis	Arabidopsis thaliana	1	23.8	60	0.113	1	62	495	14.1	1	60	0.8365	2	AT1G11080.2,AT1G11080.1	S
<annotation protein_description=266	AT1G17030.1	10	1	Symbols: unknown protein; FUNCTIONS IN: molecular_function unknown; INVOLVED IN: biological_process unknown; LOCATED IN: endomembrane system; BEST Arabidopsis thaliana protein match is: unknown protein (TAIR:AT2G47010.2); Has 70 Blast hits to 70 proteins in 13 species: Archae - 0; Bacteria - 0; Metazoa - 0; Fungi - 0; Plants - 69; Viruses - 0; Other Eukaryotes - 1 (source: NCBI BLink). chr1:58224…	Eukaryota	Streptophyta	Brassicales	Brassicaceae	Arabidopsis	Arabidopsis thaliana	1	8.8	7	0.011	0.995	47	502	16.25	1	7	0.0846	1	AT1G17030.1	S
<annotation protein_description=273	AT1G26380.1	17	1	Symbols: FAD-binding Berberine family protein chr1:9126901-9128508 REVERSE LENGTH=535	Eukaryota	Streptophyta	Brassicales	Brassicaceae	Arabidopsis	Arabidopsis thaliana	1	8.4	8	0.016	0.478	71	535	20.33	1	8	0.0773	1	AT1G26380.1	S
<annotation protein_description=275	AT1G33590.1	19	1	Symbols: Leucine-rich repeat (LRR) family protein chr1:12177788-12179221 FORWARD LENGTH=477	Eukaryota	Streptophyta	Brassicales	Brassicaceae	Arabidopsis	Arabidopsis thaliana	1	21	35	0.054	1	86	477	16.64	1	35	0.4135	1	AT1G33590.1	S
<annotation protein_description=277	AT1G51805.1	21	1	Symbols: Leucine-rich repeat protein kinase family protein chr1:19221187-19225590 REVERSE LENGTH=884	Eukaryota	Streptophyta	Brassicales	Brassicaceae	Arabidopsis	Arabidopsis thaliana	1	8.3	20	0.029	1	128	884	24.2	1	20	0.1624	1	AT1G51805.1	S
<annotation protein_description=283	AT1G65790.1	27	1	Symbols: ARK1, RK1 receptor kinase 1 chr1:24468932-24472329 FORWARD LENGTH=843	Eukaryota	Streptophyta	Brassicales	Brassicaceae	Arabidopsis	Arabidopsis thaliana	1	8.2	11	0.022	1	145	843	29.05	1	11	0.0744	1	AT1G65790.1	S
<annotation protein_description=285	AT1G66970.1	29	1	Symbols: SVL2 SHV3-like 2 chr1:24992746-24996005 REVERSE LENGTH=763	Eukaryota	Streptophyta	Brassicales	Brassicaceae	Arabidopsis	Arabidopsis thaliana	1	17.8	159	0.318	1	108	763	22.92	1	159	1.3637	1	AT1G66970.1	S
<annotation protein_description=287	AT1G68560.1	31	1	Symbols: ATXYL1, XYL1, TRG1 alpha-xylosidase 1 chr1:25734435-25737897 REVERSE LENGTH=915	Eukaryota	Streptophyta	Brassicales	Brassicaceae	Arabidopsis	Arabidopsis thaliana	1	11.7	14	0.026	1	108	915	29.89	1	14	0.092	1	AT1G68560.1	S
<annotation protein_description=292	AT1G76160.1	36	1	Symbols: sks5 SKU5 similar 5 chr1:28578211-28581020 REVERSE LENGTH=541	Eukaryota	Streptophyta	Brassicales	Brassicaceae	Arabidopsis	Arabidopsis thaliana	1	42.5	883	1.353	1	76	541	16.07	1	883	10.802	1	AT1G76160.1	S
<annotation protein_description=292	AT1G41830.1	36	1	Symbols: SKS6 SKU5-similar 6 chr1:15603892-15607802 REVERSE LENGTH=542	Eukaryota	Streptophyta	Brassicales	Brassicaceae	Arabidopsis	Arabidopsis thaliana	0.9496	12.4	2	0.22	1	81	542	15.64	0.9496	2	0.0238	1	AT1G41830.1	S
<annotation protein_description=295	AT2G15220.1	39	1	Symbols: Plant basic secretory protein (BSP) family protein chr2:6608689-6609366 FORWARD LENGTH=225	Eukaryota	Streptophyta	Brassicales	Brassicaceae	Arabidopsis	Arabidopsis thaliana	1	34.2	13	0.022	1	30	225	8.62	1	13	0.2964	1	AT2G15220.1	S
<annotation protein_description=298	AT2G22990.1	42	1	Symbols: SNG1, SCPL8 sinapoylglucose 1 chr2:9786393-9789925 FORWARD LENGTH=433	Eukaryota	Streptophyta	Brassicales	Brassicaceae	Arabidopsis	Arabidopsis thaliana	1	28.5	59	0.101	1	45	433	5.88	1	59	1.9725	5	AT2G22990.4,AT2G22990.6,AT2G22990.1,AT2G22990.2,AT2G22990.3	S
<annotation protein_description=298	AT2G22990.3	42	1	Symbols: SNG1, SCPL8 sinapoylglucose 1 chr2:9786393-9789998 FORWARD LENGTH=458	Eukaryota	Streptophyta	Brassicales	Brassicaceae	Arabidopsis	Arabidopsis thaliana	1	28.5	59	0.101	1	50	458	5.88	1	59	1.9725	5	AT2G22990.4,AT2G22990.6,AT2G22990.1,AT2G22990.2,AT2G22990.3	S
<annotation protein_description=298	AT2G22990.4	42	1	Symbols: SNG1, SCPL8 sinapoylglucose 1 chr2:9786393-9789870 FORWARD LENGTH=416	Eukaryota	Streptophyta	Brassicales	Brassicaceae	Arabidopsis	Arabidopsis thaliana	1	28.5	59	0.101	1	45	416	5.88	1	59	1.9725	5	AT2G22990.4,AT2G22990.6,AT2G22990.1,AT2G22990.2,AT2G22990.3	S
<annotation protein_description=298	AT2G22980.1	42	1	Symbols: SCPL13 serine carboxypeptidase-like 13 chr2:9779029-9783078 FORWARD LENGTH=430	Eukaryota	Streptophyta	Brassicales	Brassicaceae	Arabidopsis	Arabidopsis thaliana	0.8737	9	3	0.004	0.306	51	430	7.82	0.8737	3	0.0658	4	AT2G22980.2,AT2G22980.3,AT2G22980.1,AT2G22980.4	S
<annotation protein_description=298	AT2G22980.2	42	1	Symbols: SCPL13 serine carboxypeptidase-like 13 chr2:9779029-9782915 FORWARD LENGTH=411	Eukaryota	Streptophyta	Brassicales	Brassicaceae	Arabidopsis	Arabidopsis thaliana	0.8737	9	3	0.004	0.306	51	411	7.82	0.8737	3	0.0658	4	AT2G22980.2,AT2G22980.3,AT2G22980.1,AT2G22980.4	S
<annotation protein_description=298	AT2G22980.3	42	1	Symbols: SCPL13 serine carboxypeptidase-like 13 chr2:9779029-9783078 FORWARD LENGTH=432	Eukaryota	Streptophyta	Brassicales	Brassicaceae	Arabidopsis	Arabidopsis thaliana	0.8737	9	3	0.004	0.306	51	432	7.82	0.8737	3	0.0658	4	AT2G22980.2,AT2G22980.3,AT2G22980.1,AT2G22980.4	S
<annotation protein_description=298	AT2G22980.4	42	1	Symbols: SCPL13 serine carboxypeptidase-like 13 chr2:9779029-9783088 FORWARD LENGTH=433	Eukaryota	Streptophyta	Brassicales	Brassicaceae	Arabidopsis	Arabidopsis thaliana	0.8737	9	3	0.004	0.306	53	433	7.82	0.8737	3	0.0658	4	AT2G22980.2,AT2G22980.3,AT2G22980.1,AT2G22980.4	S
<annotation protein_description=302	AT2G27920.1	46	1	Symbols: SCPL51 serine carboxypeptidase-like 51 chr2:11885777-11889043 REVERSE LENGTH=461	Eukaryota	Streptophyta	Brassicales	Brassicaceae	Arabidopsis	Arabidopsis thaliana	1	18	108	0.184	1	61	461	12.82	1	108	1.6561	2	AT2G27920.1,AT2G27920.2	S
<annotation protein_description=303	AT2G28470.1	47	1	Symbols: BGAL8 beta-galactosidase 8 chr2:12169047-12173164 REVERSE LENGTH=852	Eukaryota	Streptophyta	Brassicales	Brassicaceae	Arabidopsis	Arabidopsis thaliana	1	38.4	483	0.861	1	95	852	22.91	1	483	4.1446	2	AT2G28470.2,AT2G28470.1	S
<annotation protein_description=303	AT2G28470.2	47	1	Symbols: BGAL8 beta-galactosidase 8 chr2:12169047-12173146 REVERSE LENGTH=846	Eukaryota	Streptophyta	Brassicales	Brassicaceae	Arabidopsis	Arabidopsis thaliana	1	38.4	483	0.861	1	95	846	22.91	1	483	4.1446	2	AT2G28470.2,AT2G28470.1	S
<annotation protein_description=303	AT4G26140.1	47	1	Symbols: BGAL12 beta-galactosidase 12 chr4:13243219-13247823 REVERSE LENGTH=728	Eukaryota	Streptophyta	Brassicales	Brassicaceae	Arabidopsis	Arabidopsis thaliana	1	12.9	16	0.03	1	78	728	15.17	1	16	0.2073	1	AT4G26140.1	S
<annotation protein_description=303	AT2G32810.1	47	1	Symbols: BGAL9 beta galactosidase 9 chr2:13919410-13925325 REVERSE LENGTH=887	Eukaryota	Streptophyta	Brassicales	Brassicaceae	Arabidopsis	Arabidopsis thaliana	0.9845	4.5	2	0.004	0.045	103	887	28.18	0.9845	2	0.0137	2	AT2G32810.2,AT2G32810.1	S
<annotation protein_description=303	AT2G32810.2	47	1	Symbols: BGAL9 beta galactosidase 9 chr2:13919741-13925325 REVERSE LENGTH=859	Eukaryota	Streptophyta	Brassicales	Brassicaceae	Arabidopsis	Arabidopsis thaliana	0.9845	4.5	2	0.004	0.045	101	859	28.18	0.9845	2	0.0137	2	AT2G32810.2,AT2G32810.1	S
<annotation protein_description=303	AT5G63800.1	47	1	Symbols: MUM2, BGAL6 Glycosyl hydrolase family 35 protein chr5:25530323-25535678 FORWARD LENGTH=718	Eukaryota	Streptophyta	Brassicales	Brassicaceae	Arabidopsis	Arabidopsis thaliana	0.9805	5.4	6	0.007	0.365	86	718	21.94	0.9805	6	0.0527	1	AT5G63800.1	S
<annotation protein_description=307	AT2G34790.1	51	1	Symbols: MEE23, EDA28 FAD-binding Berberine family protein chr2:14673998-14677237 REVERSE LENGTH=532	Eukaryota	Streptophyta	Brassicales	Brassicaceae	Arabidopsis	Arabidopsis thaliana	1	33.3	57	0.095	1	73	532	21.58	1	57	0.5192	1	AT2G34790.1	S
<annotation protein_description=308	AT2G45470.1	52	1	Symbols: FLA8, AGP8 FASCICLIN-like arabinogalactan protein 8 chr2:18742797-18744059 REVERSE LENGTH=420	Eukaryota	Streptophyta	Brassicales	Brassicaceae	Arabidopsis	Arabidopsis thaliana	1	43.1	211	0.238	1	50	420	9.35	1	211	4.4364	1	AT2G45470.1	S
<annotation protein_description=314	AT3G15356.1	58	1	Symbols: Legume lectin family protein chr3:5174603-5175418 REVERSE LENGTH=271	Eukaryota	Streptophyta	Brassicales	Brassicaceae	Arabidopsis	Arabidopsis thaliana	1	48.7	142	0.219	1	32	271	9.56	1	142	2.92	1	AT3G15356.1	S
<annotation protein_description=314	AT3G16530.1	58	1	Symbols: Legume lectin family protein chr3:5624586-5625416 REVERSE LENGTH=276	Eukaryota	Streptophyta	Brassicales	Brassicaceae	Arabidopsis	Arabidopsis thaliana	0.9968	21	6	0.015	0.999	32	276	6.65	0.9968	6	0.1768	1	AT3G16530.1	S
<annotation protein_description=320	AT3G26720.1	64	1	Symbols: Glycosyl hydrolase family 38 protein chr3:9816707-9823056 FORWARD LENGTH=1019	Eukaryota	Streptophyta	Brassicales	Brassicaceae	Arabidopsis	Arabidopsis thaliana	1	34.3	525	0.811	1	142	1019	35.43	1	525	2.913	1	AT3G26720.1	S
<annotation protein_description=321	AT3G32980.1	65	1	Symbols: Peroxidase superfamily protein chr3:13526404-13529949 REVERSE LENGTH=352	Eukaryota	Streptophyta	Brassicales	Brassicaceae	Arabidopsis	Arabidopsis thaliana	1	14.2	8	0.016	1	58	352	8.1	1	8	0.1941	1	AT3G32980.1	S
<annotation protein_description=322	AT3G45010.1	66	1	Symbols: scpl48 serine carboxypeptidase-like 48 chr3:16466328-16468845 FORWARD LENGTH=510	Eukaryota	Streptophyta	Brassicales	Brassicaceae	Arabidopsis	Arabidopsis thaliana	1	28.4	124	0.219	1	58	510	14.8	1	124	1.6471	1	AT3G45010.1	S
<annotation protein_description=327	AT3G49120.1	71	1	Symbols: ATPERX34, PERX34, PRXCB, ATPCB, PRX34 peroxidase CB chr3:18207819-18210041 FORWARD LENGTH=353	Eukaryota	Streptophyta	Brassicales	Brassicaceae	Arabidopsis	Arabidopsis thaliana	1	28	50	0.058	1	64	353	8.51	1	50	1.155	1	AT3G49120.1	S
<annotation protein_description=331	AT3G54600.1	75	1	Symbols: Class I glutamine amidotransferase-like superfamily protein chr3:20211048-20212876 FORWARD LENGTH=399	Eukaryota	Streptophyta	Brassicales	Brassicaceae	Arabidopsis	Arabidopsis thaliana	1	7.8	16	0.03	0.98	53	399	7.07	1	16	0.4448	1	AT3G54600.1	S
<annotation protein_description=333	AT3G62750.1	77	1	Symbols: BGLU8 beta glucosidase 8 chr3:23214375-23216900 FORWARD LENGTH=497	Eukaryota	Streptophyta	Brassicales	Brassicaceae	Arabidopsis	Arabidopsis thaliana	1	16.3	37	0.069	1	58	497	11.52	1	37	0.6314	1	AT3G62750.1	S
<annotation protein_description=335	AT4G12910.1	79	1	Symbols: scpl20 serine carboxypeptidase-like 20 chr4:7550576-7553051 REVERSE LENGTH=497	Eukaryota	Streptophyta	Brassicales	Brassicaceae	Arabidopsis	Arabidopsis thaliana	1	26.8	146	0.228	1	58	497	14.33	1	146	2.0029	1	AT4G12910.1	S
<annotation protein_description=338	AT4G15210.1	82	1	Symbols: ATBETA-AMY, AT-BETA-AMY, RAM1, BMY1, BAM5 beta-amylase 5 chr4:8666734-8669357 REVERSE LENGTH=498	Eukaryota	Streptophyta	Brassicales	Brassicaceae	Arabidopsis	Arabidopsis thaliana	1	30.9	22	0.036	1	60	498	15.19	1	22	0.2847	1	AT4G15210.1	S
<annotation protein_description=341	AT4G20840.1	85	1	Symbols: FAD-binding Berberine family protein chr4:11157916-11159535 FORWARD LENGTH=539	Eukaryota	Streptophyta	Brassicales	Brassicaceae	Arabidopsis	Arabidopsis thaliana	1	41.9	210	0.389	1	65	539	22.8	1	210	1.8106	1	AT4G20840.1	S
<annotation protein_description=341	AT4G20830.1	85	1	Symbols: FAD-binding Berberine family protein chr4:11155486-11157577 FORWARD LENGTH=570	Eukaryota	Streptophyta	Brassicales	Brassicaceae	Arabidopsis	Arabidopsis thaliana	1	39.3	152	0.281	1	73	570	21.5	1	152	1.3898	2	AT4G20830.2,AT4G20830.1	S
<annotation protein_description=341	AT4G20830.2	85	1	Symbols: FAD-binding Berberine family protein chr4:11155486-11157108 FORWARD LENGTH=540	Eukaryota	Streptophyta	Brassicales	Brassicaceae	Arabidopsis	Arabidopsis thaliana	1	39.3	152	0.281	1	67	540	21.5	1	152	1.3898	2	AT4G20830.2,AT4G20830.1	S
<annotation protein_description=342	AT4G20860.1	86	1	Symbols: FAD-binding Berberine family protein chr4:11172726-11174318 FORWARD LENGTH=530	Eukaryota	Streptophyta	Brassicales	Brassicaceae	Arabidopsis	Arabidopsis thaliana	1	26.8	95	0.158	1	84	530	23.71	1	95	0.7876	1	AT4G20860.1	S
<annotation protein_description=346	AT4G23690.1	90	1	Symbols: Disease resistance-responsive (dirigent-like protein) family protein chr4:12339152-12339715 REVERSE LENGTH=187	Eukaryota	Streptophyta	Brassicales	Brassicaceae	Arabidopsis	Arabidopsis thaliana	1	40.6	133	0.245	1	22	187	6.82	1	133	3.8337	1	AT4G23690.1	S
<annotation protein_description=350	AT4G28520.1	94	1	Symbols: CRU3, CRC cruciferin 3 chr4:14087596-14089617 FORWARD LENGTH=524	Eukaryota	Streptophyta	Brassicales	Brassicaceae	Arabidopsis	Arabidopsis thaliana	1	21	20	0.035	1	72	524	17.58	1	20	0.2236	1	AT4G28520.1	S
<annotation protein_description=353	AT4G34180.1	97	1	Symbols: Cyclase family protein chr4:16370060-16371383 REVERSE LENGTH=255	Eukaryota	Streptophyta	Brassicales	Brassicaceae	Arabidopsis	Arabidopsis thaliana	1	30.6	83	0.134	1	45	255	8.64	1	83	1.8885	1	AT4G34180.1	S
<annotation protein_description=354	AT4G35350.1	98	1	Symbols: XCP1 xylem cysteine peptidase 1 chr4:16810529-16811875 FORWARD LENGTH=355	Eukaryota	Streptophyta	Brassicales	Brassicaceae	Arabidopsis	Arabidopsis thaliana	1	12.1	24	0.04	1	41	355	9.4	1	24	0.5019	1	AT4G35350.1	S
<annotation protein_description=356	AT4G36195.1	100	1	Symbols: Serine carboxypeptidase S28 family protein chr4:17127202-17129787 FORWARD LENGTH=488	Eukaryota	Streptophyta	Brassicales	Brassicaceae	Arabidopsis	Arabidopsis thaliana	1	22.5	61	0.107	1	75	488	17.53	1	61	0.684	2	AT4G36195.1,AT4G36195.3	S
<annotation protein_description=356	AT4G36195.3	100	1	Symbols: Serine carboxypeptidase S28 family protein chr4:17127202-17129787 FORWARD LENGTH=488	Eukaryota	Streptophyta	Brassicales	Brassicaceae	Arabidopsis	Arabidopsis thaliana	1	22.5	61	0.107	1	75	488	17.53	1	61	0.684	2	AT4G36195.1,AT4G36195.3	S
<annotation protein_description=364	AT5G12950.1	108	1	Symbols: Putative glycosyl hydrolase of unknown function (DUF1680) chr5:4093117-4096806 FORWARD LENGTH=861	Eukaryota	Streptophyta	Brassicales	Brassicaceae	Arabidopsis	Arabidopsis thaliana	1	36.7	217	0.354	1	121	861	29.62	1	217	1.4402	1	AT5G12950.1	S
<annotation protein_description=365	AT5G13980.1	109	1	Symbols: Glycosyl hydrolase family 38 protein chr5:4508626-4514334 FORWARD LENGTH=1024	Eukaryota	Streptophyta	Brassicales	Brassicaceae	Arabidopsis	Arabidopsis thaliana	1	36.7	336	0.549	1	134	1024	30.83	1	336	2.1425	2	AT5G13980.2,AT5G13980.1	S
<annotation protein_description=365	AT5G13980.2	109	1	Symbols: Glycosyl hydrolase family 38 protein chr5:4508626-4514334 FORWARD LENGTH=1024	Eukaryota	Streptophyta	Brassicales	Brassicaceae	Arabidopsis	Arabidopsis thaliana	1	36.7	336	0.549	1	134	1024	30.83	1	336	2.1425	2	AT5G13980.2,AT5G13980.1	S
<annotation protein_description=370	AT5G24770.1	114	1	Symbols: VSP2, ATVSP2 vegetative storage protein 2 chr5:8500713-8501844 REVERSE LENGTH=265	Eukaryota	Streptophyta	Brassicales	Brassicaceae	Arabidopsis	Arabidopsis thaliana	0.9997	23.8	10	0.015	0.999	41	265	8.57	0.9997	10	0.2293	1	AT5G24770.1	S
<annotation protein_description=370	AT5G24780.1	114	1	Symbols: VSP1, ATVSP1 vegetative storage protein 1 chr5:8507783-8508889 REVERSE LENGTH=270	Eukaryota	Streptophyta	Brassicales	Brassicaceae	Arabidopsis	Arabidopsis thaliana	0.9816	18.9	2	0.007	0.99	40	270	7.38	0.9816	2	0.0522	1	AT5G24780.1	S
<annotation protein_description=371	AT5G26000.1	115	1	Symbols: TGG1, BGLU38 thioglucoside glucohydrolase 1 chr5:9079678-9082347 REVERSE LENGTH=541	Eukaryota	Streptophyta	Brassicales	Brassicaceae	Arabidopsis	Arabidopsis thaliana	1	38.4	3488	6.211	1	66	541	21.38	1	3488	32.0723	1	AT5G26000.1	S
<annotation protein_description=372	AT5G26280.1	116	1	Symbols: TRAF-like family protein chr5:9208724-9210403 FORWARD LENGTH=350	Eukaryota	Streptophyta	Brassicales	Brassicaceae	Arabidopsis	Arabidopsis thaliana	1	17.1	7	0.011	0.988	45	350	13.69	1	7	0.1005	2	AT5G26280.2,AT5G26280.1	S
<annotation protein_description=372	AT5G26280.2	116	1	Symbols: TRAF-like family protein chr5:9208724-9210403 FORWARD LENGTH=327	Eukaryota	Streptophyta	Brassicales	Brassicaceae	Arabidopsis	Arabidopsis thaliana	1	17.1	7	0.011	0.988	40	327	13.69	1	7	0.1005	2	AT5G26280.2,AT5G26280.1	S
<annotation protein_description=373	AT5G34940.2	117	1	Symbols: AtGUS3, GUS3 glucuronidase 3 chr5:13235912-13238718 REVERSE LENGTH=536	Eukaryota	Streptophyta	Brassicales	Brassicaceae	Arabidopsis	Arabidopsis thaliana	1	24.9	157	0.277	1	73	536	14.99	1	157	2.059	2	AT5G34940.3,AT5G34940.2	S
<annotation protein_description=373	AT5G34940.3	117	1	Symbols: AtGUS3, GUS3 glucuronidase 3 chr5:13236566-13238718 REVERSE LENGTH=382	Eukaryota	Streptophyta	Brassicales	Brassicaceae	Arabidopsis	Arabidopsis thaliana	1	24.9	157	0.277	1	50	382	14.99	1	157	2.059	2	AT5G34940.3,AT5G34940.2	S
<annotation protein_description=376	AT5G40370.1	120	1	Symbols: Glutaredoxin family protein chr5:16147826-16149052 REVERSE LENGTH=111	Eukaryota	Streptophyta	Brassicales	Brassicaceae	Arabidopsis	Arabidopsis thaliana	1	26.1	18	0.035	1	11	111	5.27	1	18	0.6714	1	AT5G40370.1	S
<annotation protein_description=377	AT5G44120.3	121	1	Symbols: CRA1, ATCRA1, CRU1 RmlC-like cupins superfamily protein chr5:17756460-17758246 REVERSE LENGTH=472	Eukaryota	Streptophyta	Brassicales	Brassicaceae	Arabidopsis	Arabidopsis thaliana	1	26.6	10	0.016	1	75	472	8.94	1	10	0.2198	2	AT5G44120.2,AT5G44120.3	S
<annotation protein_description=379	AT5G45280.2	123	1	Symbols: Pectinacetylesterase family protein chr5:18346862-18349488 FORWARD LENGTH=391	Eukaryota	Streptophyta	Brassicales	Brassicaceae	Arabidopsis	Arabidopsis thaliana	1	22.3	179	0.271	1	36	391	12.62	1	179	2.7884	1	AT5G45280.2	S
<annotation protein_description=379	AT4G19410.1	123	1	Symbols: Pectinacetylesterase family protein chr4:10582188-10584766 REVERSE LENGTH=391	Eukaryota	Streptophyta	Brassicales	Brassicaceae	Arabidopsis	Arabidopsis thaliana	0.9634	9.5	3	0.053	1	40	391	12.15	0.9634	3	0.0467	2	AT4G19410.2,AT4G19410.1	S
<annotation protein_description=379	AT4G19410.2	123	1	Symbols: Pectinacetylesterase family protein chr4:10581037-10584766 REVERSE LENGTH=517	Eukaryota	Streptophyta	Brassicales	Brassicaceae	Arabidopsis	Arabidopsis thaliana	0.9634	9.5	3	0.053	1	56	517	12.15	0.9634	3	0.0467	2	AT4G19410.2,AT4G19410.1	S
<annotation protein_description=382	AT5G59130.1	126	1	Symbols: Subtilase family protein chr5:23870192-23873691 REVERSE LENGTH=732	Eukaryota	Streptophyta	Brassicales	Brassicaceae	Arabidopsis	Arabidopsis thaliana	1	9.6	18	0.033	1	72	732	22.24	1	18	0.1591	1	AT5G59130.1	S
<annotation protein_description=386	AT1G05310.1	no	0.9999	Symbols: Pectin lyase-like superfamily protein chr1:1550615-1552434 REVERSE LENGTH=393	Eukaryota	Streptophyta	Brassicales	Brassicaceae	Arabidopsis	Arabidopsis thaliana	0.9999	6.1	15	0.023	0.822	30	393	9.87	0.9999	15	0.2987	1	AT1G05310.1	S
<annotation protein_description=391	AT2G26730.1	no	0.9999	Symbols: Leucine-rich repeat protein kinase family protein chr2:11388621-11391286 FORWARD LENGTH=658	Eukaryota	Streptophyta	Brassicales	Brassicaceae	Arabidopsis	Arabidopsis thaliana	0.9999	4.9	10	0.019	0.119	122	658	20.68	0.9999	10	0.095	1	AT2G26730.1	S
<annotation protein_description=392	AT2G34510.1	no	0.9999	Symbols: Protein of unknown function, DUF642 chr2:14544114-14546732 REVERSE LENGTH=401	Eukaryota	Streptophyta	Brassicales	Brassicaceae	Arabidopsis	Arabidopsis thaliana	0.9999	9.5	4	0.008	0.899	48	401	14.03	0.9999	4	0.056	1	AT2G34510.1	S
<annotation protein_description=393	AT2G37130.1	no	0.9999	Symbols: Peroxidase superfamily protein chr2:15598225-15600004 REVERSE LENGTH=327	Eukaryota	Streptophyta	Brassicales	Brassicaceae	Arabidopsis	Arabidopsis thaliana	0.9999	11.5	19	0.036	0.436	52	327	11.64	0.9999	19	0.3208	2	AT2G37130.2,AT2G37130.1	S
<annotation protein_description=401	AT5G20950.1	no	0.9999	Symbols: Glycosyl hydrolase family protein chr5:7107609-7110775 REVERSE LENGTH=624	Eukaryota	Streptophyta	Brassicales	Brassicaceae	Arabidopsis	Arabidopsis thaliana	0.9999	9.3	5	0.01	0.988	75	624	15.93	0.9999	5	0.0616	2	AT5G20950.1,AT5G20950.2	S
<annotation protein_description=401	AT5G20950.2	no	0.9999	Symbols: Glycosyl hydrolase family protein chr5:7107609-7110775 REVERSE LENGTH=624	Eukaryota	Streptophyta	Brassicales	Brassicaceae	Arabidopsis	Arabidopsis thaliana	0.9999	9.3	5	0.01	0.988	75	624	15.93	0.9999	5	0.0616	2	AT5G20950.1,AT5G20950.2	S
<annotation protein_description=408	AT1G28580.1	131	0.9999	Symbols: GDSL-like Lipase/Acylhydrolase superfamily protein chr1:10044603-10046379 REVERSE LENGTH=390	Eukaryota	Streptophyta	Brassicales	Brassicaceae	Arabidopsis	Arabidopsis thaliana	0.9999	8.2	3	0.006	0.274	50	390	9.04	0.9999	3	0.0652	1	AT1G28580.1	S
<annotation protein_description=410	AT5G28540.1	133	0.9999	Symbols: BIP1 heat shock protein 70 (Hsp 70) family protein chr5:10540665-10543274 REVERSE LENGTH=669	Eukaryota	Streptophyta	Brassicales	Brassicaceae	Arabidopsis	Arabidopsis thaliana	0.9999	11.5	9	0.012	1	76	669	27.33	0.9999	9	0.0647	1	AT5G28540.1	S
<annotation protein_description=414	AT3G56240.1	no	0.9998	Symbols: CCH copper chaperone chr3:20863460-20864402 REVERSE LENGTH=121	Eukaryota	Streptophyta	Brassicales	Brassicaceae	Arabidopsis	Arabidopsis thaliana	0.9998	31.4	11	0.018	0.943	3	121	9.3	0.9998	11	0.2324	1	AT3G56240.1	S
<annotation protein_description=415	AT3G57790.1	no	0.9998	Symbols: Pectin lyase-like superfamily protein chr3:21405387-21407088 REVERSE LENGTH=490	Eukaryota	Streptophyta	Brassicales	Brassicaceae	Arabidopsis	Arabidopsis thaliana	0.9998	6.1	3	0.006	0.941	60	490	10.42	0.9998	3	0.0565	1	AT3G57790.1	S
<annotation protein_description=416	AT4G36945.1	no	0.9998	Symbols: PLC-like phosphodiesterases superfamily protein chr4:17420098-17422047 REVERSE LENGTH=408	Eukaryota	Streptophyta	Brassicales	Brassicaceae	Arabidopsis	Arabidopsis thaliana	0.9998	6.6	10	0.021	0.247	47	408	9.6	0.9998	10	0.2047	1	AT4G36945.1	S
<annotation protein_description=417	AT5G10760.1	no	0.9998	Symbols: Eukaryotic aspartyl protease family protein chr5:3400671-3402165 REVERSE LENGTH=464	Eukaryota	Streptophyta	Brassicales	Brassicaceae	Arabidopsis	Arabidopsis thaliana	0.9998	7.1	10	0.015	0.212	44	464	5.41	0.9998	10	0.3633	1	AT5G10760.1	S
<annotation protein_description=418	AT5G23820.1	no	0.9998	Symbols: MD-2-related lipid recognition domain-containing protein chr5:8031386-8032809 FORWARD LENGTH=164	Eukaryota	Streptophyta	Brassicales	Brassicaceae	Arabidopsis	Arabidopsis thaliana	0.9998	19.5	39	0.042	0.999	21	164	4.48	0.9998	39	1.711	1	AT5G23820.1	S
<annotation protein_description=426	AT4G31840.1	no	0.9997	Symbols: ENODL15, AtENODL15 early nodulin-like protein 15 chr4:15401798-15402426 FORWARD LENGTH=177	Eukaryota	Streptophyta	Brassicales	Brassicaceae	Arabidopsis	Arabidopsis thaliana	0.9997	15.8	11	0.017	0.999	15	177	6.83	0.9997	11	0.3165	1	AT4G31840.1	S
<annotation protein_description=434	AT1G78670.1	no	0.9995	Symbols: ATGGH3, GGH3 gamma-glutamyl hydrolase 3 chr1:29591053-29593319 FORWARD LENGTH=352	Eukaryota	Streptophyta	Brassicales	Brassicaceae	Arabidopsis	Arabidopsis thaliana	0.9995	13.6	11	0.015	1	40	352	9.63	0.9995	11	0.2244	1	AT1G78670.1	S
<annotation protein_description=441	AT3G23490.1	no	0.9993	Symbols: CYN cyanase chr3:8423238-8424415 REVERSE LENGTH=168	Eukaryota	Streptophyta	Brassicales	Brassicaceae	Arabidopsis	Arabidopsis thaliana	0.9993	14.9	7	0.012	0.318	24	168	6.85	0.9993	7	0.2007	1	AT3G23490.1	S
<annotation protein_description=443	AT5G59670.1	no	0.9993	Symbols: Leucine-rich repeat protein kinase family protein chr5:24041538-24045478 FORWARD LENGTH=868	Eukaryota	Streptophyta	Brassicales	Brassicaceae	Arabidopsis	Arabidopsis thaliana	0.9993	3.1	8	0.014	0.025	141	868	24.11	0.9993	8	0.0651	1	AT5G59670.1	S
<annotation protein_description=450	AT1G25570.1	no	0.9989	Symbols: Di-glucose binding protein with Leucine-rich repeat domain chr1:8992183-8995430 REVERSE LENGTH=628	Eukaryota	Streptophyta	Brassicales	Brassicaceae	Arabidopsis	Arabidopsis thaliana	0.9989	5.1	4	0.008	0.015	101	628	16.62	0.9989	4	0.0472	1	AT1G25570.1	S
<annotation protein_description=452	AT2G14610.1	no	0.9988	Symbols: PR1, PR 1, ATPR1 pathogenesis-related gene 1 chr2:6241944-6242429 REVERSE LENGTH=161	Eukaryota	Streptophyta	Brassicales	Brassicaceae	Arabidopsis	Arabidopsis thaliana	0.9988	13.7	6	0.01	0.854	21	161	4.37	0.9988	6	0.2695	1	AT2G14610.1	S
<annotation protein_description=458	AT5G16590.1	138	0.9986	Symbols: LRR1 Leucine-rich repeat protein kinase family protein chr5:5431862-5433921 FORWARD LENGTH=625	Eukaryota	Streptophyta	Brassicales	Brassicaceae	Arabidopsis	Arabidopsis thaliana	0.9986	4.6	6	0.01	0.031	108	625	21.58	0.9986	6	0.0545	1	AT5G16590.1	S
<annotation protein_description=460	AT1G23205.1	no	0.9984	Symbols: Plant invertase/pectin methylesterase inhibitor superfamily protein chr1:8234234-8234851 REVERSE LENGTH=205	Eukaryota	Streptophyta	Brassicales	Brassicaceae	Arabidopsis	Arabidopsis thaliana	0.9984	11.2	2	0.004	0.155	32	205	3.35	0.9984	2	0.1171	1	AT1G23205.1	S
<annotation protein_description=462	AT5G42720.1	no	0.9984	Symbols: Glycosyl hydrolase family 17 protein chr5:17130535-17132763 FORWARD LENGTH=438	Eukaryota	Streptophyta	Brassicales	Brassicaceae	Arabidopsis	Arabidopsis thaliana	0.9984	6.6	4	0.005	0.032	62	438	11.21	0.9984	4	0.07	1	AT5G42720.1	S
<annotation protein_description=465	AT1G30720.1	139	0.9983	Symbols: FAD-binding Berberine family protein chr1:10898197-10899780 FORWARD LENGTH=527	Eukaryota	Streptophyta	Brassicales	Brassicaceae	Arabidopsis	Arabidopsis thaliana	0.9983	6.5	3	0.004	0.12	82	527	16.59	0.9983	3	0.0354	1	AT1G30720.1	S
<annotation protein_description=466	AT5G49215.1	no	0.998	Symbols: Pectin lyase-like superfamily protein chr5:19953670-19955874 FORWARD LENGTH=449	Eukaryota	Streptophyta	Brassicales	Brassicaceae	Arabidopsis	Arabidopsis thaliana	0.998	7.8	35	0.037	0.944	58	449	7.95	0.998	35	0.8637	2	AT5G49215.2,AT5G49215.1	S
<annotation protein_description=466	AT5G49215.2	no	0.998	Symbols: Pectin lyase-like superfamily protein chr5:19953670-19955874 FORWARD LENGTH=447	Eukaryota	Streptophyta	Brassicales	Brassicaceae	Arabidopsis	Arabidopsis thaliana	0.998	7.8	35	0.037	0.944	58	447	7.95	0.998	35	0.8637	2	AT5G49215.2,AT5G49215.1	S
<annotation protein_description=467	AT2G44210.1	no	0.9978	Symbols: Protein of Unknown Function (DUF239) chr2:18280809-18282591 FORWARD LENGTH=415	Eukaryota	Streptophyta	Brassicales	Brassicaceae	Arabidopsis	Arabidopsis thaliana	0.9978	7.2	3	0.005	0.207	41	415	6.67	0.9978	3	0.0882	2	AT2G44210.2,AT2G44210.1	S
<annotation protein_description=467	AT2G44210.2	no	0.9978	Symbols: Protein of Unknown Function (DUF239) chr2:18280809-18282591 FORWARD LENGTH=445	Eukaryota	Streptophyta	Brassicales	Brassicaceae	Arabidopsis	Arabidopsis thaliana	0.9978	7.2	3	0.005	0.207	48	445	6.67	0.9978	3	0.0882	2	AT2G44210.2,AT2G44210.1	S
<annotation protein_description=468	AT1G78660.2	no	0.9976	Symbols: ATGGH1, GGH1 gamma-glutamyl hydrolase 1 chr1:29586014-29588117 FORWARD LENGTH=347	Eukaryota	Streptophyta	Brassicales	Brassicaceae	Arabidopsis	Arabidopsis thaliana	0.9976	10.1	8	0.014	0.97	45	347	9.59	0.9976	8	0.1636	3	AT1G78660.1,AT1G78660.2,AT1G78660.3	S
<annotation protein_description=469	AT2G23200.1	no	0.9976	Symbols: Protein kinase superfamily protein chr2:9879351-9881855 FORWARD LENGTH=834	Eukaryota	Streptophyta	Brassicales	Brassicaceae	Arabidopsis	Arabidopsis thaliana	0.9976	3.2	5	0.01	0.008	126	834	26.18	0.9976	5	0.0374	1	AT2G23200.1	S
<annotation protein_description=470	AT4G02330.1	no	0.9976	Symbols: ATPMEPCRB Plant invertase/pectin methylesterase inhibitor superfamily chr4:1032479-1034928 FORWARD LENGTH=573	Eukaryota	Streptophyta	Brassicales	Brassicaceae	Arabidopsis	Arabidopsis thaliana	0.9976	2.6	3	0.006	0.02	74	573	8.95	0.9976	3	0.0657	1	AT4G02330.1	S
<annotation protein_description=471	AT1G68760.1	no	0.9974	Symbols: ATNUDT1, ATNUDX1, NUDX1 nudix hydrolase 1 chr1:25829090-25829607 FORWARD LENGTH=147	Eukaryota	Streptophyta	Brassicales	Brassicaceae	Arabidopsis	Arabidopsis thaliana	0.9974	17.7	11	0.016	0.549	19	147	5.18	0.9974	11	0.4163	1	AT1G68760.1	S
<annotation protein_description=472	AT3G45310.1	no	0.9974	Symbols: Cysteine proteinases superfamily protein chr3:16628704-16630473 REVERSE LENGTH=358	Eukaryota	Streptophyta	Brassicales	Brassicaceae	Arabidopsis	Arabidopsis thaliana	0.9974	7.8	7	0.013	0.049	38	358	11.48	0.9974	7	0.1195	2	AT3G45310.1,AT3G45310.2	S
<annotation protein_description=472	AT3G45310.2	no	0.9974	Symbols: Cysteine proteinases superfamily protein chr3:16628704-16630473 REVERSE LENGTH=357	Eukaryota	Streptophyta	Brassicales	Brassicaceae	Arabidopsis	Arabidopsis thaliana	0.9974	7.8	7	0.013	0.049	38	357	11.48	0.9974	7	0.1195	2	AT3G45310.1,AT3G45310.2	S
<annotation protein_description=477	AT4G33220.1	140	0.9972	Symbols: PME44, ATPME44 pectin methylesterase 44 chr4:16022506-16026130 FORWARD LENGTH=525	Eukaryota	Streptophyta	Brassicales	Brassicaceae	Arabidopsis	Arabidopsis thaliana	0.9972	5.7	3	0.005	0.277	76	525	15.37	0.9972	3	0.0382	1	AT4G33220.1	S
<annotation protein_description=479	AT2G39360.1	no	0.9968	Symbols: Protein kinase superfamily protein chr2:16437592-16440039 REVERSE LENGTH=815	Eukaryota	Streptophyta	Brassicales	Brassicaceae	Arabidopsis	Arabidopsis thaliana	0.9968	3.4	2	0.005	0.002	124	815	28.19	0.9968	2	0.0139	1	AT2G39360.1	S
<annotation protein_description=480	AT1G60270.1	141	0.9968	Symbols: BGLU6 beta glucosidase 6 chr1:22222266-22224257 REVERSE LENGTH=379	Eukaryota	Streptophyta	Brassicales	Brassicaceae	Arabidopsis	Arabidopsis thaliana	0.9968	11.6	12	0.019	0.391	37	379	7.94	0.9968	12	0.2961	1	AT1G60270.1	S
<annotation protein_description=481	AT1G75040.1	no	0.9964	Symbols: PR5, PR-5 pathogenesis-related gene 5 chr1:28177754-28178731 FORWARD LENGTH=239	Eukaryota	Streptophyta	Brassicales	Brassicaceae	Arabidopsis	Arabidopsis thaliana	0.9964	10.5	10	0.016	0.066	24	239	7.27	0.9964	10	0.2694	1	AT1G75040.1	S
<annotation protein_description=485	AT1G28660.1	no	0.9962	Symbols: GDSL-like Lipase/Acylhydrolase superfamily protein chr1:10071856-10073371 REVERSE LENGTH=383	Eukaryota	Streptophyta	Brassicales	Brassicaceae	Arabidopsis	Arabidopsis thaliana	0.9962	3.9	4	0.006	0.013	48	383	6.06	0.9962	4	0.1292	1	AT1G28660.1	S
<annotation protein_description=488	AT5G07830.1	no	0.9958	Symbols: AtGUS2, GUS2 glucuronidase 2 chr5:2504168-2506567 FORWARD LENGTH=543	Eukaryota	Streptophyta	Brassicales	Brassicaceae	Arabidopsis	Arabidopsis thaliana	0.9958	5.7	3	0.006	0.021	82	543	13.25	0.9958	3	0.0443	1	AT5G07830.1	S
<annotation protein_description=489	AT1G32940.1	143	0.9958	Symbols: ATSBT3.5, SBT3.5 Subtilase family protein chr1:11937634-11940856 FORWARD LENGTH=774	Eukaryota	Streptophyta	Brassicales	Brassicaceae	Arabidopsis	Arabidopsis thaliana	0.9958	5	5	0.008	0.138	94	774	20.08	0.9958	5	0.0487	1	AT1G32940.1	S
<annotation protein_description=491	AT5G46960.1	no	0.9955	Symbols: Plant invertase/pectin methylesterase inhibitor superfamily protein chr5:19062220-19062744 REVERSE LENGTH=174	Eukaryota	Streptophyta	Brassicales	Brassicaceae	Arabidopsis	Arabidopsis thaliana	0.9955	15.5	2	0.004	0.21	25	174	7.33	0.9955	2	0.0533	1	AT5G46960.1	S
<annotation protein_description=492	AT4G32940.1	no	0.995	Symbols: GAMMA-VPE, GAMMAVPE gamma vacuolar processing enzyme chr4:15900557-15903161 REVERSE LENGTH=494	Eukaryota	Streptophyta	Brassicales	Brassicaceae	Arabidopsis	Arabidopsis thaliana	0.995	5.7	4	0.006	0.018	61	494	9.26	0.995	4	0.0844	1	AT4G32940.1	S
<annotation protein_description=499	AT4G30530.1	no	0.9935	Symbols: Class I glutamine amidotransferase-like superfamily protein chr4:14920605-14922286 FORWARD LENGTH=250	Eukaryota	Streptophyta	Brassicales	Brassicaceae	Arabidopsis	Arabidopsis thaliana	0.9935	17.6	12	0.016	0.323	27	250	8.52	0.9935	12	0.275	1	AT4G30530.1	S
<annotation protein_description=501	AT4G11290.1	no	0.9934	Symbols: Peroxidase superfamily protein chr4:6869993-6871476 FORWARD LENGTH=326	Eukaryota	Streptophyta	Brassicales	Brassicaceae	Arabidopsis	Arabidopsis thaliana	0.9934	12	3	0.006	0.255	48	326	10.69	0.9934	3	0.0548	1	AT4G11290.1	S
<annotation protein_description=504	AT3G49110.1	no	0.9928	Symbols: PRX33, PRXCA, ATPRX33, ATPCA peroxidase CA chr3:18200713-18202891 FORWARD LENGTH=354	Eukaryota	Streptophyta	Brassicales	Brassicaceae	Arabidopsis	Arabidopsis thaliana	0.9928	14.7	2	0.025	1	58	354	8.04	0.9928	2	0.0485	1	AT3G49110.1	S
<annotation protein_description=509	AT4G12880.1	144	0.992	Symbols: ENODL19, AtENODL19 early nodulin-like protein 19 chr4:7544572-7545226 REVERSE LENGTH=141	Eukaryota	Streptophyta	Brassicales	Brassicaceae	Arabidopsis	Arabidopsis thaliana	0.992	15.6	4	0.005	0.736	21	141	4.43	0.992	4	0.176	1	AT4G12880.1	S
<annotation protein_description=514	AT5G03260.1	no	0.9911	Symbols: LAC11 laccase 11 chr5:777198-779338 REVERSE LENGTH=557	Eukaryota	Streptophyta	Brassicales	Brassicaceae	Arabidopsis	Arabidopsis thaliana	0.9911	7.2	4	0.008	0.159	67	557	14.81	0.9911	4	0.0526	1	AT5G03260.1	S
<annotation protein_description=519	AT2G02850.1	no	0.989	Symbols: ARPN plantacyanin chr2:826630-827720 REVERSE LENGTH=129	Eukaryota	Streptophyta	Brassicales	Brassicaceae	Arabidopsis	Arabidopsis thaliana	0.989	9.3	21	0.041	0.013	11	129	2.67	0.989	21	1.5292	1	AT2G02850.1	S
<annotation protein_description=527	AT1G77630.1	no	0.9862	Symbols: Peptidoglycan-binding LysM domain-containing protein chr1:29173726-29175387 FORWARD LENGTH=423	Eukaryota	Streptophyta	Brassicales	Brassicaceae	Arabidopsis	Arabidopsis thaliana	0.9862	2.4	5	0.009	0.127	53	423	4.78	0.9862	5	0.2028	1	AT1G77630.1	S
<annotation protein_description=529	AT5G61820.1	no	0.9848	Symbols: FUNCTIONS IN: molecular_function unknown; INVOLVED IN: biological_process unknown; LOCATED IN: vacuole; EXPRESSED IN: 24 plant structures; EXPRESSED DURING: 15 growth stages; CONTAINS InterPro DOMAIN/s: Stress up-regulated Nod 19 (InterPro:IPR011692); Has 30201 Blast hits to 17322 proteins in 780 species: Archae - 12; Bacteria - 1396; Metazoa - 17338; Fungi - 3422; Plants - 5037; Viruses…	Eukaryota	Streptophyta	Brassicales	Brassicaceae	Arabidopsis	Arabidopsis thaliana	0.9848	4.8	4	0.006	0.066	61	475	9.65	0.9848	4	0.0802	1	AT5G61820.1	S
<annotation protein_description=534	AT4G14100.1	145	0.983	Symbols: transferases, transferring glycosyl groups chr4:8120749-8122288 FORWARD LENGTH=206	Eukaryota	Streptophyta	Brassicales	Brassicaceae	Arabidopsis	Arabidopsis thaliana	0.9827	14.1	3	0.005	0.287	23	206	3.55	0.9827	3	0.1632	1	AT4G14100.1	S
<annotation protein_description=536	AT2G47470.1	no	0.9806	Symbols: ATPDIL2-1, UNE5, MEE30, PDI11, ATPDI11 thioredoxin family protein chr2:19481503-19483683 FORWARD LENGTH=361	Eukaryota	Streptophyta	Brassicales	Brassicaceae	Arabidopsis	Arabidopsis thaliana	0.9806	4.1	3	0.007	0.006	43	361	19.01	0.9806	3	0.0304	4	AT2G47470.3,AT2G47470.4,AT2G47470.1,AT2G47470.2	S
<annotation protein_description=536	AT2G47470.2	no	0.9806	Symbols: ATPDIL2-1, UNE5, MEE30, PDI11, ATPDI11 thioredoxin family protein chr2:19481503-19483303 FORWARD LENGTH=266	Eukaryota	Streptophyta	Brassicales	Brassicaceae	Arabidopsis	Arabidopsis thaliana	0.9806	4.1	3	0.007	0.006	27	266	19.01	0.9806	3	0.0304	4	AT2G47470.3,AT2G47470.4,AT2G47470.1,AT2G47470.2	S
<annotation protein_description=536	AT2G47470.3	no	0.9806	Symbols: ATPDIL2-1, UNE5, MEE30, PDI11, ATPDI11 thioredoxin family protein chr2:19481503-19483571 FORWARD LENGTH=323	Eukaryota	Streptophyta	Brassicales	Brassicaceae	Arabidopsis	Arabidopsis thaliana	0.9806	4.1	3	0.007	0.006	40	323	19.01	0.9806	3	0.0304	4	AT2G47470.3,AT2G47470.4,AT2G47470.1,AT2G47470.2	S
<annotation protein_description=536	AT2G47470.4	no	0.9806	Symbols: ATPDIL2-1, UNE5, MEE30, PDI11, ATPDI11 thioredoxin family protein chr2:19481503-19483683 FORWARD LENGTH=335	Eukaryota	Streptophyta	Brassicales	Brassicaceae	Arabidopsis	Arabidopsis thaliana	0.9806	4.1	3	0.007	0.006	38	335	19.01	0.9806	3	0.0304	4	AT2G47470.3,AT2G47470.4,AT2G47470.1,AT2G47470.2	S
<annotation protein_description=539	AT1G31670.1	no	0.9795	Symbols: Copper amine oxidase family protein chr1:11337558-11341889 FORWARD LENGTH=741	Eukaryota	Streptophyta	Brassicales	Brassicaceae	Arabidopsis	Arabidopsis thaliana	0.9795	4.6	2	0.004	0.252	91	741	17.8	0.9795	2	0.0216	1	AT1G31670.1	S
<annotation protein_description=540	AT1G31690.1	no	0.9784	Symbols: Copper amine oxidase family protein chr1:11343980-11347767 FORWARD LENGTH=677	Eukaryota	Streptophyta	Brassicales	Brassicaceae	Arabidopsis	Arabidopsis thaliana	0.9784	6.9	1	0.004	0.447	74	677	18.02	0.9784	1	0.0106	1	AT1G31690.1	S
<annotation protein_description=541	AT5G24090.1	no	0.9782	Symbols: ATCHIA, CHIA chitinase A chr5:8143805-8145153 REVERSE LENGTH=302	Eukaryota	Streptophyta	Brassicales	Brassicaceae	Arabidopsis	Arabidopsis thaliana	0.9782	4.6	3	0.007	0.005	39	302	8.33	0.9782	3	0.0692	1	AT5G24090.1	S
<annotation protein_description=542	AT3G02740.1	no	0.9779	Symbols: Eukaryotic aspartyl protease family protein chr3:590561-593089 FORWARD LENGTH=488	Eukaryota	Streptophyta	Brassicales	Brassicaceae	Arabidopsis	Arabidopsis thaliana	0.9779	3.3	2	0.004	0.034	67	488	10.11	0.9779	2	0.038	1	AT3G02740.1	S
<annotation protein_description=544	AT5G03140.1	no	0.9769	Symbols: Concanavalin A-like lectin protein kinase family protein chr5:737750-739885 REVERSE LENGTH=711	Eukaryota	Streptophyta	Brassicales	Brassicaceae	Arabidopsis	Arabidopsis thaliana	0.9769	3.4	3	0.005	0.035	110	711	19.97	0.9769	3	0.0288	1	AT5G03140.1	S
<annotation protein_description=547	AT5G15350.1	no	0.9758	Symbols: ENODL17, AtENODL17 early nodulin-like protein 17 chr5:4985184-4986154 REVERSE LENGTH=172	Eukaryota	Streptophyta	Brassicales	Brassicaceae	Arabidopsis	Arabidopsis thaliana	0.9758	4.7	16	0.033	0.009	19	172	4.6	0.9758	16	0.6672	1	AT5G15350.1	S
<annotation protein_description=549	AT4G23170.1	146	0.9743	Symbols: EP1, CRK9 receptor-like protein kinase-related family protein chr4:12135205-12136002 FORWARD LENGTH=265	Eukaryota	Streptophyta	Brassicales	Brassicaceae	Arabidopsis	Arabidopsis thaliana	0.9742	6.8	7	0.009	0.091	41	265	4.35	0.9742	7	0.3081	1	AT4G23170.1	S
<annotation protein_description=550	AT5G57655.1	no	0.9739	Symbols: xylose isomerase family protein chr5:23347030-23348720 FORWARD LENGTH=287	Eukaryota	Streptophyta	Brassicales	Brassicaceae	Arabidopsis	Arabidopsis thaliana	0.9739	4.9	1	0.002	0.005	33	287	13.07	0.9739	1	0.0146	2	AT5G57655.1,AT5G57655.2	S
<annotation protein_description=550	AT5G57655.2	no	0.9739	Symbols: xylose isomerase family protein chr5:23347030-23349805 FORWARD LENGTH=477	Eukaryota	Streptophyta	Brassicales	Brassicaceae	Arabidopsis	Arabidopsis thaliana	0.9739	4.9	1	0.002	0.005	59	477	13.07	0.9739	1	0.0146	2	AT5G57655.1,AT5G57655.2	S
<annotation protein_description=551	AT3G20790.1	no	0.9736	Symbols: NAD(P)-binding Rossmann-fold superfamily protein chr3:7268802-7271099 FORWARD LENGTH=355	Eukaryota	Streptophyta	Brassicales	Brassicaceae	Arabidopsis	Arabidopsis thaliana	0.9736	7	2	0.003	0.019	41	355	11.67	0.9736	2	0.0328	1	AT3G20790.1	S
<annotation protein_description=553	AT5G17220.1	no	0.9699	Symbols: ATGSTF12, GST26, TT19, GSTF12 glutathione S-transferase phi 12 chr5:5658528-5659322 FORWARD LENGTH=214	Eukaryota	Streptophyta	Brassicales	Brassicaceae	Arabidopsis	Arabidopsis thaliana	0.9699	5.1	1	0.002	0.007	36	214	7.29	0.9699	1	0.0261	1	AT5G17220.1	S
<annotation protein_description=557	AT3G62020.1	147	0.9695	Symbols: GLP10 germin-like protein 10 chr3:22971443-22972192 REVERSE LENGTH=220	Eukaryota	Streptophyta	Brassicales	Brassicaceae	Arabidopsis	Arabidopsis thaliana	0.8586	15.2	1	0.002	0.01	22	220	2.79	0.8586	1	0.0604	2	AT3G62020.2,AT3G62020.1	S
<annotation protein_description=559	AT4G34480.1	no	0.9668	Symbols: O-Glycosyl hydrolases family 17 protein chr4:16481147-16483988 REVERSE LENGTH=504	Eukaryota	Streptophyta	Brassicales	Brassicaceae	Arabidopsis	Arabidopsis thaliana	0.9668	2.8	3	0.005	0.003	46	504	10.03	0.9668	3	0.0568	1	AT4G34480.1	S
<annotation protein_description=563	AT1G66250.1	no	0.9641	Symbols: O-Glycosyl hydrolases family 17 protein chr1:24693063-24695416 FORWARD LENGTH=505	Eukaryota	Streptophyta	Brassicales	Brassicaceae	Arabidopsis	Arabidopsis thaliana	0.9641	3.2	1	0.002	0.003	67	505	8.75	0.9641	1	0.0216	1	AT1G66250.1	S
<annotation protein_description=565	AT5G12200.1	no	0.9625	Symbols: PYD2 pyrimidine 2 chr5:3941700-3944727 REVERSE LENGTH=531	Eukaryota	Streptophyta	Brassicales	Brassicaceae	Arabidopsis	Arabidopsis thaliana	0.9625	2.4	2	0.004	0.002	68	531	13.17	0.9625	2	0.0287	1	AT5G12200.1	S
<annotation protein_description=574	AT4G30550.1	no	0.9486	Symbols: Class I glutamine amidotransferase-like superfamily protein chr4:14925618-14926713 FORWARD LENGTH=249	Eukaryota	Streptophyta	Brassicales	Brassicaceae	Arabidopsis	Arabidopsis thaliana	0.9486	14.1	5	0.011	0.373	29	249	7.41	0.9486	5	0.1258	1	AT4G30550.1	S
<annotation protein_description=575	AT1G71950.1	no	0.9474	Symbols: Proteinase inhibitor, propeptide chr1:27080453-27081573 REVERSE LENGTH=136	Eukaryota	Streptophyta	Brassicales	Brassicaceae	Arabidopsis	Arabidopsis thaliana	0.9474	20.6	3	0.005	0.258	11	136	4.2	0.9474	3	0.133	1	AT1G71950.1	S
<annotation protein_description=576	AT1G66150.1	no	0.9471	Symbols: TMK1 transmembrane kinase 1 chr1:24631503-24634415 FORWARD LENGTH=942	Eukaryota	Streptophyta	Brassicales	Brassicaceae	Arabidopsis	Arabidopsis thaliana	0.9471	3.3	4	0.006	0.004	156	942	30.04	0.9471	4	0.0247	1	AT1G66150.1	S
<annotation protein_description=577	AT2G43070.1	no	0.9469	Symbols: SPPL3, ATSPPL3 SIGNAL PEPTIDE PEPTIDASE-LIKE 3 chr2:17911233-17914776 REVERSE LENGTH=540	Eukaryota	Streptophyta	Brassicales	Brassicaceae	Arabidopsis	Arabidopsis thaliana	0.9469	1.9	5	0.01	0.002	92	540	6.8	0.9469	5	0.1368	1	AT2G43070.1	S
<annotation protein_description=580	AT2G25940.1	no	0.9446	Symbols: ALPHA-VPE, ALPHAVPE alpha-vacuolar processing enzyme chr2:11063496-11066020 REVERSE LENGTH=478	Eukaryota	Streptophyta	Brassicales	Brassicaceae	Arabidopsis	Arabidopsis thaliana	0.9446	5.2	2	0.005	0.003	59	478	10.25	0.9446	2	0.0362	1	AT2G25940.1	S
<annotation protein_description=581	AT3G25220.1	152	0.9438	Symbols: FKBP15-1 FK506-binding protein 15 kD-1 chr3:9182691-9184463 FORWARD LENGTH=153	Eukaryota	Streptophyta	Brassicales	Brassicaceae	Arabidopsis	Arabidopsis thaliana	0.9416	16.3	3	0.004	0.135	20	153	6.18	0.9416	3	0.0898	1	AT3G25220.1	S
<annotation protein_description=583	AT5G38940.1	no	0.9341	Symbols: RmlC-like cupins superfamily protein chr5:15588771-15589526 FORWARD LENGTH=223	Eukaryota	Streptophyta	Brassicales	Brassicaceae	Arabidopsis	Arabidopsis thaliana	0.9341	13.9	5	0.004	0.329	31	223	1.6	0.9341	5	0.5738	1	AT5G38940.1	S
<annotation protein_description=584	AT2G44750.1	no	0.9305	Symbols: TPK2 thiamin pyrophosphokinase 2 chr2:18451510-18452754 FORWARD LENGTH=265	Eukaryota	Streptophyta	Brassicales	Brassicaceae	Arabidopsis	Arabidopsis thaliana	0.9305	8.3	1	0.002	0.008	48	265	9.38	0.9305	1	0.0195	6	AT1G02880.3,AT2G44750.1,AT1G02880.1,AT2G44750.2,AT1G02880.4,AT1G02880.2	S
<annotation protein_description=584	AT2G44750.2	no	0.9305	Symbols: TPK2 thiamin pyrophosphokinase 2 chr2:18451510-18452754 FORWARD LENGTH=267	Eukaryota	Streptophyta	Brassicales	Brassicaceae	Arabidopsis	Arabidopsis thaliana	0.9305	8.3	1	0.002	0.008	49	267	9.38	0.9305	1	0.0195	6	AT1G02880.3,AT2G44750.1,AT1G02880.1,AT2G44750.2,AT1G02880.4,AT1G02880.2	S
<annotation protein_description=585	AT4G38220.1	no	0.9281	Symbols: Peptidase M20/M25/M40 family protein chr4:17925251-17926919 FORWARD LENGTH=430	Eukaryota	Streptophyta	Brassicales	Brassicaceae	Arabidopsis	Arabidopsis thaliana	0.9281	5.6	2	0.003	0.035	64	430	14.51	0.9281	2	0.0251	2	AT4G38220.1,AT4G38220.2	S
<annotation protein_description=585	AT4G38220.2	no	0.9281	Symbols: Peptidase M20/M25/M40 family protein chr4:17925251-17926919 FORWARD LENGTH=433	Eukaryota	Streptophyta	Brassicales	Brassicaceae	Arabidopsis	Arabidopsis thaliana	0.9281	5.6	2	0.003	0.035	65	433	14.51	0.9281	2	0.0251	2	AT4G38220.1,AT4G38220.2	S
<annotation protein_description=587	AT2G38540.1	no	0.9257	Symbols: LP1, LTP1, ATLTP1 lipid transfer protein 1 chr2:16130418-16130893 FORWARD LENGTH=118	Eukaryota	Streptophyta	Brassicales	Brassicaceae	Arabidopsis	Arabidopsis thaliana	0.9257	8.5	5	0.006	0.013	14	118	2.26	0.9257	5	0.4026	1	AT2G38540.1	S
<annotation protein_description=589	AT3G46290.1	no	0.9235	Symbols: HERK1 hercules receptor kinase 1 chr3:17013009-17015501 FORWARD LENGTH=830	Eukaryota	Streptophyta	Brassicales	Brassicaceae	Arabidopsis	Arabidopsis thaliana	0.9235	1.4	2	0.004	0.001	104	830	23.63	0.9235	2	0.0153	1	AT3G46290.1	S
<annotation protein_description=591	AT1G14210.1	no	0.9163	Symbols: Ribonuclease T2 family protein chr1:4856902-4857941 REVERSE LENGTH=247	Eukaryota	Streptophyta	Brassicales	Brassicaceae	Arabidopsis	Arabidopsis thaliana	0.9163	6.1	5	0.006	0.033	21	247	6.45	0.9163	5	0.1396	1	AT1G14210.1	S
<annotation protein_description=600	AT1G28640.1	no	0.9063	Symbols: GDSL-like Lipase/Acylhydrolase superfamily protein chr1:10067563-10069109 REVERSE LENGTH=389	Eukaryota	Streptophyta	Brassicales	Brassicaceae	Arabidopsis	Arabidopsis thaliana	0.9063	3.9	1	0.002	0.003	51	389	5.01	0.9063	1	0.0355	3	AT1G28650.1,AT1G28640.1,AT1G28670.1	S
<annotation protein_description=600	AT1G28650.1	no	0.9063	Symbols: GDSL-like Lipase/Acylhydrolase superfamily protein chr1:10069547-10071082 REVERSE LENGTH=385	Eukaryota	Streptophyta	Brassicales	Brassicaceae	Arabidopsis	Arabidopsis thaliana	0.9063	3.9	1	0.002	0.003	50	385	5.01	0.9063	1	0.0355	3	AT1G28650.1,AT1G28640.1,AT1G28670.1	S
<annotation protein_description=600	AT1G28670.1	no	0.9063	Symbols: ARAB-1 GDSL-like Lipase/Acylhydrolase superfamily protein chr1:10074669-10076250 REVERSE LENGTH=384	Eukaryota	Streptophyta	Brassicales	Brassicaceae	Arabidopsis	Arabidopsis thaliana	0.9063	3.9	1	0.002	0.003	49	384	5.01	0.9063	1	0.0355	3	AT1G28650.1,AT1G28640.1,AT1G28670.1	S
<annotation protein_description=604	AT1G66240.1	no	0.8975	Symbols: ATX1, ATATX1 homolog of anti-oxidant 1 chr1:24686445-24687327 REVERSE LENGTH=106	Eukaryota	Streptophyta	Brassicales	Brassicaceae	Arabidopsis	Arabidopsis thaliana	0.8975	21.2	1	0.002	0.023	10	106	7.97	0.8975	1	0.0221	2	AT1G66240.1,AT1G66240.2	S
<annotation protein_description=605	AT5G59320.1	no	0.8919	Symbols: LTP3 lipid transfer protein 3 chr5:23929051-23929492 FORWARD LENGTH=115	Eukaryota	Streptophyta	Brassicales	Brassicaceae	Arabidopsis	Arabidopsis thaliana	0.8919	13.9	4	0.006	0.012	13	115	2.23	0.8919	4	0.3145	1	AT5G59320.1	S
<annotation protein_description=606	AT5G55180.1	no	0.8917	Symbols: O-Glycosyl hydrolases family 17 protein chr5:22388834-22390550 FORWARD LENGTH=460	Eukaryota	Streptophyta	Brassicales	Brassicaceae	Arabidopsis	Arabidopsis thaliana	0.8917	5	5	0.007	0.014	48	460	13.43	0.8917	5	0.0652	2	AT5G55180.2,AT5G55180.1	S
<annotation protein_description=606	AT5G55180.2	no	0.8917	Symbols: O-Glycosyl hydrolases family 17 protein chr5:22388834-22390561 FORWARD LENGTH=465	Eukaryota	Streptophyta	Brassicales	Brassicaceae	Arabidopsis	Arabidopsis thaliana	0.8917	5	5	0.007	0.014	51	465	13.43	0.8917	5	0.0652	2	AT5G55180.2,AT5G55180.1	S
<annotation protein_description=609	AT4G39490.1	no	0.8786	Symbols: CYP96A10 cytochrome P450, family 96, subfamily A, polypeptide 10 chr4:18365229-18366788 FORWARD LENGTH=519	Eukaryota	Streptophyta	Brassicales	Brassicaceae	Arabidopsis	Arabidopsis thaliana	0.8786	3.9	14	0.017	0.003	80	519	18.83	0.8786	14	0.1284	1	AT4G39490.1	S
<annotation protein_description=613	AT2G17120.1	no	0.8649	Symbols: LYM2 lysm domain GPI-anchored protein 2 precursor chr2:7459156-7460648 FORWARD LENGTH=350	Eukaryota	Streptophyta	Brassicales	Brassicaceae	Arabidopsis	Arabidopsis thaliana	0.8649	8.3	7	0.007	0.067	50	350	5.88	0.8649	7	0.2024	1	AT2G17120.1	S
<annotation protein_description=614	AT5G44530.1	153	0.8637	Symbols: Subtilase family protein chr5:17937931-17941193 FORWARD LENGTH=840	Eukaryota	Streptophyta	Brassicales	Brassicaceae	Arabidopsis	Arabidopsis thaliana	0.862	3.1	4	0.005	0.006	78	840	14.58	0.862	4	0.0464	1	AT5G44530.1	S
<annotation protein_description=616	AT5G21105.1	no	0.8573	Symbols: Plant L-ascorbate oxidase chr5:7172727-7177409 FORWARD LENGTH=588	Eukaryota	Streptophyta	Brassicales	Brassicaceae	Arabidopsis	Arabidopsis thaliana	0.8573	6.8	2	0.003	0.016	69	588	14.09	0.8573	2	0.0239	3	AT5G21105.1,AT5G21105.3,AT5G21105.2	S
<annotation protein_description=616	AT5G21105.3	no	0.8573	Symbols: Plant L-ascorbate oxidase chr5:7172727-7177657 FORWARD LENGTH=543	Eukaryota	Streptophyta	Brassicales	Brassicaceae	Arabidopsis	Arabidopsis thaliana	0.8573	6.8	2	0.003	0.016	61	543	14.09	0.8573	2	0.0239	3	AT5G21105.1,AT5G21105.3,AT5G21105.2	S
<annotation protein_description=617	AT5G48375.1	no	0.8557	Symbols: TGG3, BGLU39 thioglucoside glucosidase 3 chr5:19601303-19603883 REVERSE LENGTH=439	Eukaryota	Streptophyta	Brassicales	Brassicaceae	Arabidopsis	Arabidopsis thaliana	0.8557	3.2	15	0.02	0.003	61	439	17.41	0.8557	15	0.1449	1	AT5G48375.1	S

## Sheet: Uninf_1st_2
protein group	name	pseudo name	group probability	annotation	classification1	classification2	classification3	classification4	classification5	classification6	probability	percent coverage	total number unique peptides	pct spectrum ids	confidence	R L count	length	OI_VALUE	PROTEINPROPHET_PROBABILITY	TOTAL_SPECTRAL_COUNTS	APEX_PROTEIN_ABUNDANCE	NUMBER_OF_DEGENERATE_PROTEINS	IDS_DEGENERATE_PROTEINS	Secreted
<annotation protein_description=739	AT5G26000.1	198	1	Symbols: TGG1, BGLU38 thioglucoside glucohydrolase 1 chr5:9079678-9082347 REVERSE LENGTH=541	Eukaryota	Streptophyta	Brassicales	Brassicaceae	Arabidopsis	Arabidopsis thaliana	1	62.3	1885	2.334	1	66	541	21.38	1	1885	22.567	1	AT5G26000.1	S
<annotation protein_description=536	AT5G67360.1	no	1	Symbols: ARA12 Subtilase family protein chr5:26872192-26874465 REVERSE LENGTH=757	Eukaryota	Streptophyta	Brassicales	Brassicaceae	Arabidopsis	Arabidopsis thaliana	1	47.8	1072	1.443	1	85	757	16.71	1	1072	16.4206	1	AT5G67360.1	S
<annotation protein_description=224	AT3G10740.1	no	1	Symbols: ASD1, ARAF1, ARAF, ATASD1 alpha-L-arabinofuranosidase 1 chr3:3361031-3364573 REVERSE LENGTH=678	Eukaryota	Streptophyta	Brassicales	Brassicaceae	Arabidopsis	Arabidopsis thaliana	1	47.8	1044	1.275	1	74	678	19.54	1	1044	13.6756	1	AT3G10740.1	S
<annotation protein_description=38	AT1G20160.1	no	1	Symbols: ATSBT5.2 Subtilisin-like serine endopeptidase family protein chr1:6990852-6993854 REVERSE LENGTH=769	Eukaryota	Streptophyta	Brassicales	Brassicaceae	Arabidopsis	Arabidopsis thaliana	1	32.1	772	1.005	1	62	769	22.42	1	772	8.8136	2	AT1G20160.1,AT1G20160.2	S
<annotation protein_description=370	AT4G27520.1	no	1	Symbols: ENODL2, AtENODL2 early nodulin-like protein 2 chr4:13750668-13751819 REVERSE LENGTH=349	Eukaryota	Streptophyta	Brassicales	Brassicaceae	Arabidopsis	Arabidopsis thaliana	1	28.9	321	0.44	1	21	349	10.04	1	321	8.1835	1	AT4G27520.1	S
<annotation protein_description=291	AT3G49120.1	no	1	Symbols: ATPERX34, PERX34, PRXCB, ATPCB, PRX34 peroxidase CB chr3:18207819-18210041 FORWARD LENGTH=353	Eukaryota	Streptophyta	Brassicales	Brassicaceae	Arabidopsis	Arabidopsis thaliana	1	37.1	264	0.223	1	64	353	8.51	1	264	7.9404	1	AT3G49120.1	S
<annotation protein_description=140	AT2G04780.1	no	1	Symbols: FLA7 FASCICLIN-like arabinoogalactan 7 chr2:1677488-1678252 FORWARD LENGTH=254	Eukaryota	Streptophyta	Brassicales	Brassicaceae	Arabidopsis	Arabidopsis thaliana	1	18.5	154	0.2	1	30	254	5.21	1	154	7.5657	2	AT2G04780.2,AT2G04780.1	S
<annotation protein_description=140	AT2G04780.2	no	1	Symbols: FLA7 FASCICLIN-like arabinoogalactan 7 chr2:1677488-1678252 FORWARD LENGTH=254	Eukaryota	Streptophyta	Brassicales	Brassicaceae	Arabidopsis	Arabidopsis thaliana	1	18.5	154	0.2	1	30	254	5.21	1	154	7.5657	2	AT2G04780.2,AT2G04780.1	S
<annotation protein_description=125	AT1G78830.1	no	1	Symbols: Curculin-like (mannose-binding) lectin family protein chr1:29637141-29638508 REVERSE LENGTH=455	Eukaryota	Streptophyta	Brassicales	Brassicaceae	Arabidopsis	Arabidopsis thaliana	1	45.1	447	0.456	1	62	455	15.98	1	447	7.1598	1	AT1G78830.1	S
<annotation protein_description=250	AT3G19620.1	no	1	Symbols: Glycosyl hydrolase family protein chr3:6815613-6818308 REVERSE LENGTH=781	Eukaryota	Streptophyta	Brassicales	Brassicaceae	Arabidopsis	Arabidopsis thaliana	1	45.2	709	0.866	1	103	781	26.96	1	709	6.7312	1	AT3G19620.1	S
<annotation protein_description=17	AT1G09750.1	no	1	Symbols: Eukaryotic aspartyl protease family protein chr1:3157541-3158960 FORWARD LENGTH=449	Eukaryota	Streptophyta	Brassicales	Brassicaceae	Arabidopsis	Arabidopsis thaliana	1	22.9	150	0.162	1	62	449	6.08	1	150	6.3147	1	AT1G09750.1	S
<annotation protein_description=277	AT3G43670.1	no	1	Symbols: Copper amine oxidase family protein chr3:15567144-15569734 FORWARD LENGTH=687	Eukaryota	Streptophyta	Brassicales	Brassicaceae	Arabidopsis	Arabidopsis thaliana	1	28.2	446	0.519	1	94	687	18.42	1	446	6.1975	1	AT3G43670.1	S
<annotation protein_description=310	AT3G57260.1	no	1	Symbols: BGL2, PR2, BG2, PR-2 beta-1,3-glucanase 2 chr3:21188709-21189822 REVERSE LENGTH=339	Eukaryota	Streptophyta	Brassicales	Brassicaceae	Arabidopsis	Arabidopsis thaliana	1	31	231	0.308	1	44	339	9.65	1	231	6.1271	1	AT3G57260.1	S
<annotation protein_description=300	AT3G54420.1	no	1	Symbols: ATEP3, ATCHITIV, CHIV, EP3 homolog of carrot EP3-3 chitinase chr3:20145935-20147034 FORWARD LENGTH=273	Eukaryota	Streptophyta	Brassicales	Brassicaceae	Arabidopsis	Arabidopsis thaliana	1	30	155	0.216	1	26	273	6.6	1	155	6.0111	1	AT3G54420.1	S
<annotation protein_description=199	AT2G45470.1	no	1	Symbols: FLA8, AGP8 FASCICLIN-like arabinogalactan protein 8 chr2:18742797-18744059 REVERSE LENGTH=420	Eukaryota	Streptophyta	Brassicales	Brassicaceae	Arabidopsis	Arabidopsis thaliana	1	41.2	214	0.174	1	50	420	9.35	1	214	5.8583	1	AT2G45470.1	S
<annotation protein_description=598	AT1G76160.1	57	1	Symbols: sks5 SKU5 similar 5 chr1:28578211-28581020 REVERSE LENGTH=541	Eukaryota	Streptophyta	Brassicales	Brassicaceae	Arabidopsis	Arabidopsis thaliana	1	37.3	361	0.48	1	76	541	16.07	1	361	5.7499	1	AT1G76160.1	S
<annotation protein_description=427	AT5G08380.1	no	1	Symbols: AtAGAL1, AGAL1 alpha-galactosidase 1 chr5:2694851-2697616 REVERSE LENGTH=410	Eukaryota	Streptophyta	Brassicales	Brassicaceae	Arabidopsis	Arabidopsis thaliana	1	40.7	293	0.361	1	51	410	13.07	1	293	5.738	1	AT5G08380.1	S
<annotation protein_description=616	AT2G28470.1	75	1	Symbols: BGAL8 beta-galactosidase 8 chr2:12169047-12173164 REVERSE LENGTH=852	Eukaryota	Streptophyta	Brassicales	Brassicaceae	Arabidopsis	Arabidopsis thaliana	1	46.3	501	0.581	1	95	852	22.91	1	501	5.5973	2	AT2G28470.2,AT2G28470.1	S
<annotation protein_description=616	AT2G28470.2	75	1	Symbols: BGAL8 beta-galactosidase 8 chr2:12169047-12173146 REVERSE LENGTH=846	Eukaryota	Streptophyta	Brassicales	Brassicaceae	Arabidopsis	Arabidopsis thaliana	1	46.3	501	0.581	1	95	846	22.91	1	501	5.5973	2	AT2G28470.2,AT2G28470.1	S
<annotation protein_description=672	AT4G12910.1	131	1	Symbols: scpl20 serine carboxypeptidase-like 20 chr4:7550576-7553051 REVERSE LENGTH=497	Eukaryota	Streptophyta	Brassicales	Brassicaceae	Arabidopsis	Arabidopsis thaliana	1	33.8	275	0.346	1	58	497	14.33	1	275	4.9119	1	AT4G12910.1	S
<annotation protein_description=309	AT3G57240.1	no	1	Symbols: BG3 beta-1,3-glucanase 3 chr3:21181916-21183045 REVERSE LENGTH=341	Eukaryota	Streptophyta	Brassicales	Brassicaceae	Arabidopsis	Arabidopsis thaliana	1	67.4	255	0.343	1	54	341	14.7	1	255	4.4401	1	AT3G57240.1	S
<annotation protein_description=653	AT3G26720.1	112	1	Symbols: Glycosyl hydrolase family 38 protein chr3:9816707-9823056 FORWARD LENGTH=1019	Eukaryota	Streptophyta	Brassicales	Brassicaceae	Arabidopsis	Arabidopsis thaliana	1	42.5	609	0.747	1	142	1019	35.43	1	609	4.3996	1	AT3G26720.1	S
<annotation protein_description=6	AT1G03870.1	no	1	Symbols: FLA9 FASCICLIN-like arabinoogalactan 9 chr1:982625-983368 REVERSE LENGTH=247	Eukaryota	Streptophyta	Brassicales	Brassicaceae	Arabidopsis	Arabidopsis thaliana	1	24.3	96	0.106	1	36	247	5.6	1	96	4.3878	1	AT1G03870.1	S
<annotation protein_description=419	AT5G06720.1	no	1	Symbols: ATPA2, PA2 peroxidase 2 chr5:2077567-2078857 REVERSE LENGTH=335	Eukaryota	Streptophyta	Brassicales	Brassicaceae	Arabidopsis	Arabidopsis thaliana	1	15.8	56	0.072	1	46	335	3.29	1	56	4.3567	1	AT5G06720.1	S
<annotation protein_description=163	AT2G25060.1	no	1	Symbols: ENODL14, AtENODL14 early nodulin-like protein 14 chr2:10662308-10662930 FORWARD LENGTH=182	Eukaryota	Streptophyta	Brassicales	Brassicaceae	Arabidopsis	Arabidopsis thaliana	1	36.3	100	0.128	1	21	182	6.26	1	100	4.0888	1	AT2G25060.1	S
<annotation protein_description=27	AT1G13900.1	no	1	Symbols: Purple acid phosphatases superfamily protein chr1:4753494-4755554 REVERSE LENGTH=656	Eukaryota	Streptophyta	Brassicales	Brassicaceae	Arabidopsis	Arabidopsis thaliana	1	28.8	260	0.337	1	69	656	16.81	1	260	3.9589	1	AT1G13900.1	S
<annotation protein_description=239	AT3G16850.1	no	1	Symbols: Pectin lyase-like superfamily protein chr3:5748692-5750981 FORWARD LENGTH=455	Eukaryota	Streptophyta	Brassicales	Brassicaceae	Arabidopsis	Arabidopsis thaliana	1	33.8	101	0.1	1	55	455	6.72	1	101	3.847	1	AT3G16850.1	S
<annotation protein_description=725	AT5G13980.1	184	1	Symbols: Glycosyl hydrolase family 38 protein chr5:4508626-4514334 FORWARD LENGTH=1024	Eukaryota	Streptophyta	Brassicales	Brassicaceae	Arabidopsis	Arabidopsis thaliana	1	31.2	457	0.562	1	134	1024	30.83	1	457	3.7941	2	AT5G13980.2,AT5G13980.1	S
<annotation protein_description=725	AT5G13980.2	184	1	Symbols: Glycosyl hydrolase family 38 protein chr5:4508626-4514334 FORWARD LENGTH=1024	Eukaryota	Streptophyta	Brassicales	Brassicaceae	Arabidopsis	Arabidopsis thaliana	1	31.2	457	0.562	1	134	1024	30.83	1	457	3.7941	2	AT5G13980.2,AT5G13980.1	S
<annotation protein_description=479	AT5G44130.1	no	1	Symbols: FLA13 FASCICLIN-like arabinogalactan protein 13 precursor chr5:17761128-17761871 FORWARD LENGTH=247	Eukaryota	Streptophyta	Brassicales	Brassicaceae	Arabidopsis	Arabidopsis thaliana	1	22.7	85	0.103	1	42	247	5.75	1	85	3.7837	1	AT5G44130.1	S
<annotation protein_description=655	AT3G45010.1	114	1	Symbols: scpl48 serine carboxypeptidase-like 48 chr3:16466328-16468845 FORWARD LENGTH=510	Eukaryota	Streptophyta	Brassicales	Brassicaceae	Arabidopsis	Arabidopsis thaliana	1	38.2	217	0.289	1	58	510	14.8	1	217	3.7529	1	AT3G45010.1	S
<annotation protein_description=196	AT2G43570.1	no	1	Symbols: CHI chitinase, putative chr2:18076389-18077435 REVERSE LENGTH=277	Eukaryota	Streptophyta	Brassicales	Brassicaceae	Arabidopsis	Arabidopsis thaliana	1	22	106	0.137	1	24	277	7.28	1	106	3.7268	1	AT2G43570.1	S
<annotation protein_description=124	AT1G78820.1	no	1	Symbols: D-mannose binding lectin protein with Apple-like carbohydrate-binding domain chr1:29634401-29635768 REVERSE LENGTH=455	Eukaryota	Streptophyta	Brassicales	Brassicaceae	Arabidopsis	Arabidopsis thaliana	1	40.9	188	0.188	1	62	455	13.24	1	188	3.6344	1	AT1G78820.1	S
<annotation protein_description=44	AT1G22900.1	no	1	Symbols: Disease resistance-responsive (dirigent-like protein) family protein chr1:8103910-8104491 REVERSE LENGTH=193	Eukaryota	Streptophyta	Brassicales	Brassicaceae	Arabidopsis	Arabidopsis thaliana	1	11.9	71	0.091	0.995	26	193	5.05	1	71	3.5986	1	AT1G22900.1	S
<annotation protein_description=426	AT5G08370.1	no	1	Symbols: AtAGAL2, AGAL2 alpha-galactosidase 2 chr5:2691116-2693441 REVERSE LENGTH=396	Eukaryota	Streptophyta	Brassicales	Brassicaceae	Arabidopsis	Arabidopsis thaliana	1	55.4	229	0.273	1	54	396	16.42	1	229	3.5697	2	AT5G08370.2,AT5G08370.1	S
<annotation protein_description=304	AT3G55260.1	no	1	Symbols: HEXO1, ATHEX2 beta-hexosaminidase 1 chr3:20489317-20492858 FORWARD LENGTH=541	Eukaryota	Streptophyta	Brassicales	Brassicaceae	Arabidopsis	Arabidopsis thaliana	1	39.6	213	0.245	1	79	541	15.36	1	213	3.5494	1	AT3G55260.1	S
<annotation protein_description=612	AT2G22990.1	71	1	Symbols: SNG1, SCPL8 sinapoylglucose 1 chr2:9786393-9789925 FORWARD LENGTH=433	Eukaryota	Streptophyta	Brassicales	Brassicaceae	Arabidopsis	Arabidopsis thaliana	1	23.5	81	0.097	1	45	433	5.88	1	81	3.5259	5	AT2G22990.4,AT2G22990.6,AT2G22990.1,AT2G22990.2,AT2G22990.3	S
<annotation protein_description=612	AT2G22990.3	71	1	Symbols: SNG1, SCPL8 sinapoylglucose 1 chr2:9786393-9789998 FORWARD LENGTH=458	Eukaryota	Streptophyta	Brassicales	Brassicaceae	Arabidopsis	Arabidopsis thaliana	1	23.5	81	0.097	1	50	458	5.88	1	81	3.5259	5	AT2G22990.4,AT2G22990.6,AT2G22990.1,AT2G22990.2,AT2G22990.3	S
<annotation protein_description=612	AT2G22990.4	71	1	Symbols: SNG1, SCPL8 sinapoylglucose 1 chr2:9786393-9789870 FORWARD LENGTH=416	Eukaryota	Streptophyta	Brassicales	Brassicaceae	Arabidopsis	Arabidopsis thaliana	1	23.5	81	0.097	1	45	416	5.88	1	81	3.5259	5	AT2G22990.4,AT2G22990.6,AT2G22990.1,AT2G22990.2,AT2G22990.3	S
<annotation protein_description=126	AT1G78850.1	no	1	Symbols: D-mannose binding lectin protein with Apple-like carbohydrate-binding domain chr1:29642072-29643397 REVERSE LENGTH=441	Eukaryota	Streptophyta	Brassicales	Brassicaceae	Arabidopsis	Arabidopsis thaliana	1	43.5	224	0.235	1	56	441	16.5	1	224	3.4748	1	AT1G78850.1	S
<annotation protein_description=452	AT5G20630.1	no	1	Symbols: GLP3, GLP3A, GLP3B, ATGER3, GER3 germin 3 chr5:6975315-6975950 REVERSE LENGTH=211	Eukaryota	Streptophyta	Brassicales	Brassicaceae	Arabidopsis	Arabidopsis thaliana	1	24.2	45	0.045	1	24	211	3.41	1	45	3.3777	1	AT5G20630.1	S
<annotation protein_description=463	AT5G34850.1	no	1	Symbols: ATPAP26, PAP26 purple acid phosphatase 26 chr5:13108475-13111217 REVERSE LENGTH=475	Eukaryota	Streptophyta	Brassicales	Brassicaceae	Arabidopsis	Arabidopsis thaliana	1	54.3	234	0.299	1	52	475	17.76	1	234	3.3724	1	AT5G34850.1	S
<annotation protein_description=177	AT2G30870.1	no	1	Symbols: ATGSTF10, ERD13, ATGSTF4, GSTF10 glutathione S-transferase PHI 10 chr2:13141490-13142392 FORWARD LENGTH=215	Eukaryota	Streptophyta	Brassicales	Brassicaceae	Arabidopsis	Arabidopsis thaliana	1	38.6	118	0.151	1	32	215	9.33	1	118	3.2372	1	AT2G30870.1	S
<annotation protein_description=724	AT5G12950.1	183	1	Symbols: Putative glycosyl hydrolase of unknown function (DUF1680) chr5:4093117-4096806 FORWARD LENGTH=861	Eukaryota	Streptophyta	Brassicales	Brassicaceae	Arabidopsis	Arabidopsis thaliana	1	51.6	365	0.459	1	121	861	29.62	1	365	3.1541	1	AT5G12950.1	S
<annotation protein_description=595	AT1G75040.1	54	1	Symbols: PR5, PR-5 pathogenesis-related gene 5 chr1:28177754-28178731 FORWARD LENGTH=239	Eukaryota	Streptophyta	Brassicales	Brassicaceae	Arabidopsis	Arabidopsis thaliana	1	55.2	85	0.111	1	24	239	7.27	1	85	2.9926	1	AT1G75040.1	S
<annotation protein_description=144	AT2G14610.1	no	1	Symbols: PR1, PR 1, ATPR1 pathogenesis-related gene 1 chr2:6241944-6242429 REVERSE LENGTH=161	Eukaryota	Streptophyta	Brassicales	Brassicaceae	Arabidopsis	Arabidopsis thaliana	1	23	51	0.069	1	21	161	4.37	1	51	2.9871	1	AT2G14610.1	S
<annotation protein_description=702	AT4G34180.1	161	1	Symbols: Cyclase family protein chr4:16370060-16371383 REVERSE LENGTH=255	Eukaryota	Streptophyta	Brassicales	Brassicaceae	Arabidopsis	Arabidopsis thaliana	1	38.8	98	0.114	1	45	255	8.64	1	98	2.9032	1	AT4G34180.1	S
<annotation protein_description=431	AT5G10560.1	no	1	Symbols: Glycosyl hydrolase family protein chr5:3336335-3339351 REVERSE LENGTH=792	Eukaryota	Streptophyta	Brassicales	Brassicaceae	Arabidopsis	Arabidopsis thaliana	1	27.7	270	0.344	1	110	792	24.02	1	270	2.8771	1	AT5G10560.1	S
<annotation protein_description=170	AT2G27920.1	no	1	Symbols: SCPL51 serine carboxypeptidase-like 51 chr2:11885777-11889043 REVERSE LENGTH=461	Eukaryota	Streptophyta	Brassicales	Brassicaceae	Arabidopsis	Arabidopsis thaliana	1	22.1	138	0.178	1	61	461	12.82	1	138	2.7552	3	AT2G27920.3,AT2G27920.1,AT2G27920.2	S
<annotation protein_description=106	AT1G71695.1	no	1	Symbols: Peroxidase superfamily protein chr1:26964359-26966557 FORWARD LENGTH=358	Eukaryota	Streptophyta	Brassicales	Brassicaceae	Arabidopsis	Arabidopsis thaliana	1	31	116	0.149	1	55	358	11.04	1	116	2.6894	1	AT1G71695.1	S
<annotation protein_description=95	AT1G64190.1	no	1	Symbols: 6-phosphogluconate dehydrogenase family protein chr1:23825549-23827012 REVERSE LENGTH=487	Eukaryota	Streptophyta	Brassicales	Brassicaceae	Arabidopsis	Arabidopsis thaliana	1	53.6	174	0.198	1	75	487	17.3	1	174	2.5743	1	AT1G64190.1	S
<annotation protein_description=531	AT5G65760.1	no	1	Symbols: Serine carboxypeptidase S28 family protein chr5:26308289-26310891 FORWARD LENGTH=515	Eukaryota	Streptophyta	Brassicales	Brassicaceae	Arabidopsis	Arabidopsis thaliana	1	26.6	118	0.157	1	72	515	11.76	1	118	2.5683	1	AT5G65760.1	S
<annotation protein_description=472	AT5G41670.1	no	1	Symbols: 6-phosphogluconate dehydrogenase family protein chr5:16665647-16667110 REVERSE LENGTH=487	Eukaryota	Streptophyta	Brassicales	Brassicaceae	Arabidopsis	Arabidopsis thaliana	1	56.3	197	0.224	1	76	487	19.77	1	197	2.5505	2	AT5G41670.2,AT5G41670.1	S
<annotation protein_description=472	AT5G41670.2	no	1	Symbols: 6-phosphogluconate dehydrogenase family protein chr5:16665647-16667110 REVERSE LENGTH=487	Eukaryota	Streptophyta	Brassicales	Brassicaceae	Arabidopsis	Arabidopsis thaliana	1	56.3	197	0.224	1	76	487	19.77	1	197	2.5505	2	AT5G41670.2,AT5G41670.1	S
<annotation protein_description=751	AT5G45280.2	210	1	Symbols: Pectinacetylesterase family protein chr5:18346862-18349488 FORWARD LENGTH=391	Eukaryota	Streptophyta	Brassicales	Brassicaceae	Arabidopsis	Arabidopsis thaliana	1	32	123	0.162	1	36	391	12.62	1	123	2.4946	1	AT5G45280.2	S
<annotation protein_description=587	AT1G66970.1	46	1	Symbols: SVL2 SHV3-like 2 chr1:24992746-24996005 REVERSE LENGTH=763	Eukaryota	Streptophyta	Brassicales	Brassicaceae	Arabidopsis	Arabidopsis thaliana	1	18.7	222	0.378	1	108	763	22.92	1	222	2.4791	1	AT1G66970.1	S
<annotation protein_description=743	AT5G34940.2	202	1	Symbols: AtGUS3, GUS3 glucuronidase 3 chr5:13235912-13238718 REVERSE LENGTH=536	Eukaryota	Streptophyta	Brassicales	Brassicaceae	Arabidopsis	Arabidopsis thaliana	1	24.6	145	0.187	1	73	536	14.99	1	145	2.4759	1	AT5G34940.2	S
<annotation protein_description=623	AT2G34790.1	82	1	Symbols: MEE23, EDA28 FAD-binding Berberine family protein chr2:14673998-14677237 REVERSE LENGTH=532	Eukaryota	Streptophyta	Brassicales	Brassicaceae	Arabidopsis	Arabidopsis thaliana	1	43.2	204	0.204	1	73	532	21.58	1	204	2.4196	1	AT2G34790.1	S
<annotation protein_description=503	AT5G55730.1	no	1	Symbols: FLA1 FASCICLIN-like arabinogalactan 1 chr5:22558375-22560392 REVERSE LENGTH=424	Eukaryota	Streptophyta	Brassicales	Brassicaceae	Arabidopsis	Arabidopsis thaliana	1	22.2	128	0.173	1	54	424	13.85	1	128	2.3655	2	AT5G55730.1,AT5G55730.2	S
<annotation protein_description=503	AT5G55730.2	no	1	Symbols: FLA1 FASCICLIN-like arabinogalactan 1 chr5:22558375-22560392 REVERSE LENGTH=424	Eukaryota	Streptophyta	Brassicales	Brassicaceae	Arabidopsis	Arabidopsis thaliana	1	22.2	128	0.173	1	54	424	13.85	1	128	2.3655	2	AT5G55730.1,AT5G55730.2	S
<annotation protein_description=684	AT4G20860.1	143	1	Symbols: FAD-binding Berberine family protein chr4:11172726-11174318 FORWARD LENGTH=530	Eukaryota	Streptophyta	Brassicales	Brassicaceae	Arabidopsis	Arabidopsis thaliana	1	34.5	216	0.278	1	84	530	23.71	1	216	2.3318	1	AT4G20860.1	S
<annotation protein_description=690	AT4G23690.1	149	1	Symbols: Disease resistance-responsive (dirigent-like protein) family protein chr4:12339152-12339715 REVERSE LENGTH=187	Eukaryota	Streptophyta	Brassicales	Brassicaceae	Arabidopsis	Arabidopsis thaliana	1	40.6	62	0.086	1	22	187	6.82	1	62	2.3269	1	AT4G23690.1	S
<annotation protein_description=139	AT2G04690.1	no	1	Symbols: Pyridoxamine 5'-phosphate oxidase family protein chr2:1644628-1646179 FORWARD LENGTH=210	Eukaryota	Streptophyta	Brassicales	Brassicaceae	Arabidopsis	Arabidopsis thaliana	1	36.5	62	0.086	1	34	210	6.87	1	62	2.3099	2	AT2G04690.1,AT2G04690.2	S
<annotation protein_description=139	AT2G04690.2	no	1	Symbols: Pyridoxamine 5'-phosphate oxidase family protein chr2:1644628-1646035 FORWARD LENGTH=203	Eukaryota	Streptophyta	Brassicales	Brassicaceae	Arabidopsis	Arabidopsis thaliana	1	36.5	62	0.086	1	32	203	6.87	1	62	2.3099	2	AT2G04690.1,AT2G04690.2	S
<annotation protein_description=896	AT5G38930.1	no	0.9967	Symbols: RmlC-like cupins superfamily protein chr5:15585073-15585841 FORWARD LENGTH=223	Eukaryota	Streptophyta	Brassicales	Brassicaceae	Arabidopsis	Arabidopsis thaliana	0.9967	13.9	16	0.016	0.666	31	223	1.78	0.9967	16	2.2931	1	AT5G38930.1	S
<annotation protein_description=69	AT1G47128.1	no	1	Symbols: RD21, RD21A Granulin repeat cysteine protease family protein chr1:17283139-17285609 REVERSE LENGTH=462	Eukaryota	Streptophyta	Brassicales	Brassicaceae	Arabidopsis	Arabidopsis thaliana	1	17.3	122	0.117	1	46	462	13.72	1	122	2.276	1	AT1G47128.1	S
<annotation protein_description=687	AT4G23170.1	146	1	Symbols: EP1, CRK9 receptor-like protein kinase-related family protein chr4:12135205-12136002 FORWARD LENGTH=265	Eukaryota	Streptophyta	Brassicales	Brassicaceae	Arabidopsis	Arabidopsis thaliana	1	14.7	38	0.04	1	41	265	4.35	1	38	2.2359	1	AT4G23170.1	S
<annotation protein_description=683	AT4G20840.1	142	1	Symbols: FAD-binding Berberine family protein chr4:11157916-11159535 FORWARD LENGTH=539	Eukaryota	Streptophyta	Brassicales	Brassicaceae	Arabidopsis	Arabidopsis thaliana	1	47.1	193	0.257	1	65	539	22.8	1	193	2.1666	1	AT4G20840.1	S
<annotation protein_description=458	AT5G25090.1	no	1	Symbols: ENODL13, AtENODL13 early nodulin-like protein 13 chr5:8647117-8647755 REVERSE LENGTH=186	Eukaryota	Streptophyta	Brassicales	Brassicaceae	Arabidopsis	Arabidopsis thaliana	1	23.1	57	0.073	1	25	186	6.92	1	57	2.1083	1	AT5G25090.1	S
<annotation protein_description=42	AT1G21680.1	no	1	Symbols: DPP6 N-terminal domain-like protein chr1:7613028-7615148 FORWARD LENGTH=706	Eukaryota	Streptophyta	Brassicales	Brassicaceae	Arabidopsis	Arabidopsis thaliana	1	47.7	187	0.223	1	106	706	22.77	1	187	2.102	1	AT1G21680.1	S
<annotation protein_description=344	AT4G12880.1	no	1	Symbols: ENODL19, AtENODL19 early nodulin-like protein 19 chr4:7544572-7545226 REVERSE LENGTH=141	Eukaryota	Streptophyta	Brassicales	Brassicaceae	Arabidopsis	Arabidopsis thaliana	1	34	36	0.032	1	21	141	4.43	1	36	2.08	2	AT4G12880.1,AT4G12880.2	S
<annotation protein_description=161	AT2G22420.1	no	1	Symbols: Peroxidase superfamily protein chr2:9513341-9514484 FORWARD LENGTH=329	Eukaryota	Streptophyta	Brassicales	Brassicaceae	Arabidopsis	Arabidopsis thaliana	1	30.1	95	0.132	1	59	329	11.8	1	95	2.0606	1	AT2G22420.1	S
<annotation protein_description=974	AT1G21880.1	no	0.9912	Symbols: LYM1 lysm domain GPI-anchored protein 1 precursor chr1:7680689-7682048 FORWARD LENGTH=316	Eukaryota	Streptophyta	Brassicales	Brassicaceae	Arabidopsis	Arabidopsis thaliana	0.9912	7	19	0.021	0.213	41	316	2.37	0.9912	19	2.0339	2	AT1G21880.2,AT1G21880.1	S
<annotation protein_description=974	AT1G21880.2	no	0.9912	Symbols: LYM1 lysm domain GPI-anchored protein 1 precursor chr1:7680689-7682526 FORWARD LENGTH=416	Eukaryota	Streptophyta	Brassicales	Brassicaceae	Arabidopsis	Arabidopsis thaliana	0.9912	7	19	0.021	0.213	54	416	2.37	0.9912	19	2.0339	2	AT1G21880.2,AT1G21880.1	S
<annotation protein_description=21	AT1G11080.1	no	1	Symbols: scpl31 serine carboxypeptidase-like 31 chr1:3694917-3697759 REVERSE LENGTH=492	Eukaryota	Streptophyta	Brassicales	Brassicaceae	Arabidopsis	Arabidopsis thaliana	1	20.9	108	0.138	1	61	492	14.1	1	108	1.9605	2	AT1G11080.2,AT1G11080.1	S
<annotation protein_description=21	AT1G11080.2	no	1	Symbols: scpl31 serine carboxypeptidase-like 31 chr1:3694809-3697759 REVERSE LENGTH=495	Eukaryota	Streptophyta	Brassicales	Brassicaceae	Arabidopsis	Arabidopsis thaliana	1	20.9	108	0.138	1	62	495	14.1	1	108	1.9605	2	AT1G11080.2,AT1G11080.1	S
<annotation protein_description=455	AT5G23820.1	no	1	Symbols: MD-2-related lipid recognition domain-containing protein chr5:8031386-8032809 FORWARD LENGTH=164	Eukaryota	Streptophyta	Brassicales	Brassicaceae	Arabidopsis	Arabidopsis thaliana	1	19.5	34	0.036	0.999	21	164	4.48	1	34	1.9425	1	AT5G23820.1	S
<annotation protein_description=343	AT4G12730.1	no	1	Symbols: FLA2 FASCICLIN-like arabinogalactan 2 chr4:7491598-7492809 REVERSE LENGTH=403	Eukaryota	Streptophyta	Brassicales	Brassicaceae	Arabidopsis	Arabidopsis thaliana	1	29	85	0.087	1	47	403	11.24	1	85	1.9356	1	AT4G12730.1	S
<annotation protein_description=406	AT5G03170.1	no	1	Symbols: FLA11, ATFLA11 FASCICLIN-like arabinogalactan-protein 11 chr5:752898-753638 REVERSE LENGTH=246	Eukaryota	Streptophyta	Brassicales	Brassicaceae	Arabidopsis	Arabidopsis thaliana	1	19.1	28	0.032	0.882	26	246	3.74	1	28	1.9162	1	AT5G03170.1	S
<annotation protein_description=607	AT2G15220.1	66	1	Symbols: Plant basic secretory protein (BSP) family protein chr2:6608689-6609366 FORWARD LENGTH=225	Eukaryota	Streptophyta	Brassicales	Brassicaceae	Arabidopsis	Arabidopsis thaliana	1	46.7	64	0.09	1	30	225	8.62	1	64	1.9003	1	AT2G15220.1	S
<annotation protein_description=232	AT3G14067.1	no	1	Symbols: Subtilase family protein chr3:4658421-4660754 REVERSE LENGTH=777	Eukaryota	Streptophyta	Brassicales	Brassicaceae	Arabidopsis	Arabidopsis thaliana	1	22.5	136	0.182	1	86	777	18.57	1	136	1.8745	1	AT3G14067.1	S
<annotation protein_description=321	AT3G62110.1	no	1	Symbols: Pectin lyase-like superfamily protein chr3:22997313-22999503 REVERSE LENGTH=471	Eukaryota	Streptophyta	Brassicales	Brassicaceae	Arabidopsis	Arabidopsis thaliana	1	30.6	52	0.065	1	66	471	7.21	1	52	1.846	1	AT3G62110.1	S
<annotation protein_description=172	AT2G28100.1	no	1	Symbols: ATFUC1, FUC1 alpha-L-fucosidase 1 chr2:11974803-11976489 FORWARD LENGTH=506	Eukaryota	Streptophyta	Brassicales	Brassicaceae	Arabidopsis	Arabidopsis thaliana	1	25.9	121	0.147	1	71	506	17.72	1	121	1.7478	1	AT2G28100.1	S
<annotation protein_description=367	AT4G25000.1	no	1	Symbols: ATAMY1, AMY1 alpha-amylase-like chr4:12852109-12853825 REVERSE LENGTH=423	Eukaryota	Streptophyta	Brassicales	Brassicaceae	Arabidopsis	Arabidopsis thaliana	1	35.2	100	0.116	1	50	423	14.69	1	100	1.7424	1	AT4G25000.1	S
<annotation protein_description=667	AT3G62750.1	126	1	Symbols: BGLU8 beta glucosidase 8 chr3:23214375-23216900 FORWARD LENGTH=497	Eukaryota	Streptophyta	Brassicales	Brassicaceae	Arabidopsis	Arabidopsis thaliana	1	27.4	78	0.095	1	58	497	11.52	1	78	1.733	1	AT3G62750.1	S
<annotation protein_description=433	AT5G11720.1	no	1	Symbols: Glycosyl hydrolases family 31 protein chr5:3776840-3780025 FORWARD LENGTH=902	Eukaryota	Streptophyta	Brassicales	Brassicaceae	Arabidopsis	Arabidopsis thaliana	1	30.9	195	0.23	1	128	902	28.81	1	195	1.7324	1	AT5G11720.1	S
<annotation protein_description=874	AT1G09560.1	no	0.9985	Symbols: GLP5 germin-like protein 5 chr1:3093896-3094639 FORWARD LENGTH=219	Eukaryota	Streptophyta	Brassicales	Brassicaceae	Arabidopsis	Arabidopsis thaliana	0.9985	14.6	10	0.014	0.971	28	219	1.58	0.9985	10	1.6175	1	AT1G09560.1	S
<annotation protein_description=694	AT4G26140.1	153	1	Symbols: BGAL12 beta-galactosidase 12 chr4:13243219-13247823 REVERSE LENGTH=728	Eukaryota	Streptophyta	Brassicales	Brassicaceae	Arabidopsis	Arabidopsis thaliana	1	19.9	95	0.111	1	78	728	15.17	1	95	1.6029	1	AT4G26140.1	S
<annotation protein_description=488	AT5G48540.1	no	1	Symbols: receptor-like protein kinase-related family protein chr5:19669096-19669887 REVERSE LENGTH=263	Eukaryota	Streptophyta	Brassicales	Brassicaceae	Arabidopsis	Arabidopsis thaliana	1	21.7	70	0.094	1	36	263	11.34	1	70	1.5799	1	AT5G48540.1	S
<annotation protein_description=363	AT4G23500.1	no	1	Symbols: Pectin lyase-like superfamily protein chr4:12264640-12267074 FORWARD LENGTH=495	Eukaryota	Streptophyta	Brassicales	Brassicaceae	Arabidopsis	Arabidopsis thaliana	1	20.2	50	0.07	1	67	495	8.39	1	50	1.5253	1	AT4G23500.1	S
<annotation protein_description=197	AT2G44790.1	no	1	Symbols: UCC2 uclacyanin 2 chr2:18462182-18463232 REVERSE LENGTH=202	Eukaryota	Streptophyta	Brassicales	Brassicaceae	Arabidopsis	Arabidopsis thaliana	1	9.9	22	0.027	0.977	13	202	3.7	1	22	1.5219	1	AT2G44790.1	S
<annotation protein_description=8	AT1G05260.1	no	1	Symbols: RCI3, RCI3A Peroxidase superfamily protein chr1:1529827-1531271 FORWARD LENGTH=326	Eukaryota	Streptophyta	Brassicales	Brassicaceae	Arabidopsis	Arabidopsis thaliana	1	40.5	63	0.078	1	47	326	11.06	1	63	1.4579	1	AT1G05260.1	S
<annotation protein_description=868	AT5G20230.1	no	0.9989	Symbols: ATBCB, BCB, SAG14 blue-copper-binding protein chr5:6826626-6827408 FORWARD LENGTH=196	Eukaryota	Streptophyta	Brassicales	Brassicaceae	Arabidopsis	Arabidopsis thaliana	0.9989	14.8	14	0.019	0.026	12	196	2.52	0.9989	14	1.4204	1	AT5G20230.1	S
<annotation protein_description=502	AT5G55480.1	no	1	Symbols: SVL1 SHV3-like 1 chr5:22474277-22477819 FORWARD LENGTH=766	Eukaryota	Streptophyta	Brassicales	Brassicaceae	Arabidopsis	Arabidopsis thaliana	1	22.6	129	0.172	1	107	766	23.53	1	129	1.4032	1	AT5G55480.1	S
<annotation protein_description=20	AT1G10370.1	no	1	Symbols: GST30, ATGSTU17, GST30B, ERD9 Glutathione S-transferase family protein chr1:3397274-3398273 REVERSE LENGTH=227	Eukaryota	Streptophyta	Brassicales	Brassicaceae	Arabidopsis	Arabidopsis thaliana	1	30	36	0.044	1	28	227	6.62	1	36	1.3919	1	AT1G10370.1	S
<annotation protein_description=130	AT1G79720.1	no	1	Symbols: Eukaryotic aspartyl protease family protein chr1:29997259-29998951 REVERSE LENGTH=484	Eukaryota	Streptophyta	Brassicales	Brassicaceae	Arabidopsis	Arabidopsis thaliana	1	21.7	69	0.098	1	70	484	12.76	1	69	1.3841	1	AT1G79720.1	S
<annotation protein_description=771	AT1G63290.1	no	0.9999	Symbols: Aldolase-type TIM barrel family protein chr1:23472095-23473590 REVERSE LENGTH=227	Eukaryota	Streptophyta	Brassicales	Brassicaceae	Arabidopsis	Arabidopsis thaliana	0.9999	7.9	12	0.016	0.841	23	227	2.27	0.9999	12	1.3529	1	AT1G63290.1	S
<annotation protein_description=111	AT1G73260.1	no	1	Symbols: ATKTI1, KTI1 kunitz trypsin inhibitor 1 chr1:27547410-27548057 REVERSE LENGTH=215	Eukaryota	Streptophyta	Brassicales	Brassicaceae	Arabidopsis	Arabidopsis thaliana	1	28.8	28	0.028	1	23	215	5.33	1	28	1.3446	1	AT1G73260.1	S
<annotation protein_description=786	AT4G14100.1	no	0.9999	Symbols: transferases, transferring glycosyl groups chr4:8120749-8122288 FORWARD LENGTH=206	Eukaryota	Streptophyta	Brassicales	Brassicaceae	Arabidopsis	Arabidopsis thaliana	0.9999	22.3	18	0.013	1	23	206	3.55	0.9999	18	1.2976	1	AT4G14100.1	S
<annotation protein_description=708	AT4G36195.1	167	1	Symbols: Serine carboxypeptidase S28 family protein chr4:17127202-17129787 FORWARD LENGTH=488	Eukaryota	Streptophyta	Brassicales	Brassicaceae	Arabidopsis	Arabidopsis thaliana	1	24.2	87	0.095	1	75	488	17.53	1	87	1.2703	2	AT4G36195.1,AT4G36195.3	S
<annotation protein_description=708	AT4G36195.3	167	1	Symbols: Serine carboxypeptidase S28 family protein chr4:17127202-17129787 FORWARD LENGTH=488	Eukaryota	Streptophyta	Brassicales	Brassicaceae	Arabidopsis	Arabidopsis thaliana	1	24.2	87	0.095	1	75	488	17.53	1	87	1.2703	2	AT4G36195.1,AT4G36195.3	S
<annotation protein_description=189	AT2G37130.1	no	1	Symbols: Peroxidase superfamily protein chr2:15598225-15600004 REVERSE LENGTH=327	Eukaryota	Streptophyta	Brassicales	Brassicaceae	Arabidopsis	Arabidopsis thaliana	1	29.1	57	0.073	1	52	327	11.64	1	57	1.2534	2	AT2G37130.2,AT2G37130.1	S
<annotation protein_description=137	AT2G02990.1	no	1	Symbols: RNS1, ATRNS1 ribonuclease 1 chr2:873714-874667 FORWARD LENGTH=230	Eukaryota	Streptophyta	Brassicales	Brassicaceae	Arabidopsis	Arabidopsis thaliana	1	25.7	24	0.027	1	23	230	4.92	1	24	1.2485	1	AT2G02990.1	S
<annotation protein_description=338	AT4G11290.1	no	1	Symbols: Peroxidase superfamily protein chr4:6869993-6871476 FORWARD LENGTH=326	Eukaryota	Streptophyta	Brassicales	Brassicaceae	Arabidopsis	Arabidopsis thaliana	1	33.4	52	0.067	1	48	326	10.69	1	52	1.245	1	AT4G11290.1	S
<annotation protein_description=432	AT5G10760.1	no	1	Symbols: Eukaryotic aspartyl protease family protein chr5:3400671-3402165 REVERSE LENGTH=464	Eukaryota	Streptophyta	Brassicales	Brassicaceae	Arabidopsis	Arabidopsis thaliana	1	16.8	26	0.032	1	44	464	5.41	1	26	1.2301	1	AT5G10760.1	S
<annotation protein_description=583	AT1G64760.1	42	1	Symbols: O-Glycosyl hydrolases family 17 protein chr1:24054220-24056194 REVERSE LENGTH=481	Eukaryota	Streptophyta	Brassicales	Brassicaceae	Arabidopsis	Arabidopsis thaliana	1	20.2	38	0.047	1	52	481	8.11	1	38	1.1993	2	AT1G64760.2,AT1G64760.1	S
<annotation protein_description=583	AT1G64760.2	42	1	Symbols: O-Glycosyl hydrolases family 17 protein chr1:24054220-24056194 REVERSE LENGTH=481	Eukaryota	Streptophyta	Brassicales	Brassicaceae	Arabidopsis	Arabidopsis thaliana	1	20.2	38	0.047	1	52	481	8.11	1	38	1.1993	2	AT1G64760.2,AT1G64760.1	S
<annotation protein_description=299	AT3G54400.1	no	1	Symbols: Eukaryotic aspartyl protease family protein chr3:20140291-20142599 REVERSE LENGTH=425	Eukaryota	Streptophyta	Brassicales	Brassicaceae	Arabidopsis	Arabidopsis thaliana	1	13.6	50	0.065	1	66	425	10.74	1	50	1.1916	1	AT3G54400.1	S
<annotation protein_description=395	AT4G36945.1	no	1	Symbols: PLC-like phosphodiesterases superfamily protein chr4:17420098-17422047 REVERSE LENGTH=408	Eukaryota	Streptophyta	Brassicales	Brassicaceae	Arabidopsis	Arabidopsis thaliana	1	9.8	44	0.061	0.999	47	408	9.6	1	44	1.1731	1	AT4G36945.1	S
<annotation protein_description=420	AT5G06860.1	no	1	Symbols: PGIP1, ATPGIP1 polygalacturonase inhibiting protein 1 chr5:2132373-2133434 FORWARD LENGTH=330	Eukaryota	Streptophyta	Brassicales	Brassicaceae	Arabidopsis	Arabidopsis thaliana	1	31.2	50	0.051	1	59	330	10.91	1	50	1.173	1	AT5G06860.1	S
<annotation protein_description=383	AT4G31840.1	no	1	Symbols: ENODL15, AtENODL15 early nodulin-like protein 15 chr4:15401798-15402426 FORWARD LENGTH=177	Eukaryota	Streptophyta	Brassicales	Brassicaceae	Arabidopsis	Arabidopsis thaliana	1	32.2	31	0.027	1	15	177	6.83	1	31	1.1617	1	AT4G31840.1	S
<annotation protein_description=242	AT3G17180.1	no	1	Symbols: scpl33 serine carboxypeptidase-like 33 chr3:5855861-5859157 REVERSE LENGTH=478	Eukaryota	Streptophyta	Brassicales	Brassicaceae	Arabidopsis	Arabidopsis thaliana	1	22	62	0.074	1	62	478	13.7	1	62	1.1583	1	AT3G17180.1	S
<annotation protein_description=357	AT4G19810.1	no	1	Symbols: Glycosyl hydrolase family protein with chitinase insertion domain chr4:10764151-10765753 REVERSE LENGTH=379	Eukaryota	Streptophyta	Brassicales	Brassicaceae	Arabidopsis	Arabidopsis thaliana	1	36.4	36	0.047	1	42	379	8.03	1	36	1.1475	1	AT4G19810.1	S
<annotation protein_description=374	AT4G29260.1	no	1	Symbols: HAD superfamily, subfamily IIIB acid phosphatase chr4:14422310-14423409 REVERSE LENGTH=255	Eukaryota	Streptophyta	Brassicales	Brassicaceae	Arabidopsis	Arabidopsis thaliana	1	27.1	35	0.044	1	36	255	7.91	1	35	1.1325	1	AT4G29260.1	S
<annotation protein_description=456	AT5G23870.1	no	1	Symbols: Pectinacetylesterase family protein chr5:8046309-8049999 REVERSE LENGTH=415	Eukaryota	Streptophyta	Brassicales	Brassicaceae	Arabidopsis	Arabidopsis thaliana	1	15.9	47	0.065	1	65	415	10.66	1	47	1.1285	3	AT5G23870.1,AT5G23870.3,AT5G23870.2	S
<annotation protein_description=456	AT5G23870.2	no	1	Symbols: Pectinacetylesterase family protein chr5:8045958-8049999 REVERSE LENGTH=436	Eukaryota	Streptophyta	Brassicales	Brassicaceae	Arabidopsis	Arabidopsis thaliana	1	15.9	47	0.065	1	69	436	10.66	1	47	1.1285	3	AT5G23870.1,AT5G23870.3,AT5G23870.2	S
<annotation protein_description=456	AT5G23870.3	no	1	Symbols: Pectinacetylesterase family protein chr5:8046060-8049999 REVERSE LENGTH=451	Eukaryota	Streptophyta	Brassicales	Brassicaceae	Arabidopsis	Arabidopsis thaliana	1	15.9	47	0.065	1	70	451	10.66	1	47	1.1285	3	AT5G23870.1,AT5G23870.3,AT5G23870.2	S
<annotation protein_description=261	AT3G23490.1	no	1	Symbols: CYN cyanase chr3:8423238-8424415 REVERSE LENGTH=168	Eukaryota	Streptophyta	Brassicales	Brassicaceae	Arabidopsis	Arabidopsis thaliana	1	29.8	30	0.038	1	24	168	6.85	1	30	1.1209	1	AT3G23490.1	S
<annotation protein_description=792	AT5G15350.1	no	0.9999	Symbols: ENODL17, AtENODL17 early nodulin-like protein 17 chr5:4985184-4986154 REVERSE LENGTH=172	Eukaryota	Streptophyta	Brassicales	Brassicaceae	Arabidopsis	Arabidopsis thaliana	0.9999	18	20	0.029	0.946	19	172	4.6	0.9999	20	1.1127	1	AT5G15350.1	S
<annotation protein_description=318	AT3G61490.1	no	1	Symbols: Pectin lyase-like superfamily protein chr3:22758439-22760137 FORWARD LENGTH=476	Eukaryota	Streptophyta	Brassicales	Brassicaceae	Arabidopsis	Arabidopsis thaliana	1	19.7	52	0.067	1	47	476	11.98	1	52	1.111	3	AT3G61490.1,AT3G61490.3,AT3G61490.2	S
<annotation protein_description=318	AT3G61490.2	no	1	Symbols: Pectin lyase-like superfamily protein chr3:22758439-22760137 FORWARD LENGTH=476	Eukaryota	Streptophyta	Brassicales	Brassicaceae	Arabidopsis	Arabidopsis thaliana	1	19.7	52	0.067	1	47	476	11.98	1	52	1.111	3	AT3G61490.1,AT3G61490.3,AT3G61490.2	S
<annotation protein_description=318	AT3G61490.3	no	1	Symbols: Pectin lyase-like superfamily protein chr3:22758439-22760137 FORWARD LENGTH=476	Eukaryota	Streptophyta	Brassicales	Brassicaceae	Arabidopsis	Arabidopsis thaliana	1	19.7	52	0.067	1	47	476	11.98	1	52	1.111	3	AT3G61490.1,AT3G61490.3,AT3G61490.2	S
<annotation protein_description=645	AT3G15356.1	104	1	Symbols: Legume lectin family protein chr3:5174603-5175418 REVERSE LENGTH=271	Eukaryota	Streptophyta	Brassicales	Brassicaceae	Arabidopsis	Arabidopsis thaliana	1	33.2	41	0.052	1	32	271	9.56	1	41	1.0977	1	AT3G15356.1	S
<annotation protein_description=664	AT3G54600.1	123	1	Symbols: Class I glutamine amidotransferase-like superfamily protein chr3:20211048-20212876 FORWARD LENGTH=399	Eukaryota	Streptophyta	Brassicales	Brassicaceae	Arabidopsis	Arabidopsis thaliana	1	12.5	30	0.043	1	53	399	7.07	1	30	1.0861	1	AT3G54600.1	S
<annotation protein_description=391	AT4G35220.1	no	1	Symbols: Cyclase family protein chr4:16752636-16753966 FORWARD LENGTH=272	Eukaryota	Streptophyta	Brassicales	Brassicaceae	Arabidopsis	Arabidopsis thaliana	1	26.8	39	0.046	1	47	272	9.23	1	39	1.0815	1	AT4G35220.1	S
<annotation protein_description=1	AT1G02335.1	no	1	Symbols: GL22 germin-like protein subfamily 2 member 2 precursor chr1:463979-464876 REVERSE LENGTH=219	Eukaryota	Streptophyta	Brassicales	Brassicaceae	Arabidopsis	Arabidopsis thaliana	1	20.5	21	0.026	0.98	25	219	5.09	1	21	1.056	1	AT1G02335.1	S
<annotation protein_description=35	AT1G18980.1	no	1	Symbols: RmlC-like cupins superfamily protein chr1:6557364-6558026 REVERSE LENGTH=220	Eukaryota	Streptophyta	Brassicales	Brassicaceae	Arabidopsis	Arabidopsis thaliana	1	10.5	15	0.018	0.993	28	220	3.67	1	15	1.0461	1	AT1G18980.1	S
<annotation protein_description=490	AT5G49215.1	no	1	Symbols: Pectin lyase-like superfamily protein chr5:19953670-19955874 FORWARD LENGTH=449	Eukaryota	Streptophyta	Brassicales	Brassicaceae	Arabidopsis	Arabidopsis thaliana	1	10.3	32	0.027	1	58	449	7.95	1	32	1.0302	2	AT5G49215.2,AT5G49215.1	S
<annotation protein_description=490	AT5G49215.2	no	1	Symbols: Pectin lyase-like superfamily protein chr5:19953670-19955874 FORWARD LENGTH=447	Eukaryota	Streptophyta	Brassicales	Brassicaceae	Arabidopsis	Arabidopsis thaliana	1	10.3	32	0.027	1	58	447	7.95	1	32	1.0302	2	AT5G49215.2,AT5G49215.1	S
<annotation protein_description=775	AT2G14580.1	no	0.9999	Symbols: ATPRB1, PRB1 basic pathogenesis-related protein 1 chr2:6225703-6226188 REVERSE LENGTH=161	Eukaryota	Streptophyta	Brassicales	Brassicaceae	Arabidopsis	Arabidopsis thaliana	0.9999	12.4	17	0.025	0.488	20	161	4.26	0.9999	17	1.0213	1	AT2G14580.1	S
<annotation protein_description=842	AT3G62020.1	no	0.9994	Symbols: GLP10 germin-like protein 10 chr3:22971443-22972192 REVERSE LENGTH=220	Eukaryota	Streptophyta	Brassicales	Brassicaceae	Arabidopsis	Arabidopsis thaliana	0.9994	19.9	11	0.015	0.687	22	220	2.79	0.9994	11	1.0085	2	AT3G62020.2,AT3G62020.1	S
<annotation protein_description=341	AT4G12290.1	no	1	Symbols: Copper amine oxidase family protein chr4:7304434-7306973 FORWARD LENGTH=741	Eukaryota	Streptophyta	Brassicales	Brassicaceae	Arabidopsis	Arabidopsis thaliana	1	22.7	63	0.073	1	85	741	16.4	1	63	0.9832	1	AT4G12290.1	S
<annotation protein_description=696	AT4G30270.1	155	1	Symbols: MERI5B, MERI-5, XTH24, SEN4 xyloglucan endotransglucosylase/hydrolase 24 chr4:14819445-14820448 REVERSE LENGTH=269	Eukaryota	Streptophyta	Brassicales	Brassicaceae	Arabidopsis	Arabidopsis thaliana	1	30.1	38	0.047	1	29	269	10.1	1	38	0.963	1	AT4G30270.1	S
<annotation protein_description=275	AT3G32980.1	no	1	Symbols: Peroxidase superfamily protein chr3:13526404-13529949 REVERSE LENGTH=352	Eukaryota	Streptophyta	Brassicales	Brassicaceae	Arabidopsis	Arabidopsis thaliana	1	18.5	30	0.058	1	58	352	8.1	1	30	0.9479	1	AT3G32980.1	S
<annotation protein_description=342	AT4G12420.1	no	1	Symbols: SKU5 Cupredoxin superfamily protein chr4:7349941-7352868 REVERSE LENGTH=587	Eukaryota	Streptophyta	Brassicales	Brassicaceae	Arabidopsis	Arabidopsis thaliana	1	21.3	69	0.084	1	70	587	19.12	1	69	0.9237	2	AT4G12420.2,AT4G12420.1	S
<annotation protein_description=342	AT4G12420.2	no	1	Symbols: SKU5 Cupredoxin superfamily protein chr4:7349941-7352868 REVERSE LENGTH=587	Eukaryota	Streptophyta	Brassicales	Brassicaceae	Arabidopsis	Arabidopsis thaliana	1	21.3	69	0.084	1	70	587	19.12	1	69	0.9237	2	AT4G12420.2,AT4G12420.1	S
<annotation protein_description=148	AT2G17120.1	no	1	Symbols: LYM2 lysm domain GPI-anchored protein 2 precursor chr2:7459156-7460648 FORWARD LENGTH=350	Eukaryota	Streptophyta	Brassicales	Brassicaceae	Arabidopsis	Arabidopsis thaliana	1	12	21	0.022	0.999	50	350	5.88	1	21	0.9141	1	AT2G17120.1	S
<annotation protein_description=451	AT5G19890.1	no	1	Symbols: Peroxidase superfamily protein chr5:6724372-6725877 REVERSE LENGTH=328	Eukaryota	Streptophyta	Brassicales	Brassicaceae	Arabidopsis	Arabidopsis thaliana	1	17.1	32	0.038	1	53	328	9.08	1	32	0.902	1	AT5G19890.1	S
<annotation protein_description=563	AT1G21750.1	22	1	Symbols: ATPDIL1-1, ATPDI5, PDI5, PDIL1-1 PDI-like 1-1 chr1:7645767-7648514 FORWARD LENGTH=501	Eukaryota	Streptophyta	Brassicales	Brassicaceae	Arabidopsis	Arabidopsis thaliana	1	34.3	103	0.155	1	44	501	29.34	1	103	0.8985	1	AT1G21750.1	S
<annotation protein_description=478	AT5G43060.1	no	1	Symbols: Granulin repeat cysteine protease family protein chr5:17269784-17272117 REVERSE LENGTH=463	Eukaryota	Streptophyta	Brassicales	Brassicaceae	Arabidopsis	Arabidopsis thaliana	1	10.6	43	0.039	1	46	463	13.38	1	43	0.8225	1	AT5G43060.1	S
<annotation protein_description=838	AT4G16500.1	no	0.9995	Symbols: Cystatin/monellin superfamily protein chr4:9301530-9301883 REVERSE LENGTH=117	Eukaryota	Streptophyta	Brassicales	Brassicaceae	Arabidopsis	Arabidopsis thaliana	0.9995	29.1	16	0.018	0.514	15	117	5	0.9995	16	0.8186	1	AT4G16500.1	S
<annotation protein_description=656	AT3G45970.1	115	1	Symbols: ATEXLA1, EXPL1, ATEXPL1, ATHEXP BETA 2.1, EXLA1 expansin-like A1 chr3:16896238-16897189 FORWARD LENGTH=265	Eukaryota	Streptophyta	Brassicales	Brassicaceae	Arabidopsis	Arabidopsis thaliana	1	31.3	26	0.033	1	24	265	8.26	1	26	0.8056	1	AT3G45970.1	S
<annotation protein_description=123	AT1G78680.1	no	1	Symbols: ATGGH2, GGH2 gamma-glutamyl hydrolase 2 chr1:29593933-29596037 FORWARD LENGTH=347	Eukaryota	Streptophyta	Brassicales	Brassicaceae	Arabidopsis	Arabidopsis thaliana	1	19.2	29	0.035	1	44	347	9.75	1	29	0.7613	2	AT1G78680.2,AT1G78680.1	S
<annotation protein_description=123	AT1G78680.2	no	1	Symbols: GGH2 gamma-glutamyl hydrolase 2 chr1:29593933-29595968 FORWARD LENGTH=333	Eukaryota	Streptophyta	Brassicales	Brassicaceae	Arabidopsis	Arabidopsis thaliana	1	19.2	29	0.035	1	41	333	9.75	1	29	0.7613	2	AT1G78680.2,AT1G78680.1	S
<annotation protein_description=28	AT1G14210.1	no	1	Symbols: Ribonuclease T2 family protein chr1:4856902-4857941 REVERSE LENGTH=247	Eukaryota	Streptophyta	Brassicales	Brassicaceae	Arabidopsis	Arabidopsis thaliana	1	18.6	19	0.022	1	21	247	6.45	1	19	0.7539	1	AT1G14210.1	S
<annotation protein_description=380	AT4G30530.1	no	1	Symbols: Class I glutamine amidotransferase-like superfamily protein chr4:14920605-14922286 FORWARD LENGTH=250	Eukaryota	Streptophyta	Brassicales	Brassicaceae	Arabidopsis	Arabidopsis thaliana	1	27.2	25	0.023	1	27	250	8.52	1	25	0.751	1	AT4G30530.1	S
<annotation protein_description=524	AT5G63810.1	no	1	Symbols: BGAL10 beta-galactosidase 10 chr5:25537242-25541315 FORWARD LENGTH=741	Eukaryota	Streptophyta	Brassicales	Brassicaceae	Arabidopsis	Arabidopsis thaliana	1	22.7	67	0.085	1	73	741	22.97	1	67	0.7465	1	AT5G63810.1	S
<annotation protein_description=569	AT1G32940.1	28	1	Symbols: ATSBT3.5, SBT3.5 Subtilase family protein chr1:11937634-11940856 FORWARD LENGTH=774	Eukaryota	Streptophyta	Brassicales	Brassicaceae	Arabidopsis	Arabidopsis thaliana	1	15.9	58	0.073	1	94	774	20.08	1	58	0.7393	1	AT1G32940.1	S
<annotation protein_description=424	AT5G08260.1	no	1	Symbols: scpl35 serine carboxypeptidase-like 35 chr5:2657236-2661272 FORWARD LENGTH=480	Eukaryota	Streptophyta	Brassicales	Brassicaceae	Arabidopsis	Arabidopsis thaliana	1	13.1	35	0.049	1	57	480	12.37	1	35	0.7242	1	AT5G08260.1	S
<annotation protein_description=1079	AT5G19240.1	no	0.9433	Symbols: Glycoprotein membrane precursor GPI-anchored chr5:6470209-6470981 FORWARD LENGTH=199	Eukaryota	Streptophyta	Brassicales	Brassicaceae	Arabidopsis	Arabidopsis thaliana	0.9433	13.1	6	0.006	0.067	34	199	2.02	0.9433	6	0.7171	1	AT5G19240.1	S
<annotation protein_description=667	AT1G60270.1	126	1	Symbols: BGLU6 beta glucosidase 6 chr1:22222266-22224257 REVERSE LENGTH=379	Eukaryota	Streptophyta	Brassicales	Brassicaceae	Arabidopsis	Arabidopsis thaliana	1	19	22	0.029	1	37	379	7.94	1	22	0.7092	1	AT1G60270.1	S
<annotation protein_description=164	AT2G26440.1	no	1	Symbols: Plant invertase/pectin methylesterase inhibitor superfamily chr2:11247407-11249407 FORWARD LENGTH=547	Eukaryota	Streptophyta	Brassicales	Brassicaceae	Arabidopsis	Arabidopsis thaliana	1	15.4	45	0.067	1	71	547	16.32	1	45	0.7057	1	AT2G26440.1	S
<annotation protein_description=235	AT3G14920.1	no	1	Symbols: Peptide-N4-(N-acetyl-beta-glucosaminyl)asparagine amidase A protein chr3:5018275-5020104 FORWARD LENGTH=609	Eukaryota	Streptophyta	Brassicales	Brassicaceae	Arabidopsis	Arabidopsis thaliana	1	12.6	34	0.042	1	80	609	12.49	1	34	0.6967	1	AT3G14920.1	S
<annotation protein_description=909	AT3G53980.1	no	0.9962	Symbols: Bifunctional inhibitor/lipid-transfer protein/seed storage 2S albumin superfamily protein chr3:19987760-19988203 REVERSE LENGTH=114	Eukaryota	Streptophyta	Brassicales	Brassicaceae	Arabidopsis	Arabidopsis thaliana	0.9962	12.3	8	0.009	0.009	15	114	2.93	0.9962	8	0.6962	2	AT3G53980.1,AT3G53980.2	S
<annotation protein_description=909	AT3G53980.2	no	0.9962	Symbols: Bifunctional inhibitor/lipid-transfer protein/seed storage 2S albumin superfamily protein chr3:19987760-19988203 REVERSE LENGTH=114	Eukaryota	Streptophyta	Brassicales	Brassicaceae	Arabidopsis	Arabidopsis thaliana	0.9962	12.3	8	0.009	0.009	15	114	2.93	0.9962	8	0.6962	2	AT3G53980.1,AT3G53980.2	S
<annotation protein_description=640	AT3G06770.2	99	1	Symbols: Pectin lyase-like superfamily protein chr3:2135119-2137033 REVERSE LENGTH=446	Eukaryota	Streptophyta	Brassicales	Brassicaceae	Arabidopsis	Arabidopsis thaliana	1	11.4	17	0.02	1	52	446	6.26	1	17	0.695	1	AT3G06770.2	S
<annotation protein_description=912	AT1G77630.1	no	0.9961	Symbols: Peptidoglycan-binding LysM domain-containing protein chr1:29173726-29175387 FORWARD LENGTH=423	Eukaryota	Streptophyta	Brassicales	Brassicaceae	Arabidopsis	Arabidopsis thaliana	0.9961	5.2	13	0.014	0.863	53	423	4.78	0.9961	13	0.6934	1	AT1G77630.1	S
<annotation protein_description=104	AT1G68760.1	no	1	Symbols: ATNUDT1, ATNUDX1, NUDX1 nudix hydrolase 1 chr1:25829090-25829607 FORWARD LENGTH=147	Eukaryota	Streptophyta	Brassicales	Brassicaceae	Arabidopsis	Arabidopsis thaliana	1	40.8	14	0.02	1	19	147	5.18	1	14	0.6917	1	AT1G68760.1	S
<annotation protein_description=308	AT3G56240.1	no	1	Symbols: CCH copper chaperone chr3:20863460-20864402 REVERSE LENGTH=121	Eukaryota	Streptophyta	Brassicales	Brassicaceae	Arabidopsis	Arabidopsis thaliana	1	22.3	25	0.037	0.871	3	121	9.3	1	25	0.688	1	AT3G56240.1	S
<annotation protein_description=589	AT1G68560.1	48	1	Symbols: ATXYL1, XYL1, TRG1 alpha-xylosidase 1 chr1:25734435-25737897 REVERSE LENGTH=915	Eukaryota	Streptophyta	Brassicales	Brassicaceae	Arabidopsis	Arabidopsis thaliana	1	20.8	78	0.104	1	108	915	29.89	1	78	0.6679	1	AT1G68560.1	S
<annotation protein_description=326	AT4G01610.1	no	1	Symbols: Cysteine proteinases superfamily protein chr4:694857-696937 FORWARD LENGTH=359	Eukaryota	Streptophyta	Brassicales	Brassicaceae	Arabidopsis	Arabidopsis thaliana	1	14.8	35	0.046	1	37	359	13.55	1	35	0.6611	2	AT4G01610.2,AT4G01610.1	S
<annotation protein_description=326	AT4G01610.2	no	1	Symbols: Cysteine proteinases superfamily protein chr4:694857-696937 FORWARD LENGTH=359	Eukaryota	Streptophyta	Brassicales	Brassicaceae	Arabidopsis	Arabidopsis thaliana	1	14.8	35	0.046	1	38	359	13.55	1	35	0.6611	2	AT4G01610.2,AT4G01610.1	S
<annotation protein_description=205	AT3G02360.1	no	1	Symbols: 6-phosphogluconate dehydrogenase family protein chr3:482498-483958 FORWARD LENGTH=486	Eukaryota	Streptophyta	Brassicales	Brassicaceae	Arabidopsis	Arabidopsis thaliana	1	36	58	0.084	1	64	486	22.59	1	58	0.6571	2	AT3G02360.2,AT3G02360.1	S
<annotation protein_description=205	AT3G02360.2	no	1	Symbols: 6-phosphogluconate dehydrogenase family protein chr3:482498-483958 FORWARD LENGTH=486	Eukaryota	Streptophyta	Brassicales	Brassicaceae	Arabidopsis	Arabidopsis thaliana	1	36	58	0.084	1	64	486	22.59	1	58	0.6571	2	AT3G02360.2,AT3G02360.1	S
<annotation protein_description=809	AT2G44210.1	no	0.9998	Symbols: Protein of Unknown Function (DUF239) chr2:18280809-18282591 FORWARD LENGTH=415	Eukaryota	Streptophyta	Brassicales	Brassicaceae	Arabidopsis	Arabidopsis thaliana	0.9998	9.2	17	0.023	0.262	41	415	6.67	0.9998	17	0.6522	2	AT2G44210.2,AT2G44210.1	S
<annotation protein_description=809	AT2G44210.2	no	0.9998	Symbols: Protein of Unknown Function (DUF239) chr2:18280809-18282591 FORWARD LENGTH=445	Eukaryota	Streptophyta	Brassicales	Brassicaceae	Arabidopsis	Arabidopsis thaliana	0.9998	9.2	17	0.023	0.262	48	445	6.67	0.9998	17	0.6522	2	AT2G44210.2,AT2G44210.1	S
<annotation protein_description=312	AT3G57790.1	no	1	Symbols: Pectin lyase-like superfamily protein chr3:21405387-21407088 REVERSE LENGTH=490	Eukaryota	Streptophyta	Brassicales	Brassicaceae	Arabidopsis	Arabidopsis thaliana	1	17.8	26	0.037	1	60	490	10.42	1	26	0.6386	1	AT3G57790.1	S
<annotation protein_description=4	AT1G03230.1	no	1	Symbols: Eukaryotic aspartyl protease family protein chr1:790110-791414 FORWARD LENGTH=434	Eukaryota	Streptophyta	Brassicales	Brassicaceae	Arabidopsis	Arabidopsis thaliana	1	29.5	40	0.037	1	54	434	16.1	1	40	0.6359	1	AT1G03230.1	S
<annotation protein_description=579	AT1G56340.1	38	1	Symbols: CRT1, CRT1a, AtCRT1a calreticulin 1a chr1:21090059-21092630 REVERSE LENGTH=425	Eukaryota	Streptophyta	Brassicales	Brassicaceae	Arabidopsis	Arabidopsis thaliana	1	38.1	40	0.061	1	27	425	17.21	1	40	0.5949	1	AT1G56340.1	S
<annotation protein_description=759	AT5G60360.1	218	1	Symbols: SAG2, AALP, ALP aleurain-like protease chr5:24280044-24282152 FORWARD LENGTH=358	Eukaryota	Streptophyta	Brassicales	Brassicaceae	Arabidopsis	Arabidopsis thaliana	1	14	22	0.026	1	38	358	9.61	1	22	0.5859	1	AT5G60360.1	S
<annotation protein_description=122	AT1G78670.1	no	1	Symbols: ATGGH3, GGH3 gamma-glutamyl hydrolase 3 chr1:29591053-29593319 FORWARD LENGTH=352	Eukaryota	Streptophyta	Brassicales	Brassicaceae	Arabidopsis	Arabidopsis thaliana	1	23.3	22	0.032	1	40	352	9.63	1	22	0.5847	1	AT1G78670.1	S
<annotation protein_description=952	AT3G14590.2	no	0.9936	Symbols: NTMC2TYPE6.2, NTMC2T6.2 Calcium-dependent lipid-binding (CaLB domain) family protein chr3:4904448-4907741 REVERSE LENGTH=737	Eukaryota	Streptophyta	Brassicales	Brassicaceae	Arabidopsis	Arabidopsis thaliana	0.9936	1.4	50	0.064	0.001	111	737	22.14	0.9936	50	0.5743	3	AT3G14590.3,AT3G14590.1,AT3G14590.2	S
<annotation protein_description=943	AT2G02850.1	no	0.9949	Symbols: ARPN plantacyanin chr2:826630-827720 REVERSE LENGTH=129	Eukaryota	Streptophyta	Brassicales	Brassicaceae	Arabidopsis	Arabidopsis thaliana	0.9949	9.3	6	0.008	0.008	11	129	2.67	0.9949	6	0.5722	1	AT2G02850.1	S
<annotation protein_description=65	AT1G33610.1	no	1	Symbols: Leucine-rich repeat (LRR) family protein chr1:12188910-12190346 FORWARD LENGTH=478	Eukaryota	Streptophyta	Brassicales	Brassicaceae	Arabidopsis	Arabidopsis thaliana	1	27	33	0.041	1	99	478	14.77	1	33	0.5718	1	AT1G33610.1	S
<annotation protein_description=397	AT4G37530.1	no	1	Symbols: Peroxidase superfamily protein chr4:17634786-17636082 FORWARD LENGTH=329	Eukaryota	Streptophyta	Brassicales	Brassicaceae	Arabidopsis	Arabidopsis thaliana	1	22	27	0.035	1	46	329	12.14	1	27	0.5692	2	AT4G37530.2,AT4G37530.1	S
<annotation protein_description=397	AT4G37530.2	no	1	Symbols: Peroxidase superfamily protein chr4:17634786-17636008 FORWARD LENGTH=282	Eukaryota	Streptophyta	Brassicales	Brassicaceae	Arabidopsis	Arabidopsis thaliana	1	22	27	0.035	1	40	282	12.14	1	27	0.5692	2	AT4G37530.2,AT4G37530.1	S
<annotation protein_description=382	AT4G31140.1	no	1	Symbols: O-Glycosyl hydrolases family 17 protein chr4:15141581-15143188 FORWARD LENGTH=484	Eukaryota	Streptophyta	Brassicales	Brassicaceae	Arabidopsis	Arabidopsis thaliana	1	25.6	24	0.027	1	65	484	10.86	1	24	0.5656	1	AT4G31140.1	S
<annotation protein_description=835	AT1G21720.1	no	0.9995	Symbols: PBC1 proteasome beta subunit C1 chr1:7626394-7628070 FORWARD LENGTH=204	Eukaryota	Streptophyta	Brassicales	Brassicaceae	Arabidopsis	Arabidopsis thaliana	0.9995	7.4	10	0.014	0.155	31	204	4.53	0.9995	10	0.5647	3	AT1G77440.1,AT1G77440.2,AT1G21720.1	S
<annotation protein_description=835	AT1G77440.1	no	0.9995	Symbols: PBC2 20S proteasome beta subunit C2 chr1:29096334-29098105 FORWARD LENGTH=204	Eukaryota	Streptophyta	Brassicales	Brassicaceae	Arabidopsis	Arabidopsis thaliana	0.9995	7.4	10	0.014	0.155	31	204	4.53	0.9995	10	0.5647	3	AT1G77440.1,AT1G77440.2,AT1G21720.1	S
<annotation protein_description=835	AT1G77440.2	no	0.9995	Symbols: PBC2 20S proteasome beta subunit C2 chr1:29096020-29098105 FORWARD LENGTH=204	Eukaryota	Streptophyta	Brassicales	Brassicaceae	Arabidopsis	Arabidopsis thaliana	0.9995	7.4	10	0.014	0.155	31	204	4.53	0.9995	10	0.5647	3	AT1G77440.1,AT1G77440.2,AT1G21720.1	S
<annotation protein_description=146	AT2G15780.1	no	1	Symbols: Cupredoxin superfamily protein chr2:6873666-6874701 REVERSE LENGTH=257	Eukaryota	Streptophyta	Brassicales	Brassicaceae	Arabidopsis	Arabidopsis thaliana	1	6.2	13	0.017	0.978	15	257	5.9	1	13	0.5639	1	AT2G15780.1	S
<annotation protein_description=578	AT1G55120.1	37	1	Symbols: ATFRUCT5, AtcwINV3, FRUCT5 beta-fructofuranosidase 5 chr1:20566617-20569165 FORWARD LENGTH=594	Eukaryota	Streptophyta	Brassicales	Brassicaceae	Arabidopsis	Arabidopsis thaliana	1	25.6	48	0.047	1	72	594	21.94	1	48	0.5599	1	AT1G55120.1	S
<annotation protein_description=3	AT1G03220.1	no	1	Symbols: Eukaryotic aspartyl protease family protein chr1:787143-788444 FORWARD LENGTH=433	Eukaryota	Streptophyta	Brassicales	Brassicaceae	Arabidopsis	Arabidopsis thaliana	1	24.9	25	0.044	1	49	433	11.64	1	25	0.5497	1	AT1G03220.1	S
<annotation protein_description=421	AT5G06870.1	no	1	Symbols: PGIP2, ATPGIP2 polygalacturonase inhibiting protein 2 chr5:2133941-2135016 FORWARD LENGTH=330	Eukaryota	Streptophyta	Brassicales	Brassicaceae	Arabidopsis	Arabidopsis thaliana	1	35.2	29	0.039	1	63	330	13.65	1	29	0.5437	1	AT5G06870.1	S
<annotation protein_description=705	AT4G35350.1	164	1	Symbols: XCP1 xylem cysteine peptidase 1 chr4:16810529-16811875 FORWARD LENGTH=355	Eukaryota	Streptophyta	Brassicales	Brassicaceae	Arabidopsis	Arabidopsis thaliana	1	20.8	19	0.024	1	41	355	9.4	1	19	0.5173	1	AT4G35350.1	S
<annotation protein_description=517	AT5G61820.1	no	1	Symbols: FUNCTIONS IN: molecular_function unknown; INVOLVED IN: biological_process unknown; LOCATED IN: vacuole; EXPRESSED IN: 24 plant structures; EXPRESSED DURING: 15 growth stages; CONTAINS InterPro DOMAIN/s: Stress up-regulated Nod 19 (InterPro:IPR011692); Has 30201 Blast hits to 17322 proteins in 780 species: Archae - 12; Bacteria - 1396; Metazoa - 17338; Fungi - 3422; Plants - 5037; Viruses…	Eukaryota	Streptophyta	Brassicales	Brassicaceae	Arabidopsis	Arabidopsis thaliana	1	6.9	18	0.021	0.923	61	475	9.65	1	18	0.4774	1	AT5G61820.1	S
<annotation protein_description=494	AT5G51480.1	no	1	Symbols: SKS2 SKU5 similar 2 chr5:20910433-20913153 FORWARD LENGTH=592	Eukaryota	Streptophyta	Brassicales	Brassicaceae	Arabidopsis	Arabidopsis thaliana	1	16.7	27	0.03	1	67	592	14.52	1	27	0.4759	1	AT5G51480.1	S
<annotation protein_description=813	AT4G12870.1	no	0.9998	Symbols: Gamma interferon responsive lysosomal thiol (GILT) reductase family protein chr4:7542285-7543421 FORWARD LENGTH=229	Eukaryota	Streptophyta	Brassicales	Brassicaceae	Arabidopsis	Arabidopsis thaliana	0.9998	10.9	16	0.023	0.23	25	229	8.77	0.9998	16	0.4668	1	AT4G12870.1	S
<annotation protein_description=375	AT4G29360.1	no	1	Symbols: O-Glycosyl hydrolases family 17 protein chr4:14451562-14453687 REVERSE LENGTH=534	Eukaryota	Streptophyta	Brassicales	Brassicaceae	Arabidopsis	Arabidopsis thaliana	1	10.5	14	0.016	0.982	54	534	7.72	1	14	0.4641	2	AT4G29360.2,AT4G29360.1	S
<annotation protein_description=375	AT4G29360.2	no	1	Symbols: O-Glycosyl hydrolases family 17 protein chr4:14451881-14453687 REVERSE LENGTH=488	Eukaryota	Streptophyta	Brassicales	Brassicaceae	Arabidopsis	Arabidopsis thaliana	1	10.5	14	0.016	0.982	49	488	7.72	1	14	0.4641	2	AT4G29360.2,AT4G29360.1	S
<annotation protein_description=39	AT1G20850.1	no	1	Symbols: XCP2 xylem cysteine peptidase 2 chr1:7252208-7253537 FORWARD LENGTH=356	Eukaryota	Streptophyta	Brassicales	Brassicaceae	Arabidopsis	Arabidopsis thaliana	1	21.1	18	0.021	1	40	356	9.94	1	18	0.4635	1	AT1G20850.1	S
<annotation protein_description=388	AT4G34480.1	no	1	Symbols: O-Glycosyl hydrolases family 17 protein chr4:16481147-16483988 REVERSE LENGTH=504	Eukaryota	Streptophyta	Brassicales	Brassicaceae	Arabidopsis	Arabidopsis thaliana	1	7.3	18	0.024	0.983	46	504	10.03	1	18	0.4593	1	AT4G34480.1	S
<annotation protein_description=412	AT5G04885.1	no	1	Symbols: Glycosyl hydrolase family protein chr5:1423369-1426628 FORWARD LENGTH=665	Eukaryota	Streptophyta	Brassicales	Brassicaceae	Arabidopsis	Arabidopsis thaliana	1	16.2	26	0.03	1	82	665	14.54	1	26	0.4576	1	AT5G04885.1	S
<annotation protein_description=135	AT2G01820.1	no	1	Symbols: Leucine-rich repeat protein kinase family protein chr2:357664-360681 REVERSE LENGTH=943	Eukaryota	Streptophyta	Brassicales	Brassicaceae	Arabidopsis	Arabidopsis thaliana	1	12.4	51	0.061	1	144	943	28.64	1	51	0.4557	1	AT2G01820.1	S
<annotation protein_description=219	AT3G07320.1	no	1	Symbols: O-Glycosyl hydrolases family 17 protein chr3:2332324-2333925 REVERSE LENGTH=460	Eukaryota	Streptophyta	Brassicales	Brassicaceae	Arabidopsis	Arabidopsis thaliana	1	13.3	19	0.022	1	65	460	10.89	1	19	0.4465	1	AT3G07320.1	S
<annotation protein_description=789	AT4G32940.1	no	0.9999	Symbols: GAMMA-VPE, GAMMAVPE gamma vacuolar processing enzyme chr4:15900557-15903161 REVERSE LENGTH=494	Eukaryota	Streptophyta	Brassicales	Brassicaceae	Arabidopsis	Arabidopsis thaliana	0.9999	13.2	16	0.019	0.963	61	494	9.26	0.9999	16	0.4422	1	AT4G32940.1	S
<annotation protein_description=568	AT1G28660.1	27	1	Symbols: GDSL-like Lipase/Acylhydrolase superfamily protein chr1:10071856-10073371 REVERSE LENGTH=383	Eukaryota	Streptophyta	Brassicales	Brassicaceae	Arabidopsis	Arabidopsis thaliana	1	7.3	10	0.015	0.93	48	383	6.06	1	10	0.4223	1	AT1G28660.1	S
<annotation protein_description=720	AT5G11330.1	179	1	Symbols: FAD/NAD(P)-binding oxidoreductase family protein chr5:3617342-3618861 REVERSE LENGTH=408	Eukaryota	Streptophyta	Brassicales	Brassicaceae	Arabidopsis	Arabidopsis thaliana	1	30.4	24	0.03	1	64	408	14.84	1	24	0.4139	1	AT5G11330.1	S
<annotation protein_description=500	AT5G53870.1	no	1	Symbols: ENODL1, AtENODL1 early nodulin-like protein 1 chr5:21870033-21871228 REVERSE LENGTH=370	Eukaryota	Streptophyta	Brassicales	Brassicaceae	Arabidopsis	Arabidopsis thaliana	1	7.8	12	0.015	0.956	20	370	7.49	1	12	0.41	1	AT5G53870.1	S
<annotation protein_description=50	AT1G26820.1	no	1	Symbols: RNS3 ribonuclease 3 chr1:9292760-9293722 REVERSE LENGTH=222	Eukaryota	Streptophyta	Brassicales	Brassicaceae	Arabidopsis	Arabidopsis thaliana	1	18	9	0.011	0.586	23	222	5.62	1	9	0.4098	1	AT1G26820.1	S
<annotation protein_description=33	AT1G17030.1	no	1	Symbols: unknown protein; FUNCTIONS IN: molecular_function unknown; INVOLVED IN: biological_process unknown; LOCATED IN: endomembrane system; BEST Arabidopsis thaliana protein match is: unknown protein (TAIR:AT2G47010.2); Has 70 Blast hits to 70 proteins in 13 species: Archae - 0; Bacteria - 0; Metazoa - 0; Fungi - 0; Plants - 69; Viruses - 0; Other Eukaryotes - 1 (source: NCBI BLink). chr1:58224…	Eukaryota	Streptophyta	Brassicales	Brassicaceae	Arabidopsis	Arabidopsis thaliana	1	15.5	26	0.03	1	47	502	16.25	1	26	0.4095	1	AT1G17030.1	S
<annotation protein_description=233	AT3G14210.1	no	1	Symbols: ESM1 epithiospecifier modifier 1 chr3:4729886-4731562 FORWARD LENGTH=392	Eukaryota	Streptophyta	Brassicales	Brassicaceae	Arabidopsis	Arabidopsis thaliana	1	14.3	19	0.019	1	53	392	11.92	1	19	0.4079	1	AT3G14210.1	S
<annotation protein_description=399	AT4G38220.1	no	1	Symbols: Peptidase M20/M25/M40 family protein chr4:17925251-17926919 FORWARD LENGTH=430	Eukaryota	Streptophyta	Brassicales	Brassicaceae	Arabidopsis	Arabidopsis thaliana	1	17.7	23	0.03	1	64	430	14.51	1	23	0.4057	2	AT4G38220.1,AT4G38220.2	S
<annotation protein_description=399	AT4G38220.2	no	1	Symbols: Peptidase M20/M25/M40 family protein chr4:17925251-17926919 FORWARD LENGTH=433	Eukaryota	Streptophyta	Brassicales	Brassicaceae	Arabidopsis	Arabidopsis thaliana	1	17.7	23	0.03	1	65	433	14.51	1	23	0.4057	2	AT4G38220.1,AT4G38220.2	S
<annotation protein_description=519	AT5G62630.1	no	1	Symbols: HIPL2 hipl2 protein precursor chr5:25143719-25146390 REVERSE LENGTH=696	Eukaryota	Streptophyta	Brassicales	Brassicaceae	Arabidopsis	Arabidopsis thaliana	1	8.9	27	0.033	1	80	696	17.3	1	27	0.3994	1	AT5G62630.1	S
<annotation protein_description=378	AT4G30140.1	no	1	Symbols: CDEF1 GDSL-like Lipase/Acylhydrolase superfamily protein chr4:14738603-14740548 REVERSE LENGTH=348	Eukaryota	Streptophyta	Brassicales	Brassicaceae	Arabidopsis	Arabidopsis thaliana	1	10.9	9	0.013	0.727	42	348	5.88	1	9	0.3917	1	AT4G30140.1	S
<annotation protein_description=30	AT1G15000.1	no	1	Symbols: scpl50 serine carboxypeptidase-like 50 chr1:5168613-5169947 FORWARD LENGTH=444	Eukaryota	Streptophyta	Brassicales	Brassicaceae	Arabidopsis	Arabidopsis thaliana	1	17.8	23	0.032	1	70	444	15.21	1	23	0.387	1	AT1G15000.1	S
<annotation protein_description=22	AT1G11580.1	no	1	Symbols: ATPMEPCRA, PMEPCRA methylesterase PCR A chr1:3888730-3890649 FORWARD LENGTH=557	Eukaryota	Streptophyta	Brassicales	Brassicaceae	Arabidopsis	Arabidopsis thaliana	1	9	24	0.025	1	75	557	15.92	1	24	0.3858	1	AT1G11580.1	S
<annotation protein_description=115	AT1G74790.1	no	1	Symbols: catalytics chr1:28098912-28101673 FORWARD LENGTH=695	Eukaryota	Streptophyta	Brassicales	Brassicaceae	Arabidopsis	Arabidopsis thaliana	1	11.2	24	0.025	1	71	695	16.11	1	24	0.3813	1	AT1G74790.1	S
<annotation protein_description=100	AT1G66250.1	no	1	Symbols: O-Glycosyl hydrolases family 17 protein chr1:24693063-24695416 FORWARD LENGTH=505	Eukaryota	Streptophyta	Brassicales	Brassicaceae	Arabidopsis	Arabidopsis thaliana	1	6.7	13	0.017	0.089	67	505	8.75	1	13	0.3802	1	AT1G66250.1	S
<annotation protein_description=947	AT2G01630.1	no	0.9946	Symbols: O-Glycosyl hydrolases family 17 protein chr2:279541-281955 REVERSE LENGTH=501	Eukaryota	Streptophyta	Brassicales	Brassicaceae	Arabidopsis	Arabidopsis thaliana	0.9946	2.8	11	0.016	0.002	62	501	7.51	0.9946	11	0.3728	2	AT2G01630.2,AT2G01630.1	S
<annotation protein_description=947	AT2G01630.2	no	0.9946	Symbols: O-Glycosyl hydrolases family 17 protein chr2:279564-281955 REVERSE LENGTH=391	Eukaryota	Streptophyta	Brassicales	Brassicaceae	Arabidopsis	Arabidopsis thaliana	0.9946	2.8	11	0.016	0.002	50	391	7.51	0.9946	11	0.3728	2	AT2G01630.2,AT2G01630.1	S
<annotation protein_description=677	AT4G15210.1	136	1	Symbols: ATBETA-AMY, AT-BETA-AMY, RAM1, BMY1, BAM5 beta-amylase 5 chr4:8666734-8669357 REVERSE LENGTH=498	Eukaryota	Streptophyta	Brassicales	Brassicaceae	Arabidopsis	Arabidopsis thaliana	1	32.5	22	0.031	1	60	498	15.19	1	22	0.3707	1	AT4G15210.1	S
<annotation protein_description=551	AT1G09490.1	10	1	Symbols: NAD(P)-binding Rossmann-fold superfamily protein chr1:3064172-3065815 FORWARD LENGTH=322	Eukaryota	Streptophyta	Brassicales	Brassicaceae	Arabidopsis	Arabidopsis thaliana	1	14.4	14	0.013	0.975	48	322	9.76	1	14	0.3671	2	AT1G09490.1,AT1G09490.2	S
<annotation protein_description=475	AT5G42720.1	no	1	Symbols: Glycosyl hydrolase family 17 protein chr5:17130535-17132763 FORWARD LENGTH=438	Eukaryota	Streptophyta	Brassicales	Brassicaceae	Arabidopsis	Arabidopsis thaliana	1	12.8	16	0.021	0.837	62	438	11.21	1	16	0.3653	1	AT5G42720.1	S
<annotation protein_description=127	AT1G78860.1	no	1	Symbols: D-mannose binding lectin protein with Apple-like carbohydrate-binding domain chr1:29646168-29647499 REVERSE LENGTH=443	Eukaryota	Streptophyta	Brassicales	Brassicaceae	Arabidopsis	Arabidopsis thaliana	1	26.6	22	0.084	1	55	443	15.69	1	22	0.3588	1	AT1G78860.1	S
<annotation protein_description=198	AT2G45220.1	no	1	Symbols: Plant invertase/pectin methylesterase inhibitor superfamily chr2:18644281-18646394 REVERSE LENGTH=511	Eukaryota	Streptophyta	Brassicales	Brassicaceae	Arabidopsis	Arabidopsis thaliana	1	12.7	22	0.033	1	66	511	15.82	1	22	0.3559	1	AT2G45220.1	S
<annotation protein_description=55	AT1G30720.1	no	1	Symbols: FAD-binding Berberine family protein chr1:10898197-10899780 FORWARD LENGTH=527	Eukaryota	Streptophyta	Brassicales	Brassicaceae	Arabidopsis	Arabidopsis thaliana	1	15.4	23	0.018	1	82	527	16.59	1	23	0.3548	1	AT1G30720.1	S
<annotation protein_description=103	AT1G68290.1	no	1	Symbols: ENDO 2 endonuclease 2 chr1:25596718-25598264 FORWARD LENGTH=290	Eukaryota	Streptophyta	Brassicales	Brassicaceae	Arabidopsis	Arabidopsis thaliana	1	12.1	11	0.016	0.971	36	290	7.95	1	11	0.3541	1	AT1G68290.1	S
<annotation protein_description=407	AT5G03260.1	no	1	Symbols: LAC11 laccase 11 chr5:777198-779338 REVERSE LENGTH=557	Eukaryota	Streptophyta	Brassicales	Brassicaceae	Arabidopsis	Arabidopsis thaliana	1	11	20	0.023	1	67	557	14.81	1	20	0.3456	1	AT5G03260.1	S
<annotation protein_description=755	AT5G55180.1	214	1	Symbols: O-Glycosyl hydrolases family 17 protein chr5:22388834-22390550 FORWARD LENGTH=460	Eukaryota	Streptophyta	Brassicales	Brassicaceae	Arabidopsis	Arabidopsis thaliana	1	23.7	18	0.019	1	48	460	13.38	1	18	0.3443	2	AT5G55180.2,AT5G55180.1	S
<annotation protein_description=755	AT5G55180.2	214	1	Symbols: O-Glycosyl hydrolases family 17 protein chr5:22388834-22390561 FORWARD LENGTH=465	Eukaryota	Streptophyta	Brassicales	Brassicaceae	Arabidopsis	Arabidopsis thaliana	1	23.7	18	0.019	1	51	465	13.38	1	18	0.3443	2	AT5G55180.2,AT5G55180.1	S
<annotation protein_description=283	AT3G47800.1	no	1	Symbols: Galactose mutarotase-like superfamily protein chr3:17634971-17636998 FORWARD LENGTH=358	Eukaryota	Streptophyta	Brassicales	Brassicaceae	Arabidopsis	Arabidopsis thaliana	1	17	18	0.022	1	43	358	13.5	1	18	0.3412	1	AT3G47800.1	S
<annotation protein_description=119	AT1G77510.1	no	1	Symbols: ATPDIL1-2, PDI6, ATPDI6, PDIL1-2 PDI-like 1-2 chr1:29126742-29129433 FORWARD LENGTH=508	Eukaryota	Streptophyta	Brassicales	Brassicaceae	Arabidopsis	Arabidopsis thaliana	1	34.6	34	0.068	1	45	508	25.92	1	34	0.3357	1	AT1G77510.1	S
<annotation protein_description=929	AT1G66740.1	no	0.9955	Symbols: AtSP7, SP7, SGA2, ASF1A ASF1 like histone chaperone chr1:24892586-24893548 FORWARD LENGTH=196	Eukaryota	Streptophyta	Brassicales	Brassicaceae	Arabidopsis	Arabidopsis thaliana	0.9955	6.1	4	0.005	0.005	20	196	3.09	0.9955	4	0.3298	1	AT1G66740.1	S
<annotation protein_description=181	AT2G34510.1	no	1	Symbols: Protein of unknown function, DUF642 chr2:14544114-14546732 REVERSE LENGTH=401	Eukaryota	Streptophyta	Brassicales	Brassicaceae	Arabidopsis	Arabidopsis thaliana	1	19.2	18	0.022	1	48	401	14.03	1	18	0.3283	1	AT2G34510.1	S
<annotation protein_description=201	AT2G46930.1	no	1	Symbols: Pectinacetylesterase family protein chr2:19283625-19286090 FORWARD LENGTH=416	Eukaryota	Streptophyta	Brassicales	Brassicaceae	Arabidopsis	Arabidopsis thaliana	1	12	15	0.019	1	55	416	11.71	1	15	0.3278	1	AT2G46930.1	S
<annotation protein_description=736	AT5G21105.1	195	1	Symbols: Plant L-ascorbate oxidase chr5:7172727-7177409 FORWARD LENGTH=588	Eukaryota	Streptophyta	Brassicales	Brassicaceae	Arabidopsis	Arabidopsis thaliana	1	15.1	18	0.019	1	69	588	14.09	1	18	0.3269	2	AT5G21105.1,AT5G21105.3	S
<annotation protein_description=736	AT5G21105.3	195	1	Symbols: Plant L-ascorbate oxidase chr5:7172727-7177657 FORWARD LENGTH=543	Eukaryota	Streptophyta	Brassicales	Brassicaceae	Arabidopsis	Arabidopsis thaliana	1	15.1	18	0.019	1	61	543	14.09	1	18	0.3269	2	AT5G21105.1,AT5G21105.3	S
<annotation protein_description=98	AT1G65790.1	no	1	Symbols: ARK1, RK1 receptor kinase 1 chr1:24468932-24472329 FORWARD LENGTH=843	Eukaryota	Streptophyta	Brassicales	Brassicaceae	Arabidopsis	Arabidopsis thaliana	1	10.9	37	0.049	1	145	843	29.05	1	37	0.326	1	AT1G65790.1	S
<annotation protein_description=570	AT1G33590.1	29	1	Symbols: Leucine-rich repeat (LRR) family protein chr1:12177788-12179221 FORWARD LENGTH=477	Eukaryota	Streptophyta	Brassicales	Brassicaceae	Arabidopsis	Arabidopsis thaliana	1	25.2	21	0.022	1	86	477	16.64	1	21	0.323	1	AT1G33590.1	S
<annotation protein_description=757	AT5G59130.1	216	1	Symbols: Subtilase family protein chr5:23870192-23873691 REVERSE LENGTH=732	Eukaryota	Streptophyta	Brassicales	Brassicaceae	Arabidopsis	Arabidopsis thaliana	1	21	28	0.036	1	72	732	22.24	1	28	0.3222	1	AT5G59130.1	S
<annotation protein_description=276	AT3G43270.1	no	1	Symbols: Plant invertase/pectin methylesterase inhibitor superfamily chr3:15222402-15225124 REVERSE LENGTH=527	Eukaryota	Streptophyta	Brassicales	Brassicaceae	Arabidopsis	Arabidopsis thaliana	1	11.6	14	0.013	1	58	527	11.16	1	14	0.321	1	AT3G43270.1	S
<annotation protein_description=995	AT1G61130.1	no	0.9868	Symbols: SCPL32 serine carboxypeptidase-like 32 chr1:22529024-22531784 REVERSE LENGTH=463	Eukaryota	Streptophyta	Brassicales	Brassicaceae	Arabidopsis	Arabidopsis thaliana	0.9868	4.3	19	0.015	0.105	54	463	15.17	0.9868	19	0.3163	1	AT1G61130.1	S
<annotation protein_description=482	AT5G46960.1	no	1	Symbols: Plant invertase/pectin methylesterase inhibitor superfamily protein chr5:19062220-19062744 REVERSE LENGTH=174	Eukaryota	Streptophyta	Brassicales	Brassicaceae	Arabidopsis	Arabidopsis thaliana	1	21.8	9	0.012	0.999	25	174	7.33	1	9	0.3142	1	AT5G46960.1	S
<annotation protein_description=230	AT3G12500.1	no	1	Symbols: ATHCHIB, PR3, PR-3, CHI-B, B-CHI, HCHIB basic chitinase chr3:3962501-3963984 REVERSE LENGTH=335	Eukaryota	Streptophyta	Brassicales	Brassicaceae	Arabidopsis	Arabidopsis thaliana	1	8.1	10	0.012	0.177	37	335	8.17	1	10	0.3132	1	AT3G12500.1	S
<annotation protein_description=839	AT5G48375.1	no	0.9995	Symbols: TGG3, BGLU39 thioglucoside glucosidase 3 chr5:19601303-19603883 REVERSE LENGTH=439	Eukaryota	Streptophyta	Brassicales	Brassicaceae	Arabidopsis	Arabidopsis thaliana	0.9995	3.2	21	0.018	0.104	61	439	17.41	0.9995	21	0.3085	1	AT5G48375.1	S
<annotation protein_description=566	AT1G26380.1	25	1	Symbols: FAD-binding Berberine family protein chr1:9126901-9128508 REVERSE LENGTH=535	Eukaryota	Streptophyta	Brassicales	Brassicaceae	Arabidopsis	Arabidopsis thaliana	1	20.9	24	0.032	1	71	535	20.33	1	24	0.3021	1	AT1G26380.1	S
<annotation protein_description=985	AT4G39730.1	no	0.9894	Symbols: Lipase/lipooxygenase, PLAT/LH2 family protein chr4:18432950-18433581 FORWARD LENGTH=181	Eukaryota	Streptophyta	Brassicales	Brassicaceae	Arabidopsis	Arabidopsis thaliana	0.9894	10.5	4	0.005	0.436	27	181	3.38	0.9894	4	0.2997	1	AT4G39730.1	S
<annotation protein_description=738	AT5G24770.1	197	1	Symbols: VSP2, ATVSP2 vegetative storage protein 2 chr5:8500713-8501844 REVERSE LENGTH=265	Eukaryota	Streptophyta	Brassicales	Brassicaceae	Arabidopsis	Arabidopsis thaliana	0.9999	12.5	10	0.012	0.831	41	265	8.57	0.9999	10	0.2986	1	AT5G24770.1	S
<annotation protein_description=61	AT1G31690.1	no	1	Symbols: Copper amine oxidase family protein chr1:11343980-11347767 FORWARD LENGTH=677	Eukaryota	Streptophyta	Brassicales	Brassicaceae	Arabidopsis	Arabidopsis thaliana	1	20.1	21	0.032	1	74	677	18.02	1	21	0.2982	1	AT1G31690.1	S
<annotation protein_description=683	AT4G20830.1	142	1	Symbols: FAD-binding Berberine family protein chr4:11155486-11157577 FORWARD LENGTH=570	Eukaryota	Streptophyta	Brassicales	Brassicaceae	Arabidopsis	Arabidopsis thaliana	1	21.3	25	0.049	1	73	570	21.5	1	25	0.2976	2	AT4G20830.2,AT4G20830.1	S
<annotation protein_description=683	AT4G20830.2	142	1	Symbols: FAD-binding Berberine family protein chr4:11155486-11157108 FORWARD LENGTH=540	Eukaryota	Streptophyta	Brassicales	Brassicaceae	Arabidopsis	Arabidopsis thaliana	1	21.3	25	0.049	1	67	540	21.5	1	25	0.2976	2	AT4G20830.2,AT4G20830.1	S
<annotation protein_description=980	AT1G01620.2	no	0.9901	Symbols: PIP1C, TMP-B, PIP1;3 plasma membrane intrinsic protein 1C chr1:225986-226960 REVERSE LENGTH=214	Eukaryota	Streptophyta	Brassicales	Brassicaceae	Arabidopsis	Arabidopsis thaliana	0.9901	4.7	5	0.006	0.004	25	214	4.36	0.9901	5	0.2906	7	AT3G61430.1,AT1G01620.1,AT4G00430.1,AT4G23400.1,AT3G61430.2,AT3G54820.1,AT1G01620.2	S
<annotation protein_description=608	AT5G06730.1	67	1	Symbols: Peroxidase superfamily protein chr5:2080207-2081621 REVERSE LENGTH=358	Eukaryota	Streptophyta	Brassicales	Brassicaceae	Arabidopsis	Arabidopsis thaliana	0.9995	10.1	6	0.012	0.997	45	358	5.31	0.9995	6	0.289	1	AT5G06730.1	S
<annotation protein_description=480	AT5G45890.1	no	1	Symbols: SAG12 senescence-associated gene 12 chr5:18613300-18614759 FORWARD LENGTH=346	Eukaryota	Streptophyta	Brassicales	Brassicaceae	Arabidopsis	Arabidopsis thaliana	1	14.7	11	0.012	1	29	346	9.76	1	11	0.2884	1	AT5G45890.1	S
<annotation protein_description=329	AT4G02330.1	no	1	Symbols: ATPMEPCRB Plant invertase/pectin methylesterase inhibitor superfamily chr4:1032479-1034928 FORWARD LENGTH=573	Eukaryota	Streptophyta	Brassicales	Brassicaceae	Arabidopsis	Arabidopsis thaliana	1	5.8	10	0.011	0.938	74	573	8.95	1	10	0.2859	1	AT4G02330.1	S
<annotation protein_description=574	AT1G51805.1	33	1	Symbols: Leucine-rich repeat protein kinase family protein chr1:19221187-19225590 REVERSE LENGTH=884	Eukaryota	Streptophyta	Brassicales	Brassicaceae	Arabidopsis	Arabidopsis thaliana	1	10.2	26	0.028	1	128	884	24.54	1	26	0.2711	1	AT1G51805.1	S
<annotation protein_description=423	AT5G07830.1	no	1	Symbols: AtGUS2, GUS2 glucuronidase 2 chr5:2504168-2506567 FORWARD LENGTH=543	Eukaryota	Streptophyta	Brassicales	Brassicaceae	Arabidopsis	Arabidopsis thaliana	1	15.3	14	0.019	1	82	543	13.25	1	14	0.2704	1	AT5G07830.1	S
<annotation protein_description=867	AT3G16530.1	no	0.9989	Symbols: Legume lectin family protein chr3:5624586-5625416 REVERSE LENGTH=276	Eukaryota	Streptophyta	Brassicales	Brassicaceae	Arabidopsis	Arabidopsis thaliana	0.9989	16.7	7	0.009	1	32	276	6.65	0.9989	7	0.2691	1	AT3G16530.1	S
<annotation protein_description=492	AT5G49760.1	no	1	Symbols: Leucine-rich repeat protein kinase family protein chr5:20216679-20221052 FORWARD LENGTH=953	Eukaryota	Streptophyta	Brassicales	Brassicaceae	Arabidopsis	Arabidopsis thaliana	1	8.9	32	0.037	0.996	158	953	30.92	1	32	0.2649	1	AT5G49760.1	S
<annotation protein_description=608	AT2G18150.1	67	1	Symbols: Peroxidase superfamily protein chr2:7892298-7893586 REVERSE LENGTH=338	Eukaryota	Streptophyta	Brassicales	Brassicaceae	Arabidopsis	Arabidopsis thaliana	0.9997	15.4	10	0.008	1	55	338	9.68	0.9997	10	0.2643	1	AT2G18150.1	S
<annotation protein_description=747	AT5G42240.1	206	1	Symbols: scpl42 serine carboxypeptidase-like 42 chr5:16888717-16890931 FORWARD LENGTH=473	Eukaryota	Streptophyta	Brassicales	Brassicaceae	Arabidopsis	Arabidopsis thaliana	1	21.4	17	0.022	1	64	473	16.46	1	17	0.2643	1	AT5G42240.1	S
<annotation protein_description=271	AT3G27200.1	no	1	Symbols: Cupredoxin superfamily protein chr3:10043738-10044340 REVERSE LENGTH=174	Eukaryota	Streptophyta	Brassicales	Brassicaceae	Arabidopsis	Arabidopsis thaliana	1	15.5	5	0.007	0.492	16	174	4.85	1	5	0.2638	1	AT3G27200.1	S
<annotation protein_description=387	AT4G34260.1	no	1	Symbols: FUC95A 1,2-alpha-L-fucosidases chr4:16398130-16401591 FORWARD LENGTH=843	Eukaryota	Streptophyta	Brassicales	Brassicaceae	Arabidopsis	Arabidopsis thaliana	1	14.5	29	0.036	1	122	843	28.44	1	29	0.2609	1	AT4G34260.1	S
<annotation protein_description=761	AT5G60640.1	220	1	Symbols: ATPDIL1-4, PDI2, ATPDI2, PDIL1-4 PDI-like 1-4 chr5:24371141-24373993 REVERSE LENGTH=597	Eukaryota	Streptophyta	Brassicales	Brassicaceae	Arabidopsis	Arabidopsis thaliana	1	17.6	24	0.03	1	61	597	23.69	1	24	0.2593	2	AT5G60640.1,AT5G60640.3	S
<annotation protein_description=761	AT5G60640.3	220	1	Symbols: PDIL1-4 PDI-like 1-4 chr5:24371141-24373993 REVERSE LENGTH=533	Eukaryota	Streptophyta	Brassicales	Brassicaceae	Arabidopsis	Arabidopsis thaliana	1	17.6	24	0.03	1	57	533	23.69	1	24	0.2593	2	AT5G60640.1,AT5G60640.3	S
<annotation protein_description=1038	AT2G43070.1	no	0.9754	Symbols: SPPL3, ATSPPL3 SIGNAL PEPTIDE PEPTIDASE-LIKE 3 chr2:17911233-17914776 REVERSE LENGTH=540	Eukaryota	Streptophyta	Brassicales	Brassicaceae	Arabidopsis	Arabidopsis thaliana	0.9754	1.9	7	0.01	0.001	92	540	6.8	0.9754	7	0.257	1	AT2G43070.1	S
<annotation protein_description=405	AT5G03140.1	no	1	Symbols: Concanavalin A-like lectin protein kinase family protein chr5:737750-739885 REVERSE LENGTH=711	Eukaryota	Streptophyta	Brassicales	Brassicaceae	Arabidopsis	Arabidopsis thaliana	1	5.6	20	0.025	0.772	110	711	19.97	1	20	0.2563	1	AT5G03140.1	S
<annotation protein_description=833	AT1G10360.1	no	0.9995	Symbols: ATGSTU18, GST29, GSTU18 glutathione S-transferase TAU 18 chr1:3395738-3396806 REVERSE LENGTH=227	Eukaryota	Streptophyta	Brassicales	Brassicaceae	Arabidopsis	Arabidopsis thaliana	0.9995	11	6	0.009	0.148	30	227	6.04	0.9995	6	0.2541	1	AT1G10360.1	S
<annotation protein_description=630	AT2G43590.1	89	1	Symbols: Chitinase family protein chr2:18081592-18082749 REVERSE LENGTH=264	Eukaryota	Streptophyta	Brassicales	Brassicaceae	Arabidopsis	Arabidopsis thaliana	1	12.5	6	0.008	0.291	31	264	6.07	1	6	0.253	1	AT2G43590.1	S
<annotation protein_description=435	AT5G12200.1	no	1	Symbols: PYD2 pyrimidine 2 chr5:3941700-3944727 REVERSE LENGTH=531	Eukaryota	Streptophyta	Brassicales	Brassicaceae	Arabidopsis	Arabidopsis thaliana	1	9.4	13	0.014	1	68	531	13.17	1	13	0.2526	1	AT5G12200.1	S
<annotation protein_description=579	AT1G09210.1	38	1	Symbols: CRT1b, AtCRT1b calreticulin 1b chr1:2973217-2976655 REVERSE LENGTH=424	Eukaryota	Streptophyta	Brassicales	Brassicaceae	Arabidopsis	Arabidopsis thaliana	1	25.9	19	0.038	1	30	424	19.37	1	19	0.251	1	AT1G09210.1	S
<annotation protein_description=756	AT5G57655.2	215	1	Symbols: xylose isomerase family protein chr5:23347030-23349805 FORWARD LENGTH=477	Eukaryota	Streptophyta	Brassicales	Brassicaceae	Arabidopsis	Arabidopsis thaliana	1	27.5	21	0.028	1	59	477	21.5	1	21	0.25	1	AT5G57655.2	S
<annotation protein_description=862	AT1G72230.1	no	0.9991	Symbols: Cupredoxin superfamily protein chr1:27188287-27189093 FORWARD LENGTH=181	Eukaryota	Streptophyta	Brassicales	Brassicaceae	Arabidopsis	Arabidopsis thaliana	0.9991	16.6	3	0.004	0.164	14	181	3.09	0.9991	3	0.2482	1	AT1G72230.1	S
<annotation protein_description=48	AT1G25230.1	no	1	Symbols: Calcineurin-like metallo-phosphoesterase superfamily protein chr1:8840474-8842298 REVERSE LENGTH=339	Eukaryota	Streptophyta	Brassicales	Brassicaceae	Arabidopsis	Arabidopsis thaliana	1	11.2	10	0.011	0.966	46	339	10.41	1	10	0.2458	1	AT1G25230.1	S
<annotation protein_description=1020	AT2G39780.1	no	0.9822	Symbols: RNS2 ribonuclease 2 chr2:16591256-16593515 FORWARD LENGTH=259	Eukaryota	Streptophyta	Brassicales	Brassicaceae	Arabidopsis	Arabidopsis thaliana	0.9822	5.7	8	0.006	0.068	35	259	8.19	0.9822	8	0.2455	2	AT2G39780.2,AT2G39780.1	S
<annotation protein_description=1020	AT2G39780.2	no	0.9822	Symbols: RNS2 ribonuclease 2 chr2:16591256-16593515 FORWARD LENGTH=227	Eukaryota	Streptophyta	Brassicales	Brassicaceae	Arabidopsis	Arabidopsis thaliana	0.9822	5.7	8	0.006	0.068	31	227	8.19	0.9822	8	0.2455	2	AT2G39780.2,AT2G39780.1	S
<annotation protein_description=1032	AT2G25940.1	no	0.9779	Symbols: ALPHA-VPE, ALPHAVPE alpha-vacuolar processing enzyme chr2:11063496-11066020 REVERSE LENGTH=478	Eukaryota	Streptophyta	Brassicales	Brassicaceae	Arabidopsis	Arabidopsis thaliana	0.9779	11.7	10	0.012	0.692	59	478	10.25	0.9779	10	0.2441	1	AT2G25940.1	S
<annotation protein_description=968	AT3G22630.1	no	0.9926	Symbols: PBD1, PRCGB 20S proteasome beta subunit D1 chr3:8009709-8010774 REVERSE LENGTH=204	Eukaryota	Streptophyta	Brassicales	Brassicaceae	Arabidopsis	Arabidopsis thaliana	0.9926	19.6	9	0.009	0.975	26	204	9.43	0.9926	9	0.2424	1	AT3G22630.1	S
<annotation protein_description=1005	AT3G60900.1	no	0.9852	Symbols: FLA10 FASCICLIN-like arabinogalactan-protein 10 chr3:22499573-22500841 REVERSE LENGTH=422	Eukaryota	Streptophyta	Brassicales	Brassicaceae	Arabidopsis	Arabidopsis thaliana	0.9852	7.6	10	0.091	0.992	54	422	10.42	0.9852	10	0.242	1	AT3G60900.1	S
<annotation protein_description=1053	AT3G25220.1	no	0.9669	Symbols: FKBP15-1 FK506-binding protein 15 kD-1 chr3:9182691-9184463 FORWARD LENGTH=153	Eukaryota	Streptophyta	Brassicales	Brassicaceae	Arabidopsis	Arabidopsis thaliana	0.9669	17.6	6	0.009	0.642	20	153	6.18	0.9669	6	0.2402	1	AT3G25220.1	S
<annotation protein_description=1045	AT1G17860.1	no	0.972	Symbols: Kunitz family trypsin and protease inhibitor protein chr1:6149343-6149933 FORWARD LENGTH=196	Eukaryota	Streptophyta	Brassicales	Brassicaceae	Arabidopsis	Arabidopsis thaliana	0.972	5.1	10	0.01	0.005	24	196	10.36	0.972	10	0.2401	1	AT1G17860.1	S
<annotation protein_description=825	AT4G14800.1	no	0.9997	Symbols: PBD2 20S proteasome beta subunit D2 chr4:8500398-8502058 FORWARD LENGTH=199	Eukaryota	Streptophyta	Brassicales	Brassicaceae	Arabidopsis	Arabidopsis thaliana	0.9997	24.1	11	0.012	0.994	26	199	11.81	0.9997	11	0.2383	2	AT4G14800.1,AT4G14800.2	S
<annotation protein_description=825	AT4G14800.2	no	0.9997	Symbols: PBD2 20S proteasome beta subunit D2 chr4:8500398-8502058 FORWARD LENGTH=215	Eukaryota	Streptophyta	Brassicales	Brassicaceae	Arabidopsis	Arabidopsis thaliana	0.9997	24.1	11	0.012	0.994	27	215	11.81	0.9997	11	0.2383	2	AT4G14800.1,AT4G14800.2	S
<annotation protein_description=787	AT4G20430.1	no	0.9999	Symbols: Subtilase family protein chr4:11017656-11021105 REVERSE LENGTH=856	Eukaryota	Streptophyta	Brassicales	Brassicaceae	Arabidopsis	Arabidopsis thaliana	0.9999	7.9	16	0.017	0.81	98	856	17.37	0.9999	16	0.2357	2	AT4G20430.2,AT4G20430.1	S
<annotation protein_description=787	AT4G20430.2	no	0.9999	Symbols: Subtilase family protein chr4:11017656-11021105 REVERSE LENGTH=832	Eukaryota	Streptophyta	Brassicales	Brassicaceae	Arabidopsis	Arabidopsis thaliana	0.9999	7.9	16	0.017	0.81	95	832	17.37	0.9999	16	0.2357	2	AT4G20430.2,AT4G20430.1	S
<annotation protein_description=368	AT4G25900.1	no	1	Symbols: Galactose mutarotase-like superfamily protein chr4:13161487-13163397 FORWARD LENGTH=318	Eukaryota	Streptophyta	Brassicales	Brassicaceae	Arabidopsis	Arabidopsis thaliana	1	17.9	12	0.016	1	47	318	13.13	1	12	0.2339	1	AT4G25900.1	S
<annotation protein_description=774	AT2G03450.1	no	0.9999	Symbols: PAP9, ATPAP9 purple acid phosphatase 9 chr2:1041528-1043569 FORWARD LENGTH=651	Eukaryota	Streptophyta	Brassicales	Brassicaceae	Arabidopsis	Arabidopsis thaliana	0.9999	7.7	17	0.018	0.955	69	651	18.6	0.9999	17	0.2339	1	AT2G03450.1	S
<annotation protein_description=162	AT2G22970.1	no	1	Symbols: SCPL11 serine carboxypeptidase-like 11 chr2:9774875-9778224 FORWARD LENGTH=433	Eukaryota	Streptophyta	Brassicales	Brassicaceae	Arabidopsis	Arabidopsis thaliana	1	10	9	0.012	1	58	433	9.87	1	9	0.2333	3	AT2G22970.1,AT2G22970.2,AT2G22970.3	S
<annotation protein_description=162	AT2G22970.2	no	1	Symbols: SCPL11 serine carboxypeptidase-like 11 chr2:9774875-9777146 FORWARD LENGTH=320	Eukaryota	Streptophyta	Brassicales	Brassicaceae	Arabidopsis	Arabidopsis thaliana	1	10	9	0.012	1	44	320	9.87	1	9	0.2333	3	AT2G22970.1,AT2G22970.2,AT2G22970.3	S
<annotation protein_description=162	AT2G22970.3	no	1	Symbols: SCPL11 serine carboxypeptidase-like 11 chr2:9774875-9778255 FORWARD LENGTH=443	Eukaryota	Streptophyta	Brassicales	Brassicaceae	Arabidopsis	Arabidopsis thaliana	1	10	9	0.012	1	62	443	9.87	1	9	0.2333	3	AT2G22970.1,AT2G22970.2,AT2G22970.3	S
<annotation protein_description=523	AT5G63800.1	no	1	Symbols: MUM2, BGAL6 Glycosyl hydrolase family 35 protein chr5:25530323-25535678 FORWARD LENGTH=718	Eukaryota	Streptophyta	Brassicales	Brassicaceae	Arabidopsis	Arabidopsis thaliana	1	15.3	20	0.024	1	86	718	21.94	1	20	0.2333	1	AT5G63800.1	S
<annotation protein_description=49	AT1G25570.1	no	1	Symbols: Di-glucose binding protein with Leucine-rich repeat domain chr1:8992183-8995430 REVERSE LENGTH=628	Eukaryota	Streptophyta	Brassicales	Brassicaceae	Arabidopsis	Arabidopsis thaliana	1	8.6	15	0.017	0.999	101	628	16.62	1	15	0.231	1	AT1G25570.1	S
<annotation protein_description=1022	AT1G23205.1	no	0.9813	Symbols: Plant invertase/pectin methylesterase inhibitor superfamily protein chr1:8234234-8234851 REVERSE LENGTH=205	Eukaryota	Streptophyta	Brassicales	Brassicaceae	Arabidopsis	Arabidopsis thaliana	0.9813	5.9	3	0.005	0.004	32	205	3.35	0.9813	3	0.2249	1	AT1G23205.1	S
<annotation protein_description=1043	AT2G22170.1	no	0.9722	Symbols: Lipase/lipooxygenase, PLAT/LH2 family protein chr2:9427010-9427742 REVERSE LENGTH=183	Eukaryota	Streptophyta	Brassicales	Brassicaceae	Arabidopsis	Arabidopsis thaliana	0.9722	10.4	3	0.005	0.424	27	183	3.32	0.9722	3	0.2248	1	AT2G22170.1	S
<annotation protein_description=9	AT1G05840.1	no	1	Symbols: Eukaryotic aspartyl protease family protein chr1:1762843-1766150 REVERSE LENGTH=485	Eukaryota	Streptophyta	Brassicales	Brassicaceae	Arabidopsis	Arabidopsis thaliana	1	4.7	10	0.015	0.102	71	485	11.66	1	10	0.2195	1	AT1G05840.1	S
<annotation protein_description=814	AT4G36440.1	no	0.9998	Symbols: unknown protein; FUNCTIONS IN: molecular_function unknown; INVOLVED IN: biological_process unknown; LOCATED IN: endomembrane system; EXPRESSED IN: 24 plant structures; EXPRESSED DURING: 15 growth stages; Has 41 Blast hits to 41 proteins in 14 species: Archae - 0; Bacteria - 0; Metazoa - 0; Fungi - 0; Plants - 41; Viruses - 0; Other Eukaryotes - 0 (source: NCBI BLink). chr4:17207213-17209…	Eukaryota	Streptophyta	Brassicales	Brassicaceae	Arabidopsis	Arabidopsis thaliana	0.9998	4.8	7	0.01	0.086	49	394	8.16	0.9998	7	0.2195	1	AT4G36440.1	S
<annotation protein_description=256	AT3G20790.1	no	1	Symbols: NAD(P)-binding Rossmann-fold superfamily protein chr3:7268802-7271099 FORWARD LENGTH=355	Eukaryota	Streptophyta	Brassicales	Brassicaceae	Arabidopsis	Arabidopsis thaliana	1	23.4	10	0.012	0.999	41	355	11.67	1	10	0.2193	1	AT3G20790.1	S
<annotation protein_description=438	AT5G13690.1	no	1	Symbols: CYL1, NAGLU alpha-N-acetylglucosaminidase family / NAGLU family chr5:4415808-4420159 FORWARD LENGTH=806	Eukaryota	Streptophyta	Brassicales	Brassicaceae	Arabidopsis	Arabidopsis thaliana	1	18.7	25	0.032	1	118	806	29.2	1	25	0.2191	1	AT5G13690.1	S
<annotation protein_description=258	AT3G21630.1	no	1	Symbols: CERK1, LYSM RLK1 chitin elicitor receptor kinase 1 chr3:7615543-7618530 REVERSE LENGTH=617	Eukaryota	Streptophyta	Brassicales	Brassicaceae	Arabidopsis	Arabidopsis thaliana	1	3.4	16	0.021	0.063	86	617	18.84	1	16	0.2173	1	AT3G21630.1	S
<annotation protein_description=546	AT1G06680.2	5	1	Symbols: PSBP-1, OEE2, PSII-P photosystem II subunit P-1 chr1:2048076-2049186 FORWARD LENGTH=219	Eukaryota	Streptophyta	Brassicales	Brassicaceae	Arabidopsis	Arabidopsis thaliana	1	20.5	8	0.01	0.957	25	219	9.52	1	8	0.215	2	AT1G06680.2,AT1G06680.1	S
<annotation protein_description=1047	AT1G20190.1	no	0.9701	Symbols: ATEXPA11, EXP11, ATEXP11, ATHEXP ALPHA 1.14, EXPA11 expansin 11 chr1:6998762-6999710 REVERSE LENGTH=252	Eukaryota	Streptophyta	Brassicales	Brassicaceae	Arabidopsis	Arabidopsis thaliana	0.9701	4.4	4	0.004	0.003	26	252	4.7	0.9701	4	0.2113	1	AT1G20190.1	S
<annotation protein_description=154	AT2G19780.1	no	1	Symbols: Leucine-rich repeat (LRR) family protein chr2:8522831-8524039 REVERSE LENGTH=402	Eukaryota	Streptophyta	Brassicales	Brassicaceae	Arabidopsis	Arabidopsis thaliana	1	11.4	7	0.009	0.999	58	402	8.49	1	7	0.211	1	AT2G19780.1	S
<annotation protein_description=904	AT5G39120.1	no	0.9965	Symbols: RmlC-like cupins superfamily protein chr5:15662705-15663486 REVERSE LENGTH=221	Eukaryota	Streptophyta	Brassicales	Brassicaceae	Arabidopsis	Arabidopsis thaliana	0.9965	8.1	4	0.006	0.004	20	221	4.92	0.9965	4	0.2073	3	AT5G39150.1,AT5G39120.1,AT5G39180.1	S
<annotation protein_description=904	AT5G39150.1	no	0.9965	Symbols: RmlC-like cupins superfamily protein chr5:15670008-15670789 REVERSE LENGTH=221	Eukaryota	Streptophyta	Brassicales	Brassicaceae	Arabidopsis	Arabidopsis thaliana	0.9965	8.1	4	0.006	0.004	21	221	4.92	0.9965	4	0.2073	3	AT5G39150.1,AT5G39120.1,AT5G39180.1	S
<annotation protein_description=904	AT5G39180.1	no	0.9965	Symbols: RmlC-like cupins superfamily protein chr5:15683572-15684353 REVERSE LENGTH=221	Eukaryota	Streptophyta	Brassicales	Brassicaceae	Arabidopsis	Arabidopsis thaliana	0.9965	8.1	4	0.006	0.004	21	221	4.92	0.9965	4	0.2073	3	AT5G39150.1,AT5G39120.1,AT5G39180.1	S
<annotation protein_description=244	AT3G17790.1	no	1	Symbols: ATACP5, ATPAP17, PAP17 purple acid phosphatase 17 chr3:6089779-6090988 FORWARD LENGTH=338	Eukaryota	Streptophyta	Brassicales	Brassicaceae	Arabidopsis	Arabidopsis thaliana	1	10.1	9	0.009	0.959	47	338	11.14	1	9	0.2067	1	AT3G17790.1	S
<annotation protein_description=498	AT5G52560.1	no	1	Symbols: ATUSP, USP UDP-sugar pyrophosphorylase chr5:21331230-21334573 FORWARD LENGTH=614	Eukaryota	Streptophyta	Brassicales	Brassicaceae	Arabidopsis	Arabidopsis thaliana	1	23.3	17	0.02	1	83	614	21.11	1	17	0.2061	1	AT5G52560.1	S
<annotation protein_description=740	AT5G26280.1	199	1	Symbols: TRAF-like family protein chr5:9208724-9210403 FORWARD LENGTH=350	Eukaryota	Streptophyta	Brassicales	Brassicaceae	Arabidopsis	Arabidopsis thaliana	1	17.7	11	0.015	1	45	350	13.69	1	11	0.2056	2	AT5G26280.2,AT5G26280.1	S
<annotation protein_description=740	AT5G26280.2	199	1	Symbols: TRAF-like family protein chr5:9208724-9210403 FORWARD LENGTH=327	Eukaryota	Streptophyta	Brassicales	Brassicaceae	Arabidopsis	Arabidopsis thaliana	1	17.7	11	0.015	1	40	327	13.69	1	11	0.2056	2	AT5G26280.2,AT5G26280.1	S
<annotation protein_description=848	AT3G10450.1	no	0.9993	Symbols: SCPL7 serine carboxypeptidase-like 7 chr3:3249544-3252320 FORWARD LENGTH=437	Eukaryota	Streptophyta	Brassicales	Brassicaceae	Arabidopsis	Arabidopsis thaliana	0.9993	6.9	6	0.006	0.04	54	437	7.48	0.9993	6	0.2051	2	AT3G10450.1,AT3G10450.2	S
<annotation protein_description=234	AT3G14310.1	no	1	Symbols: ATPME3, PME3 pectin methylesterase 3 chr3:4772214-4775095 REVERSE LENGTH=592	Eukaryota	Streptophyta	Brassicales	Brassicaceae	Arabidopsis	Arabidopsis thaliana	1	7.3	12	0.016	0.998	71	592	15.02	1	12	0.2044	1	AT3G14310.1	S
<annotation protein_description=473	AT5G41870.1	no	1	Symbols: Pectin lyase-like superfamily protein chr5:16758817-16760490 REVERSE LENGTH=449	Eukaryota	Streptophyta	Brassicales	Brassicaceae	Arabidopsis	Arabidopsis thaliana	1	16.7	11	0.011	1	51	449	13.88	1	11	0.2028	1	AT5G41870.1	S
<annotation protein_description=801	AT5G16590.1	230	0.9999	Symbols: LRR1 Leucine-rich repeat protein kinase family protein chr5:5431862-5433921 FORWARD LENGTH=625	Eukaryota	Streptophyta	Brassicales	Brassicaceae	Arabidopsis	Arabidopsis thaliana	0.9999	3.4	17	0.024	0.056	108	625	21.58	0.9999	17	0.2016	1	AT5G16590.1	S
<annotation protein_description=759	AT3G45310.1	218	1	Symbols: Cysteine proteinases superfamily protein chr3:16628704-16630473 REVERSE LENGTH=358	Eukaryota	Streptophyta	Brassicales	Brassicaceae	Arabidopsis	Arabidopsis thaliana	0.9991	11.8	9	0.013	0.093	38	358	11.48	0.9991	9	0.2004	2	AT3G45310.1,AT3G45310.2	S
<annotation protein_description=759	AT3G45310.2	218	1	Symbols: Cysteine proteinases superfamily protein chr3:16628704-16630473 REVERSE LENGTH=357	Eukaryota	Streptophyta	Brassicales	Brassicaceae	Arabidopsis	Arabidopsis thaliana	0.9991	11.8	9	0.013	0.093	38	357	11.48	0.9991	9	0.2004	2	AT3G45310.1,AT3G45310.2	S
<annotation protein_description=858	AT1G07700.3	239	0.9992	Symbols: Thioredoxin superfamily protein chr1:2380297-2381127 FORWARD LENGTH=217	Eukaryota	Streptophyta	Brassicales	Brassicaceae	Arabidopsis	Arabidopsis thaliana	0.9992	19.6	8	0.006	0.137	32	217	10.23	0.9992	8	0.2	2	AT1G07700.1,AT1G07700.3	S
<annotation protein_description=837	AT3G07460.1	no	0.9995	Symbols: Protein of unknown function, DUF538 chr3:2384837-2385617 REVERSE LENGTH=177	Eukaryota	Streptophyta	Brassicales	Brassicaceae	Arabidopsis	Arabidopsis thaliana	0.9995	7.1	6	0.008	0.394	30	177	7.73	0.9995	6	0.1985	3	AT3G07460.2,AT3G07470.1,AT3G07460.1	S
<annotation protein_description=837	AT3G07460.2	no	0.9995	Symbols: Protein of unknown function, DUF538 chr3:2384544-2385617 REVERSE LENGTH=271	Eukaryota	Streptophyta	Brassicales	Brassicaceae	Arabidopsis	Arabidopsis thaliana	0.9995	7.1	6	0.008	0.394	49	271	7.73	0.9995	6	0.1985	3	AT3G07460.2,AT3G07470.1,AT3G07460.1	S
<annotation protein_description=837	AT3G07470.1	no	0.9995	Symbols: Protein of unknown function, DUF538 chr3:2387291-2388343 REVERSE LENGTH=169	Eukaryota	Streptophyta	Brassicales	Brassicaceae	Arabidopsis	Arabidopsis thaliana	0.9995	7.1	6	0.008	0.394	26	169	7.73	0.9995	6	0.1985	3	AT3G07460.2,AT3G07470.1,AT3G07460.1	S
<annotation protein_description=429	AT5G09730.1	no	1	Symbols: BXL3, ATBXL3, XYL3, ATBX3, BX3 beta-xylosidase 3 chr5:3015319-3018226 REVERSE LENGTH=773	Eukaryota	Streptophyta	Brassicales	Brassicaceae	Arabidopsis	Arabidopsis thaliana	1	5.7	17	0.052	0.967	100	773	22.46	1	17	0.1937	1	AT5G09730.1	S
<annotation protein_description=167	AT2G26730.1	no	1	Symbols: Leucine-rich repeat protein kinase family protein chr2:11388621-11391286 FORWARD LENGTH=658	Eukaryota	Streptophyta	Brassicales	Brassicaceae	Arabidopsis	Arabidopsis thaliana	1	4.9	15	0.021	0.717	122	658	20.68	1	15	0.1856	1	AT2G26730.1	S
<annotation protein_description=1124	AT3G07570.1	no	0.898	Symbols: Cytochrome b561/ferric reductase transmembrane with DOMON related domain chr3:2418205-2420206 REVERSE LENGTH=369	Eukaryota	Streptophyta	Brassicales	Brassicaceae	Arabidopsis	Arabidopsis thaliana	0.898	2.4	4	0.004	0.002	58	369	5.12	0.898	4	0.1795	1	AT3G07570.1	S
<annotation protein_description=946	AT1G11820.1	no	0.9948	Symbols: O-Glycosyl hydrolases family 17 protein chr1:3991259-3993327 REVERSE LENGTH=384	Eukaryota	Streptophyta	Brassicales	Brassicaceae	Arabidopsis	Arabidopsis thaliana	0.9948	12.2	5	0.006	0.286	51	384	7.16	0.9948	5	0.1778	2	AT1G11820.2,AT1G11820.1	S
<annotation protein_description=946	AT1G11820.2	no	0.9948	Symbols: O-Glycosyl hydrolases family 17 protein chr1:3991144-3993327 REVERSE LENGTH=511	Eukaryota	Streptophyta	Brassicales	Brassicaceae	Arabidopsis	Arabidopsis thaliana	0.9948	12.2	5	0.006	0.286	60	511	7.16	0.9948	5	0.1778	2	AT1G11820.2,AT1G11820.1	S
<annotation protein_description=735	AT5G19740.1	194	1	Symbols: Peptidase M28 family protein chr5:6673986-6676767 FORWARD LENGTH=681	Eukaryota	Streptophyta	Brassicales	Brassicaceae	Arabidopsis	Arabidopsis thaliana	1	10.7	15	0.016	1	87	681	21.64	1	15	0.1774	1	AT5G19740.1	S
<annotation protein_description=850	AT5G42100.1	no	0.9993	Symbols: ATBG_PPAP, ATBG_PAP, BG_PPAP beta-1,3-glucanase_putative chr5:16829460-16831168 REVERSE LENGTH=425	Eukaryota	Streptophyta	Brassicales	Brassicaceae	Arabidopsis	Arabidopsis thaliana	0.9993	6.1	5	0.005	0.023	51	425	7.41	0.9993	5	0.1725	2	AT5G42100.2,AT5G42100.1	S
<annotation protein_description=850	AT5G42100.2	no	0.9993	Symbols: ATBG_PPAP, ATBG_PAP beta-1,3-glucanase_putative chr5:16829897-16831168 REVERSE LENGTH=423	Eukaryota	Streptophyta	Brassicales	Brassicaceae	Arabidopsis	Arabidopsis thaliana	0.9993	6.1	5	0.005	0.023	46	423	7.41	0.9993	5	0.1725	2	AT5G42100.2,AT5G42100.1	S
<annotation protein_description=2	AT1G02360.1	no	1	Symbols: Chitinase family protein chr1:472138-473116 REVERSE LENGTH=272	Eukaryota	Streptophyta	Brassicales	Brassicaceae	Arabidopsis	Arabidopsis thaliana	1	9.9	4	0.005	0.262	35	272	5.94	1	4	0.1723	1	AT1G02360.1	S
<annotation protein_description=798	AT1G28580.1	227	0.9999	Symbols: GDSL-like Lipase/Acylhydrolase superfamily protein chr1:10044603-10046379 REVERSE LENGTH=390	Eukaryota	Streptophyta	Brassicales	Brassicaceae	Arabidopsis	Arabidopsis thaliana	0.9999	9.2	6	0.008	0.128	50	390	9.04	0.9999	6	0.1698	1	AT1G28580.1	S
<annotation protein_description=907	AT3G04010.1	no	0.9963	Symbols: O-Glycosyl hydrolases family 17 protein chr3:1036879-1039263 REVERSE LENGTH=491	Eukaryota	Streptophyta	Brassicales	Brassicaceae	Arabidopsis	Arabidopsis thaliana	0.9963	8.4	5	0.006	0.247	52	491	7.51	0.9963	5	0.1697	1	AT3G04010.1	S
<annotation protein_description=987	AT1G02816.1	no	0.9892	Symbols: Protein of unknown function, DUF538 chr1:621637-622137 FORWARD LENGTH=166	Eukaryota	Streptophyta	Brassicales	Brassicaceae	Arabidopsis	Arabidopsis thaliana	0.9892	6.6	3	0.004	0.006	18	166	4.52	0.9892	3	0.168	2	AT4G02370.1,AT1G02816.1	S
<annotation protein_description=987	AT4G02370.1	no	0.9892	Symbols: Protein of unknown function, DUF538 chr4:1042458-1042961 FORWARD LENGTH=167	Eukaryota	Streptophyta	Brassicales	Brassicaceae	Arabidopsis	Arabidopsis thaliana	0.9892	6.6	3	0.004	0.006	22	167	4.52	0.9892	3	0.168	2	AT4G02370.1,AT1G02816.1	S
<annotation protein_description=776	AT2G17760.1	no	0.9999	Symbols: Eukaryotic aspartyl protease family protein chr2:7713488-7716269 FORWARD LENGTH=513	Eukaryota	Streptophyta	Brassicales	Brassicaceae	Arabidopsis	Arabidopsis thaliana	0.9999	3.1	8	0.01	0.062	74	513	12.3	0.9999	8	0.1664	1	AT2G17760.1	S
<annotation protein_description=824	AT3G14350.1	no	0.9997	Symbols: SRF7 STRUBBELIG-receptor family 7 chr3:4783115-4786999 REVERSE LENGTH=717	Eukaryota	Streptophyta	Brassicales	Brassicaceae	Arabidopsis	Arabidopsis thaliana	0.9997	2.9	10	0.013	0.044	107	717	15.97	0.9997	10	0.1602	3	AT3G14350.3,AT3G14350.1,AT3G14350.2	S
<annotation protein_description=824	AT3G14350.3	no	0.9997	Symbols: SRF7 STRUBBELIG-receptor family 7 chr3:4783115-4786999 REVERSE LENGTH=689	Eukaryota	Streptophyta	Brassicales	Brassicaceae	Arabidopsis	Arabidopsis thaliana	0.9997	2.9	10	0.013	0.044	102	689	15.97	0.9997	10	0.1602	3	AT3G14350.3,AT3G14350.1,AT3G14350.2	S
<annotation protein_description=1151	AT3G49110.1	no	0.8385	Symbols: PRX33, PRXCA, ATPRX33, ATPCA peroxidase CA chr3:18200713-18202891 FORWARD LENGTH=354	Eukaryota	Streptophyta	Brassicales	Brassicaceae	Arabidopsis	Arabidopsis thaliana	0.8385	17.8	6	0.101	1	58	354	8.04	0.8385	6	0.1601	1	AT3G49110.1	S
<annotation protein_description=41	AT1G21670.1	no	1	Symbols: LOCATED IN: cell wall, plant-type cell wall; EXPRESSED IN: 23 plant structures; EXPRESSED DURING: 14 growth stages; CONTAINS InterPro DOMAIN/s: WD40-like Beta Propeller (InterPro:IPR011659), Six-bladed beta-propeller, TolB-like (InterPro:IPR011042); BEST Arabidopsis thaliana protein match is: DPP6 N-terminal domain-like protein (TAIR:AT1G21680.1); Has 8461 Blast hits to 5060 proteins in …	Eukaryota	Streptophyta	Brassicales	Brassicaceae	Arabidopsis	Arabidopsis thaliana	1	13.4	16	0.017	0.996	88	703	25.63	1	16	0.1597	1	AT1G21670.1	S
<annotation protein_description=836	AT1G29980.1	no	0.9995	Symbols: Protein of unknown function, DUF642 chr1:10503411-10505994 REVERSE LENGTH=407	Eukaryota	Streptophyta	Brassicales	Brassicaceae	Arabidopsis	Arabidopsis thaliana	0.9995	10.2	8	0.006	0.995	45	407	13.01	0.9995	8	0.1573	2	AT1G29980.2,AT1G29980.1	S
<annotation protein_description=737	AT5G23210.1	196	1	Symbols: SCPL34 serine carboxypeptidase-like 34 chr5:7810892-7814837 FORWARD LENGTH=499	Eukaryota	Streptophyta	Brassicales	Brassicaceae	Arabidopsis	Arabidopsis thaliana	1	9.1	9	0.013	0.515	70	499	14.77	1	9	0.1559	4	AT5G23210.1,AT5G23210.3,AT5G23210.4,AT5G23210.2	S
<annotation protein_description=737	AT5G23210.3	196	1	Symbols: SCPL34 serine carboxypeptidase-like 34 chr5:7810892-7814608 FORWARD LENGTH=459	Eukaryota	Streptophyta	Brassicales	Brassicaceae	Arabidopsis	Arabidopsis thaliana	1	9.1	9	0.013	0.515	65	459	14.77	1	9	0.1559	4	AT5G23210.1,AT5G23210.3,AT5G23210.4,AT5G23210.2	S
<annotation protein_description=1029	AT3G44100.1	no	0.9785	Symbols: MD-2-related lipid recognition domain-containing protein chr3:15866162-15867273 REVERSE LENGTH=152	Eukaryota	Streptophyta	Brassicales	Brassicaceae	Arabidopsis	Arabidopsis thaliana	0.9785	9.9	3	0.004	0.006	18	152	4.84	0.9785	3	0.1552	1	AT3G44100.1	S
<annotation protein_description=249	AT3G19400.1	no	1	Symbols: Cysteine proteinases superfamily protein chr3:6725510-6726878 FORWARD LENGTH=362	Eukaryota	Streptophyta	Brassicales	Brassicaceae	Arabidopsis	Arabidopsis thaliana	1	9.7	8	0.009	0.957	45	362	13.31	1	8	0.1538	2	AT3G19400.2,AT3G19400.1	S
<annotation protein_description=249	AT3G19400.2	no	1	Symbols: Cysteine proteinases superfamily protein chr3:6725510-6726557 FORWARD LENGTH=290	Eukaryota	Streptophyta	Brassicales	Brassicaceae	Arabidopsis	Arabidopsis thaliana	1	9.7	8	0.009	0.957	40	290	13.31	1	8	0.1538	2	AT3G19400.2,AT3G19400.1	S
<annotation protein_description=828	AT2G27190.1	no	0.9996	Symbols: PAP1, ATPAP1, PAP12, ATPAP12 purple acid phosphatase 12 chr2:11621400-11623438 REVERSE LENGTH=469	Eukaryota	Streptophyta	Brassicales	Brassicaceae	Arabidopsis	Arabidopsis thaliana	0.9996	8.1	6	0.006	0.304	50	469	10.28	0.9996	6	0.1493	1	AT2G27190.1	S
<annotation protein_description=830	AT2G47010.1	no	0.9996	Symbols: unknown protein; FUNCTIONS IN: molecular_function unknown; INVOLVED IN: biological_process unknown; LOCATED IN: endomembrane system; EXPRESSED IN: 17 plant structures; EXPRESSED DURING: 10 growth stages; BEST Arabidopsis thaliana protein match is: unknown protein (TAIR:AT1G17030.1); Has 72 Blast hits to 72 proteins in 13 species: Archae - 0; Bacteria - 0; Metazoa - 0; Fungi - 0; Plants -…	Eukaryota	Streptophyta	Brassicales	Brassicaceae	Arabidopsis	Arabidopsis thaliana	0.9996	8.7	8	0.007	0.809	62	493	13.89	0.9996	8	0.1473	2	AT2G47010.2,AT2G47010.1	S
<annotation protein_description=830	AT2G47010.2	no	0.9996	Symbols: unknown protein; FUNCTIONS IN: molecular_function unknown; INVOLVED IN: biological_process unknown; LOCATED IN: endomembrane system; EXPRESSED IN: 17 plant structures; EXPRESSED DURING: 10 growth stages; BEST Arabidopsis thaliana protein match is: unknown protein (TAIR:AT1G17030.1); Has 72 Blast hits to 72 proteins in 13 species: Archae - 0; Bacteria - 0; Metazoa - 0; Fungi - 0; Plants -…	Eukaryota	Streptophyta	Brassicales	Brassicaceae	Arabidopsis	Arabidopsis thaliana	0.9996	8.7	8	0.007	0.809	62	493	13.89	0.9996	8	0.1473	2	AT2G47010.2,AT2G47010.1	S
<annotation protein_description=785	AT3G52500.1	no	0.9999	Symbols: Eukaryotic aspartyl protease family protein chr3:19465644-19467053 REVERSE LENGTH=469	Eukaryota	Streptophyta	Brassicales	Brassicaceae	Arabidopsis	Arabidopsis thaliana	0.9999	7.7	7	0.009	0.94	62	469	12.38	0.9999	7	0.1447	1	AT3G52500.1	S
<annotation protein_description=182	AT2G34930.1	no	1	Symbols: disease resistance family protein / LRR family protein chr2:14737169-14739886 REVERSE LENGTH=905	Eukaryota	Streptophyta	Brassicales	Brassicaceae	Arabidopsis	Arabidopsis thaliana	1	14	15	0.019	1	201	905	26.71	1	15	0.1437	1	AT2G34930.1	S
<annotation protein_description=818	AT5G44530.1	233	0.9998	Symbols: Subtilase family protein chr5:17937931-17941193 FORWARD LENGTH=840	Eukaryota	Streptophyta	Brassicales	Brassicaceae	Arabidopsis	Arabidopsis thaliana	0.9998	5.6	8	0.009	0.222	78	840	14.58	0.9998	8	0.1404	1	AT5G44530.1	S
<annotation protein_description=738	AT5G24780.1	197	1	Symbols: VSP1, ATVSP1 vegetative storage protein 1 chr5:8507783-8508889 REVERSE LENGTH=270	Eukaryota	Streptophyta	Brassicales	Brassicaceae	Arabidopsis	Arabidopsis thaliana	0.9905	7.8	4	0.005	0.041	40	270	7.38	0.9905	4	0.1374	1	AT5G24780.1	S
<annotation protein_description=983	AT4G30550.1	no	0.9897	Symbols: Class I glutamine amidotransferase-like superfamily protein chr4:14925618-14926713 FORWARD LENGTH=249	Eukaryota	Streptophyta	Brassicales	Brassicaceae	Arabidopsis	Arabidopsis thaliana	0.9897	12.9	4	0.009	0.625	29	249	7.41	0.9897	4	0.1367	1	AT4G30550.1	S
<annotation protein_description=264	AT3G23750.1	no	1	Symbols: Leucine-rich repeat protein kinase family protein chr3:8558332-8561263 FORWARD LENGTH=928	Eukaryota	Streptophyta	Brassicales	Brassicaceae	Arabidopsis	Arabidopsis thaliana	1	4.5	14	0.016	0.976	136	928	26.61	1	14	0.1346	1	AT3G23750.1	S
<annotation protein_description=86	AT1G54790.1	no	1	Symbols: GDSL-like Lipase/Acylhydrolase superfamily protein chr1:20441124-20443997 REVERSE LENGTH=382	Eukaryota	Streptophyta	Brassicales	Brassicaceae	Arabidopsis	Arabidopsis thaliana	1	8.1	5	0.006	0.59	48	382	9.53	1	5	0.1342	3	AT1G54790.2,AT1G54790.3,AT1G54790.1	S
<annotation protein_description=86	AT1G54790.2	no	1	Symbols: GDSL-like Lipase/Acylhydrolase superfamily protein chr1:20441124-20443997 REVERSE LENGTH=408	Eukaryota	Streptophyta	Brassicales	Brassicaceae	Arabidopsis	Arabidopsis thaliana	1	8.1	5	0.006	0.59	53	408	9.53	1	5	0.1342	3	AT1G54790.2,AT1G54790.3,AT1G54790.1	S
<annotation protein_description=86	AT1G54790.3	no	1	Symbols: GDSL-like Lipase/Acylhydrolase superfamily protein chr1:20441124-20442634 REVERSE LENGTH=383	Eukaryota	Streptophyta	Brassicales	Brassicaceae	Arabidopsis	Arabidopsis thaliana	1	8.1	5	0.006	0.59	49	383	9.53	1	5	0.1342	3	AT1G54790.2,AT1G54790.3,AT1G54790.1	S
<annotation protein_description=350	AT4G15100.1	no	1	Symbols: scpl30 serine carboxypeptidase-like 30 chr4:8625855-8629531 FORWARD LENGTH=488	Eukaryota	Streptophyta	Brassicales	Brassicaceae	Arabidopsis	Arabidopsis thaliana	1	10	8	0.011	0.985	60	488	15.4	1	8	0.1329	1	AT4G15100.1	S
<annotation protein_description=941	AT1G78660.2	no	0.995	Symbols: ATGGH1, GGH1 gamma-glutamyl hydrolase 1 chr1:29586014-29588117 FORWARD LENGTH=347	Eukaryota	Streptophyta	Brassicales	Brassicaceae	Arabidopsis	Arabidopsis thaliana	0.995	8.9	5	0.01	0.296	45	347	9.59	0.995	5	0.1327	3	AT1G78660.1,AT1G78660.2,AT1G78660.3	S
<annotation protein_description=887	AT1G05310.1	no	0.9976	Symbols: Pectin lyase-like superfamily protein chr1:1550615-1552434 REVERSE LENGTH=393	Eukaryota	Streptophyta	Brassicales	Brassicaceae	Arabidopsis	Arabidopsis thaliana	0.9976	3.3	5	0.007	0.02	30	393	9.87	0.9976	5	0.1293	1	AT1G05310.1	S
<annotation protein_description=574	AT5G59680.1	33	1	Symbols: Leucine-rich repeat protein kinase family protein chr5:24046792-24050801 FORWARD LENGTH=887	Eukaryota	Streptophyta	Brassicales	Brassicaceae	Arabidopsis	Arabidopsis thaliana	1	8	12	0.016	1	142	887	23.76	1	12	0.1292	1	AT5G59680.1	S
<annotation protein_description=869	AT4G01130.1	no	0.9988	Symbols: GDSL-like Lipase/Acylhydrolase superfamily protein chr4:485868-488007 FORWARD LENGTH=382	Eukaryota	Streptophyta	Brassicales	Brassicaceae	Arabidopsis	Arabidopsis thaliana	0.9988	5	4	0.005	0.028	51	382	7.91	0.9988	4	0.1292	1	AT4G01130.1	S
<annotation protein_description=864	AT5G48580.1	no	0.9991	Symbols: FKBP15-2 FK506- and rapamycin-binding protein 15 kD-2 chr5:19696156-19697304 REVERSE LENGTH=163	Eukaryota	Streptophyta	Brassicales	Brassicaceae	Arabidopsis	Arabidopsis thaliana	0.9991	16.6	3	0.003	0.638	19	163	5.95	0.9991	3	0.1289	1	AT5G48580.1	S
<annotation protein_description=56	AT1G30760.1	no	1	Symbols: FAD-binding Berberine family protein chr1:10918321-10920441 FORWARD LENGTH=534	Eukaryota	Streptophyta	Brassicales	Brassicaceae	Arabidopsis	Arabidopsis thaliana	1	17.4	10	0.048	1	78	534	19.93	1	10	0.1284	1	AT1G30760.1	S
<annotation protein_description=62	AT1G31710.1	no	1	Symbols: Copper amine oxidase family protein chr1:11349855-11355339 FORWARD LENGTH=681	Eukaryota	Streptophyta	Brassicales	Brassicaceae	Arabidopsis	Arabidopsis thaliana	1	10.6	9	0.015	1	80	681	17.95	1	9	0.1283	1	AT1G31710.1	S
<annotation protein_description=1004	AT1G65900.1	no	0.9853	Symbols: unknown protein; FUNCTIONS IN: molecular_function unknown; INVOLVED IN: biological_process unknown; LOCATED IN: endomembrane system; EXPRESSED IN: 21 plant structures; EXPRESSED DURING: 13 growth stages; Has 306 Blast hits to 306 proteins in 119 species: Archae - 19; Bacteria - 238; Metazoa - 0; Fungi - 0; Plants - 34; Viruses - 0; Other Eukaryotes - 15 (source: NCBI BLink). chr1:2451602…	Eukaryota	Streptophyta	Brassicales	Brassicaceae	Arabidopsis	Arabidopsis thaliana	0.9853	5.6	5	0.005	0.026	51	408	10.2	0.9853	5	0.1236	1	AT1G65900.1	S
<annotation protein_description=295	AT3G51550.1	no	1	Symbols: FER Malectin/receptor-like protein kinase family protein chr3:19117877-19120564 REVERSE LENGTH=895	Eukaryota	Streptophyta	Brassicales	Brassicaceae	Arabidopsis	Arabidopsis thaliana	1	5.6	12	0.015	0.809	111	895	24.9	1	12	0.1233	1	AT3G51550.1	S
<annotation protein_description=74	AT1G49750.1	no	1	Symbols: Leucine-rich repeat (LRR) family protein chr1:18411177-18412779 REVERSE LENGTH=494	Eukaryota	Streptophyta	Brassicales	Brassicaceae	Arabidopsis	Arabidopsis thaliana	1	4.9	6	0.009	0.096	77	494	12.66	1	6	0.1213	1	AT1G49750.1	S
<annotation protein_description=901	AT3G56310.1	no	0.9965	Symbols: Melibiase family protein chr3:20882886-20885745 FORWARD LENGTH=437	Eukaryota	Streptophyta	Brassicales	Brassicaceae	Arabidopsis	Arabidopsis thaliana	0.9965	3.6	5	0.008	0.002	54	437	10.74	0.9965	5	0.1187	2	AT3G56310.2,AT3G56310.1	S
<annotation protein_description=901	AT3G56310.2	no	0.9965	Symbols: Melibiase family protein chr3:20882886-20885745 FORWARD LENGTH=413	Eukaryota	Streptophyta	Brassicales	Brassicaceae	Arabidopsis	Arabidopsis thaliana	0.9965	3.6	5	0.008	0.002	50	413	10.74	0.9965	5	0.1187	2	AT3G56310.2,AT3G56310.1	S
<annotation protein_description=1155	AT3G11780.1	no	0.8271	Symbols: MD-2-related lipid recognition domain-containing protein / ML domain-containing protein chr3:3724326-3725476 REVERSE LENGTH=153	Eukaryota	Streptophyta	Brassicales	Brassicaceae	Arabidopsis	Arabidopsis thaliana	0.8271	17	2	0.002	0.021	13	153	3.8	0.8271	2	0.1114	2	AT3G11780.2,AT3G11780.1	S
<annotation protein_description=1155	AT3G11780.2	no	0.8271	Symbols: MD-2-related lipid recognition domain-containing protein / ML domain-containing protein chr3:3724326-3725476 REVERSE LENGTH=171	Eukaryota	Streptophyta	Brassicales	Brassicaceae	Arabidopsis	Arabidopsis thaliana	0.8271	17	2	0.002	0.021	15	171	3.8	0.8271	2	0.1114	2	AT3G11780.2,AT3G11780.1	S
<annotation protein_description=811	AT3G51330.1	no	0.9998	Symbols: Eukaryotic aspartyl protease family protein chr3:19053480-19056152 REVERSE LENGTH=529	Eukaryota	Streptophyta	Brassicales	Brassicaceae	Arabidopsis	Arabidopsis thaliana	0.9998	6.4	5	0.007	0.103	90	529	12.56	0.9998	5	0.1018	1	AT3G51330.1	S
<annotation protein_description=928	AT1G28640.1	no	0.9955	Symbols: GDSL-like Lipase/Acylhydrolase superfamily protein chr1:10067563-10069109 REVERSE LENGTH=389	Eukaryota	Streptophyta	Brassicales	Brassicaceae	Arabidopsis	Arabidopsis thaliana	0.9955	3.9	2	0.003	0.002	51	389	5.01	0.9955	2	0.1017	3	AT1G28650.1,AT1G28640.1,AT1G28670.1	S
<annotation protein_description=928	AT1G28650.1	no	0.9955	Symbols: GDSL-like Lipase/Acylhydrolase superfamily protein chr1:10069547-10071082 REVERSE LENGTH=385	Eukaryota	Streptophyta	Brassicales	Brassicaceae	Arabidopsis	Arabidopsis thaliana	0.9955	3.9	2	0.003	0.002	50	385	5.01	0.9955	2	0.1017	3	AT1G28650.1,AT1G28640.1,AT1G28670.1	S
<annotation protein_description=928	AT1G28670.1	no	0.9955	Symbols: ARAB-1 GDSL-like Lipase/Acylhydrolase superfamily protein chr1:10074669-10076250 REVERSE LENGTH=384	Eukaryota	Streptophyta	Brassicales	Brassicaceae	Arabidopsis	Arabidopsis thaliana	0.9955	3.9	2	0.003	0.002	49	384	5.01	0.9955	2	0.1017	3	AT1G28650.1,AT1G28640.1,AT1G28670.1	S
<annotation protein_description=612	AT2G22980.1	71	1	Symbols: SCPL13 serine carboxypeptidase-like 13 chr2:9779029-9783078 FORWARD LENGTH=430	Eukaryota	Streptophyta	Brassicales	Brassicaceae	Arabidopsis	Arabidopsis thaliana	0.9827	9	3	0.004	0.373	51	430	7.82	0.9827	3	0.0964	4	AT2G22980.2,AT2G22980.3,AT2G22980.1,AT2G22980.4	S
<annotation protein_description=612	AT2G22980.2	71	1	Symbols: SCPL13 serine carboxypeptidase-like 13 chr2:9779029-9782915 FORWARD LENGTH=411	Eukaryota	Streptophyta	Brassicales	Brassicaceae	Arabidopsis	Arabidopsis thaliana	0.9827	9	3	0.004	0.373	51	411	7.82	0.9827	3	0.0964	4	AT2G22980.2,AT2G22980.3,AT2G22980.1,AT2G22980.4	S
<annotation protein_description=612	AT2G22980.3	71	1	Symbols: SCPL13 serine carboxypeptidase-like 13 chr2:9779029-9783078 FORWARD LENGTH=432	Eukaryota	Streptophyta	Brassicales	Brassicaceae	Arabidopsis	Arabidopsis thaliana	0.9827	9	3	0.004	0.373	51	432	7.82	0.9827	3	0.0964	4	AT2G22980.2,AT2G22980.3,AT2G22980.1,AT2G22980.4	S
<annotation protein_description=612	AT2G22980.4	71	1	Symbols: SCPL13 serine carboxypeptidase-like 13 chr2:9779029-9783088 FORWARD LENGTH=433	Eukaryota	Streptophyta	Brassicales	Brassicaceae	Arabidopsis	Arabidopsis thaliana	0.9827	9	3	0.004	0.373	53	433	7.82	0.9827	3	0.0964	4	AT2G22980.2,AT2G22980.3,AT2G22980.1,AT2G22980.4	S
<annotation protein_description=758	AT5G59670.1	217	1	Symbols: Leucine-rich repeat protein kinase family protein chr5:24041538-24045478 FORWARD LENGTH=868	Eukaryota	Streptophyta	Brassicales	Brassicaceae	Arabidopsis	Arabidopsis thaliana	0.9999	3.9	9	0.013	0.118	141	868	24.11	0.9999	9	0.0955	1	AT5G59670.1	S
<annotation protein_description=851	AT2G24390.1	238	0.9993	Symbols: AIG2-like (avirulence induced gene) family protein chr2:10373796-10374654 FORWARD LENGTH=152	Eukaryota	Streptophyta	Brassicales	Brassicaceae	Arabidopsis	Arabidopsis thaliana	0.9993	16	3	0.004	0.45	21	152	8.07	0.9993	3	0.095	2	AT2G24390.2,AT2G24390.1	S
<annotation protein_description=851	AT2G24390.2	238	0.9993	Symbols: AIG2-like (avirulence induced gene) family protein chr2:10373796-10374654 FORWARD LENGTH=150	Eukaryota	Streptophyta	Brassicales	Brassicaceae	Arabidopsis	Arabidopsis thaliana	0.9993	16	3	0.004	0.45	21	150	8.07	0.9993	3	0.095	2	AT2G24390.2,AT2G24390.1	S
<annotation protein_description=998	AT2G40316.1	247	0.9864	Symbols: FUNCTIONS IN: molecular_function unknown; LOCATED IN: endomembrane system; EXPRESSED IN: 22 plant structures; EXPRESSED DURING: 13 growth stages; CONTAINS InterPro DOMAIN/s: Autophagy-related protein 27 (InterPro:IPR018939); Has 138 Blast hits to 138 proteins in 57 species: Archae - 0; Bacteria - 0; Metazoa - 32; Fungi - 62; Plants - 33; Viruses - 0; Other Eukaryotes - 11 (source: NCBI B…	Eukaryota	Streptophyta	Brassicales	Brassicaceae	Arabidopsis	Arabidopsis thaliana	0.9861	13	3	0.003	0.489	34	276	8	0.9861	3	0.0946	1	AT2G40316.1	S
<annotation protein_description=972	AT3G48340.1	no	0.9914	Symbols: Cysteine proteinases superfamily protein chr3:17897739-17899074 FORWARD LENGTH=361	Eukaryota	Streptophyta	Brassicales	Brassicaceae	Arabidopsis	Arabidopsis thaliana	0.9914	5	5	0.005	0.002	39	361	13.51	0.9914	5	0.0939	1	AT3G48340.1	S
<annotation protein_description=770	AT1G53730.1	no	0.9999	Symbols: SRF6 STRUBBELIG-receptor family 6 chr1:20061771-20065475 FORWARD LENGTH=719	Eukaryota	Streptophyta	Brassicales	Brassicaceae	Arabidopsis	Arabidopsis thaliana	0.9999	2.6	6	0.006	0.1	114	719	16.7	0.9999	6	0.0919	2	AT1G53730.2,AT1G53730.1	S
<annotation protein_description=770	AT1G53730.2	no	0.9999	Symbols: SRF6 STRUBBELIG-receptor family 6 chr1:20061771-20065475 FORWARD LENGTH=720	Eukaryota	Streptophyta	Brassicales	Brassicaceae	Arabidopsis	Arabidopsis thaliana	0.9999	2.6	6	0.006	0.1	114	720	16.7	0.9999	6	0.0919	2	AT1G53730.2,AT1G53730.1	S
<annotation protein_description=854	AT3G18080.1	no	0.9992	Symbols: BGLU44 B-S glucosidase 44 chr3:6191586-6194124 FORWARD LENGTH=512	Eukaryota	Streptophyta	Brassicales	Brassicaceae	Arabidopsis	Arabidopsis thaliana	0.9992	3.8	6	0.007	0.133	69	512	16.79	0.9992	6	0.0913	3	AT3G18070.2,AT3G18080.1,AT3G18070.1	S
<annotation protein_description=390	AT4G34880.1	no	1	Symbols: Amidase family protein chr4:16615549-16617424 FORWARD LENGTH=466	Eukaryota	Streptophyta	Brassicales	Brassicaceae	Arabidopsis	Arabidopsis thaliana	1	11.2	5	0.007	0.17	75	466	14.2	1	5	0.0901	1	AT4G34880.1	S
<annotation protein_description=110	AT1G72990.2	no	1	Symbols: BGAL17 beta-galactosidase 17 chr1:27457480-27461867 REVERSE LENGTH=635	Eukaryota	Streptophyta	Brassicales	Brassicaceae	Arabidopsis	Arabidopsis thaliana	1	8.3	7	0.007	0.905	87	635	20.12	1	7	0.089	2	AT1G72990.2,AT1G72990.1	S
<annotation protein_description=883	AT5G11420.1	no	0.9982	Symbols: Protein of unknown function, DUF642 chr5:3644655-3646991 FORWARD LENGTH=366	Eukaryota	Streptophyta	Brassicales	Brassicaceae	Arabidopsis	Arabidopsis thaliana	0.9982	6.6	3	0.004	0.017	43	366	8.79	0.9982	3	0.0872	1	AT5G11420.1	S
<annotation protein_description=955	AT3G53010.1	no	0.9934	Symbols: Domain of unknown function (DUF303) chr3:19656603-19657928 REVERSE LENGTH=297	Eukaryota	Streptophyta	Brassicales	Brassicaceae	Arabidopsis	Arabidopsis thaliana	0.9934	4.4	3	0.004	0.067	43	297	8.82	0.9934	3	0.0864	1	AT3G53010.1	S
<annotation protein_description=1109	AT3G55620.1	no	0.9106	Symbols: emb1624 Translation initiation factor IF6 chr3:20634581-20636312 FORWARD LENGTH=245	Eukaryota	Streptophyta	Brassicales	Brassicaceae	Arabidopsis	Arabidopsis thaliana	0.9106	4.5	2	0.002	0.003	35	245	5.44	0.9106	2	0.0856	1	AT3G55620.1	S
<annotation protein_description=159	AT2G21370.2	no	1	Symbols: XK-1, XK1 xylulose kinase-1 chr2:9137582-9139573 REVERSE LENGTH=385	Eukaryota	Streptophyta	Brassicales	Brassicaceae	Arabidopsis	Arabidopsis thaliana	1	17.7	6	0.008	1	69	385	18.11	1	6	0.0848	2	AT2G21370.1,AT2G21370.2	S
<annotation protein_description=926	AT1G33600.1	no	0.9956	Symbols: Leucine-rich repeat (LRR) family protein chr1:12180776-12182212 FORWARD LENGTH=478	Eukaryota	Streptophyta	Brassicales	Brassicaceae	Arabidopsis	Arabidopsis thaliana	0.9956	8.8	4	0.004	0.156	93	478	12.06	0.9956	4	0.0845	1	AT1G33600.1	S
<annotation protein_description=810	AT3G19390.1	no	0.9998	Symbols: Granulin repeat cysteine protease family protein chr3:6723024-6724768 FORWARD LENGTH=452	Eukaryota	Streptophyta	Brassicales	Brassicaceae	Arabidopsis	Arabidopsis thaliana	0.9998	7.1	5	0.007	0.069	49	452	15.16	0.9998	5	0.0844	1	AT3G19390.1	S
<annotation protein_description=954	AT5G50260.1	no	0.9936	Symbols: Cysteine proteinases superfamily protein chr5:20455605-20456862 FORWARD LENGTH=361	Eukaryota	Streptophyta	Brassicales	Brassicaceae	Arabidopsis	Arabidopsis thaliana	0.9936	3.3	4	0.005	0.002	41	361	12.27	0.9936	4	0.0829	1	AT5G50260.1	S
<annotation protein_description=769	AT1G53430.1	no	0.9999	Symbols: Leucine-rich repeat transmembrane protein kinase chr1:19935298-19940959 FORWARD LENGTH=1030	Eukaryota	Streptophyta	Brassicales	Brassicaceae	Arabidopsis	Arabidopsis thaliana	0.9999	3.3	12	0.013	0.19	182	1030	37.73	0.9999	12	0.0813	2	AT1G53430.2,AT1G53430.1	S
<annotation protein_description=203	AT2G47470.1	no	1	Symbols: ATPDIL2-1, UNE5, MEE30, PDI11, ATPDI11 thioredoxin family protein chr2:19481503-19483683 FORWARD LENGTH=361	Eukaryota	Streptophyta	Brassicales	Brassicaceae	Arabidopsis	Arabidopsis thaliana	1	11.3	6	0.006	0.777	43	361	19.01	1	6	0.0807	4	AT2G47470.3,AT2G47470.4,AT2G47470.1,AT2G47470.2	S
<annotation protein_description=203	AT2G47470.2	no	1	Symbols: ATPDIL2-1, UNE5, MEE30, PDI11, ATPDI11 thioredoxin family protein chr2:19481503-19483303 FORWARD LENGTH=266	Eukaryota	Streptophyta	Brassicales	Brassicaceae	Arabidopsis	Arabidopsis thaliana	1	11.3	6	0.006	0.777	27	266	19.01	1	6	0.0807	4	AT2G47470.3,AT2G47470.4,AT2G47470.1,AT2G47470.2	S
<annotation protein_description=203	AT2G47470.3	no	1	Symbols: ATPDIL2-1, UNE5, MEE30, PDI11, ATPDI11 thioredoxin family protein chr2:19481503-19483571 FORWARD LENGTH=323	Eukaryota	Streptophyta	Brassicales	Brassicaceae	Arabidopsis	Arabidopsis thaliana	1	11.3	6	0.006	0.777	40	323	19.01	1	6	0.0807	4	AT2G47470.3,AT2G47470.4,AT2G47470.1,AT2G47470.2	S
<annotation protein_description=203	AT2G47470.4	no	1	Symbols: ATPDIL2-1, UNE5, MEE30, PDI11, ATPDI11 thioredoxin family protein chr2:19481503-19483683 FORWARD LENGTH=335	Eukaryota	Streptophyta	Brassicales	Brassicaceae	Arabidopsis	Arabidopsis thaliana	1	11.3	6	0.006	0.777	38	335	19.01	1	6	0.0807	4	AT2G47470.3,AT2G47470.4,AT2G47470.1,AT2G47470.2	S
<annotation protein_description=827	AT1G79500.1	234	0.9997	Symbols: AtkdsA1 Aldolase-type TIM barrel family protein chr1:29903604-29905989 FORWARD LENGTH=290	Eukaryota	Streptophyta	Brassicales	Brassicaceae	Arabidopsis	Arabidopsis thaliana	0.9996	11.7	4	0.005	0.876	42	290	12.68	0.9996	4	0.0807	4	AT1G79500.2,AT1G79500.3,AT1G79500.4,AT1G79500.1	S
<annotation protein_description=827	AT1G79500.2	234	0.9997	Symbols: AtkdsA1 Aldolase-type TIM barrel family protein chr1:29903604-29905989 FORWARD LENGTH=290	Eukaryota	Streptophyta	Brassicales	Brassicaceae	Arabidopsis	Arabidopsis thaliana	0.9996	11.7	4	0.005	0.876	42	290	12.68	0.9996	4	0.0807	4	AT1G79500.2,AT1G79500.3,AT1G79500.4,AT1G79500.1	S
<annotation protein_description=827	AT1G79500.3	234	0.9997	Symbols: AtkdsA1 Aldolase-type TIM barrel family protein chr1:29903604-29905989 FORWARD LENGTH=290	Eukaryota	Streptophyta	Brassicales	Brassicaceae	Arabidopsis	Arabidopsis thaliana	0.9996	11.7	4	0.005	0.876	42	290	12.68	0.9996	4	0.0807	4	AT1G79500.2,AT1G79500.3,AT1G79500.4,AT1G79500.1	S
<annotation protein_description=827	AT1G79500.4	234	0.9997	Symbols: AtkdsA1 Aldolase-type TIM barrel family protein chr1:29903604-29905989 FORWARD LENGTH=290	Eukaryota	Streptophyta	Brassicales	Brassicaceae	Arabidopsis	Arabidopsis thaliana	0.9996	11.7	4	0.005	0.876	42	290	12.68	0.9996	4	0.0807	4	AT1G79500.2,AT1G79500.3,AT1G79500.4,AT1G79500.1	S
<annotation protein_description=354	AT4G16660.1	no	1	Symbols: heat shock protein 70 (Hsp 70) family protein chr4:9377225-9381232 FORWARD LENGTH=867	Eukaryota	Streptophyta	Brassicales	Brassicaceae	Arabidopsis	Arabidopsis thaliana	1	7	10	0.011	0.977	116	867	32.36	1	10	0.079	1	AT4G16660.1	S
<annotation protein_description=884	AT1G31670.1	no	0.9981	Symbols: Copper amine oxidase family protein chr1:11337558-11341889 FORWARD LENGTH=741	Eukaryota	Streptophyta	Brassicales	Brassicaceae	Arabidopsis	Arabidopsis thaliana	0.9981	5.5	5	0.01	0.93	91	741	17.8	0.9981	5	0.0717	1	AT1G31670.1	S
<annotation protein_description=1072	AT1G62810.1	no	0.9512	Symbols: Copper amine oxidase family protein chr1:23258253-23261772 REVERSE LENGTH=712	Eukaryota	Streptophyta	Brassicales	Brassicaceae	Arabidopsis	Arabidopsis thaliana	0.9512	6	4	0.042	0.995	95	712	13.7	0.9512	4	0.071	1	AT1G62810.1	S
<annotation protein_description=358	AT4G20050.1	no	1	Symbols: QRT3 Pectin lyase-like superfamily protein chr4:10849911-10852090 REVERSE LENGTH=481	Eukaryota	Streptophyta	Brassicales	Brassicaceae	Arabidopsis	Arabidopsis thaliana	1	5	4	0.006	0.099	71	481	14.5	1	4	0.0706	2	AT4G20050.1,AT4G20050.2	S
<annotation protein_description=358	AT4G20050.2	no	1	Symbols: QRT3 Pectin lyase-like superfamily protein chr4:10849911-10852090 REVERSE LENGTH=481	Eukaryota	Streptophyta	Brassicales	Brassicaceae	Arabidopsis	Arabidopsis thaliana	1	5	4	0.006	0.099	71	481	14.5	1	4	0.0706	2	AT4G20050.1,AT4G20050.2	S
<annotation protein_description=83	AT1G54000.1	no	1	Symbols: GDSL-like Lipase/Acylhydrolase superfamily protein chr1:20154548-20156365 REVERSE LENGTH=391	Eukaryota	Streptophyta	Brassicales	Brassicaceae	Arabidopsis	Arabidopsis thaliana	1	9	4	0.004	0.809	43	391	14.73	1	4	0.0695	1	AT1G54000.1	S
<annotation protein_description=1074	AT4G16260.1	no	0.9492	Symbols: Glycosyl hydrolase superfamily protein chr4:9200180-9201441 REVERSE LENGTH=344	Eukaryota	Streptophyta	Brassicales	Brassicaceae	Arabidopsis	Arabidopsis thaliana	0.9492	6.4	3	0.003	0.006	52	344	10.81	0.9492	3	0.0674	1	AT4G16260.1	S
<annotation protein_description=999	AT3G10850.1	no	0.986	Symbols: GLX2-2, GLY2 Metallo-hydrolase/oxidoreductase superfamily protein chr3:3397756-3399522 REVERSE LENGTH=258	Eukaryota	Streptophyta	Brassicales	Brassicaceae	Arabidopsis	Arabidopsis thaliana	0.986	5.4	2	0.003	0.003	26	258	7.59	0.986	2	0.0665	1	AT3G10850.1	S
<annotation protein_description=569	AT4G21650.1	28	1	Symbols: Subtilase family protein chr4:11501314-11504656 REVERSE LENGTH=766	Eukaryota	Streptophyta	Brassicales	Brassicaceae	Arabidopsis	Arabidopsis thaliana	1	3.8	5	0.009	0.64	95	766	19.61	1	5	0.0652	1	AT4G21650.1	S
<annotation protein_description=944	AT5G46950.1	no	0.9949	Symbols: Plant invertase/pectin methylesterase inhibitor superfamily protein chr5:19059565-19060089 REVERSE LENGTH=174	Eukaryota	Streptophyta	Brassicales	Brassicaceae	Arabidopsis	Arabidopsis thaliana	0.9949	14.4	2	0.004	0.833	23	174	7.97	0.9949	2	0.0639	1	AT5G46950.1	S
<annotation protein_description=1129	AT3G14850.1	no	0.8865	Symbols: TBL41 TRICHOME BIREFRINGENCE-LIKE 41 chr3:4996592-4997611 FORWARD LENGTH=253	Eukaryota	Streptophyta	Brassicales	Brassicaceae	Arabidopsis	Arabidopsis thaliana	0.8865	8.7	3	0.003	0.021	39	253	10.66	0.8865	3	0.0638	2	AT3G14850.2,AT3G14850.1	S
<annotation protein_description=1129	AT3G14850.2	no	0.8865	Symbols: TBL41 TRICHOME BIREFRINGENCE-LIKE 41 chr3:4995615-4997611 FORWARD LENGTH=356	Eukaryota	Streptophyta	Brassicales	Brassicaceae	Arabidopsis	Arabidopsis thaliana	0.8865	8.7	3	0.003	0.021	62	356	10.66	0.8865	3	0.0638	2	AT3G14850.2,AT3G14850.1	S
<annotation protein_description=921	AT3G43960.1	no	0.9957	Symbols: Cysteine proteinases superfamily protein chr3:15774122-15775628 REVERSE LENGTH=376	Eukaryota	Streptophyta	Brassicales	Brassicaceae	Arabidopsis	Arabidopsis thaliana	0.9957	6.9	3	0.004	0.024	50	376	12.03	0.9957	3	0.0635	1	AT3G43960.1	S
<annotation protein_description=254	AT3G20370.1	no	1	Symbols: TRAF-like family protein chr3:7105481-7107079 FORWARD LENGTH=379	Eukaryota	Streptophyta	Brassicales	Brassicaceae	Arabidopsis	Arabidopsis thaliana	1	11.6	3	0.005	0.957	51	379	12.26	1	3	0.0626	1	AT3G20370.1	S
<annotation protein_description=933	AT4G29270.1	no	0.9955	Symbols: HAD superfamily, subfamily IIIB acid phosphatase chr4:14423797-14424848 REVERSE LENGTH=256	Eukaryota	Streptophyta	Brassicales	Brassicaceae	Arabidopsis	Arabidopsis thaliana	0.9955	4.7	3	0.005	0.004	30	256	12.86	0.9955	3	0.0594	1	AT4G29270.1	S
<annotation protein_description=97	AT1G65590.1	no	1	Symbols: HEXO3, ATHEX1 beta-hexosaminidase 3 chr1:24385996-24390989 FORWARD LENGTH=535	Eukaryota	Streptophyta	Brassicales	Brassicaceae	Arabidopsis	Arabidopsis thaliana	1	6.9	4	0.016	0.998	78	535	17.65	1	4	0.058	1	AT1G65590.1	S
<annotation protein_description=932	AT4G02320.1	no	0.9955	Symbols: Plant invertase/pectin methylesterase inhibitor superfamily chr4:1022725-1026118 REVERSE LENGTH=518	Eukaryota	Streptophyta	Brassicales	Brassicaceae	Arabidopsis	Arabidopsis thaliana	0.9955	2.9	4	0.006	0.002	70	518	17.9	0.9955	4	0.0569	1	AT4G02320.1	S
<annotation protein_description=361	AT4G23200.1	no	1	Symbols: CRK12 cysteine-rich RLK (RECEPTOR-like protein kinase) 12 chr4:12145380-12147934 REVERSE LENGTH=648	Eukaryota	Streptophyta	Brassicales	Brassicaceae	Arabidopsis	Arabidopsis thaliana	1	2.6	5	0.007	0.056	96	648	22.68	1	5	0.0564	1	AT4G23200.1	S
<annotation protein_description=908	AT3G11700.1	no	0.9962	Symbols: FLA18 FASCICLIN-like arabinogalactan protein 18 precursor chr3:3698992-3700971 FORWARD LENGTH=462	Eukaryota	Streptophyta	Brassicales	Brassicaceae	Arabidopsis	Arabidopsis thaliana	0.9962	3.1	3	0.005	0.002	80	462	13.85	0.9962	3	0.0552	2	AT5G06390.1,AT3G11700.1	S
<annotation protein_description=908	AT5G06390.1	no	0.9962	Symbols: FLA17 FASCICLIN-like arabinogalactan protein 17 precursor chr5:1952939-1955047 FORWARD LENGTH=458	Eukaryota	Streptophyta	Brassicales	Brassicaceae	Arabidopsis	Arabidopsis thaliana	0.9962	3.1	3	0.005	0.002	77	458	13.85	0.9962	3	0.0552	2	AT5G06390.1,AT3G11700.1	S
<annotation protein_description=1073	AT2G34070.1	no	0.9503	Symbols: TBL37 TRICHOME BIREFRINGENCE-LIKE 37 chr2:14387631-14390160 REVERSE LENGTH=385	Eukaryota	Streptophyta	Brassicales	Brassicaceae	Arabidopsis	Arabidopsis thaliana	0.9503	7.8	2	0.002	0.012	64	385	9.07	0.9503	2	0.0536	1	AT2G34070.1	S
<annotation protein_description=1125	AT3G46550.1	no	0.8977	Symbols: SOS5 Fasciclin-like arabinogalactan family protein chr3:17136612-17137874 REVERSE LENGTH=420	Eukaryota	Streptophyta	Brassicales	Brassicaceae	Arabidopsis	Arabidopsis thaliana	0.8977	6.2	2	0.002	0.006	71	420	8.57	0.8977	2	0.0536	1	AT3G46550.1	S
<annotation protein_description=1006	AT3G46290.1	no	0.9848	Symbols: HERK1 hercules receptor kinase 1 chr3:17013009-17015501 FORWARD LENGTH=830	Eukaryota	Streptophyta	Brassicales	Brassicaceae	Arabidopsis	Arabidopsis thaliana	0.9848	1.4	5	0.007	0.001	104	830	23.63	0.9848	5	0.0533	1	AT3G46290.1	S
<annotation protein_description=1102	AT3G12160.1	no	0.9177	Symbols: ATRABA4D, RABA4D RAB GTPase homolog A4D chr3:3879495-3880437 REVERSE LENGTH=222	Eukaryota	Streptophyta	Brassicales	Brassicaceae	Arabidopsis	Arabidopsis thaliana	0.9177	5.1	3	0.003	0.004	30	222	13.25	0.9177	3	0.0531	25	AT5G59150.1,AT1G18200.1,AT3G07410.1,AT1G01200.1,AT4G18800.1,AT3G46830.1,AT1G73640.1,AT5G45750.1,AT3G12160.1,AT2G43130.1,AT1G07410.1,AT5G60860.1,AT1G09630.1,AT2G31680.1,AT5G65270.1,AT1G16920.1,AT1G28550.1,AT1G06400.1,AT5G47520.1,AT3G15060.1,AT4G18430.1,AT2G33870.1,AT5G47960.1,AT4G39990.1,AT1G05810.1	S
<annotation protein_description=1102	AT5G47960.1	no	0.9177	Symbols: SMG1, ATRABA4C, RABA4C RAB GTPase homolog A4C chr5:19421533-19422473 REVERSE LENGTH=223	Eukaryota	Streptophyta	Brassicales	Brassicaceae	Arabidopsis	Arabidopsis thaliana	0.9177	5.1	3	0.003	0.004	30	223	13.25	0.9177	3	0.0531	25	AT5G59150.1,AT1G18200.1,AT3G07410.1,AT1G01200.1,AT4G18800.1,AT3G46830.1,AT1G73640.1,AT5G45750.1,AT3G12160.1,AT2G43130.1,AT1G07410.1,AT5G60860.1,AT1G09630.1,AT2G31680.1,AT5G65270.1,AT1G16920.1,AT1G28550.1,AT1G06400.1,AT5G47520.1,AT3G15060.1,AT4G18430.1,AT2G33870.1,AT5G47960.1,AT4G39990.1,AT1G05810.1	S
<annotation protein_description=1039	AT2G01890.1	no	0.9748	Symbols: PAP8, ATPAP8 purple acid phosphatase 8 chr2:396985-399168 REVERSE LENGTH=335	Eukaryota	Streptophyta	Brassicales	Brassicaceae	Arabidopsis	Arabidopsis thaliana	0.9748	3.6	2	0.003	0.002	45	335	9.76	0.9748	2	0.0511	1	AT2G01890.1	S
<annotation protein_description=895	AT4G08780.1	no	0.9967	Symbols: Peroxidase superfamily protein chr4:5604153-5608202 FORWARD LENGTH=346	Eukaryota	Streptophyta	Brassicales	Brassicaceae	Arabidopsis	Arabidopsis thaliana	0.9967	12.4	3	0.01	0.305	60	346	15.1	0.9967	3	0.0506	1	AT4G08780.1	S
<annotation protein_description=151	AT2G19190.1	no	1	Symbols: FRK1 FLG22-induced receptor-like kinase 1 chr2:8326067-8329893 REVERSE LENGTH=876	Eukaryota	Streptophyta	Brassicales	Brassicaceae	Arabidopsis	Arabidopsis thaliana	1	4.2	5	0.007	0.559	140	876	25.34	1	5	0.0505	1	AT2G19190.1	S
<annotation protein_description=1153	AT5G64110.1	no	0.831	Symbols: Peroxidase superfamily protein chr5:25654575-25655946 REVERSE LENGTH=330	Eukaryota	Streptophyta	Brassicales	Brassicaceae	Arabidopsis	Arabidopsis thaliana	0.831	5.8	2	0.002	0.002	61	330	8.59	0.831	2	0.0495	1	AT5G64110.1	S
<annotation protein_description=886	AT3G12000.1	no	0.9978	Symbols: S-locus related protein SLR1, putative (S1) chr3:3818301-3819620 REVERSE LENGTH=439	Eukaryota	Streptophyta	Brassicales	Brassicaceae	Arabidopsis	Arabidopsis thaliana	0.9978	3.6	3	0.003	0.04	69	439	15.59	0.9978	3	0.0491	1	AT3G12000.1	S
<annotation protein_description=657	AT5G20950.1	116	1	Symbols: Glycosyl hydrolase family protein chr5:7107609-7110775 REVERSE LENGTH=624	Eukaryota	Streptophyta	Brassicales	Brassicaceae	Arabidopsis	Arabidopsis thaliana	0.9996	6.9	3	0.007	0.706	75	624	15.93	0.9996	3	0.0481	2	AT5G20950.1,AT5G20950.2	S
<annotation protein_description=657	AT5G20950.2	116	1	Symbols: Glycosyl hydrolase family protein chr5:7107609-7110775 REVERSE LENGTH=624	Eukaryota	Streptophyta	Brassicales	Brassicaceae	Arabidopsis	Arabidopsis thaliana	0.9996	6.9	3	0.007	0.706	75	624	15.93	0.9996	3	0.0481	2	AT5G20950.1,AT5G20950.2	S
<annotation protein_description=1089	AT1G26940.1	no	0.9324	Symbols: Cyclophilin-like peptidyl-prolyl cis-trans isomerase family protein chr1:9343193-9344962 FORWARD LENGTH=226	Eukaryota	Streptophyta	Brassicales	Brassicaceae	Arabidopsis	Arabidopsis thaliana	0.9324	10.2	2	0.002	0.017	34	226	9.92	0.9324	2	0.0481	1	AT1G26940.1	S
<annotation protein_description=919	AT4G12900.1	no	0.9958	Symbols: Gamma interferon responsive lysosomal thiol (GILT) reductase family protein chr4:7548820-7549946 FORWARD LENGTH=231	Eukaryota	Streptophyta	Brassicales	Brassicaceae	Arabidopsis	Arabidopsis thaliana	0.9958	5.6	1	0.002	0.004	33	231	5.49	0.9958	1	0.0464	1	AT4G12900.1	S
<annotation protein_description=1106	AT2G43580.1	no	0.9128	Symbols: Chitinase family protein chr2:18078817-18080013 REVERSE LENGTH=265	Eukaryota	Streptophyta	Brassicales	Brassicaceae	Arabidopsis	Arabidopsis thaliana	0.9128	5.3	1	0.002	0.003	37	265	5.16	0.9128	1	0.0452	1	AT2G43580.1	S
<annotation protein_description=1112	AT4G25240.1	no	0.9093	Symbols: SKS1 SKU5 similar 1 chr4:12930539-12933563 FORWARD LENGTH=589	Eukaryota	Streptophyta	Brassicales	Brassicaceae	Arabidopsis	Arabidopsis thaliana	0.9093	6.8	4	0.008	0.962	79	589	20.77	0.9093	4	0.0448	1	AT4G25240.1	S
<annotation protein_description=1135	AT3G02740.1	no	0.874	Symbols: Eukaryotic aspartyl protease family protein chr3:590561-593089 FORWARD LENGTH=488	Eukaryota	Streptophyta	Brassicales	Brassicaceae	Arabidopsis	Arabidopsis thaliana	0.874	1.8	2	0.003	0.001	67	488	10.11	0.874	2	0.0442	1	AT3G02740.1	S
<annotation protein_description=667	AT4G27830.1	126	1	Symbols: BGLU10 beta glucosidase 10 chr4:13861794-13864489 REVERSE LENGTH=508	Eukaryota	Streptophyta	Brassicales	Brassicaceae	Arabidopsis	Arabidopsis thaliana	0.9843	6.1	2	0.01	1	61	508	11.52	0.9843	2	0.0437	1	AT4G27830.1	S
<annotation protein_description=25	AT1G12460.1	no	1	Symbols: Leucine-rich repeat protein kinase family protein chr1:4247703-4250444 FORWARD LENGTH=882	Eukaryota	Streptophyta	Brassicales	Brassicaceae	Arabidopsis	Arabidopsis thaliana	1	3.7	5	0.007	0.286	163	882	29.67	1	5	0.0431	1	AT1G12460.1	S
<annotation protein_description=893	AT5G38990.1	no	0.9969	Symbols: Malectin/receptor-like protein kinase family protein chr5:15608824-15611466 FORWARD LENGTH=880	Eukaryota	Streptophyta	Brassicales	Brassicaceae	Arabidopsis	Arabidopsis thaliana	0.9969	3.6	5	0.005	0.038	120	880	29.55	0.9969	5	0.0431	1	AT5G38990.1	S
<annotation protein_description=1132	AT2G46760.1	no	0.8811	Symbols: D-arabinono-1,4-lactone oxidase family protein chr2:19213028-19215166 REVERSE LENGTH=603	Eukaryota	Streptophyta	Brassicales	Brassicaceae	Arabidopsis	Arabidopsis thaliana	0.8811	5.8	4	0.003	0.009	80	603	21.36	0.8811	4	0.0422	1	AT2G46760.1	S
<annotation protein_description=694	AT3G52840.1	153	1	Symbols: BGAL2 beta-galactosidase 2 chr3:19581244-19586097 FORWARD LENGTH=727	Eukaryota	Streptophyta	Brassicales	Brassicaceae	Arabidopsis	Arabidopsis thaliana	0.9583	4.8	3	0.005	0.978	79	727	17.64	0.9583	3	0.0417	1	AT3G52840.1	S
<annotation protein_description=1031	AT5G26110.2	no	0.9785	Symbols: Protein kinase superfamily protein chr5:9118239-9118990 REVERSE LENGTH=163	Eukaryota	Streptophyta	Brassicales	Brassicaceae	Arabidopsis	Arabidopsis thaliana	0.9785	8.6	1	0.002	0.006	32	163	6.06	0.9785	1	0.0413	2	AT5G26110.1,AT5G26110.2	S
<annotation protein_description=1055	AT1G16340.1	250	0.9663	Symbols: ATKDSA2, ATKSDA Aldolase superfamily protein chr1:5588123-5590469 REVERSE LENGTH=291	Eukaryota	Streptophyta	Brassicales	Brassicaceae	Arabidopsis	Arabidopsis thaliana	0.9634	7.2	2	0.002	0.026	42	291	12.63	0.9634	2	0.039	3	AT1G16340.3,AT1G16340.2,AT1G16340.1	S
<annotation protein_description=1055	AT1G16340.2	250	0.9663	Symbols: ATKDSA2, ATKSDA Aldolase superfamily protein chr1:5588123-5590469 REVERSE LENGTH=291	Eukaryota	Streptophyta	Brassicales	Brassicaceae	Arabidopsis	Arabidopsis thaliana	0.9634	7.2	2	0.002	0.026	42	291	12.63	0.9634	2	0.039	3	AT1G16340.3,AT1G16340.2,AT1G16340.1	S
<annotation protein_description=1055	AT1G16340.3	250	0.9663	Symbols: ATKDSA2, ATKSDA Aldolase superfamily protein chr1:5588123-5590469 REVERSE LENGTH=291	Eukaryota	Streptophyta	Brassicales	Brassicaceae	Arabidopsis	Arabidopsis thaliana	0.9634	7.2	2	0.002	0.026	42	291	12.63	0.9634	2	0.039	3	AT1G16340.3,AT1G16340.2,AT1G16340.1	S
<annotation protein_description=1065	AT4G12980.1	no	0.9579	Symbols: Auxin-responsive family protein chr4:7589670-7591074 REVERSE LENGTH=394	Eukaryota	Streptophyta	Brassicales	Brassicaceae	Arabidopsis	Arabidopsis thaliana	0.9579	3.8	1	0.002	0.002	52	394	6.49	0.9579	1	0.0377	1	AT4G12980.1	S
<annotation protein_description=866	AT2G32810.1	no	0.999	Symbols: BGAL9 beta galactosidase 9 chr2:13919410-13925325 REVERSE LENGTH=887	Eukaryota	Streptophyta	Brassicales	Brassicaceae	Arabidopsis	Arabidopsis thaliana	0.999	2.3	4	0.005	0.186	103	887	28.18	0.999	4	0.0362	2	AT2G32810.2,AT2G32810.1	S
<annotation protein_description=866	AT2G32810.2	no	0.999	Symbols: BGAL9 beta galactosidase 9 chr2:13919741-13925325 REVERSE LENGTH=859	Eukaryota	Streptophyta	Brassicales	Brassicaceae	Arabidopsis	Arabidopsis thaliana	0.999	2.3	4	0.005	0.186	101	859	28.18	0.999	4	0.0362	2	AT2G32810.2,AT2G32810.1	S
<annotation protein_description=902	AT4G23260.1	no	0.9965	Symbols: CRK18 cysteine-rich RLK (RECEPTOR-like protein kinase) 18 chr4:12167528-12170055 REVERSE LENGTH=659	Eukaryota	Streptophyta	Brassicales	Brassicaceae	Arabidopsis	Arabidopsis thaliana	0.9965	2	3	0.005	0.001	84	659	22.13	0.9965	3	0.0345	2	AT4G23260.1,AT4G23260.2	S
<annotation protein_description=902	AT4G23260.2	no	0.9965	Symbols: CRK18 cysteine-rich RLK (RECEPTOR-like protein kinase) 18 chr4:12167528-12170055 REVERSE LENGTH=648	Eukaryota	Streptophyta	Brassicales	Brassicaceae	Arabidopsis	Arabidopsis thaliana	0.9965	2	3	0.005	0.001	85	648	22.13	0.9965	3	0.0345	2	AT4G23260.1,AT4G23260.2	S
<annotation protein_description=861	AT1G51790.1	no	0.9991	Symbols: Leucine-rich repeat protein kinase family protein chr1:19206858-19210574 REVERSE LENGTH=882	Eukaryota	Streptophyta	Brassicales	Brassicaceae	Arabidopsis	Arabidopsis thaliana	0.9991	2.4	3	0.004	0.005	132	882	23.47	0.9991	3	0.0326	1	AT1G51790.1	S
<annotation protein_description=890	AT1G30360.1	no	0.9974	Symbols: ERD4 Early-responsive to dehydration stress protein (ERD4) chr1:10715892-10718799 FORWARD LENGTH=724	Eukaryota	Streptophyta	Brassicales	Brassicaceae	Arabidopsis	Arabidopsis thaliana	0.9974	4.8	3	0.004	0.179	114	724	23.78	0.9974	3	0.0322	1	AT1G30360.1	S
<annotation protein_description=805	AT1G51800.1	no	0.9998	Symbols: Leucine-rich repeat protein kinase family protein chr1:19214203-19217833 FORWARD LENGTH=894	Eukaryota	Streptophyta	Brassicales	Brassicaceae	Arabidopsis	Arabidopsis thaliana	0.9998	2.8	3	0.004	0.025	134	894	23.93	0.9998	3	0.032	1	AT1G51800.1	S
<annotation protein_description=978	AT1G11910.1	244	0.9906	Symbols: APA1, ATAPA1 aspartic proteinase A1 chr1:4017119-4019874 REVERSE LENGTH=506	Eukaryota	Streptophyta	Brassicales	Brassicaceae	Arabidopsis	Arabidopsis thaliana	0.9905	4.3	2	0.002	0.01	56	506	16.06	0.9905	2	0.0315	1	AT1G11910.1	S
<annotation protein_description=772	AT1G65800.1	no	0.9999	Symbols: ARK2, RK2 receptor kinase 2 chr1:24473166-24476523 FORWARD LENGTH=847	Eukaryota	Streptophyta	Brassicales	Brassicaceae	Arabidopsis	Arabidopsis thaliana	0.9999	2.8	4	0.005	0.031	131	847	32.69	0.9999	4	0.0313	1	AT1G65800.1	S
<annotation protein_description=1113	AT4G34220.1	no	0.9075	Symbols: Leucine-rich repeat protein kinase family protein chr4:16381653-16384054 REVERSE LENGTH=757	Eukaryota	Streptophyta	Brassicales	Brassicaceae	Arabidopsis	Arabidopsis thaliana	0.9075	1.6	2	0.002	0.001	130	757	15.87	0.9075	2	0.0292	1	AT4G34220.1	S
<annotation protein_description=1019	AT2G16430.2	no	0.9822	Symbols: PAP10, ATPAP10 purple acid phosphatase 10 chr2:7120502-7122772 REVERSE LENGTH=468	Eukaryota	Streptophyta	Brassicales	Brassicaceae	Arabidopsis	Arabidopsis thaliana	0.9822	2.6	2	0.002	0.002	44	468	17.39	0.9822	2	0.0289	1	AT2G16430.2	S
<annotation protein_description=976	AT1G67800.2	no	0.9908	Symbols: Copine (Calcium-dependent phospholipid-binding protein) family chr1:25421029-25423297 REVERSE LENGTH=453	Eukaryota	Streptophyta	Brassicales	Brassicaceae	Arabidopsis	Arabidopsis thaliana	0.9908	3	1	0.002	0.002	54	453	8.92	0.9908	1	0.0284	4	AT1G67800.3,AT1G67800.1,AT1G67800.4,AT1G67800.2	S
<annotation protein_description=951	AT1G53440.1	no	0.9936	Symbols: Leucine-rich repeat transmembrane protein kinase chr1:19945959-19951562 FORWARD LENGTH=1035	Eukaryota	Streptophyta	Brassicales	Brassicaceae	Arabidopsis	Arabidopsis thaliana	0.9936	1.7	4	0.004	0.012	187	1035	36.01	0.9936	4	0.0282	1	AT1G53440.1	S
<annotation protein_description=1014	AT2G03200.1	no	0.9835	Symbols: Eukaryotic aspartyl protease family protein chr2:966506-967891 REVERSE LENGTH=461	Eukaryota	Streptophyta	Brassicales	Brassicaceae	Arabidopsis	Arabidopsis thaliana	0.9835	2.2	1	0.002	0.002	66	461	9.07	0.9835	1	0.0277	1	AT2G03200.1	S
<annotation protein_description=592	AT1G73080.1	51	1	Symbols: PEPR1, ATPEPR1 PEP1 receptor 1 chr1:27484513-27488021 FORWARD LENGTH=1123	Eukaryota	Streptophyta	Brassicales	Brassicaceae	Arabidopsis	Arabidopsis thaliana	1	2.6	3	0.005	0.018	231	1123	27.95	1	3	0.0274	1	AT1G73080.1	S
<annotation protein_description=906	AT2G39360.1	no	0.9964	Symbols: Protein kinase superfamily protein chr2:16437592-16440039 REVERSE LENGTH=815	Eukaryota	Streptophyta	Brassicales	Brassicaceae	Arabidopsis	Arabidopsis thaliana	0.9964	3.4	3	0.003	0.005	124	815	28.19	0.9964	3	0.0271	1	AT2G39360.1	S
<annotation protein_description=990	AT5G58390.1	no	0.9889	Symbols: Peroxidase superfamily protein chr5:23599755-23601244 REVERSE LENGTH=316	Eukaryota	Streptophyta	Brassicales	Brassicaceae	Arabidopsis	Arabidopsis thaliana	0.9889	4.4	1	0.002	0.003	57	316	9.35	0.9889	1	0.027	1	AT5G58390.1	S
<annotation protein_description=1018	AT1G30730.1	no	0.9823	Symbols: FAD-binding Berberine family protein chr1:10900854-10902434 FORWARD LENGTH=526	Eukaryota	Streptophyta	Brassicales	Brassicaceae	Arabidopsis	Arabidopsis thaliana	0.9823	8.6	2	0.012	1	77	526	18.66	0.9823	2	0.0269	1	AT1G30730.1	S
<annotation protein_description=829	AT2G37050.1	no	0.9996	Symbols: Leucine-rich repeat protein kinase family protein chr2:15569290-15573477 FORWARD LENGTH=933	Eukaryota	Streptophyta	Brassicales	Brassicaceae	Arabidopsis	Arabidopsis thaliana	0.9996	7	3	0.004	0.474	140	933	28.55	0.9996	3	0.0268	3	AT2G37050.1,AT2G37050.3,AT2G37050.2	S
<annotation protein_description=829	AT2G37050.2	no	0.9996	Symbols: Leucine-rich repeat protein kinase family protein chr2:15569290-15572545 FORWARD LENGTH=714	Eukaryota	Streptophyta	Brassicales	Brassicaceae	Arabidopsis	Arabidopsis thaliana	0.9996	7	3	0.004	0.474	111	714	28.55	0.9996	3	0.0268	3	AT2G37050.1,AT2G37050.3,AT2G37050.2	S
<annotation protein_description=829	AT2G37050.3	no	0.9996	Symbols: Leucine-rich repeat protein kinase family protein chr2:15569290-15573477 FORWARD LENGTH=934	Eukaryota	Streptophyta	Brassicales	Brassicaceae	Arabidopsis	Arabidopsis thaliana	0.9996	7	3	0.004	0.474	140	934	28.55	0.9996	3	0.0268	3	AT2G37050.1,AT2G37050.3,AT2G37050.2	S
<annotation protein_description=853	AT1G62950.1	no	0.9992	Symbols: leucine-rich repeat transmembrane protein kinase family protein chr1:23315294-23318061 FORWARD LENGTH=890	Eukaryota	Streptophyta	Brassicales	Brassicaceae	Arabidopsis	Arabidopsis thaliana	0.9992	4.2	3	0.004	0.008	170	890	30.35	0.9992	3	0.0252	1	AT1G62950.1	S
<annotation protein_description=1066	AT4G25150.1	no	0.9573	Symbols: HAD superfamily, subfamily IIIB acid phosphatase chr4:12901736-12902882 REVERSE LENGTH=260	Eukaryota	Streptophyta	Brassicales	Brassicaceae	Arabidopsis	Arabidopsis thaliana	0.9573	5	1	0.002	0.003	41	260	9.76	0.9573	1	0.0251	1	AT4G25150.1	S
<annotation protein_description=1003	AT5G51260.1	no	0.9857	Symbols: HAD superfamily, subfamily IIIB acid phosphatase chr5:20832222-20833466 REVERSE LENGTH=257	Eukaryota	Streptophyta	Brassicales	Brassicaceae	Arabidopsis	Arabidopsis thaliana	0.9857	4.7	1	0.002	0.003	42	257	10.9	0.9857	1	0.0231	1	AT5G51260.1	S
<annotation protein_description=578	AT3G13790.1	37	1	Symbols: ATCWINV1, ATBFRUCT1 Glycosyl hydrolases family 32 protein chr3:4533084-4535831 REVERSE LENGTH=584	Eukaryota	Streptophyta	Brassicales	Brassicaceae	Arabidopsis	Arabidopsis thaliana	0.9509	4.1	2	0.007	0.994	72	584	21.82	0.9509	2	0.0223	1	AT3G13790.1	S
<annotation protein_description=1108	AT1G70520.1	no	0.912	Symbols: CRK2 cysteine-rich RLK (RECEPTOR-like protein kinase) 2 chr1:26584888-26587334 REVERSE LENGTH=649	Eukaryota	Streptophyta	Brassicales	Brassicaceae	Arabidopsis	Arabidopsis thaliana	0.912	2.2	2	0.003	0.001	101	649	20.89	0.912	2	0.0223	1	AT1G70520.1	S
<annotation protein_description=1152	AT1G77410.1	no	0.8318	Symbols: BGAL16 beta-galactosidase 16 chr1:29088771-29093148 REVERSE LENGTH=815	Eukaryota	Streptophyta	Brassicales	Brassicaceae	Arabidopsis	Arabidopsis thaliana	0.8318	1.5	2	0.003	0.001	102	815	19.81	0.8318	2	0.0214	1	AT1G77410.1	S
<annotation protein_description=1054	AT5G45910.1	no	0.9668	Symbols: GDSL-like Lipase/Acylhydrolase superfamily protein chr5:18620420-18622264 REVERSE LENGTH=372	Eukaryota	Streptophyta	Brassicales	Brassicaceae	Arabidopsis	Arabidopsis thaliana	0.9668	3.2	1	0.002	0.002	58	372	11.75	0.9668	1	0.021	1	AT5G45910.1	S
<annotation protein_description=1033	AT1G06840.1	no	0.9773	Symbols: Leucine-rich repeat protein kinase family protein chr1:2097854-2103208 REVERSE LENGTH=953	Eukaryota	Streptophyta	Brassicales	Brassicaceae	Arabidopsis	Arabidopsis thaliana	0.9773	1.6	2	0.003	0.001	178	953	23.89	0.9773	2	0.0209	1	AT1G06840.1	S
<annotation protein_description=1060	AT5G61350.1	no	0.9607	Symbols: Protein kinase superfamily protein chr5:24667973-24670501 FORWARD LENGTH=842	Eukaryota	Streptophyta	Brassicales	Brassicaceae	Arabidopsis	Arabidopsis thaliana	0.9607	1.5	2	0.003	0.001	118	842	23.81	0.9607	2	0.0206	1	AT5G61350.1	S
<annotation protein_description=849	AT3G14840.2	no	0.9993	Symbols: Leucine-rich repeat transmembrane protein kinase chr3:4988271-4993891 FORWARD LENGTH=1020	Eukaryota	Streptophyta	Brassicales	Brassicaceae	Arabidopsis	Arabidopsis thaliana	0.9993	3.5	3	0.003	0.039	151	1020	37.7	0.9993	3	0.0203	1	AT3G14840.2	S
<annotation protein_description=915	AT2G23200.1	no	0.9958	Symbols: Protein kinase superfamily protein chr2:9879351-9881855 FORWARD LENGTH=834	Eukaryota	Streptophyta	Brassicales	Brassicaceae	Arabidopsis	Arabidopsis thaliana	0.9958	2	2	0.003	0.001	126	834	26.18	0.9958	2	0.0194	1	AT2G23200.1	S
<annotation protein_description=694	AT5G20710.1	153	1	Symbols: BGAL7 beta-galactosidase 7 chr5:7010536-7013994 FORWARD LENGTH=826	Eukaryota	Streptophyta	Brassicales	Brassicaceae	Arabidopsis	Arabidopsis thaliana	0.9482	2.9	2	0.004	0.043	88	826	28.77	0.9482	2	0.0168	1	AT5G20710.1	S
<annotation protein_description=1064	AT2G36800.1	no	0.9582	Symbols: DOGT1, UGT73C5 don-glucosyltransferase 1 chr2:15423493-15424980 REVERSE LENGTH=495	Eukaryota	Streptophyta	Brassicales	Brassicaceae	Arabidopsis	Arabidopsis thaliana	0.9582	2.6	1	0.002	0.002	73	495	14.82	0.9582	1	0.0165	2	AT2G36790.1,AT2G36800.1	S
<annotation protein_description=1145	AT3G14470.1	no	0.8514	Symbols: NB-ARC domain-containing disease resistance protein chr3:4857940-4861104 FORWARD LENGTH=1054	Eukaryota	Streptophyta	Brassicales	Brassicaceae	Arabidopsis	Arabidopsis thaliana	0.8514	0.7	3	0.004	0.001	237	1054	40.63	0.8514	3	0.016	1	AT3G14470.1	S
<annotation protein_description=1084	AT4G33220.1	no	0.9379	Symbols: PME44, ATPME44 pectin methylesterase 44 chr4:16022506-16026130 FORWARD LENGTH=525	Eukaryota	Streptophyta	Brassicales	Brassicaceae	Arabidopsis	Arabidopsis thaliana	0.9379	7.8	1	0.007	0.991	76	525	15.37	0.9379	1	0.0156	1	AT4G33220.1	S
<annotation protein_description=942	AT1G30570.1	no	0.9949	Symbols: HERK2 hercules receptor kinase 2 chr1:10828933-10831482 FORWARD LENGTH=849	Eukaryota	Streptophyta	Brassicales	Brassicaceae	Arabidopsis	Arabidopsis thaliana	0.9949	1.5	2	0.003	0.001	127	849	33.97	0.9949	2	0.0149	1	AT1G30570.1	S
<annotation protein_description=1050	AT1G70130.1	no	0.9683	Symbols: Concanavalin A-like lectin protein kinase family protein chr1:26409743-26411801 REVERSE LENGTH=656	Eukaryota	Streptophyta	Brassicales	Brassicaceae	Arabidopsis	Arabidopsis thaliana	0.9683	2	1	0.002	0.001	99	656	18.15	0.9683	1	0.0136	1	AT1G70130.1	S
<annotation protein_description=1015	AT2G14720.1	no	0.9833	Symbols: VSR4, VSR2;1, BP80-2;1, MTV4 vacuolar sorting receptor 4 chr2:6300878-6304156 REVERSE LENGTH=628	Eukaryota	Streptophyta	Brassicales	Brassicaceae	Arabidopsis	Arabidopsis thaliana	0.9833	4.1	1	0.002	0.002	66	628	20.05	0.9833	1	0.0125	4	AT2G14720.2,AT2G14740.2,AT2G14740.1,AT2G14720.1	S
<annotation protein_description=1015	AT2G14720.2	no	0.9833	Symbols: VSR4, VSR2;1, BP80-2;1, MTV4 vacuolar sorting receptor 4 chr2:6300878-6304156 REVERSE LENGTH=628	Eukaryota	Streptophyta	Brassicales	Brassicaceae	Arabidopsis	Arabidopsis thaliana	0.9833	4.1	1	0.002	0.002	66	628	20.05	0.9833	1	0.0125	4	AT2G14720.2,AT2G14740.2,AT2G14740.1,AT2G14720.1	S
<annotation protein_description=1015	AT2G14740.1	no	0.9833	Symbols: ATVSR3, VSR3, VSR2;2, BP80-2;2 vaculolar sorting receptor 3 chr2:6308895-6312303 FORWARD LENGTH=628	Eukaryota	Streptophyta	Brassicales	Brassicaceae	Arabidopsis	Arabidopsis thaliana	0.9833	4.1	1	0.002	0.002	69	628	20.05	0.9833	1	0.0125	4	AT2G14720.2,AT2G14740.2,AT2G14740.1,AT2G14720.1	S
<annotation protein_description=1015	AT2G14740.2	no	0.9833	Symbols: ATVSR3, VSR3, VSR2;2, BP80-2;2 vaculolar sorting receptor 3 chr2:6308895-6312303 FORWARD LENGTH=628	Eukaryota	Streptophyta	Brassicales	Brassicaceae	Arabidopsis	Arabidopsis thaliana	0.9833	4.1	1	0.002	0.002	69	628	20.05	0.9833	1	0.0125	4	AT2G14720.2,AT2G14740.2,AT2G14740.1,AT2G14720.1	S
<annotation protein_description=1138	AT4G11530.1	no	0.8644	Symbols: CRK34 cysteine-rich RLK (RECEPTOR-like protein kinase) 34 chr4:6987093-6989599 FORWARD LENGTH=669	Eukaryota	Streptophyta	Brassicales	Brassicaceae	Arabidopsis	Arabidopsis thaliana	0.8644	2.2	1	0.001	0.001	89	669	20.83	0.8644	1	0.0106	3	AT4G11530.1,AT4G23180.1,AT4G23230.1	S
<annotation protein_description=1017	AT4G32300.1	no	0.9826	Symbols: SD2-5 S-domain-2 5 chr4:15599970-15602435 FORWARD LENGTH=821	Eukaryota	Streptophyta	Brassicales	Brassicaceae	Arabidopsis	Arabidopsis thaliana	0.9826	1.9	1	0.002	0.001	99	821	24.67	0.9826	1	0.0101	1	AT4G32300.1	S
<annotation protein_description=981	AT4G39400.1	no	0.9901	Symbols: BRI1, CBB2, DWF2, BIN1, ATBRI1 Leucine-rich receptor-like protein kinase family protein chr4:18324826-18328416 FORWARD LENGTH=1196	Eukaryota	Streptophyta	Brassicales	Brassicaceae	Arabidopsis	Arabidopsis thaliana	0.9901	0.9	1	0.002	0.001	213	1196	28.82	0.9901	1	0.0087	1	AT4G39400.1	S
<annotation protein_description=716	AT5G28540.1	175	1	Symbols: BIP1 heat shock protein 70 (Hsp 70) family protein chr5:10540665-10543274 REVERSE LENGTH=669	Eukaryota	Streptophyta	Brassicales	Brassicaceae	Arabidopsis	Arabidopsis thaliana	0.8702	6.7	1	0.005	0.578	76	669	27.33	0.8702	1	0.0081	3	AT5G28540.1,AT5G42020.1,AT5G42020.2	S
<annotation protein_description=716	AT5G42020.1	175	1	Symbols: BIP, BIP2 Heat shock protein 70 (Hsp 70) family protein chr5:16807697-16810480 REVERSE LENGTH=668	Eukaryota	Streptophyta	Brassicales	Brassicaceae	Arabidopsis	Arabidopsis thaliana	0.8702	6.7	1	0.005	0.578	76	668	27.33	0.8702	1	0.0081	3	AT5G28540.1,AT5G42020.1,AT5G42020.2	S
<annotation protein_description=716	AT5G42020.2	175	1	Symbols: BIP Heat shock protein 70 (Hsp 70) family protein chr5:16807697-16810480 REVERSE LENGTH=613	Eukaryota	Streptophyta	Brassicales	Brassicaceae	Arabidopsis	Arabidopsis thaliana	0.8702	6.7	1	0.005	0.578	72	613	27.33	0.8702	1	0.0081	3	AT5G28540.1,AT5G42020.1,AT5G42020.2	S

## Sheet: Uninf_2nd
protein group	name	pseudo name	group probability	annotation	classification1	classification2	classification3	classification4	classification5	classification6	probability	percent coverage	total number unique peptides	pct spectrum ids	confidence	R L count	length	OI_VALUE	PROTEINPROPHET_PROBABILITY	TOTAL_SPECTRAL_COUNTS	APEX_PROTEIN_ABUNDANCE	NUMBER_OF_DEGENERATE_PROTEINS	IDS_DEGENERATE_PROTEINS	Secreted
<annotation protein_description=16	AT1G09750.1	no	1	Symbols: Eukaryotic aspartyl protease family protein chr1:3157541-3158960 FORWARD LENGTH=449	Eukaryota	Streptophyta	Brassicales	Brassicaceae	Arabidopsis	Arabidopsis thaliana	1	28.5	509	0.942	1	62	449	6.08	1	509	27.7635	1	AT1G09750.1	S
<annotation protein_description=527	AT5G26000.1	137	1	Symbols: TGG1, BGLU38 thioglucoside glucohydrolase 1 chr5:9079678-9082347 REVERSE LENGTH=541	Eukaryota	Streptophyta	Brassicales	Brassicaceae	Arabidopsis	Arabidopsis thaliana	1	44.5	1323	3.054	1	66	541	21.38	1	1323	20.5217	1	AT5G26000.1	S
<annotation protein_description=320	AT5G20630.1	no	1	Symbols: GLP3, GLP3A, GLP3B, ATGER3, GER3 germin 3 chr5:6975315-6975950 REVERSE LENGTH=211	Eukaryota	Streptophyta	Brassicales	Brassicaceae	Arabidopsis	Arabidopsis thaliana	1	29.4	140	0.325	1	24	211	3.41	1	140	13.6155	1	AT5G20630.1	S
<annotation protein_description=271	AT4G27520.1	no	1	Symbols: ENODL2, AtENODL2 early nodulin-like protein 2 chr4:13750668-13751819 REVERSE LENGTH=349	Eukaryota	Streptophyta	Brassicales	Brassicaceae	Arabidopsis	Arabidopsis thaliana	1	24.4	366	0.875	1	21	349	10.04	1	366	12.0895	1	AT4G27520.1	S
<annotation protein_description=87	AT1G78830.1	no	1	Symbols: Curculin-like (mannose-binding) lectin family protein chr1:29637141-29638508 REVERSE LENGTH=455	Eukaryota	Streptophyta	Brassicales	Brassicaceae	Arabidopsis	Arabidopsis thaliana	1	41.1	572	1.145	1	62	455	15.98	1	572	11.8708	1	AT1G78830.1	S
<annotation protein_description=451	AT2G45470.1	61	1	Symbols: FLA8, AGP8 FASCICLIN-like arabinogalactan protein 8 chr2:18742797-18744059 REVERSE LENGTH=420	Eukaryota	Streptophyta	Brassicales	Brassicaceae	Arabidopsis	Arabidopsis thaliana	1	41.2	326	0.692	1	50	420	9.35	1	326	11.5629	1	AT2G45470.1	S
<annotation protein_description=385	AT5G67360.1	no	1	Symbols: ARA12 Subtilase family protein chr5:26872192-26874465 REVERSE LENGTH=757	Eukaryota	Streptophyta	Brassicales	Brassicaceae	Arabidopsis	Arabidopsis thaliana	1	44.3	569	1.353	1	85	757	16.71	1	569	11.2926	1	AT5G67360.1	S
<annotation protein_description=426	AT1G76160.1	36	1	Symbols: sks5 SKU5 similar 5 chr1:28578211-28581020 REVERSE LENGTH=541	Eukaryota	Streptophyta	Brassicales	Brassicaceae	Arabidopsis	Arabidopsis thaliana	1	36.6	476	0.891	1	76	541	16.07	1	476	9.8231	1	AT1G76160.1	S
<annotation protein_description=86	AT1G78820.1	no	1	Symbols: D-mannose binding lectin protein with Apple-like carbohydrate-binding domain chr1:29634401-29635768 REVERSE LENGTH=455	Eukaryota	Streptophyta	Brassicales	Brassicaceae	Arabidopsis	Arabidopsis thaliana	1	44.4	308	0.619	1	62	455	13.24	1	308	7.7147	1	AT1G78820.1	S
<annotation protein_description=8	AT1G06680.2	no	1	Symbols: PSBP-1, OEE2, PSII-P photosystem II subunit P-1 chr1:2048076-2049186 FORWARD LENGTH=219	Eukaryota	Streptophyta	Brassicales	Brassicaceae	Arabidopsis	Arabidopsis thaliana	1	38.8	209	0.378	1	25	219	9.52	1	209	7.2806	2	AT1G06680.2,AT1G06680.1	S
<annotation protein_description=223	AT3G57260.1	no	1	Symbols: BGL2, PR2, BG2, PR-2 beta-1,3-glucanase 2 chr3:21188709-21189822 REVERSE LENGTH=339	Eukaryota	Streptophyta	Brassicales	Brassicaceae	Arabidopsis	Arabidopsis thaliana	1	30.4	193	0.489	1	44	339	9.65	1	193	6.6327	1	AT3G57260.1	S
<annotation protein_description=98	AT2G04780.1	no	1	Symbols: FLA7 FASCICLIN-like arabinoogalactan 7 chr2:1677488-1678252 FORWARD LENGTH=254	Eukaryota	Streptophyta	Brassicales	Brassicaceae	Arabidopsis	Arabidopsis thaliana	1	18.5	99	0.228	1	30	254	5.21	1	99	6.3017	2	AT2G04780.2,AT2G04780.1	S
<annotation protein_description=98	AT2G04780.2	no	1	Symbols: FLA7 FASCICLIN-like arabinoogalactan 7 chr2:1677488-1678252 FORWARD LENGTH=254	Eukaryota	Streptophyta	Brassicales	Brassicaceae	Arabidopsis	Arabidopsis thaliana	1	18.5	99	0.228	1	30	254	5.21	1	99	6.3017	2	AT2G04780.2,AT2G04780.1	S
<annotation protein_description=341	AT5G44130.1	no	1	Symbols: FLA13 FASCICLIN-like arabinogalactan protein 13 precursor chr5:17761128-17761871 FORWARD LENGTH=247	Eukaryota	Streptophyta	Brassicales	Brassicaceae	Arabidopsis	Arabidopsis thaliana	1	22.7	88	0.214	1	42	247	5.75	1	88	5.0754	1	AT5G44130.1	S
<annotation protein_description=425	AT1G75040.1	35	1	Symbols: PR5, PR-5 pathogenesis-related gene 5 chr1:28177754-28178731 FORWARD LENGTH=239	Eukaryota	Streptophyta	Brassicales	Brassicaceae	Arabidopsis	Arabidopsis thaliana	1	49.4	110	0.242	1	24	239	7.27	1	110	5.0178	1	AT1G75040.1	S
<annotation protein_description=42	AT1G29660.1	no	1	Symbols: GDSL-like Lipase/Acylhydrolase superfamily protein chr1:10371955-10373624 FORWARD LENGTH=364	Eukaryota	Streptophyta	Brassicales	Brassicaceae	Arabidopsis	Arabidopsis thaliana	1	33.8	163	0.379	1	48	364	11.03	1	163	4.9008	1	AT1G29660.1	S
<annotation protein_description=358	AT5G55730.1	no	1	Symbols: FLA1 FASCICLIN-like arabinogalactan 1 chr5:22558375-22560392 REVERSE LENGTH=424	Eukaryota	Streptophyta	Brassicales	Brassicaceae	Arabidopsis	Arabidopsis thaliana	1	21.9	203	0.508	1	54	424	13.85	1	203	4.8607	2	AT5G55730.1,AT5G55730.2	S
<annotation protein_description=358	AT5G55730.2	no	1	Symbols: FLA1 FASCICLIN-like arabinogalactan 1 chr5:22558375-22560392 REVERSE LENGTH=424	Eukaryota	Streptophyta	Brassicales	Brassicaceae	Arabidopsis	Arabidopsis thaliana	1	21.9	203	0.508	1	54	424	13.85	1	203	4.8607	2	AT5G55730.1,AT5G55730.2	S
<annotation protein_description=299	AT5G08380.1	no	1	Symbols: AtAGAL1, AGAL1 alpha-galactosidase 1 chr5:2694851-2697616 REVERSE LENGTH=410	Eukaryota	Streptophyta	Brassicales	Brassicaceae	Arabidopsis	Arabidopsis thaliana	1	38.3	167	0.38	1	51	410	13.07	1	167	4.2374	1	AT5G08380.1	S
<annotation protein_description=247	AT4G12880.1	no	1	Symbols: ENODL19, AtENODL19 early nodulin-like protein 19 chr4:7544572-7545226 REVERSE LENGTH=141	Eukaryota	Streptophyta	Brassicales	Brassicaceae	Arabidopsis	Arabidopsis thaliana	1	23.3	53	0.11	1	21	141	4.43	1	53	3.9676	2	AT4G12880.1,AT4G12880.2	S
<annotation protein_description=195	AT3G43670.1	no	1	Symbols: Copper amine oxidase family protein chr3:15567144-15569734 FORWARD LENGTH=687	Eukaryota	Streptophyta	Brassicales	Brassicaceae	Arabidopsis	Arabidopsis thaliana	1	26.9	193	0.443	1	94	687	18.42	1	193	3.4747	1	AT3G43670.1	S
<annotation protein_description=222	AT3G57240.1	no	1	Symbols: BG3 beta-1,3-glucanase 3 chr3:21181916-21183045 REVERSE LENGTH=341	Eukaryota	Streptophyta	Brassicales	Brassicaceae	Arabidopsis	Arabidopsis thaliana	1	61.9	143	0.341	1	54	341	14.7	1	143	3.2261	1	AT3G57240.1	S
<annotation protein_description=35	AT1G21670.1	no	1	Symbols: LOCATED IN: cell wall, plant-type cell wall; EXPRESSED IN: 23 plant structures; EXPRESSED DURING: 14 growth stages; CONTAINS InterPro DOMAIN/s: WD40-like Beta Propeller (InterPro:IPR011659), Six-bladed beta-propeller, TolB-like (InterPro:IPR011042); BEST Arabidopsis thaliana protein match is: DPP6 N-terminal domain-like protein (TAIR:AT1G21680.1); Has 8461 Blast hits to 5060 proteins in …	Eukaryota	Streptophyta	Brassicales	Brassicaceae	Arabidopsis	Arabidopsis thaliana	1	50.5	236	0.514	1	88	703	25.63	1	236	3.0536	1	AT1G21670.1	S
<annotation protein_description=535	AT5G45280.2	145	1	Symbols: Pectinacetylesterase family protein chr5:18346862-18349488 FORWARD LENGTH=391	Eukaryota	Streptophyta	Brassicales	Brassicaceae	Arabidopsis	Arabidopsis thaliana	1	22.5	108	0.23	1	36	391	12.62	1	108	2.838	1	AT5G45280.2	S
<annotation protein_description=31	AT1G20160.1	no	1	Symbols: ATSBT5.2 Subtilisin-like serine endopeptidase family protein chr1:6990852-6993854 REVERSE LENGTH=769	Eukaryota	Streptophyta	Brassicales	Brassicaceae	Arabidopsis	Arabidopsis thaliana	1	19.7	160	0.382	1	62	769	22.42	1	160	2.3667	2	AT1G20160.1,AT1G20160.2	S
<annotation protein_description=826	AT5G19240.1	no	0.9548	Symbols: Glycoprotein membrane precursor GPI-anchored chr5:6470209-6470981 FORWARD LENGTH=199	Eukaryota	Streptophyta	Brassicales	Brassicaceae	Arabidopsis	Arabidopsis thaliana	0.9548	8	15	0.027	0.007	34	199	2.02	0.9548	15	2.3513	1	AT5G19240.1	S
<annotation protein_description=90	AT1G79720.1	no	1	Symbols: Eukaryotic aspartyl protease family protein chr1:29997259-29998951 REVERSE LENGTH=484	Eukaryota	Streptophyta	Brassicales	Brassicaceae	Arabidopsis	Arabidopsis thaliana	1	20.9	90	0.211	1	70	484	12.76	1	90	2.3391	1	AT1G79720.1	S
<annotation protein_description=128	AT2G28470.1	no	1	Symbols: BGAL8 beta-galactosidase 8 chr2:12169047-12173164 REVERSE LENGTH=852	Eukaryota	Streptophyta	Brassicales	Brassicaceae	Arabidopsis	Arabidopsis thaliana	1	34.8	152	0.329	1	95	852	22.91	1	152	2.2002	2	AT2G28470.2,AT2G28470.1	S
<annotation protein_description=128	AT2G28470.2	no	1	Symbols: BGAL8 beta-galactosidase 8 chr2:12169047-12173146 REVERSE LENGTH=846	Eukaryota	Streptophyta	Brassicales	Brassicaceae	Arabidopsis	Arabidopsis thaliana	1	34.8	152	0.329	1	95	846	22.91	1	152	2.2002	2	AT2G28470.2,AT2G28470.1	S
<annotation protein_description=161	AT3G08030.1	no	1	Symbols: Protein of unknown function, DUF642 chr3:2564191-2565819 FORWARD LENGTH=365	Eukaryota	Streptophyta	Brassicales	Brassicaceae	Arabidopsis	Arabidopsis thaliana	1	32.8	71	0.153	1	41	365	10.98	1	71	2.1444	2	AT3G08030.1,AT3G08030.2	S
<annotation protein_description=348	AT5G48540.1	no	1	Symbols: receptor-like protein kinase-related family protein chr5:19669096-19669887 REVERSE LENGTH=263	Eukaryota	Streptophyta	Brassicales	Brassicaceae	Arabidopsis	Arabidopsis thaliana	1	16	73	0.178	1	36	263	11.34	1	73	2.1348	1	AT5G48540.1	S
<annotation protein_description=155	AT3G05180.1	no	1	Symbols: GDSL-like Lipase/Acylhydrolase superfamily protein chr3:1468599-1470529 REVERSE LENGTH=379	Eukaryota	Streptophyta	Brassicales	Brassicaceae	Arabidopsis	Arabidopsis thaliana	1	28	59	0.146	1	55	379	9.51	1	59	2.0574	1	AT3G05180.1	S
<annotation protein_description=210	AT3G54400.1	no	1	Symbols: Eukaryotic aspartyl protease family protein chr3:20140291-20142599 REVERSE LENGTH=425	Eukaryota	Streptophyta	Brassicales	Brassicaceae	Arabidopsis	Arabidopsis thaliana	1	27.5	64	0.128	1	66	425	10.74	1	64	1.9762	1	AT3G54400.1	S
<annotation protein_description=419	AT1G66970.1	29	1	Symbols: SVL2 SHV3-like 2 chr1:24992746-24996005 REVERSE LENGTH=763	Eukaryota	Streptophyta	Brassicales	Brassicaceae	Arabidopsis	Arabidopsis thaliana	1	15.9	129	0.295	1	108	763	22.92	1	129	1.8665	1	AT1G66970.1	S
<annotation protein_description=246	AT4G12730.1	no	1	Symbols: FLA2 FASCICLIN-like arabinogalactan 2 chr4:7491598-7492809 REVERSE LENGTH=403	Eukaryota	Streptophyta	Brassicales	Brassicaceae	Arabidopsis	Arabidopsis thaliana	1	12.7	61	0.155	1	47	403	11.24	1	61	1.7998	1	AT4G12730.1	S
<annotation protein_description=504	AT4G34480.1	114	1	Symbols: O-Glycosyl hydrolases family 17 protein chr4:16481147-16483988 REVERSE LENGTH=504	Eukaryota	Streptophyta	Brassicales	Brassicaceae	Arabidopsis	Arabidopsis thaliana	1	15.1	54	0.123	1	46	504	10.03	1	54	1.7854	1	AT4G34480.1	S
<annotation protein_description=469	AT3G49120.1	79	1	Symbols: ATPERX34, PERX34, PRXCB, ATPCB, PRX34 peroxidase CB chr3:18207819-18210041 FORWARD LENGTH=353	Eukaryota	Streptophyta	Brassicales	Brassicaceae	Arabidopsis	Arabidopsis thaliana	1	17.3	43	0.099	1	64	353	8.51	1	43	1.6757	1	AT3G49120.1	S
<annotation protein_description=303	AT5G10560.1	no	1	Symbols: Glycosyl hydrolase family protein chr5:3336335-3339351 REVERSE LENGTH=792	Eukaryota	Streptophyta	Brassicales	Brassicaceae	Arabidopsis	Arabidopsis thaliana	1	20.2	117	0.289	1	110	792	24.02	1	117	1.6153	1	AT5G10560.1	S
<annotation protein_description=520	AT5G13980.1	130	1	Symbols: Glycosyl hydrolase family 38 protein chr5:4508626-4514334 FORWARD LENGTH=1024	Eukaryota	Streptophyta	Brassicales	Brassicaceae	Arabidopsis	Arabidopsis thaliana	1	27.8	150	0.334	1	134	1024	30.83	1	150	1.6135	2	AT5G13980.2,AT5G13980.1	S
<annotation protein_description=520	AT5G13980.2	130	1	Symbols: Glycosyl hydrolase family 38 protein chr5:4508626-4514334 FORWARD LENGTH=1024	Eukaryota	Streptophyta	Brassicales	Brassicaceae	Arabidopsis	Arabidopsis thaliana	1	27.8	150	0.334	1	134	1024	30.83	1	150	1.6135	2	AT5G13980.2,AT5G13980.1	S
<annotation protein_description=471	AT3G52840.1	81	1	Symbols: BGAL2 beta-galactosidase 2 chr3:19581244-19586097 FORWARD LENGTH=727	Eukaryota	Streptophyta	Brassicales	Brassicaceae	Arabidopsis	Arabidopsis thaliana	1	33.1	82	0.187	1	79	727	17.64	1	82	1.5416	1	AT3G52840.1	S
<annotation protein_description=119	AT2G25060.1	no	1	Symbols: ENODL14, AtENODL14 early nodulin-like protein 14 chr2:10662308-10662930 FORWARD LENGTH=182	Eukaryota	Streptophyta	Brassicales	Brassicaceae	Arabidopsis	Arabidopsis thaliana	1	33.5	28	0.061	1	21	182	6.26	1	28	1.4833	1	AT2G25060.1	S
<annotation protein_description=655	AT4G36010.1	no	0.9984	Symbols: Pathogenesis-related thaumatin superfamily protein chr4:17039472-17040976 REVERSE LENGTH=301	Eukaryota	Streptophyta	Brassicales	Brassicaceae	Arabidopsis	Arabidopsis thaliana	0.9984	7.6	11	0.023	0.2	25	301	2.46	0.9984	11	1.4805	2	AT4G36010.2,AT4G36010.1	S
<annotation protein_description=655	AT4G36010.2	no	0.9984	Symbols: Pathogenesis-related thaumatin superfamily protein chr4:17039472-17040976 REVERSE LENGTH=301	Eukaryota	Streptophyta	Brassicales	Brassicaceae	Arabidopsis	Arabidopsis thaliana	0.9984	7.6	11	0.023	0.2	25	301	2.46	0.9984	11	1.4805	2	AT4G36010.2,AT4G36010.1	S
<annotation protein_description=256	AT4G16500.1	no	1	Symbols: Cystatin/monellin superfamily protein chr4:9301530-9301883 REVERSE LENGTH=117	Eukaryota	Streptophyta	Brassicales	Brassicaceae	Arabidopsis	Arabidopsis thaliana	1	32.5	22	0.055	1	15	117	5	1	22	1.4591	1	AT4G16500.1	S
<annotation protein_description=129	AT2G30870.1	no	1	Symbols: ATGSTF10, ERD13, ATGSTF4, GSTF10 glutathione S-transferase PHI 10 chr2:13141490-13142392 FORWARD LENGTH=215	Eukaryota	Streptophyta	Brassicales	Brassicaceae	Arabidopsis	Arabidopsis thaliana	1	33	41	0.088	1	32	215	9.33	1	41	1.4573	1	AT2G30870.1	S
<annotation protein_description=5	AT1G03870.1	no	1	Symbols: FLA9 FASCICLIN-like arabinoogalactan 9 chr1:982625-983368 REVERSE LENGTH=247	Eukaryota	Streptophyta	Brassicales	Brassicaceae	Arabidopsis	Arabidopsis thaliana	1	9.7	23	0.061	0.993	36	247	5.6	1	23	1.362	1	AT1G03870.1	S
<annotation protein_description=125	AT2G27920.1	no	1	Symbols: SCPL51 serine carboxypeptidase-like 51 chr2:11885777-11889043 REVERSE LENGTH=461	Eukaryota	Streptophyta	Brassicales	Brassicaceae	Arabidopsis	Arabidopsis thaliana	1	12.3	52	0.113	1	61	461	12.82	1	52	1.3451	3	AT2G27920.3,AT2G27920.1,AT2G27920.2	S
<annotation protein_description=490	AT4G20830.1	100	1	Symbols: FAD-binding Berberine family protein chr4:11155486-11157577 FORWARD LENGTH=570	Eukaryota	Streptophyta	Brassicales	Brassicaceae	Arabidopsis	Arabidopsis thaliana	1	27.6	84	0.205	1	73	570	21.5	1	84	1.2956	2	AT4G20830.2,AT4G20830.1	S
<annotation protein_description=490	AT4G20830.2	100	1	Symbols: FAD-binding Berberine family protein chr4:11155486-11157108 FORWARD LENGTH=540	Eukaryota	Streptophyta	Brassicales	Brassicaceae	Arabidopsis	Arabidopsis thaliana	1	27.6	84	0.205	1	67	540	21.5	1	84	1.2956	2	AT4G20830.2,AT4G20830.1	S
<annotation protein_description=280	AT4G34260.1	no	1	Symbols: FUC95A 1,2-alpha-L-fucosidases chr4:16398130-16401591 FORWARD LENGTH=843	Eukaryota	Streptophyta	Brassicales	Brassicaceae	Arabidopsis	Arabidopsis thaliana	1	22.1	111	0.247	1	122	843	28.44	1	111	1.2943	1	AT4G34260.1	S
<annotation protein_description=463	AT3G16850.1	73	1	Symbols: Pectin lyase-like superfamily protein chr3:5748692-5750981 FORWARD LENGTH=455	Eukaryota	Streptophyta	Brassicales	Brassicaceae	Arabidopsis	Arabidopsis thaliana	1	20.4	26	0.042	1	55	455	6.72	1	26	1.2831	1	AT3G16850.1	S
<annotation protein_description=231	AT3G62110.1	no	1	Symbols: Pectin lyase-like superfamily protein chr3:22997313-22999503 REVERSE LENGTH=471	Eukaryota	Streptophyta	Brassicales	Brassicaceae	Arabidopsis	Arabidopsis thaliana	1	13.8	27	0.064	0.987	66	471	7.21	1	27	1.2419	1	AT3G62110.1	S
<annotation protein_description=503	AT4G34180.1	113	1	Symbols: Cyclase family protein chr4:16370060-16371383 REVERSE LENGTH=255	Eukaryota	Streptophyta	Brassicales	Brassicaceae	Arabidopsis	Arabidopsis thaliana	1	16.5	31	0.069	1	45	255	8.64	1	31	1.1898	1	AT4G34180.1	S
<annotation protein_description=490	AT4G20840.1	100	1	Symbols: FAD-binding Berberine family protein chr4:11157916-11159535 FORWARD LENGTH=539	Eukaryota	Streptophyta	Brassicales	Brassicaceae	Arabidopsis	Arabidopsis thaliana	1	28.4	81	0.202	1	65	539	22.8	1	81	1.1781	1	AT4G20840.1	S
<annotation protein_description=3	AT1G03220.1	no	1	Symbols: Eukaryotic aspartyl protease family protein chr1:787143-788444 FORWARD LENGTH=433	Eukaryota	Streptophyta	Brassicales	Brassicaceae	Arabidopsis	Arabidopsis thaliana	1	41.3	40	0.084	1	49	433	11.64	1	40	1.1396	1	AT1G03220.1	S
<annotation protein_description=306	AT5G11720.1	no	1	Symbols: Glycosyl hydrolases family 31 protein chr5:3776840-3780025 FORWARD LENGTH=902	Eukaryota	Streptophyta	Brassicales	Brassicaceae	Arabidopsis	Arabidopsis thaliana	1	25.1	98	0.23	1	128	902	28.81	1	98	1.128	1	AT5G11720.1	S
<annotation protein_description=85	AT1G78680.1	no	1	Symbols: ATGGH2, GGH2 gamma-glutamyl hydrolase 2 chr1:29593933-29596037 FORWARD LENGTH=347	Eukaryota	Streptophyta	Brassicales	Brassicaceae	Arabidopsis	Arabidopsis thaliana	1	16.2	33	0.06	1	44	347	9.75	1	33	1.1224	2	AT1G78680.2,AT1G78680.1	S
<annotation protein_description=85	AT1G78680.2	no	1	Symbols: GGH2 gamma-glutamyl hydrolase 2 chr1:29593933-29595968 FORWARD LENGTH=333	Eukaryota	Streptophyta	Brassicales	Brassicaceae	Arabidopsis	Arabidopsis thaliana	1	16.2	33	0.06	1	41	333	9.75	1	33	1.1224	2	AT1G78680.2,AT1G78680.1	S
<annotation protein_description=842	AT1G21880.1	no	0.9416	Symbols: LYM1 lysm domain GPI-anchored protein 1 precursor chr1:7680689-7682048 FORWARD LENGTH=316	Eukaryota	Streptophyta	Brassicales	Brassicaceae	Arabidopsis	Arabidopsis thaliana	0.9416	3.2	8	0.015	0.004	41	316	2.37	0.9416	8	1.054	2	AT1G21880.2,AT1G21880.1	S
<annotation protein_description=842	AT1G21880.2	no	0.9416	Symbols: LYM1 lysm domain GPI-anchored protein 1 precursor chr1:7680689-7682526 FORWARD LENGTH=416	Eukaryota	Streptophyta	Brassicales	Brassicaceae	Arabidopsis	Arabidopsis thaliana	0.9416	3.2	8	0.015	0.004	54	416	2.37	0.9416	8	1.054	2	AT1G21880.2,AT1G21880.1	S
<annotation protein_description=519	AT5G12950.1	129	1	Symbols: Putative glycosyl hydrolase of unknown function (DUF1680) chr5:4093117-4096806 FORWARD LENGTH=861	Eukaryota	Streptophyta	Brassicales	Brassicaceae	Arabidopsis	Arabidopsis thaliana	1	29.3	94	0.213	1	121	861	29.62	1	94	1.0524	1	AT5G12950.1	S
<annotation protein_description=344	AT5G47550.1	no	1	Symbols: Cystatin/monellin superfamily protein chr5:19286596-19286964 REVERSE LENGTH=122	Eukaryota	Streptophyta	Brassicales	Brassicaceae	Arabidopsis	Arabidopsis thaliana	1	45.1	17	0.04	1	18	122	5.37	1	17	1.0498	1	AT5G47550.1	S
<annotation protein_description=304	AT5G10760.1	no	1	Symbols: Eukaryotic aspartyl protease family protein chr5:3400671-3402165 REVERSE LENGTH=464	Eukaryota	Streptophyta	Brassicales	Brassicaceae	Arabidopsis	Arabidopsis thaliana	1	11.4	17	0.044	0.915	44	464	5.41	1	17	1.0421	1	AT5G10760.1	S
<annotation protein_description=132	AT2G34930.1	no	1	Symbols: disease resistance family protein / LRR family protein chr2:14737169-14739886 REVERSE LENGTH=905	Eukaryota	Streptophyta	Brassicales	Brassicaceae	Arabidopsis	Arabidopsis thaliana	1	16.6	81	0.169	1	201	905	26.71	1	81	1.0057	1	AT2G34930.1	S
<annotation protein_description=163	AT3G10740.1	no	1	Symbols: ASD1, ARAF1, ARAF, ATASD1 alpha-L-arabinofuranosidase 1 chr3:3361031-3364573 REVERSE LENGTH=678	Eukaryota	Streptophyta	Brassicales	Brassicaceae	Arabidopsis	Arabidopsis thaliana	1	17.7	59	0.144	1	74	678	19.54	1	59	1.0013	1	AT3G10740.1	S
<annotation protein_description=372	AT5G63800.1	no	1	Symbols: MUM2, BGAL6 Glycosyl hydrolase family 35 protein chr5:25530323-25535678 FORWARD LENGTH=718	Eukaryota	Streptophyta	Brassicales	Brassicaceae	Arabidopsis	Arabidopsis thaliana	1	30.2	65	0.115	1	86	718	21.94	1	65	0.9825	1	AT5G63800.1	S
<annotation protein_description=528	AT5G34940.2	138	1	Symbols: AtGUS3, GUS3 glucuronidase 3 chr5:13235912-13238718 REVERSE LENGTH=536	Eukaryota	Streptophyta	Brassicales	Brassicaceae	Arabidopsis	Arabidopsis thaliana	1	20.7	44	0.103	1	73	536	14.99	1	44	0.9734	2	AT5G34940.3,AT5G34940.2	S
<annotation protein_description=528	AT5G34940.3	138	1	Symbols: AtGUS3, GUS3 glucuronidase 3 chr5:13236566-13238718 REVERSE LENGTH=382	Eukaryota	Streptophyta	Brassicales	Brassicaceae	Arabidopsis	Arabidopsis thaliana	1	20.7	44	0.103	1	50	382	14.99	1	44	0.9734	2	AT5G34940.3,AT5G34940.2	S
<annotation protein_description=482	AT4G12910.1	92	1	Symbols: scpl20 serine carboxypeptidase-like 20 chr4:7550576-7553051 REVERSE LENGTH=497	Eukaryota	Streptophyta	Brassicales	Brassicaceae	Arabidopsis	Arabidopsis thaliana	1	22.7	41	0.086	1	58	497	14.33	1	41	0.9488	1	AT4G12910.1	S
<annotation protein_description=438	AT2G22990.1	48	1	Symbols: SNG1, SCPL8 sinapoylglucose 1 chr2:9786393-9789925 FORWARD LENGTH=433	Eukaryota	Streptophyta	Brassicales	Brassicaceae	Arabidopsis	Arabidopsis thaliana	1	12.9	16	0.035	1	45	433	5.88	1	16	0.9024	5	AT2G22990.4,AT2G22990.6,AT2G22990.1,AT2G22990.2,AT2G22990.3	S
<annotation protein_description=438	AT2G22990.3	48	1	Symbols: SNG1, SCPL8 sinapoylglucose 1 chr2:9786393-9789998 FORWARD LENGTH=458	Eukaryota	Streptophyta	Brassicales	Brassicaceae	Arabidopsis	Arabidopsis thaliana	1	12.9	16	0.035	1	50	458	5.88	1	16	0.9024	5	AT2G22990.4,AT2G22990.6,AT2G22990.1,AT2G22990.2,AT2G22990.3	S
<annotation protein_description=438	AT2G22990.4	48	1	Symbols: SNG1, SCPL8 sinapoylglucose 1 chr2:9786393-9789870 FORWARD LENGTH=416	Eukaryota	Streptophyta	Brassicales	Brassicaceae	Arabidopsis	Arabidopsis thaliana	1	12.9	16	0.035	1	45	416	5.88	1	16	0.9024	5	AT2G22990.4,AT2G22990.6,AT2G22990.1,AT2G22990.2,AT2G22990.3	S
<annotation protein_description=629	AT4G36945.1	no	0.9993	Symbols: PLC-like phosphodiesterases superfamily protein chr4:17420098-17422047 REVERSE LENGTH=408	Eukaryota	Streptophyta	Brassicales	Brassicaceae	Arabidopsis	Arabidopsis thaliana	0.9993	6.6	26	0.072	0.021	47	408	9.6	0.9993	26	0.8975	1	AT4G36945.1	S
<annotation protein_description=28	AT1G17860.1	no	1	Symbols: Kunitz family trypsin and protease inhibitor protein chr1:6149343-6149933 FORWARD LENGTH=196	Eukaryota	Streptophyta	Brassicales	Brassicaceae	Arabidopsis	Arabidopsis thaliana	1	11.2	28	0.062	0.78	24	196	10.36	1	28	0.8963	1	AT1G17860.1	S
<annotation protein_description=197	AT3G46550.1	no	1	Symbols: SOS5 Fasciclin-like arabinogalactan family protein chr3:17136612-17137874 REVERSE LENGTH=420	Eukaryota	Streptophyta	Brassicales	Brassicaceae	Arabidopsis	Arabidopsis thaliana	1	6.2	23	0.064	0.242	71	420	8.57	1	23	0.89	1	AT3G46550.1	S
<annotation protein_description=498	AT4G30270.1	108	1	Symbols: MERI5B, MERI-5, XTH24, SEN4 xyloglucan endotransglucosylase/hydrolase 24 chr4:14819445-14820448 REVERSE LENGTH=269	Eukaryota	Streptophyta	Brassicales	Brassicaceae	Arabidopsis	Arabidopsis thaliana	1	30.1	26	0.053	1	29	269	10.1	1	26	0.8537	1	AT4G30270.1	S
<annotation protein_description=337	AT5G41670.1	no	1	Symbols: 6-phosphogluconate dehydrogenase family protein chr5:16665647-16667110 REVERSE LENGTH=487	Eukaryota	Streptophyta	Brassicales	Brassicaceae	Arabidopsis	Arabidopsis thaliana	1	27.1	50	0.126	1	76	487	19.77	1	50	0.8387	2	AT5G41670.2,AT5G41670.1	S
<annotation protein_description=337	AT5G41670.2	no	1	Symbols: 6-phosphogluconate dehydrogenase family protein chr5:16665647-16667110 REVERSE LENGTH=487	Eukaryota	Streptophyta	Brassicales	Brassicaceae	Arabidopsis	Arabidopsis thaliana	1	27.1	50	0.126	1	76	487	19.77	1	50	0.8387	2	AT5G41670.2,AT5G41670.1	S
<annotation protein_description=131	AT2G34070.1	no	1	Symbols: TBL37 TRICHOME BIREFRINGENCE-LIKE 37 chr2:14387631-14390160 REVERSE LENGTH=385	Eukaryota	Streptophyta	Brassicales	Brassicaceae	Arabidopsis	Arabidopsis thaliana	1	10.9	22	0.055	0.999	64	385	9.07	1	22	0.8044	1	AT2G34070.1	S
<annotation protein_description=18	AT1G10370.1	no	1	Symbols: GST30, ATGSTU17, GST30B, ERD9 Glutathione S-transferase family protein chr1:3397274-3398273 REVERSE LENGTH=227	Eukaryota	Streptophyta	Brassicales	Brassicaceae	Arabidopsis	Arabidopsis thaliana	1	17.2	16	0.034	1	28	227	6.62	1	16	0.8015	1	AT1G10370.1	S
<annotation protein_description=127	AT2G28100.1	no	1	Symbols: ATFUC1, FUC1 alpha-L-fucosidase 1 chr2:11974803-11976489 FORWARD LENGTH=506	Eukaryota	Streptophyta	Brassicales	Brassicaceae	Arabidopsis	Arabidopsis thaliana	1	10.3	42	0.098	1	71	506	17.72	1	42	0.786	1	AT2G28100.1	S
<annotation protein_description=103	AT2G14610.1	no	1	Symbols: PR1, PR 1, ATPR1 pathogenesis-related gene 1 chr2:6241944-6242429 REVERSE LENGTH=161	Eukaryota	Streptophyta	Brassicales	Brassicaceae	Arabidopsis	Arabidopsis thaliana	1	13.7	10	0.022	0.683	21	161	4.37	1	10	0.7588	1	AT2G14610.1	S
<annotation protein_description=532	AT5G40370.1	142	1	Symbols: Glutaredoxin family protein chr5:16147826-16149052 REVERSE LENGTH=111	Eukaryota	Streptophyta	Brassicales	Brassicaceae	Arabidopsis	Arabidopsis thaliana	1	45.9	12	0.029	1	11	111	5.27	1	12	0.7551	1	AT5G40370.1	S
<annotation protein_description=459	AT3G15356.1	69	1	Symbols: Legume lectin family protein chr3:5174603-5175418 REVERSE LENGTH=271	Eukaryota	Streptophyta	Brassicales	Brassicaceae	Arabidopsis	Arabidopsis thaliana	1	18.1	21	0.035	0.999	32	271	9.56	1	21	0.7284	1	AT3G15356.1	S
<annotation protein_description=202	AT3G48460.1	no	1	Symbols: GDSL-like Lipase/Acylhydrolase superfamily protein chr3:17949496-17951082 FORWARD LENGTH=381	Eukaryota	Streptophyta	Brassicales	Brassicaceae	Arabidopsis	Arabidopsis thaliana	1	17.6	17	0.033	1	50	381	7.75	1	17	0.7274	1	AT3G48460.1	S
<annotation protein_description=636	AT5G15350.1	no	0.9992	Symbols: ENODL17, AtENODL17 early nodulin-like protein 17 chr5:4985184-4986154 REVERSE LENGTH=172	Eukaryota	Streptophyta	Brassicales	Brassicaceae	Arabidopsis	Arabidopsis thaliana	0.9992	10.5	10	0.023	0.605	19	172	4.6	0.9992	10	0.7203	1	AT5G15350.1	S
<annotation protein_description=466	AT3G26720.1	76	1	Symbols: Glycosyl hydrolase family 38 protein chr3:9816707-9823056 FORWARD LENGTH=1019	Eukaryota	Streptophyta	Brassicales	Brassicaceae	Arabidopsis	Arabidopsis thaliana	1	23.4	76	0.165	1	142	1019	35.43	1	76	0.7113	1	AT3G26720.1	S
<annotation protein_description=245	AT4G12420.1	no	1	Symbols: SKU5 Cupredoxin superfamily protein chr4:7349941-7352868 REVERSE LENGTH=587	Eukaryota	Streptophyta	Brassicales	Brassicaceae	Arabidopsis	Arabidopsis thaliana	1	19.4	41	0.081	1	70	587	19.12	1	41	0.7111	2	AT4G12420.2,AT4G12420.1	S
<annotation protein_description=245	AT4G12420.2	no	1	Symbols: SKU5 Cupredoxin superfamily protein chr4:7349941-7352868 REVERSE LENGTH=587	Eukaryota	Streptophyta	Brassicales	Brassicaceae	Arabidopsis	Arabidopsis thaliana	1	19.4	41	0.081	1	70	587	19.12	1	41	0.7111	2	AT4G12420.2,AT4G12420.1	S
<annotation protein_description=211	AT3G54420.1	no	1	Symbols: ATEP3, ATCHITIV, CHIV, EP3 homolog of carrot EP3-3 chitinase chr3:20145935-20147034 FORWARD LENGTH=273	Eukaryota	Streptophyta	Brassicales	Brassicaceae	Arabidopsis	Arabidopsis thaliana	1	9.5	14	0.029	0.441	26	273	6.6	1	14	0.7034	1	AT3G54420.1	S
<annotation protein_description=36	AT1G21680.1	no	1	Symbols: DPP6 N-terminal domain-like protein chr1:7613028-7615148 FORWARD LENGTH=706	Eukaryota	Streptophyta	Brassicales	Brassicaceae	Arabidopsis	Arabidopsis thaliana	1	29.2	48	0.113	1	106	706	22.77	1	48	0.6991	1	AT1G21680.1	S
<annotation protein_description=49	AT1G33590.1	no	1	Symbols: Leucine-rich repeat (LRR) family protein chr1:12177788-12179221 FORWARD LENGTH=477	Eukaryota	Streptophyta	Brassicales	Brassicaceae	Arabidopsis	Arabidopsis thaliana	1	25.4	35	0.073	1	86	477	16.64	1	35	0.6975	1	AT1G33590.1	S
<annotation protein_description=145	AT2G46930.1	no	1	Symbols: Pectinacetylesterase family protein chr2:19283625-19286090 FORWARD LENGTH=416	Eukaryota	Streptophyta	Brassicales	Brassicaceae	Arabidopsis	Arabidopsis thaliana	1	18	24	0.057	1	55	416	11.71	1	24	0.6796	1	AT2G46930.1	S
<annotation protein_description=221	AT3G56240.1	no	1	Symbols: CCH copper chaperone chr3:20863460-20864402 REVERSE LENGTH=121	Eukaryota	Streptophyta	Brassicales	Brassicaceae	Arabidopsis	Arabidopsis thaliana	1	43	19	0.041	1	3	121	9.3	1	19	0.6775	1	AT3G56240.1	S
<annotation protein_description=338	AT5G42100.1	no	1	Symbols: ATBG_PPAP, ATBG_PAP, BG_PPAP beta-1,3-glucanase_putative chr5:16829460-16831168 REVERSE LENGTH=425	Eukaryota	Streptophyta	Brassicales	Brassicaceae	Arabidopsis	Arabidopsis thaliana	1	12.5	15	0.031	0.979	51	425	7.41	1	15	0.6713	2	AT5G42100.2,AT5G42100.1	S
<annotation protein_description=338	AT5G42100.2	no	1	Symbols: ATBG_PPAP, ATBG_PAP beta-1,3-glucanase_putative chr5:16829897-16831168 REVERSE LENGTH=423	Eukaryota	Streptophyta	Brassicales	Brassicaceae	Arabidopsis	Arabidopsis thaliana	1	12.5	15	0.031	0.979	46	423	7.41	1	15	0.6713	2	AT5G42100.2,AT5G42100.1	S
<annotation protein_description=141	AT2G43570.1	no	1	Symbols: CHI chitinase, putative chr2:18076389-18077435 REVERSE LENGTH=277	Eukaryota	Streptophyta	Brassicales	Brassicaceae	Arabidopsis	Arabidopsis thaliana	1	7.9	14	0.032	0.437	24	277	7.28	1	14	0.6377	1	AT2G43570.1	S
<annotation protein_description=106	AT2G17120.1	no	1	Symbols: LYM2 lysm domain GPI-anchored protein 2 precursor chr2:7459156-7460648 FORWARD LENGTH=350	Eukaryota	Streptophyta	Brassicales	Brassicaceae	Arabidopsis	Arabidopsis thaliana	1	10.9	11	0.026	0.999	50	350	5.88	1	11	0.6204	1	AT2G17120.1	S
<annotation protein_description=142	AT2G43620.1	no	1	Symbols: Chitinase family protein chr2:18093954-18095025 REVERSE LENGTH=283	Eukaryota	Streptophyta	Brassicales	Brassicaceae	Arabidopsis	Arabidopsis thaliana	1	16.6	16	0.04	1	32	283	8.58	1	16	0.6184	1	AT2G43620.1	S
<annotation protein_description=66	AT1G64190.1	no	1	Symbols: 6-phosphogluconate dehydrogenase family protein chr1:23825549-23827012 REVERSE LENGTH=487	Eukaryota	Streptophyta	Brassicales	Brassicaceae	Arabidopsis	Arabidopsis thaliana	1	22.4	32	0.073	1	75	487	17.3	1	32	0.6134	1	AT1G64190.1	S
<annotation protein_description=474	AT3G54600.1	84	1	Symbols: Class I glutamine amidotransferase-like superfamily protein chr3:20211048-20212876 FORWARD LENGTH=399	Eukaryota	Streptophyta	Brassicales	Brassicaceae	Arabidopsis	Arabidopsis thaliana	1	5.3	13	0.029	0.259	53	399	7.07	1	13	0.6097	1	AT3G54600.1	S
<annotation protein_description=298	AT5G08370.1	no	1	Symbols: AtAGAL2, AGAL2 alpha-galactosidase 2 chr5:2691116-2693441 REVERSE LENGTH=396	Eukaryota	Streptophyta	Brassicales	Brassicaceae	Arabidopsis	Arabidopsis thaliana	1	15.9	30	0.061	1	54	396	16.42	1	30	0.6059	2	AT5G08370.2,AT5G08370.1	S
<annotation protein_description=428	AT1G78850.1	38	1	Symbols: D-mannose binding lectin protein with Apple-like carbohydrate-binding domain chr1:29642072-29643397 REVERSE LENGTH=441	Eukaryota	Streptophyta	Brassicales	Brassicaceae	Arabidopsis	Arabidopsis thaliana	1	17.2	30	0.074	1	56	441	16.5	1	30	0.6029	1	AT1G78850.1	S
<annotation protein_description=273	AT4G29260.1	no	1	Symbols: HAD superfamily, subfamily IIIB acid phosphatase chr4:14422310-14423409 REVERSE LENGTH=255	Eukaryota	Streptophyta	Brassicales	Brassicaceae	Arabidopsis	Arabidopsis thaliana	1	25.5	14	0.037	1	36	255	7.91	1	14	0.5869	1	AT4G29260.1	S
<annotation protein_description=766	AT2G44210.1	no	0.983	Symbols: Protein of Unknown Function (DUF239) chr2:18280809-18282591 FORWARD LENGTH=415	Eukaryota	Streptophyta	Brassicales	Brassicaceae	Arabidopsis	Arabidopsis thaliana	0.983	2.9	12	0.032	0.003	41	415	6.67	0.983	12	0.5865	2	AT2G44210.2,AT2G44210.1	S
<annotation protein_description=766	AT2G44210.2	no	0.983	Symbols: Protein of Unknown Function (DUF239) chr2:18280809-18282591 FORWARD LENGTH=445	Eukaryota	Streptophyta	Brassicales	Brassicaceae	Arabidopsis	Arabidopsis thaliana	0.983	2.9	12	0.032	0.003	48	445	6.67	0.983	12	0.5865	2	AT2G44210.2,AT2G44210.1	S
<annotation protein_description=323	AT5G23870.1	no	1	Symbols: Pectinacetylesterase family protein chr5:8046309-8049999 REVERSE LENGTH=415	Eukaryota	Streptophyta	Brassicales	Brassicaceae	Arabidopsis	Arabidopsis thaliana	1	15.9	18	0.042	0.999	65	415	10.66	1	18	0.5599	3	AT5G23870.1,AT5G23870.3,AT5G23870.2	S
<annotation protein_description=323	AT5G23870.2	no	1	Symbols: Pectinacetylesterase family protein chr5:8045958-8049999 REVERSE LENGTH=436	Eukaryota	Streptophyta	Brassicales	Brassicaceae	Arabidopsis	Arabidopsis thaliana	1	15.9	18	0.042	0.999	69	436	10.66	1	18	0.5599	3	AT5G23870.1,AT5G23870.3,AT5G23870.2	S
<annotation protein_description=323	AT5G23870.3	no	1	Symbols: Pectinacetylesterase family protein chr5:8046060-8049999 REVERSE LENGTH=451	Eukaryota	Streptophyta	Brassicales	Brassicaceae	Arabidopsis	Arabidopsis thaliana	1	15.9	18	0.042	0.999	70	451	10.66	1	18	0.5599	3	AT5G23870.1,AT5G23870.3,AT5G23870.2	S
<annotation protein_description=839	AT1G22900.1	no	0.9447	Symbols: Disease resistance-responsive (dirigent-like protein) family protein chr1:8103910-8104491 REVERSE LENGTH=193	Eukaryota	Streptophyta	Brassicales	Brassicaceae	Arabidopsis	Arabidopsis thaliana	0.9447	6.2	9	0.016	0.007	26	193	5.05	0.9447	9	0.5583	1	AT1G22900.1	S
<annotation protein_description=448	AT2G43590.1	58	1	Symbols: Chitinase family protein chr2:18081592-18082749 REVERSE LENGTH=264	Eukaryota	Streptophyta	Brassicales	Brassicaceae	Arabidopsis	Arabidopsis thaliana	1	19.3	10	0.023	0.995	31	264	6.07	1	10	0.5463	1	AT2G43590.1	S
<annotation protein_description=594	AT5G25090.1	no	0.9998	Symbols: ENODL13, AtENODL13 early nodulin-like protein 13 chr5:8647117-8647755 REVERSE LENGTH=186	Eukaryota	Streptophyta	Brassicales	Brassicaceae	Arabidopsis	Arabidopsis thaliana	0.9998	16.1	11	0.022	0.754	25	186	6.92	0.9998	11	0.527	1	AT5G25090.1	S
<annotation protein_description=377	AT5G64120.1	no	1	Symbols: Peroxidase superfamily protein chr5:25659551-25660946 REVERSE LENGTH=328	Eukaryota	Streptophyta	Brassicales	Brassicaceae	Arabidopsis	Arabidopsis thaliana	1	13.4	15	0.035	0.988	54	328	9.58	1	15	0.5192	1	AT5G64120.1	S
<annotation protein_description=408	AT1G28600.1	18	1	Symbols: GDSL-like Lipase/Acylhydrolase superfamily protein chr1:10051228-10053073 REVERSE LENGTH=393	Eukaryota	Streptophyta	Brassicales	Brassicaceae	Arabidopsis	Arabidopsis thaliana	1	17.8	18	0.049	1	48	393	11.67	1	18	0.5115	1	AT1G28600.1	S
<annotation protein_description=7	AT1G05260.1	no	1	Symbols: RCI3, RCI3A Peroxidase superfamily protein chr1:1529827-1531271 FORWARD LENGTH=326	Eukaryota	Streptophyta	Brassicales	Brassicaceae	Arabidopsis	Arabidopsis thaliana	1	35	17	0.04	1	47	326	11.06	1	17	0.5097	1	AT1G05260.1	S
<annotation protein_description=485	AT4G15210.1	95	1	Symbols: ATBETA-AMY, AT-BETA-AMY, RAM1, BMY1, BAM5 beta-amylase 5 chr4:8666734-8669357 REVERSE LENGTH=498	Eukaryota	Streptophyta	Brassicales	Brassicaceae	Arabidopsis	Arabidopsis thaliana	1	24.9	23	0.055	1	60	498	15.19	1	23	0.5021	1	AT4G15210.1	S
<annotation protein_description=217	AT3G55260.1	no	1	Symbols: HEXO1, ATHEX2 beta-hexosaminidase 1 chr3:20489317-20492858 FORWARD LENGTH=541	Eukaryota	Streptophyta	Brassicales	Brassicaceae	Arabidopsis	Arabidopsis thaliana	1	16.3	23	0.048	1	79	541	15.36	1	23	0.4965	1	AT3G55260.1	S
<annotation protein_description=611	AT5G48375.1	no	0.9996	Symbols: TGG3, BGLU39 thioglucoside glucosidase 3 chr5:19601303-19603883 REVERSE LENGTH=439	Eukaryota	Streptophyta	Brassicales	Brassicaceae	Arabidopsis	Arabidopsis thaliana	0.9996	3.2	26	0.037	0.192	61	439	17.41	0.9996	26	0.495	1	AT5G48375.1	S
<annotation protein_description=552	AT1G10360.1	no	0.9999	Symbols: ATGSTU18, GST29, GSTU18 glutathione S-transferase TAU 18 chr1:3395738-3396806 REVERSE LENGTH=227	Eukaryota	Streptophyta	Brassicales	Brassicaceae	Arabidopsis	Arabidopsis thaliana	0.9999	9.3	9	0.021	0.829	30	227	6.04	0.9999	9	0.4941	1	AT1G10360.1	S
<annotation protein_description=55	AT1G47128.1	no	1	Symbols: RD21, RD21A Granulin repeat cysteine protease family protein chr1:17283139-17285609 REVERSE LENGTH=462	Eukaryota	Streptophyta	Brassicales	Brassicaceae	Arabidopsis	Arabidopsis thaliana	1	9.5	20	0.035	1	46	462	13.72	1	20	0.4834	1	AT1G47128.1	S
<annotation protein_description=538	AT5G57560.1	148	1	Symbols: TCH4, XTH22 Xyloglucan endotransglucosylase/hydrolase family protein chr5:23307296-23308235 REVERSE LENGTH=284	Eukaryota	Streptophyta	Brassicales	Brassicaceae	Arabidopsis	Arabidopsis thaliana	1	18.3	19	0.035	1	36	284	13.11	1	19	0.4806	1	AT5G57560.1	S
<annotation protein_description=560	AT1G78460.1	no	0.9999	Symbols: SOUL heme-binding family protein chr1:29518547-29519296 REVERSE LENGTH=219	Eukaryota	Streptophyta	Brassicales	Brassicaceae	Arabidopsis	Arabidopsis thaliana	0.9999	21.5	12	0.025	1	27	219	8.54	0.9999	12	0.4659	1	AT1G78460.1	S
<annotation protein_description=539	AT5G59130.1	149	1	Symbols: Subtilase family protein chr5:23870192-23873691 REVERSE LENGTH=732	Eukaryota	Streptophyta	Brassicales	Brassicaceae	Arabidopsis	Arabidopsis thaliana	1	15	31	0.07	1	72	732	22.24	1	31	0.4622	1	AT5G59130.1	S
<annotation protein_description=499	AT4G31140.1	109	1	Symbols: O-Glycosyl hydrolases family 17 protein chr4:15141581-15143188 FORWARD LENGTH=484	Eukaryota	Streptophyta	Brassicales	Brassicaceae	Arabidopsis	Arabidopsis thaliana	1	17.8	15	0.034	1	65	484	10.86	1	15	0.458	1	AT4G31140.1	S
<annotation protein_description=69	AT1G66250.1	no	1	Symbols: O-Glycosyl hydrolases family 17 protein chr1:24693063-24695416 FORWARD LENGTH=505	Eukaryota	Streptophyta	Brassicales	Brassicaceae	Arabidopsis	Arabidopsis thaliana	1	6.7	12	0.028	0.161	67	505	8.75	1	12	0.4548	1	AT1G66250.1	S
<annotation protein_description=329	AT5G34850.1	no	1	Symbols: ATPAP26, PAP26 purple acid phosphatase 26 chr5:13108475-13111217 REVERSE LENGTH=475	Eukaryota	Streptophyta	Brassicales	Brassicaceae	Arabidopsis	Arabidopsis thaliana	1	22.3	24	0.052	1	52	475	17.76	1	24	0.4481	1	AT5G34850.1	S
<annotation protein_description=177	AT3G19620.1	no	1	Symbols: Glycosyl hydrolase family protein chr3:6815613-6818308 REVERSE LENGTH=781	Eukaryota	Streptophyta	Brassicales	Brassicaceae	Arabidopsis	Arabidopsis thaliana	1	11.8	36	0.073	1	103	781	26.96	1	36	0.4428	1	AT3G19620.1	S
<annotation protein_description=509	AT4G37530.1	119	1	Symbols: Peroxidase superfamily protein chr4:17634786-17636082 FORWARD LENGTH=329	Eukaryota	Streptophyta	Brassicales	Brassicaceae	Arabidopsis	Arabidopsis thaliana	1	27.1	16	0.028	1	46	329	12.14	1	16	0.437	1	AT4G37530.1	S
<annotation protein_description=366	AT5G60360.1	no	1	Symbols: SAG2, AALP, ALP aleurain-like protease chr5:24280044-24282152 FORWARD LENGTH=358	Eukaryota	Streptophyta	Brassicales	Brassicaceae	Arabidopsis	Arabidopsis thaliana	1	10.6	12	0.022	1	38	358	9.61	1	12	0.4141	3	AT5G60360.1,AT5G60360.2,AT5G60360.3	S
<annotation protein_description=366	AT5G60360.2	no	1	Symbols: AALP, ALP aleurain-like protease chr5:24280044-24282152 FORWARD LENGTH=357	Eukaryota	Streptophyta	Brassicales	Brassicaceae	Arabidopsis	Arabidopsis thaliana	1	10.6	12	0.022	1	38	357	9.61	1	12	0.4141	3	AT5G60360.1,AT5G60360.2,AT5G60360.3	S
<annotation protein_description=366	AT5G60360.3	no	1	Symbols: AALP, ALP aleurain-like protease chr5:24280044-24282157 FORWARD LENGTH=361	Eukaryota	Streptophyta	Brassicales	Brassicaceae	Arabidopsis	Arabidopsis thaliana	1	10.6	12	0.022	1	41	361	9.61	1	12	0.4141	3	AT5G60360.1,AT5G60360.2,AT5G60360.3	S
<annotation protein_description=196	AT3G45010.1	no	1	Symbols: scpl48 serine carboxypeptidase-like 48 chr3:16466328-16468845 FORWARD LENGTH=510	Eukaryota	Streptophyta	Brassicales	Brassicaceae	Arabidopsis	Arabidopsis thaliana	1	17.6	18	0.043	1	58	510	14.8	1	18	0.4033	1	AT3G45010.1	S
<annotation protein_description=426	AT1G41830.1	36	1	Symbols: SKS6 SKU5-similar 6 chr1:15603892-15607802 REVERSE LENGTH=542	Eukaryota	Streptophyta	Brassicales	Brassicaceae	Arabidopsis	Arabidopsis thaliana	1	17.7	19	0.215	1	81	542	15.64	1	19	0.4028	1	AT1G41830.1	S
<annotation protein_description=730	AT5G06720.1	no	0.989	Symbols: ATPA2, PA2 peroxidase 2 chr5:2077567-2078857 REVERSE LENGTH=335	Eukaryota	Streptophyta	Brassicales	Brassicaceae	Arabidopsis	Arabidopsis thaliana	0.989	3.6	4	0.012	0.004	46	335	3.29	0.989	4	0.3987	1	AT5G06720.1	S
<annotation protein_description=171	AT3G14920.1	no	1	Symbols: Peptide-N4-(N-acetyl-beta-glucosaminyl)asparagine amidase A protein chr3:5018275-5020104 FORWARD LENGTH=609	Eukaryota	Streptophyta	Brassicales	Brassicaceae	Arabidopsis	Arabidopsis thaliana	1	6.2	15	0.038	0.779	80	609	12.49	1	15	0.3982	1	AT3G14920.1	S
<annotation protein_description=97	AT2G04690.1	no	1	Symbols: Pyridoxamine 5'-phosphate oxidase family protein chr2:1644628-1646179 FORWARD LENGTH=210	Eukaryota	Streptophyta	Brassicales	Brassicaceae	Arabidopsis	Arabidopsis thaliana	1	16.7	8	0.021	0.599	34	210	6.87	1	8	0.3861	2	AT2G04690.1,AT2G04690.2	S
<annotation protein_description=97	AT2G04690.2	no	1	Symbols: Pyridoxamine 5'-phosphate oxidase family protein chr2:1644628-1646035 FORWARD LENGTH=203	Eukaryota	Streptophyta	Brassicales	Brassicaceae	Arabidopsis	Arabidopsis thaliana	1	16.7	8	0.021	0.599	32	203	6.87	1	8	0.3861	2	AT2G04690.1,AT2G04690.2	S
<annotation protein_description=22	AT1G13900.1	no	1	Symbols: Purple acid phosphatases superfamily protein chr1:4753494-4755554 REVERSE LENGTH=656	Eukaryota	Streptophyta	Brassicales	Brassicaceae	Arabidopsis	Arabidopsis thaliana	1	8.1	19	0.038	0.999	69	656	16.81	1	19	0.3748	1	AT1G13900.1	S
<annotation protein_description=115	AT2G22420.1	no	1	Symbols: Peroxidase superfamily protein chr2:9513341-9514484 FORWARD LENGTH=329	Eukaryota	Streptophyta	Brassicales	Brassicaceae	Arabidopsis	Arabidopsis thaliana	1	17.6	13	0.028	1	59	329	11.8	1	13	0.3653	1	AT2G22420.1	S
<annotation protein_description=74	AT1G71695.1	no	1	Symbols: Peroxidase superfamily protein chr1:26964359-26966557 FORWARD LENGTH=358	Eukaryota	Streptophyta	Brassicales	Brassicaceae	Arabidopsis	Arabidopsis thaliana	1	14.2	12	0.032	0.996	55	358	11.04	1	12	0.3604	1	AT1G71695.1	S
<annotation protein_description=51	AT1G33610.1	no	1	Symbols: Leucine-rich repeat (LRR) family protein chr1:12188910-12190346 FORWARD LENGTH=478	Eukaryota	Streptophyta	Brassicales	Brassicaceae	Arabidopsis	Arabidopsis thaliana	1	15.9	16	0.034	1	99	478	14.77	1	16	0.3592	1	AT1G33610.1	S
<annotation protein_description=50	AT1G33600.1	no	1	Symbols: Leucine-rich repeat (LRR) family protein chr1:12180776-12182212 FORWARD LENGTH=478	Eukaryota	Streptophyta	Brassicales	Brassicaceae	Arabidopsis	Arabidopsis thaliana	1	18.8	13	0.029	1	93	478	12.06	1	13	0.3574	1	AT1G33600.1	S
<annotation protein_description=733	AT4G17530.1	188	0.9886	Symbols: RAB1C, ATRAB1C, ATRABD2C RAB GTPase homolog 1C chr4:9773721-9775424 REVERSE LENGTH=202	Eukaryota	Streptophyta	Brassicales	Brassicaceae	Arabidopsis	Arabidopsis thaliana	0.9879	12.9	10	0.015	0.328	24	202	9.29	0.9879	10	0.3526	2	AT5G47200.1,AT4G17530.1	S
<annotation protein_description=733	AT5G47200.1	188	0.9886	Symbols: ATRABD2B, ATRAB1A, RAB1A RAB GTPase homolog 1A chr5:19167029-19168718 FORWARD LENGTH=202	Eukaryota	Streptophyta	Brassicales	Brassicaceae	Arabidopsis	Arabidopsis thaliana	0.9879	12.9	10	0.015	0.328	24	202	9.29	0.9879	10	0.3526	2	AT5G47200.1,AT4G17530.1	S
<annotation protein_description=95	AT2G01820.1	no	1	Symbols: Leucine-rich repeat protein kinase family protein chr2:357664-360681 REVERSE LENGTH=943	Eukaryota	Streptophyta	Brassicales	Brassicaceae	Arabidopsis	Arabidopsis thaliana	1	8	30	0.071	1	144	943	28.64	1	30	0.3473	1	AT2G01820.1	S
<annotation protein_description=511	AT4G37800.1	121	1	Symbols: XTH7 xyloglucan endotransglucosylase/hydrolase 7 chr4:17775703-17777372 REVERSE LENGTH=293	Eukaryota	Streptophyta	Brassicales	Brassicaceae	Arabidopsis	Arabidopsis thaliana	1	19.1	12	0.02	0.999	35	293	11.56	1	12	0.3442	1	AT4G37800.1	S
<annotation protein_description=184	AT3G23490.1	no	1	Symbols: CYN cyanase chr3:8423238-8424415 REVERSE LENGTH=168	Eukaryota	Streptophyta	Brassicales	Brassicaceae	Arabidopsis	Arabidopsis thaliana	1	33.9	7	0.019	1	24	168	6.85	1	7	0.3388	1	AT3G23490.1	S
<annotation protein_description=699	AT3G07470.1	no	0.9924	Symbols: Protein of unknown function, DUF538 chr3:2387291-2388343 REVERSE LENGTH=169	Eukaryota	Streptophyta	Brassicales	Brassicaceae	Arabidopsis	Arabidopsis thaliana	0.9924	10.1	5	0.012	0.008	26	169	4.87	0.9924	5	0.3379	1	AT3G07470.1	S
<annotation protein_description=260	AT4G20860.1	no	1	Symbols: FAD-binding Berberine family protein chr4:11172726-11174318 FORWARD LENGTH=530	Eukaryota	Streptophyta	Brassicales	Brassicaceae	Arabidopsis	Arabidopsis thaliana	1	18.5	24	0.049	1	84	530	23.71	1	24	0.3356	1	AT4G20860.1	S
<annotation protein_description=2	AT1G02360.1	no	1	Symbols: Chitinase family protein chr1:472138-473116 REVERSE LENGTH=272	Eukaryota	Streptophyta	Brassicales	Brassicaceae	Arabidopsis	Arabidopsis thaliana	1	9.9	6	0.016	0.446	35	272	5.94	1	6	0.3349	1	AT1G02360.1	S
<annotation protein_description=158	AT3G07320.1	no	1	Symbols: O-Glycosyl hydrolases family 17 protein chr3:2332324-2333925 REVERSE LENGTH=460	Eukaryota	Streptophyta	Brassicales	Brassicaceae	Arabidopsis	Arabidopsis thaliana	1	9.3	11	0.026	0.997	65	460	10.89	1	11	0.3349	1	AT3G07320.1	S
<annotation protein_description=295	AT5G06860.1	no	1	Symbols: PGIP1, ATPGIP1 polygalacturonase inhibiting protein 1 chr5:2132373-2133434 FORWARD LENGTH=330	Eukaryota	Streptophyta	Brassicales	Brassicaceae	Arabidopsis	Arabidopsis thaliana	1	12.7	11	0.025	0.99	59	330	10.91	1	11	0.3343	1	AT5G06860.1	S
<annotation protein_description=707	AT1G28660.1	no	0.9918	Symbols: GDSL-like Lipase/Acylhydrolase superfamily protein chr1:10071856-10073371 REVERSE LENGTH=383	Eukaryota	Streptophyta	Brassicales	Brassicaceae	Arabidopsis	Arabidopsis thaliana	0.9918	3.9	6	0.017	0.003	48	383	6.06	0.9918	6	0.3256	1	AT1G28660.1	S
<annotation protein_description=507	AT4G36195.1	117	1	Symbols: Serine carboxypeptidase S28 family protein chr4:17127202-17129787 FORWARD LENGTH=488	Eukaryota	Streptophyta	Brassicales	Brassicaceae	Arabidopsis	Arabidopsis thaliana	1	12.6	17	0.034	1	75	488	17.53	1	17	0.3216	3	AT4G36195.1,AT4G36195.3,AT4G36195.2	S
<annotation protein_description=507	AT4G36195.2	117	1	Symbols: Serine carboxypeptidase S28 family protein chr4:17127202-17129787 FORWARD LENGTH=477	Eukaryota	Streptophyta	Brassicales	Brassicaceae	Arabidopsis	Arabidopsis thaliana	1	12.6	17	0.034	1	75	477	17.53	1	17	0.3216	3	AT4G36195.1,AT4G36195.3,AT4G36195.2	S
<annotation protein_description=507	AT4G36195.3	117	1	Symbols: Serine carboxypeptidase S28 family protein chr4:17127202-17129787 FORWARD LENGTH=488	Eukaryota	Streptophyta	Brassicales	Brassicaceae	Arabidopsis	Arabidopsis thaliana	1	12.6	17	0.034	1	75	488	17.53	1	17	0.3216	3	AT4G36195.1,AT4G36195.3,AT4G36195.2	S
<annotation protein_description=180	AT3G20790.1	no	1	Symbols: NAD(P)-binding Rossmann-fold superfamily protein chr3:7268802-7271099 FORWARD LENGTH=355	Eukaryota	Streptophyta	Brassicales	Brassicaceae	Arabidopsis	Arabidopsis thaliana	1	16.1	11	0.027	1	41	355	11.67	1	11	0.3125	1	AT3G20790.1	S
<annotation protein_description=357	AT5G55480.1	no	1	Symbols: SVL1 SHV3-like 1 chr5:22474277-22477819 FORWARD LENGTH=766	Eukaryota	Streptophyta	Brassicales	Brassicaceae	Arabidopsis	Arabidopsis thaliana	1	9.4	22	0.053	1	107	766	23.53	1	22	0.31	1	AT5G55480.1	S
<annotation protein_description=151	AT3G02360.1	no	1	Symbols: 6-phosphogluconate dehydrogenase family protein chr3:482498-483958 FORWARD LENGTH=486	Eukaryota	Streptophyta	Brassicales	Brassicaceae	Arabidopsis	Arabidopsis thaliana	1	23.5	21	0.045	1	64	486	22.59	1	21	0.3082	2	AT3G02360.2,AT3G02360.1	S
<annotation protein_description=151	AT3G02360.2	no	1	Symbols: 6-phosphogluconate dehydrogenase family protein chr3:482498-483958 FORWARD LENGTH=486	Eukaryota	Streptophyta	Brassicales	Brassicaceae	Arabidopsis	Arabidopsis thaliana	1	23.5	21	0.045	1	64	486	22.59	1	21	0.3082	2	AT3G02360.2,AT3G02360.1	S
<annotation protein_description=844	AT3G13560.1	no	0.9382	Symbols: O-Glycosyl hydrolases family 17 protein chr3:4425484-4427284 REVERSE LENGTH=505	Eukaryota	Streptophyta	Brassicales	Brassicaceae	Arabidopsis	Arabidopsis thaliana	0.9382	4.2	7	0.009	0.013	64	505	7.12	0.9382	7	0.3058	3	AT3G13560.3,AT3G13560.2,AT3G13560.1	S
<annotation protein_description=844	AT3G13560.2	no	0.9382	Symbols: O-Glycosyl hydrolases family 17 protein chr3:4425484-4427284 REVERSE LENGTH=505	Eukaryota	Streptophyta	Brassicales	Brassicaceae	Arabidopsis	Arabidopsis thaliana	0.9382	4.2	7	0.009	0.013	64	505	7.12	0.9382	7	0.3058	3	AT3G13560.3,AT3G13560.2,AT3G13560.1	S
<annotation protein_description=844	AT3G13560.3	no	0.9382	Symbols: O-Glycosyl hydrolases family 17 protein chr3:4425484-4427284 REVERSE LENGTH=505	Eukaryota	Streptophyta	Brassicales	Brassicaceae	Arabidopsis	Arabidopsis thaliana	0.9382	4.2	7	0.009	0.013	64	505	7.12	0.9382	7	0.3058	3	AT3G13560.3,AT3G13560.2,AT3G13560.1	S
<annotation protein_description=228	AT3G61490.1	no	1	Symbols: Pectin lyase-like superfamily protein chr3:22758439-22760137 FORWARD LENGTH=476	Eukaryota	Streptophyta	Brassicales	Brassicaceae	Arabidopsis	Arabidopsis thaliana	1	9.9	11	0.032	0.97	47	476	11.98	1	11	0.3045	3	AT3G61490.1,AT3G61490.3,AT3G61490.2	S
<annotation protein_description=228	AT3G61490.2	no	1	Symbols: Pectin lyase-like superfamily protein chr3:22758439-22760137 FORWARD LENGTH=476	Eukaryota	Streptophyta	Brassicales	Brassicaceae	Arabidopsis	Arabidopsis thaliana	1	9.9	11	0.032	0.97	47	476	11.98	1	11	0.3045	3	AT3G61490.1,AT3G61490.3,AT3G61490.2	S
<annotation protein_description=228	AT3G61490.3	no	1	Symbols: Pectin lyase-like superfamily protein chr3:22758439-22760137 FORWARD LENGTH=476	Eukaryota	Streptophyta	Brassicales	Brassicaceae	Arabidopsis	Arabidopsis thaliana	1	9.9	11	0.032	0.97	47	476	11.98	1	11	0.3045	3	AT3G61490.1,AT3G61490.3,AT3G61490.2	S
<annotation protein_description=169	AT3G14067.1	no	1	Symbols: Subtilase family protein chr3:4658421-4660754 REVERSE LENGTH=777	Eukaryota	Streptophyta	Brassicales	Brassicaceae	Arabidopsis	Arabidopsis thaliana	1	12.5	17	0.039	1	86	777	18.57	1	17	0.3035	1	AT3G14067.1	S
<annotation protein_description=596	AT2G22970.1	167	0.9998	Symbols: SCPL11 serine carboxypeptidase-like 11 chr2:9774875-9778224 FORWARD LENGTH=433	Eukaryota	Streptophyta	Brassicales	Brassicaceae	Arabidopsis	Arabidopsis thaliana	0.9994	12.7	9	0.019	0.85	58	433	9.87	0.9994	9	0.3022	1	AT2G22970.1	S
<annotation protein_description=296	AT5G07830.1	no	1	Symbols: AtGUS2, GUS2 glucuronidase 2 chr5:2504168-2506567 FORWARD LENGTH=543	Eukaryota	Streptophyta	Brassicales	Brassicaceae	Arabidopsis	Arabidopsis thaliana	1	9.8	12	0.03	1	82	543	13.25	1	12	0.3003	1	AT5G07830.1	S
<annotation protein_description=670	AT3G24420.1	no	0.9977	Symbols: alpha/beta-Hydrolases superfamily protein chr3:8863111-8864883 REVERSE LENGTH=273	Eukaryota	Streptophyta	Brassicales	Brassicaceae	Arabidopsis	Arabidopsis thaliana	0.9977	13.2	5	0.008	0.757	32	273	5.89	0.9977	5	0.2808	1	AT3G24420.1	S
<annotation protein_description=868	AT3G55620.1	no	0.9107	Symbols: emb1624 Translation initiation factor IF6 chr3:20634581-20636312 FORWARD LENGTH=245	Eukaryota	Streptophyta	Brassicales	Brassicaceae	Arabidopsis	Arabidopsis thaliana	0.9107	4.5	5	0.011	0.005	35	245	5.44	0.9107	5	0.2775	1	AT3G55620.1	S
<annotation protein_description=422	AT1G68560.1	32	1	Symbols: ATXYL1, XYL1, TRG1 alpha-xylosidase 1 chr1:25734435-25737897 REVERSE LENGTH=915	Eukaryota	Streptophyta	Brassicales	Brassicaceae	Arabidopsis	Arabidopsis thaliana	1	14.6	25	0.058	1	108	915	29.89	1	25	0.2773	1	AT1G68560.1	S
<annotation protein_description=83	AT1G78060.1	no	1	Symbols: Glycosyl hydrolase family protein chr1:29349796-29352868 REVERSE LENGTH=767	Eukaryota	Streptophyta	Brassicales	Brassicaceae	Arabidopsis	Arabidopsis thaliana	1	13.6	23	0.042	1	103	767	27.71	1	23	0.2752	1	AT1G78060.1	S
<annotation protein_description=794	AT2G40880.1	no	0.9737	Symbols: FL3-27, ATCYSA, CYSA cystatin A chr2:17057463-17057930 FORWARD LENGTH=125	Eukaryota	Streptophyta	Brassicales	Brassicaceae	Arabidopsis	Arabidopsis thaliana	0.9737	10.4	3	0.007	0.011	15	125	3.59	0.9737	3	0.2698	1	AT2G40880.1	S
<annotation protein_description=698	AT2G44790.1	no	0.9924	Symbols: UCC2 uclacyanin 2 chr2:18462182-18463232 REVERSE LENGTH=202	Eukaryota	Streptophyta	Brassicales	Brassicaceae	Arabidopsis	Arabidopsis thaliana	0.9924	16.3	3	0.006	0.019	13	202	3.7	0.9924	3	0.2668	1	AT2G44790.1	S
<annotation protein_description=429	AT1G79500.1	39	1	Symbols: AtkdsA1 Aldolase-type TIM barrel family protein chr1:29903604-29905989 FORWARD LENGTH=290	Eukaryota	Streptophyta	Brassicales	Brassicaceae	Arabidopsis	Arabidopsis thaliana	1	15.5	10	0.023	1	42	290	12.68	1	10	0.2615	4	AT1G79500.2,AT1G79500.3,AT1G79500.4,AT1G79500.1	S
<annotation protein_description=429	AT1G79500.2	39	1	Symbols: AtkdsA1 Aldolase-type TIM barrel family protein chr1:29903604-29905989 FORWARD LENGTH=290	Eukaryota	Streptophyta	Brassicales	Brassicaceae	Arabidopsis	Arabidopsis thaliana	1	15.5	10	0.023	1	42	290	12.68	1	10	0.2615	4	AT1G79500.2,AT1G79500.3,AT1G79500.4,AT1G79500.1	S
<annotation protein_description=429	AT1G79500.3	39	1	Symbols: AtkdsA1 Aldolase-type TIM barrel family protein chr1:29903604-29905989 FORWARD LENGTH=290	Eukaryota	Streptophyta	Brassicales	Brassicaceae	Arabidopsis	Arabidopsis thaliana	1	15.5	10	0.023	1	42	290	12.68	1	10	0.2615	4	AT1G79500.2,AT1G79500.3,AT1G79500.4,AT1G79500.1	S
<annotation protein_description=429	AT1G79500.4	39	1	Symbols: AtkdsA1 Aldolase-type TIM barrel family protein chr1:29903604-29905989 FORWARD LENGTH=290	Eukaryota	Streptophyta	Brassicales	Brassicaceae	Arabidopsis	Arabidopsis thaliana	1	15.5	10	0.023	1	42	290	12.68	1	10	0.2615	4	AT1G79500.2,AT1G79500.3,AT1G79500.4,AT1G79500.1	S
<annotation protein_description=181	AT3G22060.1	no	1	Symbols: Receptor-like protein kinase-related family protein chr3:7771065-7772137 FORWARD LENGTH=252	Eukaryota	Streptophyta	Brassicales	Brassicaceae	Arabidopsis	Arabidopsis thaliana	1	14.3	7	0.016	0.989	34	252	8.88	1	7	0.2614	1	AT3G22060.1	S
<annotation protein_description=843	AT4G23500.1	no	0.9416	Symbols: Pectin lyase-like superfamily protein chr4:12264640-12267074 FORWARD LENGTH=495	Eukaryota	Streptophyta	Brassicales	Brassicaceae	Arabidopsis	Arabidopsis thaliana	0.9416	3	7	0.016	0.002	67	495	8.39	0.9416	7	0.2605	1	AT4G23500.1	S
<annotation protein_description=595	AT1G28580.1	166	0.9998	Symbols: GDSL-like Lipase/Acylhydrolase superfamily protein chr1:10044603-10046379 REVERSE LENGTH=390	Eukaryota	Streptophyta	Brassicales	Brassicaceae	Arabidopsis	Arabidopsis thaliana	0.9998	11.8	7	0.017	0.323	50	390	9.04	0.9998	7	0.2567	1	AT1G28580.1	S
<annotation protein_description=67	AT1G65790.1	no	1	Symbols: ARK1, RK1 receptor kinase 1 chr1:24468932-24472329 FORWARD LENGTH=843	Eukaryota	Streptophyta	Brassicales	Brassicaceae	Arabidopsis	Arabidopsis thaliana	1	8.1	22	0.058	1	145	843	29.05	1	22	0.2511	1	AT1G65790.1	S
<annotation protein_description=612	AT2G15130.1	173	0.9996	Symbols: Plant basic secretory protein (BSP) family protein chr2:6565154-6565831 FORWARD LENGTH=225	Eukaryota	Streptophyta	Brassicales	Brassicaceae	Arabidopsis	Arabidopsis thaliana	0.9982	10.7	6	0.013	0.246	32	225	8.15	0.9982	6	0.2437	2	AT2G15220.1,AT2G15130.1	S
<annotation protein_description=612	AT2G15220.1	173	0.9996	Symbols: Plant basic secretory protein (BSP) family protein chr2:6608689-6609366 FORWARD LENGTH=225	Eukaryota	Streptophyta	Brassicales	Brassicaceae	Arabidopsis	Arabidopsis thaliana	0.9982	10.7	6	0.013	0.246	30	225	8.15	0.9982	6	0.2437	2	AT2G15220.1,AT2G15130.1	S
<annotation protein_description=675	AT4G31840.1	no	0.9973	Symbols: ENODL15, AtENODL15 early nodulin-like protein 15 chr4:15401798-15402426 FORWARD LENGTH=177	Eukaryota	Streptophyta	Brassicales	Brassicaceae	Arabidopsis	Arabidopsis thaliana	0.9973	27.7	5	0.009	0.959	15	177	6.83	0.9973	5	0.2421	1	AT4G31840.1	S
<annotation protein_description=835	AT2G02850.1	no	0.9491	Symbols: ARPN plantacyanin chr2:826630-827720 REVERSE LENGTH=129	Eukaryota	Streptophyta	Brassicales	Brassicaceae	Arabidopsis	Arabidopsis thaliana	0.9491	9.3	2	0.006	0.011	11	129	2.67	0.9491	2	0.2357	1	AT2G02850.1	S
<annotation protein_description=373	AT5G63810.1	no	1	Symbols: BGAL10 beta-galactosidase 10 chr5:25537242-25541315 FORWARD LENGTH=741	Eukaryota	Streptophyta	Brassicales	Brassicaceae	Arabidopsis	Arabidopsis thaliana	1	11.3	16	0.035	1	73	741	22.97	1	16	0.231	1	AT5G63810.1	S
<annotation protein_description=9	AT1G07700.3	no	1	Symbols: Thioredoxin superfamily protein chr1:2380297-2381127 FORWARD LENGTH=217	Eukaryota	Streptophyta	Brassicales	Brassicaceae	Arabidopsis	Arabidopsis thaliana	1	28.1	7	0.014	1	32	217	10.23	1	7	0.2269	3	AT1G07700.2,AT1G07700.1,AT1G07700.3	S
<annotation protein_description=690	AT5G55180.1	no	0.9947	Symbols: O-Glycosyl hydrolases family 17 protein chr5:22388834-22390550 FORWARD LENGTH=460	Eukaryota	Streptophyta	Brassicales	Brassicaceae	Arabidopsis	Arabidopsis thaliana	0.9947	8.9	9	0.017	0.25	48	460	13.43	0.9947	9	0.221	2	AT5G55180.2,AT5G55180.1	S
<annotation protein_description=690	AT5G55180.2	no	0.9947	Symbols: O-Glycosyl hydrolases family 17 protein chr5:22388834-22390561 FORWARD LENGTH=465	Eukaryota	Streptophyta	Brassicales	Brassicaceae	Arabidopsis	Arabidopsis thaliana	0.9947	8.9	9	0.017	0.25	51	465	13.43	0.9947	9	0.221	2	AT5G55180.2,AT5G55180.1	S
<annotation protein_description=46	AT1G31690.1	no	1	Symbols: Copper amine oxidase family protein chr1:11343980-11347767 FORWARD LENGTH=677	Eukaryota	Streptophyta	Brassicales	Brassicaceae	Arabidopsis	Arabidopsis thaliana	1	14.8	12	0.035	1	74	677	18.02	1	12	0.2208	1	AT1G31690.1	S
<annotation protein_description=705	AT1G04750.1	no	0.9918	Symbols: VAMP7B, VAMP721, ATVAMP721, AT VAMP7B vesicle-associated membrane protein 721 chr1:1331857-1333426 REVERSE LENGTH=219	Eukaryota	Streptophyta	Brassicales	Brassicaceae	Arabidopsis	Arabidopsis thaliana	0.9918	6.6	5	0.014	0.008	28	219	7.64	0.9918	5	0.2152	4	AT2G33120.1,AT1G04750.1,AT1G04750.2,AT2G33120.2	S
<annotation protein_description=705	AT1G04750.2	no	0.9918	Symbols: VAMP7B, VAMP721, ATVAMP721, AT VAMP7B vesicle-associated membrane protein 721 chr1:1331857-1333426 REVERSE LENGTH=181	Eukaryota	Streptophyta	Brassicales	Brassicaceae	Arabidopsis	Arabidopsis thaliana	0.9918	6.6	5	0.014	0.008	25	181	7.64	0.9918	5	0.2152	4	AT2G33120.1,AT1G04750.1,AT1G04750.2,AT2G33120.2	S
<annotation protein_description=705	AT2G33120.1	no	0.9918	Symbols: SAR1, VAMP722, ATVAMP722 synaptobrevin-related protein 1 chr2:14043785-14045337 REVERSE LENGTH=221	Eukaryota	Streptophyta	Brassicales	Brassicaceae	Arabidopsis	Arabidopsis thaliana	0.9918	6.6	5	0.014	0.008	27	221	7.64	0.9918	5	0.2152	4	AT2G33120.1,AT1G04750.1,AT1G04750.2,AT2G33120.2	S
<annotation protein_description=705	AT2G33120.2	no	0.9918	Symbols: SAR1, VAMP722, ATVAMP722 synaptobrevin-related protein 1 chr2:14043785-14045337 REVERSE LENGTH=229	Eukaryota	Streptophyta	Brassicales	Brassicaceae	Arabidopsis	Arabidopsis thaliana	0.9918	6.6	5	0.014	0.008	27	229	7.64	0.9918	5	0.2152	4	AT2G33120.1,AT1G04750.1,AT1G04750.2,AT2G33120.2	S
<annotation protein_description=309	AT5G13690.1	no	1	Symbols: CYL1, NAGLU alpha-N-acetylglucosaminidase family / NAGLU family chr5:4415808-4420159 FORWARD LENGTH=806	Eukaryota	Streptophyta	Brassicales	Brassicaceae	Arabidopsis	Arabidopsis thaliana	1	10.9	18	0.047	1	118	806	29.2	1	18	0.2044	1	AT5G13690.1	S
<annotation protein_description=632	AT3G45310.1	no	0.9992	Symbols: Cysteine proteinases superfamily protein chr3:16628704-16630473 REVERSE LENGTH=358	Eukaryota	Streptophyta	Brassicales	Brassicaceae	Arabidopsis	Arabidopsis thaliana	0.9992	7.8	7	0.016	0.511	38	358	11.48	0.9992	7	0.202	2	AT3G45310.1,AT3G45310.2	S
<annotation protein_description=632	AT3G45310.2	no	0.9992	Symbols: Cysteine proteinases superfamily protein chr3:16628704-16630473 REVERSE LENGTH=357	Eukaryota	Streptophyta	Brassicales	Brassicaceae	Arabidopsis	Arabidopsis thaliana	0.9992	7.8	7	0.016	0.511	38	357	11.48	0.9992	7	0.202	2	AT3G45310.1,AT3G45310.2	S
<annotation protein_description=359	AT5G56890.1	no	1	Symbols: Protein kinase superfamily protein chr5:23010801-23015559 REVERSE LENGTH=1113	Eukaryota	Streptophyta	Brassicales	Brassicaceae	Arabidopsis	Arabidopsis thaliana	1	2.3	21	0.048	0.593	147	1113	34.56	1	21	0.2015	1	AT5G56890.1	S
<annotation protein_description=555	AT1G15000.1	no	0.9999	Symbols: scpl50 serine carboxypeptidase-like 50 chr1:5168613-5169947 FORWARD LENGTH=444	Eukaryota	Streptophyta	Brassicales	Brassicaceae	Arabidopsis	Arabidopsis thaliana	0.9999	11.9	9	0.018	0.584	70	444	15.21	0.9999	9	0.1962	1	AT1G15000.1	S
<annotation protein_description=515	AT5G28540.1	125	1	Symbols: BIP1 heat shock protein 70 (Hsp 70) family protein chr5:10540665-10543274 REVERSE LENGTH=669	Eukaryota	Streptophyta	Brassicales	Brassicaceae	Arabidopsis	Arabidopsis thaliana	1	14.2	16	0.058	1	76	669	27.33	1	16	0.1941	1	AT5G28540.1	S
<annotation protein_description=415	AT1G56340.1	25	1	Symbols: CRT1, CRT1a, AtCRT1a calreticulin 1a chr1:21090059-21092630 REVERSE LENGTH=425	Eukaryota	Streptophyta	Brassicales	Brassicaceae	Arabidopsis	Arabidopsis thaliana	1	12	10	0.02	0.977	27	425	17.21	1	10	0.1926	2	AT1G56340.1,AT1G56340.2	S
<annotation protein_description=415	AT1G56340.2	25	1	Symbols: CRT1, CRT1a, AtCRT1a calreticulin 1a chr1:21090022-21092630 REVERSE LENGTH=424	Eukaryota	Streptophyta	Brassicales	Brassicaceae	Arabidopsis	Arabidopsis thaliana	1	12	10	0.02	0.977	35	424	17.21	1	10	0.1926	2	AT1G56340.1,AT1G56340.2	S
<annotation protein_description=243	AT4G11290.1	no	1	Symbols: Peroxidase superfamily protein chr4:6869993-6871476 FORWARD LENGTH=326	Eukaryota	Streptophyta	Brassicales	Brassicaceae	Arabidopsis	Arabidopsis thaliana	1	18.1	6	0.013	0.617	48	326	10.69	1	6	0.1861	1	AT4G11290.1	S
<annotation protein_description=79	AT1G74790.1	no	1	Symbols: catalytics chr1:28098912-28101673 FORWARD LENGTH=695	Eukaryota	Streptophyta	Brassicales	Brassicaceae	Arabidopsis	Arabidopsis thaliana	1	4.9	9	0.021	0.854	71	695	16.11	1	9	0.1852	1	AT1G74790.1	S
<annotation protein_description=121	AT2G26440.1	no	1	Symbols: Plant invertase/pectin methylesterase inhibitor superfamily chr2:11247407-11249407 FORWARD LENGTH=547	Eukaryota	Streptophyta	Brassicales	Brassicaceae	Arabidopsis	Arabidopsis thaliana	1	12.6	9	0.018	1	71	547	16.32	1	9	0.1828	1	AT2G26440.1	S
<annotation protein_description=764	AT3G56310.1	no	0.9837	Symbols: Melibiase family protein chr3:20882886-20885745 FORWARD LENGTH=437	Eukaryota	Streptophyta	Brassicales	Brassicaceae	Arabidopsis	Arabidopsis thaliana	0.9837	3.6	6	0.016	0.003	54	437	10.74	0.9837	6	0.1822	2	AT3G56310.2,AT3G56310.1	S
<annotation protein_description=764	AT3G56310.2	no	0.9837	Symbols: Melibiase family protein chr3:20882886-20885745 FORWARD LENGTH=413	Eukaryota	Streptophyta	Brassicales	Brassicaceae	Arabidopsis	Arabidopsis thaliana	0.9837	3.6	6	0.016	0.003	50	413	10.74	0.9837	6	0.1822	2	AT3G56310.2,AT3G56310.1	S
<annotation protein_description=543	AT5G60640.1	153	1	Symbols: ATPDIL1-4, PDI2, ATPDI2, PDIL1-4 PDI-like 1-4 chr5:24371141-24373993 REVERSE LENGTH=597	Eukaryota	Streptophyta	Brassicales	Brassicaceae	Arabidopsis	Arabidopsis thaliana	1	18	13	0.027	1	61	597	23.69	1	13	0.1819	2	AT5G60640.1,AT5G60640.3	S
<annotation protein_description=543	AT5G60640.3	153	1	Symbols: PDIL1-4 PDI-like 1-4 chr5:24371141-24373993 REVERSE LENGTH=533	Eukaryota	Streptophyta	Brassicales	Brassicaceae	Arabidopsis	Arabidopsis thaliana	1	18	13	0.027	1	57	533	23.69	1	13	0.1819	2	AT5G60640.1,AT5G60640.3	S
<annotation protein_description=886	AT3G45970.1	no	0.8846	Symbols: ATEXLA1, EXPL1, ATEXPL1, ATHEXP BETA 2.1, EXLA1 expansin-like A1 chr3:16896238-16897189 FORWARD LENGTH=265	Eukaryota	Streptophyta	Brassicales	Brassicaceae	Arabidopsis	Arabidopsis thaliana	0.8846	23.4	5	0.005	0.172	24	265	8.26	0.8846	5	0.1775	1	AT3G45970.1	S
<annotation protein_description=892	AT3G44100.1	no	0.8619	Symbols: MD-2-related lipid recognition domain-containing protein chr3:15866162-15867273 REVERSE LENGTH=152	Eukaryota	Streptophyta	Brassicales	Brassicaceae	Arabidopsis	Arabidopsis thaliana	0.8619	18.4	3	0.005	0.014	18	152	4.84	0.8619	3	0.1771	1	AT3G44100.1	S
<annotation protein_description=773	AT5G43060.1	no	0.9823	Symbols: Granulin repeat cysteine protease family protein chr5:17269784-17272117 REVERSE LENGTH=463	Eukaryota	Streptophyta	Brassicales	Brassicaceae	Arabidopsis	Arabidopsis thaliana	0.9823	2.8	7	0.018	0.003	46	463	13.38	0.9823	7	0.1704	1	AT5G43060.1	S
<annotation protein_description=799	AT3G62750.1	no	0.971	Symbols: BGLU8 beta glucosidase 8 chr3:23214375-23216900 FORWARD LENGTH=497	Eukaryota	Streptophyta	Brassicales	Brassicaceae	Arabidopsis	Arabidopsis thaliana	0.971	2.6	6	0.013	0.002	58	497	11.52	0.971	6	0.1677	2	AT3G62750.1,AT4G27820.1	S
<annotation protein_description=799	AT4G27820.1	no	0.971	Symbols: BGLU9 beta glucosidase 9 chr4:13857873-13860571 REVERSE LENGTH=506	Eukaryota	Streptophyta	Brassicales	Brassicaceae	Arabidopsis	Arabidopsis thaliana	0.971	2.6	6	0.013	0.002	54	506	11.52	0.971	6	0.1677	2	AT3G62750.1,AT4G27820.1	S
<annotation protein_description=268	AT4G25260.1	no	1	Symbols: Plant invertase/pectin methylesterase inhibitor superfamily protein chr4:12936005-12936610 REVERSE LENGTH=201	Eukaryota	Streptophyta	Brassicales	Brassicaceae	Arabidopsis	Arabidopsis thaliana	1	10.4	4	0.01	0.598	29	201	7.97	1	4	0.1664	1	AT4G25260.1	S
<annotation protein_description=693	AT3G14210.1	no	0.9935	Symbols: ESM1 epithiospecifier modifier 1 chr3:4729886-4731562 FORWARD LENGTH=392	Eukaryota	Streptophyta	Brassicales	Brassicaceae	Arabidopsis	Arabidopsis thaliana	0.9935	10.5	6	0.012	0.921	53	392	11.92	0.9935	6	0.1658	1	AT3G14210.1	S
<annotation protein_description=620	AT1G30600.1	177	0.9995	Symbols: Subtilase family protein chr1:10841341-10844906 REVERSE LENGTH=832	Eukaryota	Streptophyta	Brassicales	Brassicaceae	Arabidopsis	Arabidopsis thaliana	0.9995	3.1	7	0.019	0.011	102	832	14.22	0.9995	7	0.1631	1	AT1G30600.1	S
<annotation protein_description=687	AT3G57790.1	no	0.9956	Symbols: Pectin lyase-like superfamily protein chr3:21405387-21407088 REVERSE LENGTH=490	Eukaryota	Streptophyta	Brassicales	Brassicaceae	Arabidopsis	Arabidopsis thaliana	0.9956	6.9	5	0.009	0.54	60	490	10.42	0.9956	5	0.1584	1	AT3G57790.1	S
<annotation protein_description=383	AT5G67130.1	no	1	Symbols: PLC-like phosphodiesterases superfamily protein chr5:26791599-26793649 FORWARD LENGTH=426	Eukaryota	Streptophyta	Brassicales	Brassicaceae	Arabidopsis	Arabidopsis thaliana	1	14.3	6	0.013	0.999	61	426	12.66	1	6	0.1571	1	AT5G67130.1	S
<annotation protein_description=561	AT2G14260.1	no	0.9999	Symbols: PIP proline iminopeptidase chr2:6041441-6043869 REVERSE LENGTH=380	Eukaryota	Streptophyta	Brassicales	Brassicaceae	Arabidopsis	Arabidopsis thaliana	0.9999	8.8	6	0.017	0.331	54	380	13.01	0.9999	6	0.1529	2	AT2G14260.1,AT2G14260.2	S
<annotation protein_description=608	AT3G43270.1	no	0.9996	Symbols: Plant invertase/pectin methylesterase inhibitor superfamily chr3:15222402-15225124 REVERSE LENGTH=527	Eukaryota	Streptophyta	Brassicales	Brassicaceae	Arabidopsis	Arabidopsis thaliana	0.9996	3.6	5	0.013	0.137	58	527	11.16	0.9996	5	0.1485	2	AT3G43270.1,AT4G33220.1	S
<annotation protein_description=608	AT4G33220.1	no	0.9996	Symbols: PME44, ATPME44 pectin methylesterase 44 chr4:16022506-16026130 FORWARD LENGTH=525	Eukaryota	Streptophyta	Brassicales	Brassicaceae	Arabidopsis	Arabidopsis thaliana	0.9996	3.6	5	0.013	0.137	76	525	11.16	0.9996	5	0.1485	2	AT3G43270.1,AT4G33220.1	S
<annotation protein_description=113	AT2G21370.2	no	1	Symbols: XK-1, XK1 xylulose kinase-1 chr2:9137582-9139573 REVERSE LENGTH=385	Eukaryota	Streptophyta	Brassicales	Brassicaceae	Arabidopsis	Arabidopsis thaliana	1	8.6	8	0.02	0.976	69	385	18.11	1	8	0.1464	2	AT2G21370.1,AT2G21370.2	S
<annotation protein_description=598	AT5G26280.1	169	0.9998	Symbols: TRAF-like family protein chr5:9208724-9210403 FORWARD LENGTH=350	Eukaryota	Streptophyta	Brassicales	Brassicaceae	Arabidopsis	Arabidopsis thaliana	0.9998	12.8	6	0.011	0.951	45	350	13.69	0.9998	6	0.1453	2	AT5G26280.2,AT5G26280.1	S
<annotation protein_description=598	AT5G26280.2	169	0.9998	Symbols: TRAF-like family protein chr5:9208724-9210403 FORWARD LENGTH=327	Eukaryota	Streptophyta	Brassicales	Brassicaceae	Arabidopsis	Arabidopsis thaliana	0.9998	12.8	6	0.011	0.951	40	327	13.69	0.9998	6	0.1453	2	AT5G26280.2,AT5G26280.1	S
<annotation protein_description=706	AT1G21720.1	no	0.9918	Symbols: PBC1 proteasome beta subunit C1 chr1:7626394-7628070 FORWARD LENGTH=204	Eukaryota	Streptophyta	Brassicales	Brassicaceae	Arabidopsis	Arabidopsis thaliana	0.9918	6.9	2	0.006	0.007	31	204	4.53	0.9918	2	0.1452	3	AT1G77440.1,AT1G77440.2,AT1G21720.1	S
<annotation protein_description=706	AT1G77440.1	no	0.9918	Symbols: PBC2 20S proteasome beta subunit C2 chr1:29096334-29098105 FORWARD LENGTH=204	Eukaryota	Streptophyta	Brassicales	Brassicaceae	Arabidopsis	Arabidopsis thaliana	0.9918	6.9	2	0.006	0.007	31	204	4.53	0.9918	2	0.1452	3	AT1G77440.1,AT1G77440.2,AT1G21720.1	S
<annotation protein_description=706	AT1G77440.2	no	0.9918	Symbols: PBC2 20S proteasome beta subunit C2 chr1:29096020-29098105 FORWARD LENGTH=204	Eukaryota	Streptophyta	Brassicales	Brassicaceae	Arabidopsis	Arabidopsis thaliana	0.9918	6.9	2	0.006	0.007	31	204	4.53	0.9918	2	0.1452	3	AT1G77440.1,AT1G77440.2,AT1G21720.1	S
<annotation protein_description=815	AT5G11420.1	194	0.9619	Symbols: Protein of unknown function, DUF642 chr5:3644655-3646991 FORWARD LENGTH=366	Eukaryota	Streptophyta	Brassicales	Brassicaceae	Arabidopsis	Arabidopsis thaliana	0.9619	7.7	4	0.006	0.005	43	366	8.79	0.9619	4	0.1451	1	AT5G11420.1	S
<annotation protein_description=381	AT5G65760.1	no	1	Symbols: Serine carboxypeptidase S28 family protein chr5:26308289-26310891 FORWARD LENGTH=515	Eukaryota	Streptophyta	Brassicales	Brassicaceae	Arabidopsis	Arabidopsis thaliana	1	6.8	5	0.012	0.919	72	515	11.76	1	5	0.141	1	AT5G65760.1	S
<annotation protein_description=349	AT5G49360.1	no	1	Symbols: BXL1, ATBXL1 beta-xylosidase 1 chr5:20012179-20016659 REVERSE LENGTH=774	Eukaryota	Streptophyta	Brassicales	Brassicaceae	Arabidopsis	Arabidopsis thaliana	1	6.8	10	0.02	0.88	108	774	23.81	1	10	0.1392	1	AT5G49360.1	S
<annotation protein_description=170	AT3G14240.1	no	1	Symbols: Subtilase family protein chr3:4741637-4743964 REVERSE LENGTH=775	Eukaryota	Streptophyta	Brassicales	Brassicaceae	Arabidopsis	Arabidopsis thaliana	1	7	6	0.013	0.353	94	775	14.73	1	6	0.135	1	AT3G14240.1	S
<annotation protein_description=672	AT5G08260.1	no	0.9975	Symbols: scpl35 serine carboxypeptidase-like 35 chr5:2657236-2661272 FORWARD LENGTH=480	Eukaryota	Streptophyta	Brassicales	Brassicaceae	Arabidopsis	Arabidopsis thaliana	0.9975	5.2	5	0.012	0.013	57	480	12.37	0.9975	5	0.1337	1	AT5G08260.1	S
<annotation protein_description=852	AT5G21100.1	no	0.9317	Symbols: Plant L-ascorbate oxidase chr5:7168312-7170719 FORWARD LENGTH=573	Eukaryota	Streptophyta	Brassicales	Brassicaceae	Arabidopsis	Arabidopsis thaliana	0.9317	2.4	5	0.012	0.002	64	573	11.66	0.9317	5	0.1324	1	AT5G21100.1	S
<annotation protein_description=778	AT1G28640.1	no	0.981	Symbols: GDSL-like Lipase/Acylhydrolase superfamily protein chr1:10067563-10069109 REVERSE LENGTH=389	Eukaryota	Streptophyta	Brassicales	Brassicaceae	Arabidopsis	Arabidopsis thaliana	0.981	3.9	2	0.006	0.003	51	389	5.01	0.981	2	0.1298	3	AT1G28650.1,AT1G28640.1,AT1G28670.1	S
<annotation protein_description=778	AT1G28650.1	no	0.981	Symbols: GDSL-like Lipase/Acylhydrolase superfamily protein chr1:10069547-10071082 REVERSE LENGTH=385	Eukaryota	Streptophyta	Brassicales	Brassicaceae	Arabidopsis	Arabidopsis thaliana	0.981	3.9	2	0.006	0.003	50	385	5.01	0.981	2	0.1298	3	AT1G28650.1,AT1G28640.1,AT1G28670.1	S
<annotation protein_description=778	AT1G28670.1	no	0.981	Symbols: ARAB-1 GDSL-like Lipase/Acylhydrolase superfamily protein chr1:10074669-10076250 REVERSE LENGTH=384	Eukaryota	Streptophyta	Brassicales	Brassicaceae	Arabidopsis	Arabidopsis thaliana	0.981	3.9	2	0.006	0.003	49	384	5.01	0.981	2	0.1298	3	AT1G28650.1,AT1G28640.1,AT1G28670.1	S
<annotation protein_description=351	AT5G49760.1	no	1	Symbols: Leucine-rich repeat protein kinase family protein chr5:20216679-20221052 FORWARD LENGTH=953	Eukaryota	Streptophyta	Brassicales	Brassicaceae	Arabidopsis	Arabidopsis thaliana	1	4.2	12	0.032	0.789	158	953	30.92	1	12	0.1287	1	AT5G49760.1	S
<annotation protein_description=269	AT4G25900.1	no	1	Symbols: Galactose mutarotase-like superfamily protein chr4:13161487-13163397 FORWARD LENGTH=318	Eukaryota	Streptophyta	Brassicales	Brassicaceae	Arabidopsis	Arabidopsis thaliana	1	10.4	5	0.011	0.822	47	318	13.13	1	5	0.1262	1	AT4G25900.1	S
<annotation protein_description=828	AT2G27190.1	no	0.9523	Symbols: PAP1, ATPAP1, PAP12, ATPAP12 purple acid phosphatase 12 chr2:11621400-11623438 REVERSE LENGTH=469	Eukaryota	Streptophyta	Brassicales	Brassicaceae	Arabidopsis	Arabidopsis thaliana	0.9523	3.8	4	0.007	0.016	50	469	10.28	0.9523	4	0.1228	1	AT2G27190.1	S
<annotation protein_description=603	AT5G42240.1	no	0.9997	Symbols: scpl42 serine carboxypeptidase-like 42 chr5:16888717-16890931 FORWARD LENGTH=473	Eukaryota	Streptophyta	Brassicales	Brassicaceae	Arabidopsis	Arabidopsis thaliana	0.9997	2.5	6	0.013	0.096	64	473	16.46	0.9997	6	0.1208	1	AT5G42240.1	S
<annotation protein_description=630	AT1G29050.1	no	0.9992	Symbols: TBL38 TRICHOME BIREFRINGENCE-LIKE 38 chr1:10136376-10139082 REVERSE LENGTH=380	Eukaryota	Streptophyta	Brassicales	Brassicaceae	Arabidopsis	Arabidopsis thaliana	0.9992	6.6	4	0.007	0.676	64	380	11.07	0.9992	4	0.1197	1	AT1G29050.1	S
<annotation protein_description=658	AT5G41870.1	no	0.9984	Symbols: Pectin lyase-like superfamily protein chr5:16758817-16760490 REVERSE LENGTH=449	Eukaryota	Streptophyta	Brassicales	Brassicaceae	Arabidopsis	Arabidopsis thaliana	0.9984	9.6	5	0.012	0.385	51	449	13.88	0.9984	5	0.1192	1	AT5G41870.1	S
<annotation protein_description=648	AT5G09730.1	no	0.9988	Symbols: BXL3, ATBXL3, XYL3, ATBX3, BX3 beta-xylosidase 3 chr5:3015319-3018226 REVERSE LENGTH=773	Eukaryota	Streptophyta	Brassicales	Brassicaceae	Arabidopsis	Arabidopsis thaliana	0.9988	6	8	0.019	0.009	100	773	22.46	0.9988	8	0.1179	1	AT5G09730.1	S
<annotation protein_description=812	AT4G01610.1	no	0.9634	Symbols: Cysteine proteinases superfamily protein chr4:694857-696937 FORWARD LENGTH=359	Eukaryota	Streptophyta	Brassicales	Brassicaceae	Arabidopsis	Arabidopsis thaliana	0.9634	9.7	5	0.008	0.118	37	359	13.55	0.9634	5	0.1178	2	AT4G01610.2,AT4G01610.1	S
<annotation protein_description=812	AT4G01610.2	no	0.9634	Symbols: Cysteine proteinases superfamily protein chr4:694857-696937 FORWARD LENGTH=359	Eukaryota	Streptophyta	Brassicales	Brassicaceae	Arabidopsis	Arabidopsis thaliana	0.9634	9.7	5	0.008	0.118	38	359	13.55	0.9634	5	0.1178	2	AT4G01610.2,AT4G01610.1	S
<annotation protein_description=725	AT5G52560.1	no	0.9902	Symbols: ATUSP, USP UDP-sugar pyrophosphorylase chr5:21331230-21334573 FORWARD LENGTH=614	Eukaryota	Streptophyta	Brassicales	Brassicaceae	Arabidopsis	Arabidopsis thaliana	0.9902	7.7	7	0.011	0.609	83	614	21.11	0.9902	7	0.1088	1	AT5G52560.1	S
<annotation protein_description=801	AT1G29670.1	no	0.9691	Symbols: GDSL-like Lipase/Acylhydrolase superfamily protein chr1:10375843-10377717 FORWARD LENGTH=363	Eukaryota	Streptophyta	Brassicales	Brassicaceae	Arabidopsis	Arabidopsis thaliana	0.9691	4.4	4	0.011	0.003	50	363	11.94	0.9691	4	0.1076	1	AT1G29670.1	S
<annotation protein_description=535	AT4G19410.1	145	1	Symbols: Pectinacetylesterase family protein chr4:10582188-10584766 REVERSE LENGTH=391	Eukaryota	Streptophyta	Brassicales	Brassicaceae	Arabidopsis	Arabidopsis thaliana	0.9799	9.5	4	0.041	1	40	391	12.15	0.9799	4	0.1069	2	AT4G19410.2,AT4G19410.1	S
<annotation protein_description=535	AT4G19410.2	145	1	Symbols: Pectinacetylesterase family protein chr4:10581037-10584766 REVERSE LENGTH=517	Eukaryota	Streptophyta	Brassicales	Brassicaceae	Arabidopsis	Arabidopsis thaliana	0.9799	9.5	4	0.041	1	56	517	12.15	0.9799	4	0.1069	2	AT4G19410.2,AT4G19410.1	S
<annotation protein_description=82	AT1G77510.1	no	1	Symbols: ATPDIL1-2, PDI6, ATPDI6, PDIL1-2 PDI-like 1-2 chr1:29126742-29129433 FORWARD LENGTH=508	Eukaryota	Streptophyta	Brassicales	Brassicaceae	Arabidopsis	Arabidopsis thaliana	1	12	8	0.014	1	45	508	25.92	1	8	0.1023	1	AT1G77510.1	S
<annotation protein_description=633	AT3G62060.1	no	0.9992	Symbols: Pectinacetylesterase family protein chr3:22980123-22982734 FORWARD LENGTH=419	Eukaryota	Streptophyta	Brassicales	Brassicaceae	Arabidopsis	Arabidopsis thaliana	0.9992	6.2	4	0.01	0.196	59	419	13.56	0.9992	4	0.0977	1	AT3G62060.1	S
<annotation protein_description=647	AT3G17180.1	no	0.9988	Symbols: scpl33 serine carboxypeptidase-like 33 chr3:5855861-5859157 REVERSE LENGTH=478	Eukaryota	Streptophyta	Brassicales	Brassicaceae	Arabidopsis	Arabidopsis thaliana	0.9988	5.9	4	0.009	0.053	62	478	13.7	0.9988	4	0.0967	1	AT3G17180.1	S
<annotation protein_description=688	AT1G62810.1	no	0.9955	Symbols: Copper amine oxidase family protein chr1:23258253-23261772 REVERSE LENGTH=712	Eukaryota	Streptophyta	Brassicales	Brassicaceae	Arabidopsis	Arabidopsis thaliana	0.9955	6	4	0.018	0.842	95	712	13.7	0.9955	4	0.0963	1	AT1G62810.1	S
<annotation protein_description=756	AT1G51630.1	no	0.9848	Symbols: O-fucosyltransferase family protein chr1:19142141-19144082 REVERSE LENGTH=423	Eukaryota	Streptophyta	Brassicales	Brassicaceae	Arabidopsis	Arabidopsis thaliana	0.9848	11.8	4	0.01	0.005	51	423	13.85	0.9848	4	0.0943	1	AT1G51630.1	S
<annotation protein_description=673	AT1G31710.1	no	0.9974	Symbols: Copper amine oxidase family protein chr1:11349855-11355339 FORWARD LENGTH=681	Eukaryota	Streptophyta	Brassicales	Brassicaceae	Arabidopsis	Arabidopsis thaliana	0.9974	9.7	5	0.014	0.994	80	681	17.95	0.9974	5	0.0921	1	AT1G31710.1	S
<annotation protein_description=37	AT1G21750.1	no	1	Symbols: ATPDIL1-1, ATPDI5, PDI5, PDIL1-1 PDI-like 1-1 chr1:7645767-7648514 FORWARD LENGTH=501	Eukaryota	Streptophyta	Brassicales	Brassicaceae	Arabidopsis	Arabidopsis thaliana	1	13.6	8	0.015	1	44	501	29.34	1	8	0.0904	2	AT1G21750.2,AT1G21750.1	S
<annotation protein_description=37	AT1G21750.2	no	1	Symbols: ATPDIL1-1, PDIL1-1 PDI-like 1-1 chr1:7645767-7648695 FORWARD LENGTH=487	Eukaryota	Streptophyta	Brassicales	Brassicaceae	Arabidopsis	Arabidopsis thaliana	1	13.6	8	0.015	1	48	487	29.34	1	8	0.0904	2	AT1G21750.2,AT1G21750.1	S
<annotation protein_description=777	AT2G01630.1	190	0.9816	Symbols: O-Glycosyl hydrolases family 17 protein chr2:279541-281955 REVERSE LENGTH=501	Eukaryota	Streptophyta	Brassicales	Brassicaceae	Arabidopsis	Arabidopsis thaliana	0.9815	4.6	2	0.004	0.009	62	501	7.51	0.9815	2	0.0866	1	AT2G01630.1	S
<annotation protein_description=782	AT3G51580.1	no	0.9796	Symbols: unknown protein; FUNCTIONS IN: molecular_function unknown; INVOLVED IN: biological_process unknown; LOCATED IN: endomembrane system; EXPRESSED IN: 25 plant structures; EXPRESSED DURING: 15 growth stages; Has 1768 Blast hits to 1607 proteins in 294 species: Archae - 2; Bacteria - 552; Metazoa - 381; Fungi - 236; Plants - 306; Viruses - 38; Other Eukaryotes - 253 (source: NCBI BLink). chr3…	Eukaryota	Streptophyta	Brassicales	Brassicaceae	Arabidopsis	Arabidopsis thaliana	0.9796	3.8	4	0.011	0.003	44	390	15.24	0.9796	4	0.0852	2	AT3G51580.2,AT3G51580.1	S
<annotation protein_description=782	AT3G51580.2	no	0.9796	Symbols: unknown protein; FUNCTIONS IN: molecular_function unknown; INVOLVED IN: biological_process unknown; LOCATED IN: endomembrane system; EXPRESSED IN: 24 plant structures; EXPRESSED DURING: 15 growth stages. chr3:19131167-19133016 REVERSE LENGTH=410	Eukaryota	Streptophyta	Brassicales	Brassicaceae	Arabidopsis	Arabidopsis thaliana	0.9796	3.8	4	0.011	0.003	48	410	15.24	0.9796	4	0.0852	2	AT3G51580.2,AT3G51580.1	S
<annotation protein_description=771	AT2G22980.1	no	0.9823	Symbols: SCPL13 serine carboxypeptidase-like 13 chr2:9779029-9783078 FORWARD LENGTH=430	Eukaryota	Streptophyta	Brassicales	Brassicaceae	Arabidopsis	Arabidopsis thaliana	0.9823	7.3	2	0.005	0.05	51	430	7.82	0.9823	2	0.0833	4	AT2G22980.2,AT2G22980.3,AT2G22980.1,AT2G22980.4	S
<annotation protein_description=771	AT2G22980.2	no	0.9823	Symbols: SCPL13 serine carboxypeptidase-like 13 chr2:9779029-9782915 FORWARD LENGTH=411	Eukaryota	Streptophyta	Brassicales	Brassicaceae	Arabidopsis	Arabidopsis thaliana	0.9823	7.3	2	0.005	0.05	51	411	7.82	0.9823	2	0.0833	4	AT2G22980.2,AT2G22980.3,AT2G22980.1,AT2G22980.4	S
<annotation protein_description=771	AT2G22980.3	no	0.9823	Symbols: SCPL13 serine carboxypeptidase-like 13 chr2:9779029-9783078 FORWARD LENGTH=432	Eukaryota	Streptophyta	Brassicales	Brassicaceae	Arabidopsis	Arabidopsis thaliana	0.9823	7.3	2	0.005	0.05	51	432	7.82	0.9823	2	0.0833	4	AT2G22980.2,AT2G22980.3,AT2G22980.1,AT2G22980.4	S
<annotation protein_description=771	AT2G22980.4	no	0.9823	Symbols: SCPL13 serine carboxypeptidase-like 13 chr2:9779029-9783088 FORWARD LENGTH=433	Eukaryota	Streptophyta	Brassicales	Brassicaceae	Arabidopsis	Arabidopsis thaliana	0.9823	7.3	2	0.005	0.05	53	433	7.82	0.9823	2	0.0833	4	AT2G22980.2,AT2G22980.3,AT2G22980.1,AT2G22980.4	S
<annotation protein_description=550	AT1G03230.1	no	0.9999	Symbols: Eukaryotic aspartyl protease family protein chr1:790110-791414 FORWARD LENGTH=434	Eukaryota	Streptophyta	Brassicales	Brassicaceae	Arabidopsis	Arabidopsis thaliana	0.9999	17.7	4	0.025	1	54	434	16.1	0.9999	4	0.0823	1	AT1G03230.1	S
<annotation protein_description=668	AT1G64760.1	no	0.9978	Symbols: O-Glycosyl hydrolases family 17 protein chr1:24054220-24056194 REVERSE LENGTH=481	Eukaryota	Streptophyta	Brassicales	Brassicaceae	Arabidopsis	Arabidopsis thaliana	0.9978	6.7	2	0.004	0.007	52	481	8.11	0.9978	2	0.0816	2	AT1G64760.2,AT1G64760.1	S
<annotation protein_description=668	AT1G64760.2	no	0.9978	Symbols: O-Glycosyl hydrolases family 17 protein chr1:24054220-24056194 REVERSE LENGTH=481	Eukaryota	Streptophyta	Brassicales	Brassicaceae	Arabidopsis	Arabidopsis thaliana	0.9978	6.7	2	0.004	0.007	52	481	8.11	0.9978	2	0.0816	2	AT1G64760.2,AT1G64760.1	S
<annotation protein_description=802	AT1G47960.1	no	0.9678	Symbols: C/VIF1, ATC/VIF1 cell wall / vacuolar inhibitor of fructosidase 1 chr1:17681954-17683516 REVERSE LENGTH=205	Eukaryota	Streptophyta	Brassicales	Brassicaceae	Arabidopsis	Arabidopsis thaliana	0.9678	7.8	2	0.006	0.007	26	205	8.04	0.9678	2	0.0798	1	AT1G47960.1	S
<annotation protein_description=631	AT2G05790.1	no	0.9992	Symbols: O-Glycosyl hydrolases family 17 protein chr2:2199450-2201293 FORWARD LENGTH=472	Eukaryota	Streptophyta	Brassicales	Brassicaceae	Arabidopsis	Arabidopsis thaliana	0.9992	5.7	4	0.009	0.136	67	472	16.9	0.9992	4	0.0784	1	AT2G05790.1	S
<annotation protein_description=862	AT4G19810.1	no	0.9195	Symbols: Glycosyl hydrolase family protein with chitinase insertion domain chr4:10764151-10765753 REVERSE LENGTH=379	Eukaryota	Streptophyta	Brassicales	Brassicaceae	Arabidopsis	Arabidopsis thaliana	0.9195	6.3	2	0.004	0.021	42	379	8.03	0.9195	2	0.0759	1	AT4G19810.1	S
<annotation protein_description=825	AT5G62630.1	no	0.9553	Symbols: HIPL2 hipl2 protein precursor chr5:25143719-25146390 REVERSE LENGTH=696	Eukaryota	Streptophyta	Brassicales	Brassicaceae	Arabidopsis	Arabidopsis thaliana	0.9553	3.3	4	0.006	0.016	80	696	17.3	0.9553	4	0.0732	1	AT5G62630.1	S
<annotation protein_description=745	AT3G16370.1	no	0.9871	Symbols: GDSL-like Lipase/Acylhydrolase superfamily protein chr3:5556928-5558351 FORWARD LENGTH=353	Eukaryota	Streptophyta	Brassicales	Brassicaceae	Arabidopsis	Arabidopsis thaliana	0.9871	9.3	2	0.004	0.036	45	353	9.09	0.9871	2	0.072	1	AT3G16370.1	S
<annotation protein_description=626	AT5G59670.1	no	0.9994	Symbols: Leucine-rich repeat protein kinase family protein chr5:24041538-24045478 FORWARD LENGTH=868	Eukaryota	Streptophyta	Brassicales	Brassicaceae	Arabidopsis	Arabidopsis thaliana	0.9994	5.4	5	0.009	0.06	141	868	24.11	0.9994	5	0.0687	1	AT5G59670.1	S
<annotation protein_description=694	AT2G15320.1	no	0.9932	Symbols: Leucine-rich repeat (LRR) family protein chr2:6666527-6667675 REVERSE LENGTH=382	Eukaryota	Streptophyta	Brassicales	Brassicaceae	Arabidopsis	Arabidopsis thaliana	0.9932	6.8	2	0.005	0.108	75	382	9.59	0.9932	2	0.0686	1	AT2G15320.1	S
<annotation protein_description=265	AT4G25000.1	no	1	Symbols: ATAMY1, AMY1 alpha-amylase-like chr4:12852109-12853825 REVERSE LENGTH=423	Eukaryota	Streptophyta	Brassicales	Brassicaceae	Arabidopsis	Arabidopsis thaliana	1	13.9	3	0.009	0.976	50	423	14.69	1	3	0.0677	1	AT4G25000.1	S
<annotation protein_description=554	AT1G13750.1	no	0.9999	Symbols: Purple acid phosphatases superfamily protein chr1:4715490-4718091 REVERSE LENGTH=613	Eukaryota	Streptophyta	Brassicales	Brassicaceae	Arabidopsis	Arabidopsis thaliana	0.9999	4.4	4	0.009	0.1	70	613	19.96	0.9999	4	0.0664	1	AT1G13750.1	S
<annotation protein_description=573	AT4G16660.1	no	0.9999	Symbols: heat shock protein 70 (Hsp 70) family protein chr4:9377225-9381232 FORWARD LENGTH=867	Eukaryota	Streptophyta	Brassicales	Brassicaceae	Arabidopsis	Arabidopsis thaliana	0.9999	2.8	6	0.014	0.058	116	867	32.36	0.9999	6	0.0614	1	AT4G16660.1	S
<annotation protein_description=770	AT1G11910.1	no	0.9823	Symbols: APA1, ATAPA1 aspartic proteinase A1 chr1:4017119-4019874 REVERSE LENGTH=506	Eukaryota	Streptophyta	Brassicales	Brassicaceae	Arabidopsis	Arabidopsis thaliana	0.9823	3.2	3	0.007	0.002	56	506	16.06	0.9823	3	0.0608	1	AT1G11910.1	S
<annotation protein_description=881	AT5G44730.1	no	0.8919	Symbols: Haloacid dehalogenase-like hydrolase (HAD) superfamily protein chr5:18045588-18046519 REVERSE LENGTH=255	Eukaryota	Streptophyta	Brassicales	Brassicaceae	Arabidopsis	Arabidopsis thaliana	0.8919	9.8	2	0.004	0.009	35	255	10.36	0.8919	2	0.0571	2	AT5G44730.1,AT5G44730.2	S
<annotation protein_description=881	AT5G44730.2	no	0.8919	Symbols: Haloacid dehalogenase-like hydrolase (HAD) superfamily protein chr5:18045588-18046519 REVERSE LENGTH=255	Eukaryota	Streptophyta	Brassicales	Brassicaceae	Arabidopsis	Arabidopsis thaliana	0.8919	9.8	2	0.004	0.009	35	255	10.36	0.8919	2	0.0571	2	AT5G44730.1,AT5G44730.2	S
<annotation protein_description=701	AT4G36360.1	no	0.9924	Symbols: BGAL3 beta-galactosidase 3 chr4:17176840-17181143 REVERSE LENGTH=856	Eukaryota	Streptophyta	Brassicales	Brassicaceae	Arabidopsis	Arabidopsis thaliana	0.9924	1.8	3	0.009	0.001	98	856	17.56	0.9924	3	0.0562	2	AT4G36360.2,AT4G36360.1	S
<annotation protein_description=701	AT4G36360.2	no	0.9924	Symbols: BGAL3 beta-galactosidase 3 chr4:17176840-17181143 REVERSE LENGTH=855	Eukaryota	Streptophyta	Brassicales	Brassicaceae	Arabidopsis	Arabidopsis thaliana	0.9924	1.8	3	0.009	0.001	98	855	17.56	0.9924	3	0.0562	2	AT4G36360.2,AT4G36360.1	S
<annotation protein_description=426	AT1G21850.1	36	1	Symbols: sks8 SKU5 similar 8 chr1:7667803-7670530 REVERSE LENGTH=551	Eukaryota	Streptophyta	Brassicales	Brassicaceae	Arabidopsis	Arabidopsis thaliana	0.9852	6.2	3	0.064	0.985	66	551	18.45	0.9852	3	0.0531	1	AT1G21850.1	S
<annotation protein_description=859	AT1G31670.1	no	0.9231	Symbols: Copper amine oxidase family protein chr1:11337558-11341889 FORWARD LENGTH=741	Eukaryota	Streptophyta	Brassicales	Brassicaceae	Arabidopsis	Arabidopsis thaliana	0.9231	5.9	3	0.01	0.56	91	741	17.8	0.9231	3	0.0515	1	AT1G31670.1	S
<annotation protein_description=599	AT1G32940.1	no	0.9997	Symbols: ATSBT3.5, SBT3.5 Subtilase family protein chr1:11937634-11940856 FORWARD LENGTH=774	Eukaryota	Streptophyta	Brassicales	Brassicaceae	Arabidopsis	Arabidopsis thaliana	0.9997	5	3	0.007	0.483	94	774	20.08	0.9997	3	0.0495	1	AT1G32940.1	S
<annotation protein_description=873	AT1G51805.1	195	0.9041	Symbols: Leucine-rich repeat protein kinase family protein chr1:19221187-19225590 REVERSE LENGTH=884	Eukaryota	Streptophyta	Brassicales	Brassicaceae	Arabidopsis	Arabidopsis thaliana	0.9017	2.8	4	0.005	0.009	128	884	24.54	0.9017	4	0.0487	1	AT1G51805.1	S
<annotation protein_description=840	AT3G19400.1	no	0.9429	Symbols: Cysteine proteinases superfamily protein chr3:6725510-6726878 FORWARD LENGTH=362	Eukaryota	Streptophyta	Brassicales	Brassicaceae	Arabidopsis	Arabidopsis thaliana	0.9429	4.1	2	0.006	0.004	45	362	13.31	0.9429	2	0.0469	2	AT3G19400.2,AT3G19400.1	S
<annotation protein_description=840	AT3G19400.2	no	0.9429	Symbols: Cysteine proteinases superfamily protein chr3:6725510-6726557 FORWARD LENGTH=290	Eukaryota	Streptophyta	Brassicales	Brassicaceae	Arabidopsis	Arabidopsis thaliana	0.9429	4.1	2	0.006	0.004	40	290	13.31	0.9429	2	0.0469	2	AT3G19400.2,AT3G19400.1	S
<annotation protein_description=721	AT1G11080.1	no	0.9904	Symbols: scpl31 serine carboxypeptidase-like 31 chr1:3694917-3697759 REVERSE LENGTH=492	Eukaryota	Streptophyta	Brassicales	Brassicaceae	Arabidopsis	Arabidopsis thaliana	0.9904	2.8	2	0.005	0.002	61	492	14.1	0.9904	2	0.0465	2	AT1G11080.2,AT1G11080.1	S
<annotation protein_description=721	AT1G11080.2	no	0.9904	Symbols: scpl31 serine carboxypeptidase-like 31 chr1:3694809-3697759 REVERSE LENGTH=495	Eukaryota	Streptophyta	Brassicales	Brassicaceae	Arabidopsis	Arabidopsis thaliana	0.9904	2.8	2	0.005	0.002	62	495	14.1	0.9904	2	0.0465	2	AT1G11080.2,AT1G11080.1	S
<annotation protein_description=683	AT5G11330.1	no	0.996	Symbols: FAD/NAD(P)-binding oxidoreductase family protein chr5:3617342-3618861 REVERSE LENGTH=408	Eukaryota	Streptophyta	Brassicales	Brassicaceae	Arabidopsis	Arabidopsis thaliana	0.996	8.1	2	0.004	0.026	64	408	14.84	0.996	2	0.0445	2	AT5G11330.2,AT5G11330.1	S
<annotation protein_description=683	AT5G11330.2	no	0.996	Symbols: FAD/NAD(P)-binding oxidoreductase family protein chr5:3617415-3618861 REVERSE LENGTH=360	Eukaryota	Streptophyta	Brassicales	Brassicaceae	Arabidopsis	Arabidopsis thaliana	0.996	8.1	2	0.004	0.026	51	360	14.84	0.996	2	0.0445	2	AT5G11330.2,AT5G11330.1	S
<annotation protein_description=666	AT5G44390.1	no	0.9981	Symbols: FAD-binding Berberine family protein chr5:17882329-17884906 REVERSE LENGTH=542	Eukaryota	Streptophyta	Brassicales	Brassicaceae	Arabidopsis	Arabidopsis thaliana	0.9981	6.5	3	0.007	0.141	67	542	22.7	0.9981	3	0.0437	1	AT5G44390.1	S
<annotation protein_description=849	AT4G38220.1	no	0.9349	Symbols: Peptidase M20/M25/M40 family protein chr4:17925251-17926919 FORWARD LENGTH=430	Eukaryota	Streptophyta	Brassicales	Brassicaceae	Arabidopsis	Arabidopsis thaliana	0.9349	10.9	2	0.003	0.005	64	430	14.51	0.9349	2	0.0427	2	AT4G38220.1,AT4G38220.2	S
<annotation protein_description=849	AT4G38220.2	no	0.9349	Symbols: Peptidase M20/M25/M40 family protein chr4:17925251-17926919 FORWARD LENGTH=433	Eukaryota	Streptophyta	Brassicales	Brassicaceae	Arabidopsis	Arabidopsis thaliana	0.9349	10.9	2	0.003	0.005	65	433	14.51	0.9349	2	0.0427	2	AT4G38220.1,AT4G38220.2	S
<annotation protein_description=748	AT3G07460.1	no	0.9863	Symbols: Protein of unknown function, DUF538 chr3:2384837-2385617 REVERSE LENGTH=177	Eukaryota	Streptophyta	Brassicales	Brassicaceae	Arabidopsis	Arabidopsis thaliana	0.9863	9.6	1	0.003	0.008	30	177	7.73	0.9863	1	0.0423	2	AT3G07460.2,AT3G07460.1	S
<annotation protein_description=748	AT3G07460.2	no	0.9863	Symbols: Protein of unknown function, DUF538 chr3:2384544-2385617 REVERSE LENGTH=271	Eukaryota	Streptophyta	Brassicales	Brassicaceae	Arabidopsis	Arabidopsis thaliana	0.9863	9.6	1	0.003	0.008	49	271	7.73	0.9863	1	0.0423	2	AT3G07460.2,AT3G07460.1	S
<annotation protein_description=761	AT3G12000.1	no	0.9837	Symbols: S-locus related protein SLR1, putative (S1) chr3:3818301-3819620 REVERSE LENGTH=439	Eukaryota	Streptophyta	Brassicales	Brassicaceae	Arabidopsis	Arabidopsis thaliana	0.9837	3.6	2	0.006	0.003	69	439	15.59	0.9837	2	0.0418	1	AT3G12000.1	S
<annotation protein_description=723	AT4G20430.1	no	0.9904	Symbols: Subtilase family protein chr4:11017656-11021105 REVERSE LENGTH=856	Eukaryota	Streptophyta	Brassicales	Brassicaceae	Arabidopsis	Arabidopsis thaliana	0.9904	2	2	0.006	0.001	98	856	17.37	0.9904	2	0.0378	2	AT4G20430.2,AT4G20430.1	S
<annotation protein_description=723	AT4G20430.2	no	0.9904	Symbols: Subtilase family protein chr4:11017656-11021105 REVERSE LENGTH=832	Eukaryota	Streptophyta	Brassicales	Brassicaceae	Arabidopsis	Arabidopsis thaliana	0.9904	2	2	0.006	0.001	95	832	17.37	0.9904	2	0.0378	2	AT4G20430.2,AT4G20430.1	S
<annotation protein_description=820	AT5G05340.1	no	0.9599	Symbols: Peroxidase superfamily protein chr5:1579142-1580819 REVERSE LENGTH=324	Eukaryota	Streptophyta	Brassicales	Brassicaceae	Arabidopsis	Arabidopsis thaliana	0.9599	12	1	0.003	0.01	45	324	8.63	0.9599	1	0.0368	1	AT5G05340.1	S
<annotation protein_description=789	AT4G32940.1	no	0.977	Symbols: GAMMA-VPE, GAMMAVPE gamma vacuolar processing enzyme chr4:15900557-15903161 REVERSE LENGTH=494	Eukaryota	Streptophyta	Brassicales	Brassicaceae	Arabidopsis	Arabidopsis thaliana	0.977	4	1	0.003	0.002	61	494	9.26	0.977	1	0.0349	1	AT4G32940.1	S
<annotation protein_description=805	AT2G44750.1	no	0.9665	Symbols: TPK2 thiamin pyrophosphokinase 2 chr2:18451510-18452754 FORWARD LENGTH=265	Eukaryota	Streptophyta	Brassicales	Brassicaceae	Arabidopsis	Arabidopsis thaliana	0.9665	8.3	1	0.003	0.008	48	265	9.38	0.9665	1	0.0341	6	AT1G02880.3,AT2G44750.1,AT1G02880.1,AT2G44750.2,AT1G02880.4,AT1G02880.2	S
<annotation protein_description=805	AT2G44750.2	no	0.9665	Symbols: TPK2 thiamin pyrophosphokinase 2 chr2:18451510-18452754 FORWARD LENGTH=267	Eukaryota	Streptophyta	Brassicales	Brassicaceae	Arabidopsis	Arabidopsis thaliana	0.9665	8.3	1	0.003	0.008	49	267	9.38	0.9665	1	0.0341	6	AT1G02880.3,AT2G44750.1,AT1G02880.1,AT2G44750.2,AT1G02880.4,AT1G02880.2	S
<annotation protein_description=866	AT2G44570.1	no	0.9113	Symbols: AtGH9B12, GH9B12 glycosyl hydrolase 9B12 chr2:18394425-18396268 REVERSE LENGTH=492	Eukaryota	Streptophyta	Brassicales	Brassicaceae	Arabidopsis	Arabidopsis thaliana	0.9113	2.4	1	0.003	0.002	60	492	8.88	0.9113	1	0.034	1	AT2G44570.1	S
<annotation protein_description=838	AT1G25230.1	no	0.9464	Symbols: Calcineurin-like metallo-phosphoesterase superfamily protein chr1:8840474-8842298 REVERSE LENGTH=339	Eukaryota	Streptophyta	Brassicales	Brassicaceae	Arabidopsis	Arabidopsis thaliana	0.9464	7.7	1	0.003	0.007	46	339	10.41	0.9464	1	0.0301	1	AT1G25230.1	S
<annotation protein_description=662	AT5G08030.1	no	0.9982	Symbols: PLC-like phosphodiesterases superfamily protein chr5:2575152-2576770 REVERSE LENGTH=372	Eukaryota	Streptophyta	Brassicales	Brassicaceae	Arabidopsis	Arabidopsis thaliana	0.9982	7	1	0.004	0.286	53	372	12.05	0.9982	1	0.0274	1	AT5G08030.1	S
<annotation protein_description=870	AT1G12460.1	no	0.9072	Symbols: Leucine-rich repeat protein kinase family protein chr1:4247703-4250444 FORWARD LENGTH=882	Eukaryota	Streptophyta	Brassicales	Brassicaceae	Arabidopsis	Arabidopsis thaliana	0.9072	1.5	2	0.006	0.001	163	882	29.67	0.9072	2	0.0202	1	AT1G12460.1	S
<annotation protein_description=752	AT1G65800.1	no	0.985	Symbols: ARK2, RK2 receptor kinase 2 chr1:24473166-24476523 FORWARD LENGTH=847	Eukaryota	Streptophyta	Brassicales	Brassicaceae	Arabidopsis	Arabidopsis thaliana	0.985	1.5	2	0.003	0.001	131	847	32.69	0.985	2	0.0199	1	AT1G65800.1	S
<annotation protein_description=837	AT1G53430.1	no	0.9472	Symbols: Leucine-rich repeat transmembrane protein kinase chr1:19935298-19940959 FORWARD LENGTH=1030	Eukaryota	Streptophyta	Brassicales	Brassicaceae	Arabidopsis	Arabidopsis thaliana	0.9472	1	2	0.005	0.001	182	1030	37.73	0.9472	2	0.0166	2	AT1G53430.2,AT1G53430.1	S

## Sheet: Uninf_3rd
protein group	name	pseudo name	group probability	annotation	classification1	classification2	classification3	classification4	classification5	classification6	probability	percent coverage	total number unique peptides	pct spectrum ids	confidence	R L count	length	OI_VALUE	PROTEINPROPHET_PROBABILITY	TOTAL_SPECTRAL_COUNTS	APEX_PROTEIN_ABUNDANCE	NUMBER_OF_DEGENERATE_PROTEINS	IDS_DEGENERATE_PROTEINS	Secreted
<annotation protein_description=197	AT5G26000.1	73	1	Symbols: TGG1, BGLU38 thioglucoside glucohydrolase 1 chr5:9079678-9082347 REVERSE LENGTH=541	Eukaryota	Streptophyta	Brassicales	Brassicaceae	Arabidopsis	Arabidopsis thaliana	1	53.6	2507	4.655	1	66	541	21.38	1	2507	19.8101	1	AT5G26000.1	S
<annotation protein_description=147	AT1G76160.1	23	1	Symbols: sks5 SKU5 similar 5 chr1:28578211-28581020 REVERSE LENGTH=541	Eukaryota	Streptophyta	Brassicales	Brassicaceae	Arabidopsis	Arabidopsis thaliana	1	33.6	911	1.364	1	76	541	16.07	1	911	9.5773	1	AT1G76160.1	S
<annotation protein_description=83	AT4G27520.1	no	1	Symbols: ENODL2, AtENODL2 early nodulin-like protein 2 chr4:13750668-13751819 REVERSE LENGTH=349	Eukaryota	Streptophyta	Brassicales	Brassicaceae	Arabidopsis	Arabidopsis thaliana	1	25.2	565	0.887	1	21	349	10.04	1	565	9.5072	1	AT4G27520.1	S
<annotation protein_description=117	AT5G67360.1	no	1	Symbols: ARA12 Subtilase family protein chr5:26872192-26874465 REVERSE LENGTH=757	Eukaryota	Streptophyta	Brassicales	Brassicaceae	Arabidopsis	Arabidopsis thaliana	1	37.4	898	1.691	1	85	757	16.71	1	898	9.079	1	AT5G67360.1	S
<annotation protein_description=4	AT1G09750.1	no	1	Symbols: Eukaryotic aspartyl protease family protein chr1:3157541-3158960 FORWARD LENGTH=449	Eukaryota	Streptophyta	Brassicales	Brassicaceae	Arabidopsis	Arabidopsis thaliana	1	20.9	315	0.47	1	62	449	6.08	1	315	8.7528	1	AT1G09750.1	S
<annotation protein_description=69	AT3G57260.1	no	1	Symbols: BGL2, PR2, BG2, PR-2 beta-1,3-glucanase 2 chr3:21188709-21189822 REVERSE LENGTH=339	Eukaryota	Streptophyta	Brassicales	Brassicaceae	Arabidopsis	Arabidopsis thaliana	1	31	452	0.92	1	44	339	9.65	1	452	7.9132	1	AT3G57260.1	S
<annotation protein_description=25	AT1G75040.1	no	1	Symbols: PR5, PR-5 pathogenesis-related gene 5 chr1:28177754-28178731 FORWARD LENGTH=239	Eukaryota	Streptophyta	Brassicales	Brassicaceae	Arabidopsis	Arabidopsis thaliana	1	53.6	289	0.483	1	24	239	7.27	1	289	6.7159	1	AT1G75040.1	S
<annotation protein_description=26	AT1G78820.1	no	1	Symbols: D-mannose binding lectin protein with Apple-like carbohydrate-binding domain chr1:29634401-29635768 REVERSE LENGTH=455	Eukaryota	Streptophyta	Brassicales	Brassicaceae	Arabidopsis	Arabidopsis thaliana	1	45.5	517	1.038	1	62	455	13.24	1	517	6.5969	1	AT1G78820.1	S
<annotation protein_description=27	AT1G78830.1	no	1	Symbols: Curculin-like (mannose-binding) lectin family protein chr1:29637141-29638508 REVERSE LENGTH=455	Eukaryota	Streptophyta	Brassicales	Brassicaceae	Arabidopsis	Arabidopsis thaliana	1	49.2	497	0.689	1	62	455	15.98	1	497	5.2543	1	AT1G78830.1	S
<annotation protein_description=30	AT2G04780.1	no	1	Symbols: FLA7 FASCICLIN-like arabinoogalactan 7 chr2:1677488-1678252 FORWARD LENGTH=254	Eukaryota	Streptophyta	Brassicales	Brassicaceae	Arabidopsis	Arabidopsis thaliana	1	18.5	150	0.297	1	30	254	5.21	1	150	4.864	2	AT2G04780.2,AT2G04780.1	S
<annotation protein_description=30	AT2G04780.2	no	1	Symbols: FLA7 FASCICLIN-like arabinoogalactan 7 chr2:1677488-1678252 FORWARD LENGTH=254	Eukaryota	Streptophyta	Brassicales	Brassicaceae	Arabidopsis	Arabidopsis thaliana	1	18.5	150	0.297	1	30	254	5.21	1	150	4.864	2	AT2G04780.2,AT2G04780.1	S
<annotation protein_description=97	AT5G08380.1	no	1	Symbols: AtAGAL1, AGAL1 alpha-galactosidase 1 chr5:2694851-2697616 REVERSE LENGTH=410	Eukaryota	Streptophyta	Brassicales	Brassicaceae	Arabidopsis	Arabidopsis thaliana	1	40	334	0.516	1	51	410	13.07	1	334	4.3173	1	AT5G08380.1	S
<annotation protein_description=260	AT5G20630.1	no	0.9996	Symbols: GLP3, GLP3A, GLP3B, ATGER3, GER3 germin 3 chr5:6975315-6975950 REVERSE LENGTH=211	Eukaryota	Streptophyta	Brassicales	Brassicaceae	Arabidopsis	Arabidopsis thaliana	0.9996	20.4	84	0.153	0.993	24	211	3.41	0.9996	84	4.1599	1	AT5G20630.1	S
<annotation protein_description=68	AT3G57240.1	no	1	Symbols: BG3 beta-1,3-glucanase 3 chr3:21181916-21183045 REVERSE LENGTH=341	Eukaryota	Streptophyta	Brassicales	Brassicaceae	Arabidopsis	Arabidopsis thaliana	1	75.1	311	0.599	1	54	341	14.7	1	311	3.5742	1	AT3G57240.1	S
<annotation protein_description=203	AT5G45280.2	79	1	Symbols: Pectinacetylesterase family protein chr5:18346862-18349488 FORWARD LENGTH=391	Eukaryota	Streptophyta	Brassicales	Brassicaceae	Arabidopsis	Arabidopsis thaliana	1	35.3	227	0.356	1	36	391	12.62	1	227	3.0388	1	AT5G45280.2	S
<annotation protein_description=156	AT2G45470.1	32	1	Symbols: FLA8, AGP8 FASCICLIN-like arabinogalactan protein 8 chr2:18742797-18744059 REVERSE LENGTH=420	Eukaryota	Streptophyta	Brassicales	Brassicaceae	Arabidopsis	Arabidopsis thaliana	1	34.5	164	0.203	1	50	420	9.35	1	164	2.9632	1	AT2G45470.1	S
<annotation protein_description=10	AT1G20160.1	no	1	Symbols: ATSBT5.2 Subtilisin-like serine endopeptidase family protein chr1:6990852-6993854 REVERSE LENGTH=769	Eukaryota	Streptophyta	Brassicales	Brassicaceae	Arabidopsis	Arabidopsis thaliana	1	19.6	343	0.68	1	62	769	22.42	1	343	2.5846	2	AT1G20160.1,AT1G20160.2	S
<annotation protein_description=167	AT3G49120.1	43	1	Symbols: ATPERX34, PERX34, PRXCB, ATPCB, PRX34 peroxidase CB chr3:18207819-18210041 FORWARD LENGTH=353	Eukaryota	Streptophyta	Brassicales	Brassicaceae	Arabidopsis	Arabidopsis thaliana	1	25.8	112	0.182	1	64	353	8.51	1	112	2.2234	1	AT3G49120.1	S
<annotation protein_description=29	AT1G79720.1	no	1	Symbols: Eukaryotic aspartyl protease family protein chr1:29997259-29998951 REVERSE LENGTH=484	Eukaryota	Streptophyta	Brassicales	Brassicaceae	Arabidopsis	Arabidopsis thaliana	1	19.6	166	0.308	1	70	484	12.76	1	166	2.1978	1	AT1G79720.1	S
<annotation protein_description=235	AT2G25060.1	no	0.9998	Symbols: ENODL14, AtENODL14 early nodulin-like protein 14 chr2:10662308-10662930 FORWARD LENGTH=182	Eukaryota	Streptophyta	Brassicales	Brassicaceae	Arabidopsis	Arabidopsis thaliana	0.9998	36.3	81	0.098	1	21	182	6.26	0.9998	81	2.1855	1	AT2G25060.1	S
<annotation protein_description=307	AT3G54400.1	no	0.9987	Symbols: Eukaryotic aspartyl protease family protein chr3:20140291-20142599 REVERSE LENGTH=425	Eukaryota	Streptophyta	Brassicales	Brassicaceae	Arabidopsis	Arabidopsis thaliana	0.9987	23.1	139	0.178	0.999	66	425	10.74	0.9987	139	2.1836	1	AT3G54400.1	S
<annotation protein_description=210	AT1G03870.1	no	0.9999	Symbols: FLA9 FASCICLIN-like arabinoogalactan 9 chr1:982625-983368 REVERSE LENGTH=247	Eukaryota	Streptophyta	Brassicales	Brassicaceae	Arabidopsis	Arabidopsis thaliana	0.9999	21.9	69	0.14	1	36	247	5.6	0.9999	69	2.0814	1	AT1G03870.1	S
<annotation protein_description=62	AT3G52880.2	no	1	Symbols: ATMDAR1, MDAR1 monodehydroascorbate reductase 1 chr3:19601477-19604366 REVERSE LENGTH=466	Eukaryota	Streptophyta	Brassicales	Brassicaceae	Arabidopsis	Arabidopsis thaliana	1	39.2	263	0.471	1	57	466	21.67	1	263	2.0504	2	AT3G52880.1,AT3G52880.2	S
<annotation protein_description=111	AT5G55730.1	no	1	Symbols: FLA1 FASCICLIN-like arabinogalactan 1 chr5:22558375-22560392 REVERSE LENGTH=424	Eukaryota	Streptophyta	Brassicales	Brassicaceae	Arabidopsis	Arabidopsis thaliana	1	26.7	161	0.36	1	54	424	13.85	1	161	1.9638	2	AT5G55730.1,AT5G55730.2	S
<annotation protein_description=111	AT5G55730.2	no	1	Symbols: FLA1 FASCICLIN-like arabinogalactan 1 chr5:22558375-22560392 REVERSE LENGTH=424	Eukaryota	Streptophyta	Brassicales	Brassicaceae	Arabidopsis	Arabidopsis thaliana	1	26.7	161	0.36	1	54	424	13.85	1	161	1.9638	2	AT5G55730.1,AT5G55730.2	S
<annotation protein_description=51	AT3G10740.1	no	1	Symbols: ASD1, ARAF1, ARAF, ATASD1 alpha-L-arabinofuranosidase 1 chr3:3361031-3364573 REVERSE LENGTH=678	Eukaryota	Streptophyta	Brassicales	Brassicaceae	Arabidopsis	Arabidopsis thaliana	1	28.9	219	0.416	1	74	678	19.54	1	219	1.8934	1	AT3G10740.1	S
<annotation protein_description=435	AT3G23490.1	no	0.9867	Symbols: CYN cyanase chr3:8423238-8424415 REVERSE LENGTH=168	Eukaryota	Streptophyta	Brassicales	Brassicaceae	Arabidopsis	Arabidopsis thaliana	0.9867	39.3	73	0.131	0.964	24	168	6.85	0.9867	73	1.7764	1	AT3G23490.1	S
<annotation protein_description=238	AT4G16500.1	no	0.9998	Symbols: Cystatin/monellin superfamily protein chr4:9301530-9301883 REVERSE LENGTH=117	Eukaryota	Streptophyta	Brassicales	Brassicaceae	Arabidopsis	Arabidopsis thaliana	0.9998	47	52	0.078	1	15	117	5	0.9998	52	1.7566	1	AT4G16500.1	S
<annotation protein_description=337	AT4G12880.1	no	0.9979	Symbols: ENODL19, AtENODL19 early nodulin-like protein 19 chr4:7544572-7545226 REVERSE LENGTH=141	Eukaryota	Streptophyta	Brassicales	Brassicaceae	Arabidopsis	Arabidopsis thaliana	0.9979	35	45	0.051	1	21	141	4.43	0.9979	45	1.7125	2	AT4G12880.1,AT4G12880.2	S
<annotation protein_description=166	AT3G43670.1	42	1	Symbols: Copper amine oxidase family protein chr3:15567144-15569734 FORWARD LENGTH=687	Eukaryota	Streptophyta	Brassicales	Brassicaceae	Arabidopsis	Arabidopsis thaliana	1	20.4	185	0.36	1	94	687	18.42	1	185	1.6967	1	AT3G43670.1	S
<annotation protein_description=159	AT3G08030.1	35	1	Symbols: Protein of unknown function, DUF642 chr3:2564191-2565819 FORWARD LENGTH=365	Eukaryota	Streptophyta	Brassicales	Brassicaceae	Arabidopsis	Arabidopsis thaliana	1	43.6	102	0.153	1	41	365	10.98	1	102	1.5694	1	AT3G08030.1	S
<annotation protein_description=162	AT3G15356.1	38	1	Symbols: Legume lectin family protein chr3:5174603-5175418 REVERSE LENGTH=271	Eukaryota	Streptophyta	Brassicales	Brassicaceae	Arabidopsis	Arabidopsis thaliana	1	36.2	88	0.137	1	32	271	9.56	1	88	1.5551	1	AT3G15356.1	S
<annotation protein_description=153	AT2G28470.1	29	1	Symbols: BGAL8 beta-galactosidase 8 chr2:12169047-12173164 REVERSE LENGTH=852	Eukaryota	Streptophyta	Brassicales	Brassicaceae	Arabidopsis	Arabidopsis thaliana	1	37.4	204	0.397	1	95	852	22.91	1	204	1.5043	2	AT2G28470.2,AT2G28470.1	S
<annotation protein_description=153	AT2G28470.2	29	1	Symbols: BGAL8 beta-galactosidase 8 chr2:12169047-12173146 REVERSE LENGTH=846	Eukaryota	Streptophyta	Brassicales	Brassicaceae	Arabidopsis	Arabidopsis thaliana	1	37.4	204	0.397	1	95	846	22.91	1	204	1.5043	2	AT2G28470.2,AT2G28470.1	S
<annotation protein_description=104	AT5G34850.1	no	1	Symbols: ATPAP26, PAP26 purple acid phosphatase 26 chr5:13108475-13111217 REVERSE LENGTH=475	Eukaryota	Streptophyta	Brassicales	Brassicaceae	Arabidopsis	Arabidopsis thaliana	1	33.1	149	0.264	1	52	475	17.76	1	149	1.4173	1	AT5G34850.1	S
<annotation protein_description=202	AT5G40370.1	78	1	Symbols: Glutaredoxin family protein chr5:16147826-16149052 REVERSE LENGTH=111	Eukaryota	Streptophyta	Brassicales	Brassicaceae	Arabidopsis	Arabidopsis thaliana	1	49.5	43	0.067	1	11	111	5.27	1	43	1.3784	1	AT5G40370.1	S
<annotation protein_description=125	AT1G03220.1	1	1	Symbols: Eukaryotic aspartyl protease family protein chr1:787143-788444 FORWARD LENGTH=433	Eukaryota	Streptophyta	Brassicales	Brassicaceae	Arabidopsis	Arabidopsis thaliana	1	22.6	94	0.193	1	49	433	11.64	1	94	1.3643	1	AT1G03220.1	S
<annotation protein_description=96	AT5G08370.1	no	1	Symbols: AtAGAL2, AGAL2 alpha-galactosidase 2 chr5:2691116-2693441 REVERSE LENGTH=396	Eukaryota	Streptophyta	Brassicales	Brassicaceae	Arabidopsis	Arabidopsis thaliana	1	51.9	130	0.188	1	54	396	16.42	1	130	1.3375	2	AT5G08370.2,AT5G08370.1	S
<annotation protein_description=463	AT5G44130.1	no	0.9789	Symbols: FLA13 FASCICLIN-like arabinogalactan protein 13 precursor chr5:17761128-17761871 FORWARD LENGTH=247	Eukaryota	Streptophyta	Brassicales	Brassicaceae	Arabidopsis	Arabidopsis thaliana	0.9789	22.7	46	0.097	0.456	42	247	5.75	0.9789	46	1.323	1	AT5G44130.1	S
<annotation protein_description=404	AT2G02850.1	no	0.9922	Symbols: ARPN plantacyanin chr2:826630-827720 REVERSE LENGTH=129	Eukaryota	Streptophyta	Brassicales	Brassicaceae	Arabidopsis	Arabidopsis thaliana	0.9922	20.2	20	0.03	0.928	11	129	2.67	0.9922	20	1.2556	1	AT2G02850.1	S
<annotation protein_description=178	AT4G20830.1	54	1	Symbols: FAD-binding Berberine family protein chr4:11155486-11157577 FORWARD LENGTH=570	Eukaryota	Streptophyta	Brassicales	Brassicaceae	Arabidopsis	Arabidopsis thaliana	1	41.9	157	0.274	1	73	570	21.5	1	157	1.2336	2	AT4G20830.2,AT4G20830.1	S
<annotation protein_description=178	AT4G20830.2	54	1	Symbols: FAD-binding Berberine family protein chr4:11155486-11157108 FORWARD LENGTH=540	Eukaryota	Streptophyta	Brassicales	Brassicaceae	Arabidopsis	Arabidopsis thaliana	1	41.9	157	0.274	1	67	540	21.5	1	157	1.2336	2	AT4G20830.2,AT4G20830.1	S
<annotation protein_description=191	AT5G12950.1	67	1	Symbols: Putative glycosyl hydrolase of unknown function (DUF1680) chr5:4093117-4096806 FORWARD LENGTH=861	Eukaryota	Streptophyta	Brassicales	Brassicaceae	Arabidopsis	Arabidopsis thaliana	1	33.7	215	0.385	1	121	861	29.62	1	215	1.2262	1	AT5G12950.1	S
<annotation protein_description=198	AT5G34940.2	74	1	Symbols: AtGUS3, GUS3 glucuronidase 3 chr5:13235912-13238718 REVERSE LENGTH=536	Eukaryota	Streptophyta	Brassicales	Brassicaceae	Arabidopsis	Arabidopsis thaliana	0.9999	24.9	107	0.156	1	73	536	14.99	0.9999	107	1.2058	2	AT5G34940.3,AT5G34940.2	S
<annotation protein_description=198	AT5G34940.3	74	1	Symbols: AtGUS3, GUS3 glucuronidase 3 chr5:13236566-13238718 REVERSE LENGTH=382	Eukaryota	Streptophyta	Brassicales	Brassicaceae	Arabidopsis	Arabidopsis thaliana	0.9999	24.9	107	0.156	1	50	382	14.99	0.9999	107	1.2058	2	AT5G34940.3,AT5G34940.2	S
<annotation protein_description=173	AT4G12910.1	49	1	Symbols: scpl20 serine carboxypeptidase-like 20 chr4:7550576-7553051 REVERSE LENGTH=497	Eukaryota	Streptophyta	Brassicales	Brassicaceae	Arabidopsis	Arabidopsis thaliana	1	26.6	100	0.149	1	58	497	14.33	1	100	1.1789	1	AT4G12910.1	S
<annotation protein_description=152	AT2G27920.1	28	1	Symbols: SCPL51 serine carboxypeptidase-like 51 chr2:11885777-11889043 REVERSE LENGTH=461	Eukaryota	Streptophyta	Brassicales	Brassicaceae	Arabidopsis	Arabidopsis thaliana	1	23.1	87	0.157	1	61	461	12.82	1	87	1.1464	2	AT2G27920.1,AT2G27920.2	S
<annotation protein_description=144	AT1G66970.1	20	1	Symbols: SVL2 SHV3-like 2 chr1:24992746-24996005 REVERSE LENGTH=763	Eukaryota	Streptophyta	Brassicales	Brassicaceae	Arabidopsis	Arabidopsis thaliana	0.9996	19	155	0.283	1	108	763	22.92	0.9996	155	1.142	1	AT1G66970.1	S
<annotation protein_description=52	AT3G16850.1	no	1	Symbols: Pectin lyase-like superfamily protein chr3:5748692-5750981 FORWARD LENGTH=455	Eukaryota	Streptophyta	Brassicales	Brassicaceae	Arabidopsis	Arabidopsis thaliana	1	27	42	0.07	1	55	455	6.72	1	42	1.0558	1	AT3G16850.1	S
<annotation protein_description=76	AT4G12730.1	no	1	Symbols: FLA2 FASCICLIN-like arabinogalactan 2 chr4:7491598-7492809 REVERSE LENGTH=403	Eukaryota	Streptophyta	Brassicales	Brassicaceae	Arabidopsis	Arabidopsis thaliana	1	16.9	69	0.099	1	47	403	11.24	1	69	1.0371	1	AT4G12730.1	S
<annotation protein_description=79	AT4G20840.1	no	1	Symbols: FAD-binding Berberine family protein chr4:11157916-11159535 FORWARD LENGTH=539	Eukaryota	Streptophyta	Brassicales	Brassicaceae	Arabidopsis	Arabidopsis thaliana	1	36.4	137	0.264	1	65	539	22.8	1	137	1.0151	1	AT4G20840.1	S
<annotation protein_description=127	AT1G06680.2	3	1	Symbols: PSBP-1, OEE2, PSII-P photosystem II subunit P-1 chr1:2048076-2049186 FORWARD LENGTH=219	Eukaryota	Streptophyta	Brassicales	Brassicaceae	Arabidopsis	Arabidopsis thaliana	1	44.3	56	0.079	1	25	219	9.52	1	56	0.9937	2	AT1G06680.2,AT1G06680.1	S
<annotation protein_description=99	AT5G10560.1	no	1	Symbols: Glycosyl hydrolase family protein chr5:3336335-3339351 REVERSE LENGTH=792	Eukaryota	Streptophyta	Brassicales	Brassicaceae	Arabidopsis	Arabidopsis thaliana	1	22.3	137	0.281	1	110	792	24.02	1	137	0.9635	1	AT5G10560.1	S
<annotation protein_description=55	AT3G19620.1	no	1	Symbols: Glycosyl hydrolase family protein chr3:6815613-6818308 REVERSE LENGTH=781	Eukaryota	Streptophyta	Brassicales	Brassicaceae	Arabidopsis	Arabidopsis thaliana	1	23	150	0.237	1	103	781	26.96	1	150	0.9399	1	AT3G19620.1	S
<annotation protein_description=221	AT4G12420.1	no	0.9999	Symbols: SKU5 Cupredoxin superfamily protein chr4:7349941-7352868 REVERSE LENGTH=587	Eukaryota	Streptophyta	Brassicales	Brassicaceae	Arabidopsis	Arabidopsis thaliana	0.9999	21.6	104	0.144	1	70	587	19.12	0.9999	104	0.9188	2	AT4G12420.2,AT4G12420.1	S
<annotation protein_description=221	AT4G12420.2	no	0.9999	Symbols: SKU5 Cupredoxin superfamily protein chr4:7349941-7352868 REVERSE LENGTH=587	Eukaryota	Streptophyta	Brassicales	Brassicaceae	Arabidopsis	Arabidopsis thaliana	0.9999	21.6	104	0.144	1	70	587	19.12	0.9999	104	0.9188	2	AT4G12420.2,AT4G12420.1	S
<annotation protein_description=148	AT1G78850.1	24	1	Symbols: D-mannose binding lectin protein with Apple-like carbohydrate-binding domain chr1:29642072-29643397 REVERSE LENGTH=441	Eukaryota	Streptophyta	Brassicales	Brassicaceae	Arabidopsis	Arabidopsis thaliana	1	31.5	87	0.166	1	56	441	16.5	1	87	0.8907	1	AT1G78850.1	S
<annotation protein_description=364	AT5G47550.1	no	0.9966	Symbols: Cystatin/monellin superfamily protein chr5:19286596-19286964 REVERSE LENGTH=122	Eukaryota	Streptophyta	Brassicales	Brassicaceae	Arabidopsis	Arabidopsis thaliana	0.9966	21.3	28	0.043	0.994	18	122	5.37	0.9966	28	0.8779	1	AT5G47550.1	S
<annotation protein_description=192	AT5G13980.1	68	1	Symbols: Glycosyl hydrolase family 38 protein chr5:4508626-4514334 FORWARD LENGTH=1024	Eukaryota	Streptophyta	Brassicales	Brassicaceae	Arabidopsis	Arabidopsis thaliana	1	28.8	160	0.278	1	134	1024	30.83	1	160	0.8767	2	AT5G13980.2,AT5G13980.1	S
<annotation protein_description=192	AT5G13980.2	68	1	Symbols: Glycosyl hydrolase family 38 protein chr5:4508626-4514334 FORWARD LENGTH=1024	Eukaryota	Streptophyta	Brassicales	Brassicaceae	Arabidopsis	Arabidopsis thaliana	1	28.8	160	0.278	1	134	1024	30.83	1	160	0.8767	2	AT5G13980.2,AT5G13980.1	S
<annotation protein_description=365	AT3G54420.1	no	0.9965	Symbols: ATEP3, ATCHITIV, CHIV, EP3 homolog of carrot EP3-3 chitinase chr3:20145935-20147034 FORWARD LENGTH=273	Eukaryota	Streptophyta	Brassicales	Brassicaceae	Arabidopsis	Arabidopsis thaliana	0.9965	19.8	34	0.057	0.915	26	273	6.6	0.9965	34	0.8672	1	AT3G54420.1	S
<annotation protein_description=489	AT2G14610.1	no	0.9706	Symbols: PR1, PR 1, ATPR1 pathogenesis-related gene 1 chr2:6241944-6242429 REVERSE LENGTH=161	Eukaryota	Streptophyta	Brassicales	Brassicaceae	Arabidopsis	Arabidopsis thaliana	0.9706	13.7	23	0.03	0.134	21	161	4.37	0.9706	23	0.863	1	AT2G14610.1	S
<annotation protein_description=11	AT1G21670.1	no	1	Symbols: LOCATED IN: cell wall, plant-type cell wall; EXPRESSED IN: 23 plant structures; EXPRESSED DURING: 14 growth stages; CONTAINS InterPro DOMAIN/s: WD40-like Beta Propeller (InterPro:IPR011659), Six-bladed beta-propeller, TolB-like (InterPro:IPR011042); BEST Arabidopsis thaliana protein match is: DPP6 N-terminal domain-like protein (TAIR:AT1G21680.1); Has 8461 Blast hits to 5060 proteins in …	Eukaryota	Streptophyta	Brassicales	Brassicaceae	Arabidopsis	Arabidopsis thaliana	1	54.6	128	0.265	1	88	703	25.63	1	128	0.8437	1	AT1G21670.1	S
<annotation protein_description=24	AT1G71695.1	no	1	Symbols: Peroxidase superfamily protein chr1:26964359-26966557 FORWARD LENGTH=358	Eukaryota	Streptophyta	Brassicales	Brassicaceae	Arabidopsis	Arabidopsis thaliana	1	31	55	0.111	1	55	358	11.04	1	55	0.8416	1	AT1G71695.1	S
<annotation protein_description=464	AT5G25090.1	no	0.9786	Symbols: ENODL13, AtENODL13 early nodulin-like protein 13 chr5:8647117-8647755 REVERSE LENGTH=186	Eukaryota	Streptophyta	Brassicales	Brassicaceae	Arabidopsis	Arabidopsis thaliana	0.9786	23.1	35	0.069	0.681	25	186	6.92	0.9786	35	0.8361	1	AT5G25090.1	S
<annotation protein_description=262	AT2G22990.1	99	0.9996	Symbols: SNG1, SCPL8 sinapoylglucose 1 chr2:9786393-9789925 FORWARD LENGTH=433	Eukaryota	Streptophyta	Brassicales	Brassicaceae	Arabidopsis	Arabidopsis thaliana	0.9996	24.1	29	0.06	0.999	45	433	5.88	0.9996	29	0.8328	5	AT2G22990.4,AT2G22990.6,AT2G22990.1,AT2G22990.2,AT2G22990.3	S
<annotation protein_description=262	AT2G22990.3	99	0.9996	Symbols: SNG1, SCPL8 sinapoylglucose 1 chr2:9786393-9789998 FORWARD LENGTH=458	Eukaryota	Streptophyta	Brassicales	Brassicaceae	Arabidopsis	Arabidopsis thaliana	0.9996	24.1	29	0.06	0.999	50	458	5.88	0.9996	29	0.8328	5	AT2G22990.4,AT2G22990.6,AT2G22990.1,AT2G22990.2,AT2G22990.3	S
<annotation protein_description=262	AT2G22990.4	99	0.9996	Symbols: SNG1, SCPL8 sinapoylglucose 1 chr2:9786393-9789870 FORWARD LENGTH=416	Eukaryota	Streptophyta	Brassicales	Brassicaceae	Arabidopsis	Arabidopsis thaliana	0.9996	24.1	29	0.06	0.999	45	416	5.88	0.9996	29	0.8328	5	AT2G22990.4,AT2G22990.6,AT2G22990.1,AT2G22990.2,AT2G22990.3	S
<annotation protein_description=38	AT2G34930.1	no	1	Symbols: disease resistance family protein / LRR family protein chr2:14737169-14739886 REVERSE LENGTH=905	Eukaryota	Streptophyta	Brassicales	Brassicaceae	Arabidopsis	Arabidopsis thaliana	1	24.8	131	0.193	1	201	905	26.71	1	131	0.8285	1	AT2G34930.1	S
<annotation protein_description=292	AT4G34180.1	106	0.9991	Symbols: Cyclase family protein chr4:16370060-16371383 REVERSE LENGTH=255	Eukaryota	Streptophyta	Brassicales	Brassicaceae	Arabidopsis	Arabidopsis thaliana	0.9991	26.7	40	0.071	1	45	255	8.64	0.9991	40	0.7814	1	AT4G34180.1	S
<annotation protein_description=95	AT5G05340.1	no	1	Symbols: Peroxidase superfamily protein chr5:1579142-1580819 REVERSE LENGTH=324	Eukaryota	Streptophyta	Brassicales	Brassicaceae	Arabidopsis	Arabidopsis thaliana	1	28.4	38	0.089	1	45	324	8.63	1	38	0.7439	1	AT5G05340.1	S
<annotation protein_description=135	AT1G33590.1	11	1	Symbols: Leucine-rich repeat (LRR) family protein chr1:12177788-12179221 FORWARD LENGTH=477	Eukaryota	Streptophyta	Brassicales	Brassicaceae	Arabidopsis	Arabidopsis thaliana	1	28.1	72	0.109	1	86	477	16.64	1	72	0.731	1	AT1G33590.1	S
<annotation protein_description=168	AT3G52840.1	44	1	Symbols: BGAL2 beta-galactosidase 2 chr3:19581244-19586097 FORWARD LENGTH=727	Eukaryota	Streptophyta	Brassicales	Brassicaceae	Arabidopsis	Arabidopsis thaliana	1	14.3	76	0.124	1	79	727	17.64	1	76	0.7278	1	AT3G52840.1	S
<annotation protein_description=12	AT1G21680.1	no	1	Symbols: DPP6 N-terminal domain-like protein chr1:7613028-7615148 FORWARD LENGTH=706	Eukaryota	Streptophyta	Brassicales	Brassicaceae	Arabidopsis	Arabidopsis thaliana	1	32.7	97	0.178	1	106	706	22.77	1	97	0.7196	1	AT1G21680.1	S
<annotation protein_description=422	AT4G36945.1	no	0.9883	Symbols: PLC-like phosphodiesterases superfamily protein chr4:17420098-17422047 REVERSE LENGTH=408	Eukaryota	Streptophyta	Brassicales	Brassicaceae	Arabidopsis	Arabidopsis thaliana	0.9883	13.7	40	0.105	0.317	47	408	9.6	0.9883	40	0.6956	1	AT4G36945.1	S
<annotation protein_description=267	AT2G04690.1	no	0.9995	Symbols: Pyridoxamine 5'-phosphate oxidase family protein chr2:1644628-1646179 FORWARD LENGTH=210	Eukaryota	Streptophyta	Brassicales	Brassicaceae	Arabidopsis	Arabidopsis thaliana	0.9995	31.5	28	0.063	1	34	210	6.87	0.9995	28	0.6882	2	AT2G04690.1,AT2G04690.2	S
<annotation protein_description=267	AT2G04690.2	no	0.9995	Symbols: Pyridoxamine 5'-phosphate oxidase family protein chr2:1644628-1646035 FORWARD LENGTH=203	Eukaryota	Streptophyta	Brassicales	Brassicaceae	Arabidopsis	Arabidopsis thaliana	0.9995	31.5	28	0.063	1	32	203	6.87	0.9995	28	0.6882	2	AT2G04690.1,AT2G04690.2	S
<annotation protein_description=257	AT1G47128.1	no	0.9996	Symbols: RD21, RD21A Granulin repeat cysteine protease family protein chr1:17283139-17285609 REVERSE LENGTH=462	Eukaryota	Streptophyta	Brassicales	Brassicaceae	Arabidopsis	Arabidopsis thaliana	0.9996	17.5	55	0.083	1	46	462	13.72	0.9996	55	0.6769	1	AT1G47128.1	S
<annotation protein_description=316	AT4G30270.1	no	0.9985	Symbols: MERI5B, MERI-5, XTH24, SEN4 xyloglucan endotransglucosylase/hydrolase 24 chr4:14819445-14820448 REVERSE LENGTH=269	Eukaryota	Streptophyta	Brassicales	Brassicaceae	Arabidopsis	Arabidopsis thaliana	0.9985	27.5	39	0.057	0.998	29	269	10.1	0.9985	39	0.6513	1	AT4G30270.1	S
<annotation protein_description=444	AT4G23170.1	142	0.9837	Symbols: EP1, CRK9 receptor-like protein kinase-related family protein chr4:12135205-12136002 FORWARD LENGTH=265	Eukaryota	Streptophyta	Brassicales	Brassicaceae	Arabidopsis	Arabidopsis thaliana	0.9832	16.2	17	0.022	0.218	41	265	4.35	0.9832	17	0.6491	1	AT4G23170.1	S
<annotation protein_description=213	AT1G64190.1	no	0.9999	Symbols: 6-phosphogluconate dehydrogenase family protein chr1:23825549-23827012 REVERSE LENGTH=487	Eukaryota	Streptophyta	Brassicales	Brassicaceae	Arabidopsis	Arabidopsis thaliana	0.9999	31.2	65	0.129	1	75	487	17.3	0.9999	65	0.6346	1	AT1G64190.1	S
<annotation protein_description=165	AT3G26720.1	41	1	Symbols: Glycosyl hydrolase family 38 protein chr3:9816707-9823056 FORWARD LENGTH=1019	Eukaryota	Streptophyta	Brassicales	Brassicaceae	Arabidopsis	Arabidopsis thaliana	1	31.2	133	0.214	1	142	1019	35.43	1	133	0.6341	2	AT3G26720.1,AT3G26720.2	S
<annotation protein_description=165	AT3G26720.2	41	1	Symbols: Glycosyl hydrolase family 38 protein chr3:9816707-9822958 FORWARD LENGTH=943	Eukaryota	Streptophyta	Brassicales	Brassicaceae	Arabidopsis	Arabidopsis thaliana	1	31.2	133	0.214	1	130	943	35.43	1	133	0.6341	2	AT3G26720.1,AT3G26720.2	S
<annotation protein_description=105	AT5G41670.1	no	1	Symbols: 6-phosphogluconate dehydrogenase family protein chr5:16665647-16667110 REVERSE LENGTH=487	Eukaryota	Streptophyta	Brassicales	Brassicaceae	Arabidopsis	Arabidopsis thaliana	1	42.7	73	0.123	1	76	487	19.77	1	73	0.6238	2	AT5G41670.2,AT5G41670.1	S
<annotation protein_description=105	AT5G41670.2	no	1	Symbols: 6-phosphogluconate dehydrogenase family protein chr5:16665647-16667110 REVERSE LENGTH=487	Eukaryota	Streptophyta	Brassicales	Brassicaceae	Arabidopsis	Arabidopsis thaliana	1	42.7	73	0.123	1	76	487	19.77	1	73	0.6238	2	AT5G41670.2,AT5G41670.1	S
<annotation protein_description=434	AT5G06720.1	no	0.9868	Symbols: ATPA2, PA2 peroxidase 2 chr5:2077567-2078857 REVERSE LENGTH=335	Eukaryota	Streptophyta	Brassicales	Brassicaceae	Arabidopsis	Arabidopsis thaliana	0.9868	12.8	12	0.026	0.172	46	335	3.29	0.9868	12	0.608	1	AT5G06720.1	S
<annotation protein_description=338	AT4G19810.1	no	0.9979	Symbols: Glycosyl hydrolase family protein with chitinase insertion domain chr4:10764151-10765753 REVERSE LENGTH=379	Eukaryota	Streptophyta	Brassicales	Brassicaceae	Arabidopsis	Arabidopsis thaliana	0.9979	20.3	28	0.058	0.964	42	379	8.03	0.9979	28	0.5878	1	AT4G19810.1	S
<annotation protein_description=211	AT1G05260.1	no	0.9999	Symbols: RCI3, RCI3A Peroxidase superfamily protein chr1:1529827-1531271 FORWARD LENGTH=326	Eukaryota	Streptophyta	Brassicales	Brassicaceae	Arabidopsis	Arabidopsis thaliana	0.9999	27	38	0.088	1	47	326	11.06	0.9999	38	0.5803	1	AT1G05260.1	S
<annotation protein_description=16	AT1G33610.1	no	1	Symbols: Leucine-rich repeat (LRR) family protein chr1:12188910-12190346 FORWARD LENGTH=478	Eukaryota	Streptophyta	Brassicales	Brassicaceae	Arabidopsis	Arabidopsis thaliana	1	16.7	50	0.084	1	99	478	14.77	1	50	0.5719	1	AT1G33610.1	S
<annotation protein_description=341	AT4G31840.1	no	0.9978	Symbols: ENODL15, AtENODL15 early nodulin-like protein 15 chr4:15401798-15402426 FORWARD LENGTH=177	Eukaryota	Streptophyta	Brassicales	Brassicaceae	Arabidopsis	Arabidopsis thaliana	0.9978	33.3	23	0.033	1	15	177	6.83	0.9978	23	0.5676	1	AT4G31840.1	S
<annotation protein_description=499	AT3G62110.1	no	0.9671	Symbols: Pectin lyase-like superfamily protein chr3:22997313-22999503 REVERSE LENGTH=471	Eukaryota	Streptophyta	Brassicales	Brassicaceae	Arabidopsis	Arabidopsis thaliana	0.9671	13.4	24	0.045	0.137	66	471	7.21	0.9671	24	0.5438	1	AT3G62110.1	S
<annotation protein_description=8	AT1G13900.1	no	1	Symbols: Purple acid phosphatases superfamily protein chr1:4753494-4755554 REVERSE LENGTH=656	Eukaryota	Streptophyta	Brassicales	Brassicaceae	Arabidopsis	Arabidopsis thaliana	1	19.5	53	0.074	1	69	656	16.81	1	53	0.5326	1	AT1G13900.1	S
<annotation protein_description=88	AT4G34260.1	no	1	Symbols: FUC95A 1,2-alpha-L-fucosidases chr4:16398130-16401591 FORWARD LENGTH=843	Eukaryota	Streptophyta	Brassicales	Brassicaceae	Arabidopsis	Arabidopsis thaliana	1	19.8	87	0.132	1	122	843	28.44	1	87	0.5168	1	AT4G34260.1	S
<annotation protein_description=100	AT5G11720.1	no	1	Symbols: Glycosyl hydrolases family 31 protein chr5:3776840-3780025 FORWARD LENGTH=902	Eukaryota	Streptophyta	Brassicales	Brassicaceae	Arabidopsis	Arabidopsis thaliana	1	24.4	87	0.135	1	128	902	28.81	1	87	0.5101	1	AT5G11720.1	S
<annotation protein_description=212	AT1G33600.1	no	0.9999	Symbols: Leucine-rich repeat (LRR) family protein chr1:12180776-12182212 FORWARD LENGTH=478	Eukaryota	Streptophyta	Brassicales	Brassicaceae	Arabidopsis	Arabidopsis thaliana	0.9999	18.8	36	0.056	1	93	478	12.06	0.9999	36	0.5042	1	AT1G33600.1	S
<annotation protein_description=81	AT4G25900.1	no	1	Symbols: Galactose mutarotase-like superfamily protein chr4:13161487-13163397 FORWARD LENGTH=318	Eukaryota	Streptophyta	Brassicales	Brassicaceae	Arabidopsis	Arabidopsis thaliana	1	38.4	39	0.058	1	47	318	13.13	1	39	0.5018	1	AT4G25900.1	S
<annotation protein_description=296	AT3G45970.1	no	0.999	Symbols: ATEXLA1, EXPL1, ATEXPL1, ATHEXP BETA 2.1, EXLA1 expansin-like A1 chr3:16896238-16897189 FORWARD LENGTH=265	Eukaryota	Streptophyta	Brassicales	Brassicaceae	Arabidopsis	Arabidopsis thaliana	0.999	26.8	24	0.033	1	24	265	8.26	0.999	24	0.4903	1	AT3G45970.1	S
<annotation protein_description=35	AT2G22420.1	no	1	Symbols: Peroxidase superfamily protein chr2:9513341-9514484 FORWARD LENGTH=329	Eukaryota	Streptophyta	Brassicales	Brassicaceae	Arabidopsis	Arabidopsis thaliana	1	29.8	34	0.064	1	59	329	11.8	1	34	0.4867	1	AT2G22420.1	S
<annotation protein_description=351	AT3G55260.1	no	0.9974	Symbols: HEXO1, ATHEX2 beta-hexosaminidase 1 chr3:20489317-20492858 FORWARD LENGTH=541	Eukaryota	Streptophyta	Brassicales	Brassicaceae	Arabidopsis	Arabidopsis thaliana	0.9974	12.4	40	0.085	0.916	79	541	15.36	0.9974	40	0.4388	1	AT3G55260.1	S
<annotation protein_description=314	AT5G48540.1	no	0.9986	Symbols: receptor-like protein kinase-related family protein chr5:19669096-19669887 REVERSE LENGTH=263	Eukaryota	Streptophyta	Brassicales	Brassicaceae	Arabidopsis	Arabidopsis thaliana	0.9986	14.1	29	0.049	0.998	36	263	11.34	0.9986	29	0.4314	1	AT5G48540.1	S
<annotation protein_description=179	AT4G20860.1	55	1	Symbols: FAD-binding Berberine family protein chr4:11172726-11174318 FORWARD LENGTH=530	Eukaryota	Streptophyta	Brassicales	Brassicaceae	Arabidopsis	Arabidopsis thaliana	1	28.5	60	0.1	1	84	530	23.71	1	60	0.4275	1	AT4G20860.1	S
<annotation protein_description=356	AT5G08260.1	no	0.9971	Symbols: scpl35 serine carboxypeptidase-like 35 chr5:2657236-2661272 FORWARD LENGTH=480	Eukaryota	Streptophyta	Brassicales	Brassicaceae	Arabidopsis	Arabidopsis thaliana	0.9971	11.7	31	0.066	0.952	57	480	12.37	0.9971	31	0.4221	1	AT5G08260.1	S
<annotation protein_description=110	AT5G55480.1	no	1	Symbols: SVL1 SHV3-like 1 chr5:22474277-22477819 FORWARD LENGTH=766	Eukaryota	Streptophyta	Brassicales	Brassicaceae	Arabidopsis	Arabidopsis thaliana	1	21.9	58	0.116	1	107	766	23.53	1	58	0.4164	1	AT5G55480.1	S
<annotation protein_description=394	AT3G46550.1	no	0.9934	Symbols: SOS5 Fasciclin-like arabinogalactan family protein chr3:17136612-17137874 REVERSE LENGTH=420	Eukaryota	Streptophyta	Brassicales	Brassicaceae	Arabidopsis	Arabidopsis thaliana	0.9934	10.5	21	0.047	0.693	71	420	8.57	0.9934	21	0.4112	1	AT3G46550.1	S
<annotation protein_description=162	AT3G16530.1	38	1	Symbols: Legume lectin family protein chr3:5624586-5625416 REVERSE LENGTH=276	Eukaryota	Streptophyta	Brassicales	Brassicaceae	Arabidopsis	Arabidopsis thaliana	1	31.5	16	0.038	1	32	276	6.65	1	16	0.4064	1	AT3G16530.1	S
<annotation protein_description=449	AT3G05180.1	no	0.9817	Symbols: GDSL-like Lipase/Acylhydrolase superfamily protein chr3:1468599-1470529 REVERSE LENGTH=379	Eukaryota	Streptophyta	Brassicales	Brassicaceae	Arabidopsis	Arabidopsis thaliana	0.9817	10	23	0.044	0.218	55	379	9.51	0.9817	23	0.4011	1	AT3G05180.1	S
<annotation protein_description=375	AT3G14067.1	no	0.9958	Symbols: Subtilase family protein chr3:4658421-4660754 REVERSE LENGTH=777	Eukaryota	Streptophyta	Brassicales	Brassicaceae	Arabidopsis	Arabidopsis thaliana	0.9958	9.4	43	0.087	0.468	86	777	18.57	0.9958	43	0.3895	1	AT3G14067.1	S
<annotation protein_description=454	AT4G23500.1	no	0.9801	Symbols: Pectin lyase-like superfamily protein chr4:12264640-12267074 FORWARD LENGTH=495	Eukaryota	Streptophyta	Brassicales	Brassicaceae	Arabidopsis	Arabidopsis thaliana	0.9801	8.9	19	0.043	0.038	67	495	8.39	0.9801	19	0.3749	1	AT4G23500.1	S
<annotation protein_description=146	AT1G68560.1	22	1	Symbols: ATXYL1, XYL1, TRG1 alpha-xylosidase 1 chr1:25734435-25737897 REVERSE LENGTH=915	Eukaryota	Streptophyta	Brassicales	Brassicaceae	Arabidopsis	Arabidopsis thaliana	1	11.5	66	0.108	1	108	915	29.89	1	66	0.373	1	AT1G68560.1	S
<annotation protein_description=114	AT5G63800.1	no	1	Symbols: MUM2, BGAL6 Glycosyl hydrolase family 35 protein chr5:25530323-25535678 FORWARD LENGTH=718	Eukaryota	Streptophyta	Brassicales	Brassicaceae	Arabidopsis	Arabidopsis thaliana	1	25.3	48	0.072	1	86	718	21.94	1	48	0.3696	1	AT5G63800.1	S
<annotation protein_description=494	AT2G30870.1	no	0.9687	Symbols: ATGSTF10, ERD13, ATGSTF4, GSTF10 glutathione S-transferase PHI 10 chr2:13141490-13142392 FORWARD LENGTH=215	Eukaryota	Streptophyta	Brassicales	Brassicaceae	Arabidopsis	Arabidopsis thaliana	0.9687	28.8	21	0.02	0.847	32	215	9.33	0.9687	21	0.3683	1	AT2G30870.1	S
<annotation protein_description=432	AT1G02360.1	no	0.9871	Symbols: Chitinase family protein chr1:472138-473116 REVERSE LENGTH=272	Eukaryota	Streptophyta	Brassicales	Brassicaceae	Arabidopsis	Arabidopsis thaliana	0.9871	15.8	13	0.025	0.452	35	272	5.94	0.9871	13	0.3649	1	AT1G02360.1	S
<annotation protein_description=59	AT3G45010.1	no	1	Symbols: scpl48 serine carboxypeptidase-like 48 chr3:16466328-16468845 FORWARD LENGTH=510	Eukaryota	Streptophyta	Brassicales	Brassicaceae	Arabidopsis	Arabidopsis thaliana	1	22.9	31	0.055	1	58	510	14.8	1	31	0.3538	1	AT3G45010.1	S
<annotation protein_description=217	AT2G28100.1	no	0.9999	Symbols: ATFUC1, FUC1 alpha-L-fucosidase 1 chr2:11974803-11976489 FORWARD LENGTH=506	Eukaryota	Streptophyta	Brassicales	Brassicaceae	Arabidopsis	Arabidopsis thaliana	0.9999	13.8	37	0.079	1	71	506	17.72	0.9999	37	0.3527	1	AT2G28100.1	S
<annotation protein_description=272	AT4G36195.1	100	0.9995	Symbols: Serine carboxypeptidase S28 family protein chr4:17127202-17129787 FORWARD LENGTH=488	Eukaryota	Streptophyta	Brassicales	Brassicaceae	Arabidopsis	Arabidopsis thaliana	0.9995	12.6	36	0.061	0.993	75	488	17.53	0.9995	36	0.3467	3	AT4G36195.1,AT4G36195.3,AT4G36195.2	S
<annotation protein_description=272	AT4G36195.2	100	0.9995	Symbols: Serine carboxypeptidase S28 family protein chr4:17127202-17129787 FORWARD LENGTH=477	Eukaryota	Streptophyta	Brassicales	Brassicaceae	Arabidopsis	Arabidopsis thaliana	0.9995	12.6	36	0.061	0.993	75	477	17.53	0.9995	36	0.3467	3	AT4G36195.1,AT4G36195.3,AT4G36195.2	S
<annotation protein_description=272	AT4G36195.3	100	0.9995	Symbols: Serine carboxypeptidase S28 family protein chr4:17127202-17129787 FORWARD LENGTH=488	Eukaryota	Streptophyta	Brassicales	Brassicaceae	Arabidopsis	Arabidopsis thaliana	0.9995	12.6	36	0.061	0.993	75	488	17.53	0.9995	36	0.3467	3	AT4G36195.1,AT4G36195.3,AT4G36195.2	S
<annotation protein_description=353	AT3G56240.1	no	0.9973	Symbols: CCH copper chaperone chr3:20863460-20864402 REVERSE LENGTH=121	Eukaryota	Streptophyta	Brassicales	Brassicaceae	Arabidopsis	Arabidopsis thaliana	0.9973	52.9	19	0.038	1	3	121	9.3	0.9973	19	0.3442	1	AT3G56240.1	S
<annotation protein_description=287	AT3G14210.1	no	0.9991	Symbols: ESM1 epithiospecifier modifier 1 chr3:4729886-4731562 FORWARD LENGTH=392	Eukaryota	Streptophyta	Brassicales	Brassicaceae	Arabidopsis	Arabidopsis thaliana	0.9991	25	24	0.048	0.977	53	392	11.92	0.9991	24	0.3398	1	AT3G14210.1	S
<annotation protein_description=283	AT1G11080.1	no	0.9992	Symbols: scpl31 serine carboxypeptidase-like 31 chr1:3694917-3697759 REVERSE LENGTH=492	Eukaryota	Streptophyta	Brassicales	Brassicaceae	Arabidopsis	Arabidopsis thaliana	0.9992	17.1	28	0.052	0.99	61	492	14.1	0.9992	28	0.3352	2	AT1G11080.2,AT1G11080.1	S
<annotation protein_description=283	AT1G11080.2	no	0.9992	Symbols: scpl31 serine carboxypeptidase-like 31 chr1:3694809-3697759 REVERSE LENGTH=495	Eukaryota	Streptophyta	Brassicales	Brassicaceae	Arabidopsis	Arabidopsis thaliana	0.9992	17.1	28	0.052	0.99	62	495	14.1	0.9992	28	0.3352	2	AT1G11080.2,AT1G11080.1	S
<annotation protein_description=115	AT5G63810.1	no	1	Symbols: BGAL10 beta-galactosidase 10 chr5:25537242-25541315 FORWARD LENGTH=741	Eukaryota	Streptophyta	Brassicales	Brassicaceae	Arabidopsis	Arabidopsis thaliana	1	19.6	45	0.06	1	73	741	22.97	1	45	0.3309	1	AT5G63810.1	S
<annotation protein_description=406	AT5G06860.1	no	0.992	Symbols: PGIP1, ATPGIP1 polygalacturonase inhibiting protein 1 chr5:2132373-2133434 FORWARD LENGTH=330	Eukaryota	Streptophyta	Brassicales	Brassicaceae	Arabidopsis	Arabidopsis thaliana	0.992	16.4	21	0.038	0.903	59	330	10.91	0.992	21	0.3225	1	AT5G06860.1	S
<annotation protein_description=427	AT1G29660.1	no	0.9879	Symbols: GDSL-like Lipase/Acylhydrolase superfamily protein chr1:10371955-10373624 FORWARD LENGTH=364	Eukaryota	Streptophyta	Brassicales	Brassicaceae	Arabidopsis	Arabidopsis thaliana	0.9879	17.3	21	0.043	0.634	48	364	11.03	0.9879	21	0.3177	1	AT1G29660.1	S
<annotation protein_description=508	AT4G34480.1	no	0.9632	Symbols: O-Glycosyl hydrolases family 17 protein chr4:16481147-16483988 REVERSE LENGTH=504	Eukaryota	Streptophyta	Brassicales	Brassicaceae	Arabidopsis	Arabidopsis thaliana	0.9632	5.4	19	0.032	0.014	46	504	10.03	0.9632	19	0.3082	1	AT4G34480.1	S
<annotation protein_description=240	AT5G65760.1	no	0.9998	Symbols: Serine carboxypeptidase S28 family protein chr5:26308289-26310891 FORWARD LENGTH=515	Eukaryota	Streptophyta	Brassicales	Brassicaceae	Arabidopsis	Arabidopsis thaliana	0.9998	12.2	21	0.038	0.998	72	515	11.76	0.9998	21	0.3016	1	AT5G65760.1	S
<annotation protein_description=236	AT3G17180.1	no	0.9998	Symbols: scpl33 serine carboxypeptidase-like 33 chr3:5855861-5859157 REVERSE LENGTH=478	Eukaryota	Streptophyta	Brassicales	Brassicaceae	Arabidopsis	Arabidopsis thaliana	0.9998	11.9	24	0.047	1	62	478	13.7	0.9998	24	0.2959	1	AT3G17180.1	S
<annotation protein_description=534	AT2G44790.1	no	0.9501	Symbols: UCC2 uclacyanin 2 chr2:18462182-18463232 REVERSE LENGTH=202	Eukaryota	Streptophyta	Brassicales	Brassicaceae	Arabidopsis	Arabidopsis thaliana	0.9501	20.3	6	0.016	0.105	13	202	3.7	0.9501	6	0.2602	1	AT2G44790.1	S
<annotation protein_description=419	AT4G35350.1	138	0.989	Symbols: XCP1 xylem cysteine peptidase 1 chr4:16810529-16811875 FORWARD LENGTH=355	Eukaryota	Streptophyta	Brassicales	Brassicaceae	Arabidopsis	Arabidopsis thaliana	0.9888	20.8	14	0.024	0.941	41	355	9.4	0.9888	14	0.2488	1	AT4G35350.1	S
<annotation protein_description=374	AT5G64120.1	no	0.9959	Symbols: Peroxidase superfamily protein chr5:25659551-25660946 REVERSE LENGTH=328	Eukaryota	Streptophyta	Brassicales	Brassicaceae	Arabidopsis	Arabidopsis thaliana	0.9959	33.8	14	0.024	0.993	54	328	9.58	0.9959	14	0.2458	1	AT5G64120.1	S
<annotation protein_description=282	AT5G26280.1	104	0.9993	Symbols: TRAF-like family protein chr5:9208724-9210403 FORWARD LENGTH=350	Eukaryota	Streptophyta	Brassicales	Brassicaceae	Arabidopsis	Arabidopsis thaliana	0.9993	17.1	19	0.039	0.996	45	350	13.69	0.9993	19	0.2343	1	AT5G26280.1	S
<annotation protein_description=245	AT2G01820.1	no	0.9997	Symbols: Leucine-rich repeat protein kinase family protein chr2:357664-360681 REVERSE LENGTH=943	Eukaryota	Streptophyta	Brassicales	Brassicaceae	Arabidopsis	Arabidopsis thaliana	0.9997	7.7	38	0.071	0.988	144	943	28.64	0.9997	38	0.224	1	AT2G01820.1	S
<annotation protein_description=263	AT1G20850.1	no	0.9995	Symbols: XCP2 xylem cysteine peptidase 2 chr1:7252208-7253537 FORWARD LENGTH=356	Eukaryota	Streptophyta	Brassicales	Brassicaceae	Arabidopsis	Arabidopsis thaliana	0.9995	18.8	13	0.029	0.998	40	356	9.94	0.9995	13	0.2208	1	AT1G20850.1	S
<annotation protein_description=471	AT1G78680.1	no	0.9763	Symbols: ATGGH2, GGH2 gamma-glutamyl hydrolase 2 chr1:29593933-29596037 FORWARD LENGTH=347	Eukaryota	Streptophyta	Brassicales	Brassicaceae	Arabidopsis	Arabidopsis thaliana	0.9763	33.3	13	0.012	0.584	44	347	9.75	0.9763	13	0.2199	2	AT1G78680.2,AT1G78680.1	S
<annotation protein_description=471	AT1G78680.2	no	0.9763	Symbols: GGH2 gamma-glutamyl hydrolase 2 chr1:29593933-29595968 FORWARD LENGTH=333	Eukaryota	Streptophyta	Brassicales	Brassicaceae	Arabidopsis	Arabidopsis thaliana	0.9763	33.3	13	0.012	0.584	41	333	9.75	0.9763	13	0.2199	2	AT1G78680.2,AT1G78680.1	S
<annotation protein_description=392	AT5G59130.1	130	0.9941	Symbols: Subtilase family protein chr5:23870192-23873691 REVERSE LENGTH=732	Eukaryota	Streptophyta	Brassicales	Brassicaceae	Arabidopsis	Arabidopsis thaliana	0.9938	6.1	28	0.035	0.421	72	732	22.24	0.9938	28	0.2113	1	AT5G59130.1	S
<annotation protein_description=233	AT1G21750.1	no	0.9998	Symbols: ATPDIL1-1, ATPDI5, PDI5, PDIL1-1 PDI-like 1-1 chr1:7645767-7648514 FORWARD LENGTH=501	Eukaryota	Streptophyta	Brassicales	Brassicaceae	Arabidopsis	Arabidopsis thaliana	0.9998	28.1	36	0.06	1	44	501	29.34	0.9998	36	0.2072	2	AT1G21750.2,AT1G21750.1	S
<annotation protein_description=233	AT1G21750.2	no	0.9998	Symbols: ATPDIL1-1, PDIL1-1 PDI-like 1-1 chr1:7645767-7648695 FORWARD LENGTH=487	Eukaryota	Streptophyta	Brassicales	Brassicaceae	Arabidopsis	Arabidopsis thaliana	0.9998	28.1	36	0.06	1	48	487	29.34	0.9998	36	0.2072	2	AT1G21750.2,AT1G21750.1	S
<annotation protein_description=416	AT1G61900.1	no	0.9901	Symbols: unknown protein; FUNCTIONS IN: molecular_function unknown; INVOLVED IN: biological_process unknown; LOCATED IN: anchored to plasma membrane, plasma membrane, anchored to membrane; EXPRESSED IN: 23 plant structures; EXPRESSED DURING: 13 growth stages; BEST Arabidopsis thaliana protein match is: unknown protein (TAIR:AT2G30700.1); Has 65 Blast hits to 65 proteins in 12 species: Archae - 0;…	Eukaryota	Streptophyta	Brassicales	Brassicaceae	Arabidopsis	Arabidopsis thaliana	0.9901	5.3	10	0.022	0.37	69	433	8.1	0.9901	10	0.2065	3	AT1G61900.1,AT1G61900.3,AT1G61900.2	S
<annotation protein_description=416	AT1G61900.2	no	0.9901	Symbols: unknown protein; FUNCTIONS IN: molecular_function unknown; INVOLVED IN: biological_process unknown; LOCATED IN: anchored to plasma membrane, plasma membrane, anchored to membrane; EXPRESSED IN: 23 plant structures; EXPRESSED DURING: 13 growth stages; BEST Arabidopsis thaliana protein match is: unknown protein (TAIR:AT2G30700.1); Has 35333 Blast hits to 34131 proteins in 2444 species: Arc…	Eukaryota	Streptophyta	Brassicales	Brassicaceae	Arabidopsis	Arabidopsis thaliana	0.9901	5.3	10	0.022	0.37	64	413	8.1	0.9901	10	0.2065	3	AT1G61900.1,AT1G61900.3,AT1G61900.2	S
<annotation protein_description=416	AT1G61900.3	no	0.9901	Symbols: unknown protein; BEST Arabidopsis thaliana protein match is: unknown protein (TAIR:AT2G30700.1). chr1:22882508-22884722 REVERSE LENGTH=429	Eukaryota	Streptophyta	Brassicales	Brassicaceae	Arabidopsis	Arabidopsis thaliana	0.9901	5.3	10	0.022	0.37	69	429	8.1	0.9901	10	0.2065	3	AT1G61900.1,AT1G61900.3,AT1G61900.2	S
<annotation protein_description=436	AT2G46930.1	no	0.9866	Symbols: Pectinacetylesterase family protein chr2:19283625-19286090 FORWARD LENGTH=416	Eukaryota	Streptophyta	Brassicales	Brassicaceae	Arabidopsis	Arabidopsis thaliana	0.9866	18.3	14	0.023	0.824	55	416	11.71	0.9866	14	0.1992	1	AT2G46930.1	S
<annotation protein_description=455	AT1G28660.1	no	0.98	Symbols: GDSL-like Lipase/Acylhydrolase superfamily protein chr1:10071856-10073371 REVERSE LENGTH=383	Eukaryota	Streptophyta	Brassicales	Brassicaceae	Arabidopsis	Arabidopsis thaliana	0.98	3.9	7	0.022	0.04	48	383	6.06	0.98	7	0.1912	1	AT1G28660.1	S
<annotation protein_description=557	AT3G48460.1	no	0.9367	Symbols: GDSL-like Lipase/Acylhydrolase superfamily protein chr3:17949496-17951082 FORWARD LENGTH=381	Eukaryota	Streptophyta	Brassicales	Brassicaceae	Arabidopsis	Arabidopsis thaliana	0.9367	19.7	9	0.014	0.099	50	381	7.75	0.9367	9	0.1837	1	AT3G48460.1	S
<annotation protein_description=474	AT1G64760.1	no	0.976	Symbols: O-Glycosyl hydrolases family 17 protein chr1:24054220-24056194 REVERSE LENGTH=481	Eukaryota	Streptophyta	Brassicales	Brassicaceae	Arabidopsis	Arabidopsis thaliana	0.976	10.2	9	0.018	0.078	52	481	8.11	0.976	9	0.1829	2	AT1G64760.2,AT1G64760.1	S
<annotation protein_description=474	AT1G64760.2	no	0.976	Symbols: O-Glycosyl hydrolases family 17 protein chr1:24054220-24056194 REVERSE LENGTH=481	Eukaryota	Streptophyta	Brassicales	Brassicaceae	Arabidopsis	Arabidopsis thaliana	0.976	10.2	9	0.018	0.078	52	481	8.11	0.976	9	0.1829	2	AT1G64760.2,AT1G64760.1	S
<annotation protein_description=511	AT5G10760.1	no	0.9623	Symbols: Eukaryotic aspartyl protease family protein chr5:3400671-3402165 REVERSE LENGTH=464	Eukaryota	Streptophyta	Brassicales	Brassicaceae	Arabidopsis	Arabidopsis thaliana	0.9623	7.1	6	0.016	0.034	44	464	5.41	0.9623	6	0.1803	1	AT5G10760.1	S
<annotation protein_description=549	AT3G32980.1	no	0.9438	Symbols: Peroxidase superfamily protein chr3:13526404-13529949 REVERSE LENGTH=352	Eukaryota	Streptophyta	Brassicales	Brassicaceae	Arabidopsis	Arabidopsis thaliana	0.9438	18.5	9	0.022	0.875	58	352	8.1	0.9438	9	0.1771	1	AT3G32980.1	S
<annotation protein_description=460	AT3G57790.1	no	0.9795	Symbols: Pectin lyase-like superfamily protein chr3:21405387-21407088 REVERSE LENGTH=490	Eukaryota	Streptophyta	Brassicales	Brassicaceae	Arabidopsis	Arabidopsis thaliana	0.9795	9	11	0.014	0.326	60	490	10.42	0.9795	11	0.1746	1	AT3G57790.1	S
<annotation protein_description=377	AT4G01610.1	no	0.9955	Symbols: Cysteine proteinases superfamily protein chr4:694857-696937 FORWARD LENGTH=359	Eukaryota	Streptophyta	Brassicales	Brassicaceae	Arabidopsis	Arabidopsis thaliana	0.9955	12.5	14	0.027	0.88	37	359	13.55	0.9955	14	0.1737	2	AT4G01610.2,AT4G01610.1	S
<annotation protein_description=377	AT4G01610.2	no	0.9955	Symbols: Cysteine proteinases superfamily protein chr4:694857-696937 FORWARD LENGTH=359	Eukaryota	Streptophyta	Brassicales	Brassicaceae	Arabidopsis	Arabidopsis thaliana	0.9955	12.5	14	0.027	0.88	38	359	13.55	0.9955	14	0.1737	2	AT4G01610.2,AT4G01610.1	S
<annotation protein_description=362	AT5G45890.1	no	0.9968	Symbols: SAG12 senescence-associated gene 12 chr5:18613300-18614759 FORWARD LENGTH=346	Eukaryota	Streptophyta	Brassicales	Brassicaceae	Arabidopsis	Arabidopsis thaliana	0.9968	13.6	10	0.018	0.642	29	346	9.76	0.9968	10	0.1725	1	AT5G45890.1	S
<annotation protein_description=134	AT1G31690.1	10	1	Symbols: Copper amine oxidase family protein chr1:11343980-11347767 FORWARD LENGTH=677	Eukaryota	Streptophyta	Brassicales	Brassicaceae	Arabidopsis	Arabidopsis thaliana	0.9994	16.7	18	0.049	1	74	677	18.02	0.9994	18	0.1686	1	AT1G31690.1	S
<annotation protein_description=562	AT4G37800.1	159	0.9337	Symbols: XTH7 xyloglucan endotransglucosylase/hydrolase 7 chr4:17775703-17777372 REVERSE LENGTH=293	Eukaryota	Streptophyta	Brassicales	Brassicaceae	Arabidopsis	Arabidopsis thaliana	0.9337	14.7	11	0.017	0.062	35	293	11.56	0.9337	11	0.1501	1	AT4G37800.1	S
<annotation protein_description=335	AT1G56340.1	no	0.998	Symbols: CRT1, CRT1a, AtCRT1a calreticulin 1a chr1:21090059-21092630 REVERSE LENGTH=425	Eukaryota	Streptophyta	Brassicales	Brassicaceae	Arabidopsis	Arabidopsis thaliana	0.998	22.4	15	0.029	1	27	425	17.21	0.998	15	0.1469	2	AT1G56340.1,AT1G56340.2	S
<annotation protein_description=335	AT1G56340.2	no	0.998	Symbols: CRT1, CRT1a, AtCRT1a calreticulin 1a chr1:21090022-21092630 REVERSE LENGTH=424	Eukaryota	Streptophyta	Brassicales	Brassicaceae	Arabidopsis	Arabidopsis thaliana	0.998	22.4	15	0.029	1	35	424	17.21	0.998	15	0.1469	2	AT1G56340.1,AT1G56340.2	S
<annotation protein_description=281	AT1G28600.1	103	0.9993	Symbols: GDSL-like Lipase/Acylhydrolase superfamily protein chr1:10051228-10053073 REVERSE LENGTH=393	Eukaryota	Streptophyta	Brassicales	Brassicaceae	Arabidopsis	Arabidopsis thaliana	0.9993	28.2	10	0.023	0.998	48	393	11.67	0.9993	10	0.1446	1	AT1G28600.1	S
<annotation protein_description=347	AT5G42240.1	no	0.9975	Symbols: scpl42 serine carboxypeptidase-like 42 chr5:16888717-16890931 FORWARD LENGTH=473	Eukaryota	Streptophyta	Brassicales	Brassicaceae	Arabidopsis	Arabidopsis thaliana	0.9975	14.4	14	0.023	0.958	64	473	16.46	0.9975	14	0.1433	1	AT5G42240.1	S
<annotation protein_description=559	AT5G43060.1	no	0.9352	Symbols: Granulin repeat cysteine protease family protein chr5:17269784-17272117 REVERSE LENGTH=463	Eukaryota	Streptophyta	Brassicales	Brassicaceae	Arabidopsis	Arabidopsis thaliana	0.9352	11.7	12	0.024	0.028	46	463	13.38	0.9352	12	0.1417	1	AT5G43060.1	S
<annotation protein_description=325	AT3G61490.1	no	0.9982	Symbols: Pectin lyase-like superfamily protein chr3:22758439-22760137 FORWARD LENGTH=476	Eukaryota	Streptophyta	Brassicales	Brassicaceae	Arabidopsis	Arabidopsis thaliana	0.9982	17.6	10	0.028	0.974	47	476	11.98	0.9982	10	0.1407	3	AT3G61490.1,AT3G61490.3,AT3G61490.2	S
<annotation protein_description=325	AT3G61490.2	no	0.9982	Symbols: Pectin lyase-like superfamily protein chr3:22758439-22760137 FORWARD LENGTH=476	Eukaryota	Streptophyta	Brassicales	Brassicaceae	Arabidopsis	Arabidopsis thaliana	0.9982	17.6	10	0.028	0.974	47	476	11.98	0.9982	10	0.1407	3	AT3G61490.1,AT3G61490.3,AT3G61490.2	S
<annotation protein_description=325	AT3G61490.3	no	0.9982	Symbols: Pectin lyase-like superfamily protein chr3:22758439-22760137 FORWARD LENGTH=476	Eukaryota	Streptophyta	Brassicales	Brassicaceae	Arabidopsis	Arabidopsis thaliana	0.9982	17.6	10	0.028	0.974	47	476	11.98	0.9982	10	0.1407	3	AT3G61490.1,AT3G61490.3,AT3G61490.2	S
<annotation protein_description=451	AT2G22970.1	no	0.9804	Symbols: SCPL11 serine carboxypeptidase-like 11 chr2:9774875-9778224 FORWARD LENGTH=433	Eukaryota	Streptophyta	Brassicales	Brassicaceae	Arabidopsis	Arabidopsis thaliana	0.9804	10.6	8	0.017	0.234	58	433	9.87	0.9804	8	0.1342	3	AT2G22970.1,AT2G22970.2,AT2G22970.3	S
<annotation protein_description=451	AT2G22970.2	no	0.9804	Symbols: SCPL11 serine carboxypeptidase-like 11 chr2:9774875-9777146 FORWARD LENGTH=320	Eukaryota	Streptophyta	Brassicales	Brassicaceae	Arabidopsis	Arabidopsis thaliana	0.9804	10.6	8	0.017	0.234	44	320	9.87	0.9804	8	0.1342	3	AT2G22970.1,AT2G22970.2,AT2G22970.3	S
<annotation protein_description=451	AT2G22970.3	no	0.9804	Symbols: SCPL11 serine carboxypeptidase-like 11 chr2:9774875-9778255 FORWARD LENGTH=443	Eukaryota	Streptophyta	Brassicales	Brassicaceae	Arabidopsis	Arabidopsis thaliana	0.9804	10.6	8	0.017	0.234	62	443	9.87	0.9804	8	0.1342	3	AT2G22970.1,AT2G22970.2,AT2G22970.3	S
<annotation protein_description=147	AT1G41830.1	23	1	Symbols: SKS6 SKU5-similar 6 chr1:15603892-15607802 REVERSE LENGTH=542	Eukaryota	Streptophyta	Brassicales	Brassicaceae	Arabidopsis	Arabidopsis thaliana	0.9444	13.8	13	0.318	1	81	542	15.64	0.9444	13	0.1326	1	AT1G41830.1	S
<annotation protein_description=479	AT5G23870.1	no	0.9744	Symbols: Pectinacetylesterase family protein chr5:8046309-8049999 REVERSE LENGTH=415	Eukaryota	Streptophyta	Brassicales	Brassicaceae	Arabidopsis	Arabidopsis thaliana	0.9744	8.9	8	0.017	0.084	65	415	10.66	0.9744	8	0.1235	3	AT5G23870.1,AT5G23870.3,AT5G23870.2	S
<annotation protein_description=479	AT5G23870.2	no	0.9744	Symbols: Pectinacetylesterase family protein chr5:8045958-8049999 REVERSE LENGTH=436	Eukaryota	Streptophyta	Brassicales	Brassicaceae	Arabidopsis	Arabidopsis thaliana	0.9744	8.9	8	0.017	0.084	69	436	10.66	0.9744	8	0.1235	3	AT5G23870.1,AT5G23870.3,AT5G23870.2	S
<annotation protein_description=479	AT5G23870.3	no	0.9744	Symbols: Pectinacetylesterase family protein chr5:8046060-8049999 REVERSE LENGTH=451	Eukaryota	Streptophyta	Brassicales	Brassicaceae	Arabidopsis	Arabidopsis thaliana	0.9744	8.9	8	0.017	0.084	70	451	10.66	0.9744	8	0.1235	3	AT5G23870.1,AT5G23870.3,AT5G23870.2	S
<annotation protein_description=411	AT3G07320.1	no	0.9913	Symbols: O-Glycosyl hydrolases family 17 protein chr3:2332324-2333925 REVERSE LENGTH=460	Eukaryota	Streptophyta	Brassicales	Brassicaceae	Arabidopsis	Arabidopsis thaliana	0.9913	10.4	8	0.021	0.099	65	460	10.89	0.9913	8	0.123	1	AT3G07320.1	S
<annotation protein_description=492	AT4G36360.1	no	0.9696	Symbols: BGAL3 beta-galactosidase 3 chr4:17176840-17181143 REVERSE LENGTH=856	Eukaryota	Streptophyta	Brassicales	Brassicaceae	Arabidopsis	Arabidopsis thaliana	0.9696	8.9	12	0.019	0.031	98	856	17.56	0.9696	12	0.1119	2	AT4G36360.2,AT4G36360.1	S
<annotation protein_description=492	AT4G36360.2	no	0.9696	Symbols: BGAL3 beta-galactosidase 3 chr4:17176840-17181143 REVERSE LENGTH=855	Eukaryota	Streptophyta	Brassicales	Brassicaceae	Arabidopsis	Arabidopsis thaliana	0.9696	8.9	12	0.019	0.031	98	855	17.56	0.9696	12	0.1119	2	AT4G36360.2,AT4G36360.1	S
<annotation protein_description=300	AT4G11290.1	no	0.9989	Symbols: Peroxidase superfamily protein chr4:6869993-6871476 FORWARD LENGTH=326	Eukaryota	Streptophyta	Brassicales	Brassicaceae	Arabidopsis	Arabidopsis thaliana	0.9989	20.9	7	0.018	0.962	48	326	10.69	0.9989	7	0.1105	1	AT4G11290.1	S
<annotation protein_description=431	AT5G41870.1	no	0.9872	Symbols: Pectin lyase-like superfamily protein chr5:16758817-16760490 REVERSE LENGTH=449	Eukaryota	Streptophyta	Brassicales	Brassicaceae	Arabidopsis	Arabidopsis thaliana	0.9872	13.6	9	0.023	0.336	51	449	13.88	0.9872	9	0.1081	1	AT5G41870.1	S
<annotation protein_description=476	AT3G14920.1	no	0.9756	Symbols: Peptide-N4-(N-acetyl-beta-glucosaminyl)asparagine amidase A protein chr3:5018275-5020104 FORWARD LENGTH=609	Eukaryota	Streptophyta	Brassicales	Brassicaceae	Arabidopsis	Arabidopsis thaliana	0.9756	9.2	8	0.017	0.092	80	609	12.49	0.9756	8	0.1055	1	AT3G14920.1	S
<annotation protein_description=397	AT3G02360.1	no	0.993	Symbols: 6-phosphogluconate dehydrogenase family protein chr3:482498-483958 FORWARD LENGTH=486	Eukaryota	Streptophyta	Brassicales	Brassicaceae	Arabidopsis	Arabidopsis thaliana	0.993	29.4	14	0.03	1	64	486	22.59	0.993	14	0.1039	2	AT3G02360.2,AT3G02360.1	S
<annotation protein_description=397	AT3G02360.2	no	0.993	Symbols: 6-phosphogluconate dehydrogenase family protein chr3:482498-483958 FORWARD LENGTH=486	Eukaryota	Streptophyta	Brassicales	Brassicaceae	Arabidopsis	Arabidopsis thaliana	0.993	29.4	14	0.03	1	64	486	22.59	0.993	14	0.1039	2	AT3G02360.2,AT3G02360.1	S
<annotation protein_description=475	AT5G09730.1	no	0.9758	Symbols: BXL3, ATBXL3, XYL3, ATBX3, BX3 beta-xylosidase 3 chr5:3015319-3018226 REVERSE LENGTH=773	Eukaryota	Streptophyta	Brassicales	Brassicaceae	Arabidopsis	Arabidopsis thaliana	0.9758	6.3	14	0.026	0.119	100	773	22.46	0.9758	14	0.1027	1	AT5G09730.1	S
<annotation protein_description=318	AT4G15210.1	113	0.9985	Symbols: ATBETA-AMY, AT-BETA-AMY, RAM1, BMY1, BAM5 beta-amylase 5 chr4:8666734-8669357 REVERSE LENGTH=498	Eukaryota	Streptophyta	Brassicales	Brassicaceae	Arabidopsis	Arabidopsis thaliana	0.9985	16.9	9	0.024	0.977	60	498	15.19	0.9985	9	0.0999	1	AT4G15210.1	S
<annotation protein_description=564	AT1G16340.1	no	0.9329	Symbols: ATKDSA2, ATKSDA Aldolase superfamily protein chr1:5588123-5590469 REVERSE LENGTH=291	Eukaryota	Streptophyta	Brassicales	Brassicaceae	Arabidopsis	Arabidopsis thaliana	0.9329	21	8	0.01	0.362	42	291	12.63	0.9329	8	0.0998	4	AT1G16340.4,AT1G16340.3,AT1G16340.2,AT1G16340.1	S
<annotation protein_description=564	AT1G16340.2	no	0.9329	Symbols: ATKDSA2, ATKSDA Aldolase superfamily protein chr1:5588123-5590469 REVERSE LENGTH=291	Eukaryota	Streptophyta	Brassicales	Brassicaceae	Arabidopsis	Arabidopsis thaliana	0.9329	21	8	0.01	0.362	42	291	12.63	0.9329	8	0.0998	4	AT1G16340.4,AT1G16340.3,AT1G16340.2,AT1G16340.1	S
<annotation protein_description=564	AT1G16340.3	no	0.9329	Symbols: ATKDSA2, ATKSDA Aldolase superfamily protein chr1:5588123-5590469 REVERSE LENGTH=291	Eukaryota	Streptophyta	Brassicales	Brassicaceae	Arabidopsis	Arabidopsis thaliana	0.9329	21	8	0.01	0.362	42	291	12.63	0.9329	8	0.0998	4	AT1G16340.4,AT1G16340.3,AT1G16340.2,AT1G16340.1	S
<annotation protein_description=564	AT1G16340.4	no	0.9329	Symbols: ATKDSA2 Aldolase superfamily protein chr1:5588123-5590469 REVERSE LENGTH=293	Eukaryota	Streptophyta	Brassicales	Brassicaceae	Arabidopsis	Arabidopsis thaliana	0.9329	21	8	0.01	0.362	42	293	12.63	0.9329	8	0.0998	4	AT1G16340.4,AT1G16340.3,AT1G16340.2,AT1G16340.1	S
<annotation protein_description=513	AT2G26440.1	no	0.9618	Symbols: Plant invertase/pectin methylesterase inhibitor superfamily chr2:11247407-11249407 FORWARD LENGTH=547	Eukaryota	Streptophyta	Brassicales	Brassicaceae	Arabidopsis	Arabidopsis thaliana	0.9618	17	10	0.013	0.348	71	547	16.32	0.9618	10	0.0995	1	AT2G26440.1	S
<annotation protein_description=271	AT5G13690.1	no	0.9995	Symbols: CYL1, NAGLU alpha-N-acetylglucosaminidase family / NAGLU family chr5:4415808-4420159 FORWARD LENGTH=806	Eukaryota	Streptophyta	Brassicales	Brassicaceae	Arabidopsis	Arabidopsis thaliana	0.9995	13.3	17	0.035	0.992	118	806	29.2	0.9995	17	0.0983	1	AT5G13690.1	S
<annotation protein_description=516	AT5G07830.1	no	0.9602	Symbols: AtGUS2, GUS2 glucuronidase 2 chr5:2504168-2506567 FORWARD LENGTH=543	Eukaryota	Streptophyta	Brassicales	Brassicaceae	Arabidopsis	Arabidopsis thaliana	0.9602	20.6	8	0.014	0.4	82	543	13.25	0.9602	8	0.0979	1	AT5G07830.1	S
<annotation protein_description=507	AT4G23690.1	no	0.9636	Symbols: Disease resistance-responsive (dirigent-like protein) family protein chr4:12339152-12339715 REVERSE LENGTH=187	Eukaryota	Streptophyta	Brassicales	Brassicaceae	Arabidopsis	Arabidopsis thaliana	0.9636	21.9	4	0.01	0.149	22	187	6.82	0.9636	4	0.0954	1	AT4G23690.1	S
<annotation protein_description=425	AT1G13750.1	no	0.988	Symbols: Purple acid phosphatases superfamily protein chr1:4715490-4718091 REVERSE LENGTH=613	Eukaryota	Streptophyta	Brassicales	Brassicaceae	Arabidopsis	Arabidopsis thaliana	0.988	9.6	11	0.028	0.142	70	613	19.96	0.988	11	0.0919	1	AT1G13750.1	S
<annotation protein_description=324	AT2G34790.1	117	0.9983	Symbols: MEE23, EDA28 FAD-binding Berberine family protein chr2:14673998-14677237 REVERSE LENGTH=532	Eukaryota	Streptophyta	Brassicales	Brassicaceae	Arabidopsis	Arabidopsis thaliana	0.9983	22.6	11	0.024	0.979	73	532	21.58	0.9983	11	0.0859	1	AT2G34790.1	S
<annotation protein_description=469	AT3G62060.1	no	0.9771	Symbols: Pectinacetylesterase family protein chr3:22980123-22982734 FORWARD LENGTH=419	Eukaryota	Streptophyta	Brassicales	Brassicaceae	Arabidopsis	Arabidopsis thaliana	0.9771	14.6	7	0.015	0.181	59	419	13.56	0.9771	7	0.0852	1	AT3G62060.1	S
<annotation protein_description=401	AT5G49760.1	no	0.9927	Symbols: Leucine-rich repeat protein kinase family protein chr5:20216679-20221052 FORWARD LENGTH=953	Eukaryota	Streptophyta	Brassicales	Brassicaceae	Arabidopsis	Arabidopsis thaliana	0.9927	5.5	15	0.029	0.077	158	953	30.92	0.9927	15	0.0813	1	AT5G49760.1	S
<annotation protein_description=445	AT1G74790.1	no	0.9831	Symbols: catalytics chr1:28098912-28101673 FORWARD LENGTH=695	Eukaryota	Streptophyta	Brassicales	Brassicaceae	Arabidopsis	Arabidopsis thaliana	0.9831	7.6	7	0.016	0.139	71	695	16.11	0.9831	7	0.0721	1	AT1G74790.1	S
<annotation protein_description=518	AT2G45220.1	no	0.9591	Symbols: Plant invertase/pectin methylesterase inhibitor superfamily chr2:18644281-18646394 REVERSE LENGTH=511	Eukaryota	Streptophyta	Brassicales	Brassicaceae	Arabidopsis	Arabidopsis thaliana	0.9591	8.6	7	0.014	0.029	66	511	15.82	0.9591	7	0.0716	1	AT2G45220.1	S
<annotation protein_description=473	AT4G12290.1	146	0.9762	Symbols: Copper amine oxidase family protein chr4:7304434-7306973 FORWARD LENGTH=741	Eukaryota	Streptophyta	Brassicales	Brassicaceae	Arabidopsis	Arabidopsis thaliana	0.9759	9.3	7	0.016	0.035	85	741	16.4	0.9759	7	0.0703	1	AT4G12290.1	S
<annotation protein_description=410	AT1G32940.1	133	0.9916	Symbols: ATSBT3.5, SBT3.5 Subtilase family protein chr1:11937634-11940856 FORWARD LENGTH=774	Eukaryota	Streptophyta	Brassicales	Brassicaceae	Arabidopsis	Arabidopsis thaliana	0.9916	8.8	8	0.017	0.292	94	774	20.08	0.9916	8	0.0667	1	AT1G32940.1	S
<annotation protein_description=409	AT4G31140.1	no	0.9916	Symbols: O-Glycosyl hydrolases family 17 protein chr4:15141581-15143188 FORWARD LENGTH=484	Eukaryota	Streptophyta	Brassicales	Brassicaceae	Arabidopsis	Arabidopsis thaliana	0.9916	10.7	4	0.011	0.041	65	484	10.86	0.9916	4	0.0617	1	AT4G31140.1	S
<annotation protein_description=378	AT3G51550.1	no	0.9952	Symbols: FER Malectin/receptor-like protein kinase family protein chr3:19117877-19120564 REVERSE LENGTH=895	Eukaryota	Streptophyta	Brassicales	Brassicaceae	Arabidopsis	Arabidopsis thaliana	0.9952	7.8	9	0.017	0.251	111	895	24.9	0.9952	9	0.0607	1	AT3G51550.1	S
<annotation protein_description=379	AT5G44390.1	no	0.9952	Symbols: FAD-binding Berberine family protein chr5:17882329-17884906 REVERSE LENGTH=542	Eukaryota	Streptophyta	Brassicales	Brassicaceae	Arabidopsis	Arabidopsis thaliana	0.9952	10.5	8	0.018	0.663	67	542	22.7	0.9952	8	0.0592	1	AT5G44390.1	S
<annotation protein_description=334	AT1G26380.1	119	0.9981	Symbols: FAD-binding Berberine family protein chr1:9126901-9128508 REVERSE LENGTH=535	Eukaryota	Streptophyta	Brassicales	Brassicaceae	Arabidopsis	Arabidopsis thaliana	0.9981	10.7	7	0.019	0.883	71	535	20.33	0.9981	7	0.058	1	AT1G26380.1	S
<annotation protein_description=407	AT2G26730.1	no	0.9917	Symbols: Leucine-rich repeat protein kinase family protein chr2:11388621-11391286 FORWARD LENGTH=658	Eukaryota	Streptophyta	Brassicales	Brassicaceae	Arabidopsis	Arabidopsis thaliana	0.9917	4.9	7	0.018	0.153	122	658	20.68	0.9917	7	0.0567	1	AT2G26730.1	S
<annotation protein_description=470	AT5G16590.1	145	0.9768	Symbols: LRR1 Leucine-rich repeat protein kinase family protein chr5:5431862-5433921 FORWARD LENGTH=625	Eukaryota	Streptophyta	Brassicales	Brassicaceae	Arabidopsis	Arabidopsis thaliana	0.9768	6.4	7	0.012	0.04	108	625	21.58	0.9768	7	0.0535	1	AT5G16590.1	S
<annotation protein_description=502	AT1G65790.1	no	0.9656	Symbols: ARK1, RK1 receptor kinase 1 chr1:24468932-24472329 FORWARD LENGTH=843	Eukaryota	Streptophyta	Brassicales	Brassicaceae	Arabidopsis	Arabidopsis thaliana	0.9656	5.3	9	0.025	0.01	145	843	29.05	0.9656	9	0.0505	1	AT1G65790.1	S
<annotation protein_description=421	AT1G51805.1	no	0.9884	Symbols: Leucine-rich repeat protein kinase family protein chr1:19221187-19225590 REVERSE LENGTH=884	Eukaryota	Streptophyta	Brassicales	Brassicaceae	Arabidopsis	Arabidopsis thaliana	0.9884	6.2	7	0.016	0.061	128	884	24.54	0.9884	7	0.0476	2	AT1G51805.2,AT1G51805.1	S
<annotation protein_description=421	AT1G51805.2	no	0.9884	Symbols: Leucine-rich repeat protein kinase family protein chr1:19221187-19225590 REVERSE LENGTH=860	Eukaryota	Streptophyta	Brassicales	Brassicaceae	Arabidopsis	Arabidopsis thaliana	0.9884	6.2	7	0.016	0.061	123	860	24.54	0.9884	7	0.0476	2	AT1G51805.2,AT1G51805.1	S
<annotation protein_description=558	AT4G25000.1	no	0.9355	Symbols: ATAMY1, AMY1 alpha-amylase-like chr4:12852109-12853825 REVERSE LENGTH=423	Eukaryota	Streptophyta	Brassicales	Brassicaceae	Arabidopsis	Arabidopsis thaliana	0.9355	14.2	4	0.009	0.035	50	423	14.69	0.9355	4	0.043	1	AT4G25000.1	S
<annotation protein_description=424	AT5G28540.1	no	0.9881	Symbols: BIP1 heat shock protein 70 (Hsp 70) family protein chr5:10540665-10543274 REVERSE LENGTH=669	Eukaryota	Streptophyta	Brassicales	Brassicaceae	Arabidopsis	Arabidopsis thaliana	0.9881	18.1	7	0.039	1	76	669	27.33	0.9881	7	0.0427	3	AT5G28540.1,AT5G42020.1,AT5G42020.2	S
<annotation protein_description=424	AT5G42020.1	no	0.9881	Symbols: BIP, BIP2 Heat shock protein 70 (Hsp 70) family protein chr5:16807697-16810480 REVERSE LENGTH=668	Eukaryota	Streptophyta	Brassicales	Brassicaceae	Arabidopsis	Arabidopsis thaliana	0.9881	18.1	7	0.039	1	76	668	27.33	0.9881	7	0.0427	3	AT5G28540.1,AT5G42020.1,AT5G42020.2	S
<annotation protein_description=424	AT5G42020.2	no	0.9881	Symbols: BIP Heat shock protein 70 (Hsp 70) family protein chr5:16807697-16810480 REVERSE LENGTH=613	Eukaryota	Streptophyta	Brassicales	Brassicaceae	Arabidopsis	Arabidopsis thaliana	0.9881	18.1	7	0.039	1	72	613	27.33	0.9881	7	0.0427	3	AT5G28540.1,AT5G42020.1,AT5G42020.2	S
<annotation protein_description=540	AT5G60640.1	157	0.9479	Symbols: ATPDIL1-4, PDI2, ATPDI2, PDIL1-4 PDI-like 1-4 chr5:24371141-24373993 REVERSE LENGTH=597	Eukaryota	Streptophyta	Brassicales	Brassicaceae	Arabidopsis	Arabidopsis thaliana	0.9457	6.8	5	0.01	0.013	61	597	23.69	0.9457	5	0.0337	2	AT5G60640.1,AT5G60640.3	S
<annotation protein_description=540	AT5G60640.3	157	0.9479	Symbols: PDIL1-4 PDI-like 1-4 chr5:24371141-24373993 REVERSE LENGTH=533	Eukaryota	Streptophyta	Brassicales	Brassicaceae	Arabidopsis	Arabidopsis thaliana	0.9457	6.8	5	0.01	0.013	57	533	23.69	0.9457	5	0.0337	2	AT5G60640.1,AT5G60640.3	S

## Sheet: Uninf_4th
protein group	name	pseudo name	group probability	annotation	classification1	classification2	classification3	classification4	classification5	classification6	probability	percent coverage	total number unique peptides	pct spectrum ids	confidence	R L count	length	OI_VALUE	PROTEINPROPHET_PROBABILITY	TOTAL_SPECTRAL_COUNTS	APEX_PROTEIN_ABUNDANCE	NUMBER_OF_DEGENERATE_PROTEINS	IDS_DEGENERATE_PROTEINS	Secreted
<annotation protein_description=98	AT4G27520.1	no	1	Symbols: ENODL2, AtENODL2 early nodulin-like protein 2 chr4:13750668-13751819 REVERSE LENGTH=349	Eukaryota	Streptophyta	Brassicales	Brassicaceae	Arabidopsis	Arabidopsis thaliana	1	20.9	923	1.375	1	21	349	10.04	1	923	11.4998	1	AT4G27520.1	S
<annotation protein_description=165	AT1G76160.1	22	1	Symbols: sks5 SKU5 similar 5 chr1:28578211-28581020 REVERSE LENGTH=541	Eukaryota	Streptophyta	Brassicales	Brassicaceae	Arabidopsis	Arabidopsis thaliana	1	40.5	1441	1.608	1	76	541	16.07	1	1441	11.2169	1	AT1G76160.1	S
<annotation protein_description=140	AT5G67360.1	no	1	Symbols: ARA12 Subtilase family protein chr5:26872192-26874465 REVERSE LENGTH=757	Eukaryota	Streptophyta	Brassicales	Brassicaceae	Arabidopsis	Arabidopsis thaliana	1	35.5	1323	1.904	1	85	757	16.71	1	1323	9.9039	1	AT5G67360.1	S
<annotation protein_description=216	AT5G26000.1	73	1	Symbols: TGG1, BGLU38 thioglucoside glucohydrolase 1 chr5:9079678-9082347 REVERSE LENGTH=541	Eukaryota	Streptophyta	Brassicales	Brassicaceae	Arabidopsis	Arabidopsis thaliana	1	51.8	1471	2.101	1	66	541	21.38	1	1471	8.6065	2	AT5G26000.2,AT5G26000.1	S
<annotation protein_description=216	AT5G26000.2	73	1	Symbols: TGG1, BGLU38 thioglucoside glucohydrolase 1 chr5:9080009-9082347 REVERSE LENGTH=456	Eukaryota	Streptophyta	Brassicales	Brassicaceae	Arabidopsis	Arabidopsis thaliana	1	51.8	1471	2.101	1	55	456	21.38	1	1471	8.6065	2	AT5G26000.2,AT5G26000.1	S
<annotation protein_description=28	AT1G78830.1	no	1	Symbols: Curculin-like (mannose-binding) lectin family protein chr1:29637141-29638508 REVERSE LENGTH=455	Eukaryota	Streptophyta	Brassicales	Brassicaceae	Arabidopsis	Arabidopsis thaliana	1	48.1	1015	1.183	1	62	455	15.98	1	1015	7.9453	1	AT1G78830.1	S
<annotation protein_description=292	AT5G20630.1	no	0.9997	Symbols: GLP3, GLP3A, GLP3B, ATGER3, GER3 germin 3 chr5:6975315-6975950 REVERSE LENGTH=211	Eukaryota	Streptophyta	Brassicales	Brassicaceae	Arabidopsis	Arabidopsis thaliana	0.9997	29.4	207	0.277	1	24	211	3.41	0.9997	207	7.5912	1	AT5G20630.1	S
[truncated: 200 more rows]
