# Supplementary material for: Obligate Biotroph Pathogens of the Genus Albugo Are Better Adapted to Active Host Defense Compared to Niche Competitors
Source: Front Plant Sci. 2016 Jun 20;7:820. doi: 10.3389/fpls.2016.00820 (PMC4913113; doi:10.3389/fpls.2016.00820)
Supplement: Supplementary file 6 [file Table_8.xlsx]

## Sheet: Info
This file includes the raw protein data from all experiments performed on the Q Exactive Plus machine (see LC-MS/MS Analysis and MS Data Processing)

## Sheet: Data
Fasta headers	Protein IDs	Majority protein IDs	LFQ Gey_inf	LFQ Gey_noninf	LFQ Ws0 lab uninf_1	LFQ Ws0 lab uninf_2	LFQ Ws0 lab uninf_3	LFQ Ws0 lab uninf_4	LFQ Ws0 lab MPI1 inf_1	LFQ Ws0 lab MPI1 inf_2	LFQ Ws0 lab MPI1 inf_3	LFQ Ws0 lab MPI1 inf_4	LFQ Pul_inf	LFQ Pul_noninf	LFQ Sf2_noninf_1	LFQ Sf2_noninf_2	LFQ Sf2_noninf_3	LFQ Ws0 field inf_3	LFQ Ws0 field inf_1.1	LFQ Ws0 field inf_2.1	LFQ Ws0 field inf_1.2	LFQ Ws0 field inf_2.2	LFQ Ws0 field noninf_1	LFQ Ws0 field noninf_2.1	LFQ Ws0 field noninf_2.2	Peptides	Unique peptides	Sequence coverage [%]	Q-value	Score	MS/MS Count	iBAQ Gey_inf	iBAQ Gey_noninf	iBAQ Ws0 lab uninf_1	iBAQ Ws0 lab uninf_2	iBAQ Ws0 lab uninf_3	iBAQ Ws0 lab uninf_4	iBAQ Ws0 lab MPI1 inf_1	iBAQ Ws0 lab MPI1 inf_2	iBAQ Ws0 lab MPI1 inf_3	iBAQ Ws0 lab MPI1 inf_4	iBAQ Pul_inf	iBAQ Pul_noninf	iBAQ Sf2_noninf_1	iBAQ Sf2_noninf_2	iBAQ Sf2_noninf_3	iBAQ Ws0 field inf_3	iBAQ Ws0 field inf_1.1	iBAQ Ws0 field inf_2.1
>AT3G57260.1 | Symbols: BGL2, PR2, BG2, PR-2 | beta-1,3-glucanase 2 | chr3:21188709-21189822 REVERSE LENGTH=339	AT3G57260.1	AT3G57260.1	38.0766	38.1866	34.3612	33.22	34.6104	35.9964	36.8898	37.006	36.6357	35.3691	38.0408	38.7419	37.4714	35.5781	36.6838	38.8511	38.3591	39.5337	38.1081	39.1581	38.582	39.356	39.5892	31	31	63.7	0	323.31	2762	6625400000	8094100000	436890000	305810000	617670000	1869800000	1949500000	3440300000	3896600000	1533100000	1071000000	5907900000	11787000000	659730000	2656500000	9182900000	8430300000	14255000000
>AT1G75040.1 | Symbols: PR5, PR-5 | pathogenesis-related gene 5 | chr1:28177754-28178731 FORWARD LENGTH=239	AT1G75040.1;AT1G75050.1	AT1G75040.1	36.6897	37.0536	35.1542	32.2016	33.3211	33.6502	37.2664	35.2886	34.7957	33.6341	40.5793	38.4331	36.4326	38.808	36.3828	37.8605	37.8897	38.3834	37.3465	37.7902	38.2758	41.233	40.9991	23	23	74.9	0	323.31	1821	3833600000	5890500000	531360000	123270000	284660000	512500000	2701100000	1225000000	1875500000	400660000	5649800000	6230400000	6111500000	2960200000	1683100000	4831200000	7288000000	4542700000
>AT2G14610.1 | Symbols: PR1, PR 1, ATPR1 | pathogenesis-related gene 1 | chr2:6241944-6242429 REVERSE LENGTH=161	AT2G14610.1	AT2G14610.1	35.9757	36.4487	28.7963	25.0563	29.5007	30.6298	35.2381	31.9227	32.4084	33.5047	31.0618	38.1302	34.1849	34.685	35.2909	35.1179	35.1081	37.0852	35.3718	35.7398	36.5517	35.0624	38.7368	12	12	74.5	0	323.31	434	1923300000	5401200000	4940300	919470	18545000	68434000	741550000	122380000	231740000	225610000	25172000	5178300000	4052500000	198330000	1059100000	703830000	1749400000	1815600000
>AT3G57240.1 | Symbols: BG3 | beta-1,3-glucanase 3 | chr3:21181916-21183045 REVERSE LENGTH=341	AT3G57240.1	AT3G57240.1	36.1286	37.3852	31.5396	26.9906	31.5116	31.721	33.3225	30.8748	30.8668	30.8142	33.5969	38.1002	36.2848	35.0019	35.771	35.0195	35.9484	38.0911	36.3381	36.5432	37.8274	32.025	34.6264	34	34	81.5	0	323.31	1376	1462200000	4330800000	29718000	1586600	44530000	73018000	153550000	161980000	205820000	56132000	25877000	3041500000	4058700000	114670000	817200000	422000000	1257000000	3498000000
>AT5G10760.1 | Symbols: | Eukaryotic aspartyl protease family protein | chr5:3400671-3402165 REVERSE LENGTH=464	AT5G10760.1	AT5G10760.1	34.2278	34.5317	31.8115	30.116	31.816	32.5708	32.4762	31.9512	32.2728	32.7722	34.6302	35.1247	35.7641	35.7584	34.6305	35.1209	35.507	37.0469	35.9245	35.4305	36.2203	35.8343	36.2593	21	21	57.3	0	323.31	955	473720000	774030000	45137000	22964000	49209000	195240000	65721000	67510000	133410000	135000000	124310000	518200000	3152300000	261980000	339100000	1110000000	1366200000	1460800000
>AT5G67360.1 | Symbols: ARA12 | Subtilase family protein | chr5:26872192-26874465 REVERSE LENGTH=757	AT5G67360.1;AT5G51750.1	AT5G67360.1	35.575	36.0458	35.5375	34.8873	35.6194	35.3511	36.0686	35.8359	34.8275	34.3711	36.0437	35.6656	36.5418	36.9582	35.4054	37.1202	36.0735	36.8332	35.7976	35.0894	36.117	36.5613	36.0057	53	52	77.5	0	323.31	1892	682250000	1224300000	267480000	255690000	601100000	817310000	426980000	725150000	631760000	351370000	105410000	420760000	4024300000	294570000	555190000	1174000000	1041300000	513530000
>AT4G27520.1 | Symbols: ENODL2, AtENODL2 | early nodulin-like protein 2 | chr4:13750668-13751819 REVERSE LENGTH=349	AT4G27520.1	AT4G27520.1	34.418	34.2936	33.8766	33.817	33.9419	33.7582	33.146	33.6321	33.5182	32.9663	34.9742	34.2775	35.7532	36.0348	35.3199	35.4256	35.6488	36.2763	35.3011	35.6249	36.2742	35.1513	34.8063	21	21	29.5	0	323.31	782	712180000	886070000	184350000	264930000	404510000	461430000	251140000	290420000	376530000	262720000	105880000	392600000	3074700000	537730000	875440000	560810000	1253000000	852480000
>AT5G26000.1 | Symbols: TGG1, BGLU38 | thioglucoside glucohydrolase 1 | chr5:9079678-9082347 REVERSE LENGTH=541;>AT5G26000.2 | Symbols: TGG1, BGLU38 | thioglucoside glucohydrolase 1 | chr5:9080009-9082347 REVERSE LENGTH=456	AT5G26000.1;AT5G26000.2	AT5G26000.1;AT5G26000.2	33.8126	34.2295	37.0967	37.5784	37.4825	36.7966	36.4001	36.424	36.246	35.7963	35.6817	34.7036	34.3185	33.4487	35.7478	33.9186	34.7917	34.5741	34.5138	34.2311	34.9495	33.9368	35.4306	46	45	66	0	323.31	1368	176230000	317560000	775540000	2044300000	2663600000	1891700000	676430000	977330000	1464100000	663210000	94631000	248810000	596810000	40546000	654460000	92170000	348520000	97128000
>AT4G23170.1 | Symbols: EP1, CRK9 | receptor-like protein kinase-related family protein | chr4:12135205-12136002 FORWARD LENGTH=265	AT4G23170.1	AT4G23170.1	33.48	34.5073	33.178	31.3978	33.0489	32.5904	33.5911	32.5868	31.631	31.2798	34.1638	35.5178	34.1202	33.0067	32.2526	34.2876	34.139	36.31	34.151	33.0938	35.3162	34.3613	35.6004	12	9	40.4	0	323.31	234	448580000	1076700000	192280000	69842000	255650000	219310000	550980000	205450000	126130000	111950000	60761000	1015000000	1925900000	159380000	107470000	452040000	370240000	1396800000
>AT2G43570.1 | Symbols: CHI | chitinase, putative | chr2:18076389-18077435 REVERSE LENGTH=277	AT2G43570.1	AT2G43570.1	32.2114	32.2991	31.7969	29.9443	31.12	31.8649	34.4985	34.1427	33.8444	32.4511	32.311	33.9428	35.2037	34.3756	34.8253	34.7605	33.428	36.1428	34.6213	35.5755	34.5018	32.389	34.3036	18	18	75.5	0	323.31	416	113500000	144250000	33865000	13134000	37533000	105010000	252720000	405330000	461370000	104240000	9928200	211990000	2241600000	82261000	461880000	459990000	307410000	648660000
>AT1G09750.1 | Symbols: | Eukaryotic aspartyl protease family protein | chr1:3157541-3158960 FORWARD LENGTH=449	AT1G09750.1	AT1G09750.1	34.2433	35.6329	30.476	30.3022	33.0053	33.7651	32.2399	32.4628	32.0788	34.5533	31.7697	35.7609	34.1195	30.815	35.1281	32.3232	32.2211	33.5804	32.9524	32.5702	33.665	32.3384	29.7004	16	16	36.3	0	323.31	324	514660000	1901800000	20253000	24065000	147970000	392650000	68212000	121970000	98614000	498350000	5325700	884230000	1218600000	5942100	549820000	31740000	130330000	121010000
>AT1G76160.1 | Symbols: sks5 | SKU5 similar 5 | chr1:28578211-28581020 REVERSE LENGTH=541	AT1G76160.1;AT1G21860.1;AT1G21850.1;AT4G28090.1;AT4G38420.1	AT1G76160.1	35.6142	35.9024	32.3616	33.3632	34.1836	34.4262	34.004	34.0991	33.3933	33.5883	31.8911	35.9565	34.5688	34.3211	35.1423	34.3792	33.8297	33.7292	33.9961	32.4969	34.6105	31.0902	32.4885	31	28	61.7	0	323.31	585	690940000	1001000000	31043000	104060000	214390000	414410000	100010000	210550000	208680000	206460000	4539000	492950000	898280000	50729000	514160000	172020000	215680000	81318000
>AT5G20630.1 | Symbols: GLP3, GLP3A, GLP3B, ATGER3, GER3 | germin 3 | chr5:6975315-6975950 REVERSE LENGTH=211	AT5G20630.1	AT5G20630.1	33.3593	34.2671	32.3918	32.0523	32.448	31.74	31.6428	32.1241	31.1725	30.6754	32.0143	33.8516	31.4432	32.7301	32.9088	30.7134	30.3697	27.8608	31.6279	27.5672	31.2909	29.6128	31.8111	8	8	49.8	0	198.95	207	510760000	1542600000	143490000	169810000	254560000	283540000	97122000	247110000	229350000	107270000	49880000	540660000	854930000	73933000	354750000	59202000	68187000	7985000
>AT3G49120.1 | Symbols: ATPERX34, PERX34, PRXCB, ATPCB, PRX34 | peroxidase CB | chr3:18207819-18210041 FORWARD LENGTH=353	AT3G49120.1	AT3G49120.1	31.54	31.7051	34.4451	34.9208	33.5321	32.5515	35.859	35.2442	34.916	32.1317	32.6424	31.7008	33.3366	33.818	32.5824	33.5127	32.0902	34.3074	32.6247	33.851	33.5957	32.8119	33.599	21	14	51.3	0	323.31	394	67603000	78578000	267280000	449810000	187240000	129750000	613910000	807770000	866480000	96380000	21426000	43490000	666370000	38983000	76894000	150690000	88596000	196710000
>AT1G66970.1 | Symbols: SVL2 | SHV3-like 2 | chr1:24992746-24996005 REVERSE LENGTH=763;>AT1G66970.2 | Symbols: SVL2 | SHV3-like 2 | chr1:24992746-24996005 REVERSE LENGTH=785	AT1G66970.1;AT1G66970.2	AT1G66970.1;AT1G66970.2	33.3441	34.1819	33.676	33.6518	33.2642	33.8888	33.1647	32.9984	32.9768	32.7495	34.6174	34.7805	35.8676	34.4374	34.9321	33.8317	34.744	35.2468	33.9199	34.7876	35.3382	34.3579	34.242	34	29	48.4	0	323.31	553	204050000	357310000	82378000	136480000	99652000	202920000	59052000	216090000	108040000	70173000	33687000	258320000	1857700000	84670000	275840000	74943000	248430000	190180000
>AT4G25000.1 | Symbols: ATAMY1, AMY1 | alpha-amylase-like | chr4:12852109-12853825 REVERSE LENGTH=423	AT4G25000.1	AT4G25000.1	31.019	32.3434	29.42	28.7652	30.3724	30.6441	31.3536	31.3138	31.1836	30.0514	31.1094	33.5535	34.9294	32.8522	35.3671	34.6605	33.6415	34.2914	33.8736	33.763	34.6412	31.6788	35.1811	33	33	76.4	0	323.31	637	49753000	161290000	5397900	3802900	22724000	32859000	29540000	43471000	52186000	14749000	3611300	178170000	1783600000	17988000	561990000	302810000	246670000	158520000
>AT1G78830.1 | Symbols: | Curculin-like (mannose-binding) lectin family protein | chr1:29637141-29638508 REVERSE LENGTH=455	AT1G78830.1	AT1G78830.1	33.9641	34.3065	33.665	34.7562	35.6591	35.3402	34.2739	35.2301	34.5059	34.5025	30.3173	34.5655	32.8887	31.1691	32.5511	32.122	32.0334	32.7619	32.325	30.4672	33.2413	29.8257	31.8398	36	24	64.2	0	323.31	611	251470000	417650000	102380000	262560000	601150000	638160000	172420000	460290000	470550000	471940000	1839700	224770000	249120000	6368500	50235000	32600000	52159000	40084000
>AT2G45470.1 | Symbols: FLA8, AGP8 | FASCICLIN-like arabinogalactan protein 8 | chr2:18742797-18744059 REVERSE LENGTH=420	AT2G45470.1	AT2G45470.1	32.9656	33.5036	32.7833	32.7204	32.6509	32.7	33.0016	33.1658	32.4763	32.5382	31.3085	32.4383	33.4974	33.3599	34.9558	33.8845	32.1719	32.1064	32.3529	31.032	32.6778	31.9653	33.2338	21	18	47.9	0	323.31	290	204750000	364270000	70790000	107790000	143900000	232420000	103700000	236890000	225260000	178670000	6139400	75219000	572830000	44627000	640400000	173200000	105710000	47254000
>AT3G54420.1 | Symbols: ATEP3, ATCHITIV, CHIV, EP3 | homolog of carrot EP3-3 chitinase | chr3:20145935-20147034 FORWARD LENGTH=273	AT3G54420.1	AT3G54420.1	30.0825	30.6122	30.2188	28.1332	28.4225	29.2134	31.2172	30.3677	30.0362	28.9608	29.3123	31.5912	32.3651	33.5273	32.5878	34.6043	32.8582	34.5418	32.6115	34.0873	34.0232	31.2546	30.095	11	11	59	0	323.31	158	30763000	52295000	15456000	5979500	9163000	25265000	31112000	36099000	39807000	21432000	1603300	48706000	435320000	66107000	104770000	473740000	197580000	448730000
>AT5G44130.1 | Symbols: FLA13 | FASCICLIN-like arabinogalactan protein 13 precursor | chr5:17761128-17761871 FORWARD LENGTH=247	AT5G44130.1	AT5G44130.1	32.7205	31.4867	32.6616	32.8614	32.5278	32.4376	31.9889	32.3334	31.6932	32.0291	31.1267	31.0957	32.0187	32.8415	34.5116	34.8991	31.238	32.8979	31.5625	31.6128	31.1039	31.2097	33.0625	11	10	31.2	0	158.12	241	248140000	140540000	84220000	157160000	154330000	286960000	52302000	140870000	178810000	155190000	7941500	42003000	458470000	75474000	457110000	403820000	70648000	91887000
>AT4G34180.1 | Symbols: | Cyclase family protein | chr4:16370060-16371383 REVERSE LENGTH=255	AT4G34180.1;AT1G44542.1	AT4G34180.1	31.461	31.8123	32.9907	32.5731	32.9915	33.1654	32.6701	32.8625	31.9414	31.5898	33.0207	32.4113	32.0828	32.8331	32.946	32.3014	32.1693	32.1416	31.1902	32.4106	32.931	33.0171	34.2992	14	13	45.9	0	254.09	288	75078000	153560000	81938000	113290000	192800000	350370000	95047000	242070000	191790000	84578000	21937000	87106000	406380000	46335000	210310000	72161000	173570000	61212000
>AT2G38540.1 | Symbols: LP1, LTP1, ATLTP1 | lipid transfer protein 1 | chr2:16130418-16130893 FORWARD LENGTH=118	AT2G38540.1	AT2G38540.1	27.5946	27.2177	30.6842	32.0365	32.4183	31.6969	31.1684	31.0168	31.3779	33.2784	27.4609	25.981	30.2807	29.8637	33.5038	28.7587	28.206	28.0693	28.9768	31.147	29.0097	27.4201	26.1901	4	4	30.5	0	17.277	77	12712000	12271000	55022000	187550000	338260000	266310000	76982000	121860000	254210000	1071900000	786980	2885900	239510000	11517000	515280000	9863700	19103000	10068000
>AT2G02990.1 | Symbols: RNS1, ATRNS1 | ribonuclease 1 | chr2:873714-874667 FORWARD LENGTH=230	AT2G02990.1;AT1G26820.1	AT2G02990.1	33.3051	32.8219	31.8441	30.042	30.6221	30.3399	31.0649	31.5212	30.5669	29.9817	30.6963	32.4481	33.787	34.7382	32.8585	34.8265	31.3633	33.5632	30.5069	32.199	31.8727	33.1022	31.7219	17	17	78.7	0	323.31	242	304040000	280310000	43600000	19107000	31837000	33857000	30598000	76222000	52288000	30765000	4468600	83652000	956680000	181420000	127280000	369650000	61172000	137850000
>AT5G46960.1 | Symbols: | Plant invertase/pectin methylesterase inhibitor superfamily protein | chr5:19062220-19062744 REVERSE LENGTH=174	AT5G46960.1	AT5G46960.1	29.0187	27.0131	23.6074	24.2855	24.3107	22.4725	0	21.5584	22.9493	0	30.4743	28.2459	33.8209	35.5081	28.3758	31.6786	30.9194	33.3581	30.1552	30.4491	33.8744	35.2888	34.115	20	15	83.3	0	323.31	138	12409000	4611600	357700	1315900	2606900	585450	0	130100	964110	0	6331300	5867500	1088200000	310230000	8787700	33303000	62594000	177470000
>AT4G16500.1 | Symbols: | Cystatin/monellin superfamily protein | chr4:9301530-9301883 REVERSE LENGTH=117	AT4G16500.1	AT4G16500.1	31.2767	31.4565	30.4715	31.8509	31.568	31.3113	30.611	31.1229	30.9809	30.5378	0	32.1123	30.6269	30.1716	29.8228	29.3388	28.2389	27.0209	29.5417	27.9735	30.6711	28.3929	30.5768	8	8	53	0	56.463	123	184570000	227160000	59486000	341350000	214240000	189670000	55332000	135290000	197240000	154670000	0	171660000	306770000	11850000	18822000	13718000	20747000	3398200
>AT5G59320.1 | Symbols: LTP3 | lipid transfer protein 3 | chr5:23929051-23929492 FORWARD LENGTH=115	AT5G59320.1	AT5G59320.1	31.0723	30.7591	22.175	26.2868	25.6426	28.5896	24.1687	24.6468	26.4066	29.688	0	29.4399	30.0885	0	34.968	30.116	23.8373	27.6344	27.4704	30.9166	25.603	0	0	3	3	41.7	0	44.985	37	228620000	182400000	221350	3680500	2807400	32233000	1074900	2677800	8263200	79847000	0	27490000	268260000	0	1377500000	42423000	1577100	7045400
>AT2G04780.2 | Symbols: FLA7 | FASCICLIN-like arabinoogalactan 7 | chr2:1677488-1678252 FORWARD LENGTH=254;>AT2G04780.1 | Symbols: FLA7 | FASCICLIN-like arabinoogalactan 7 | chr2:1677488-1678252 FORWARD LENGTH=254	AT2G04780.2;AT2G04780.1	AT2G04780.2;AT2G04780.1	31.572	32.0831	31.7614	31.6323	31.253	31.0233	31.2168	31.5805	31.1042	30.781	31.0772	30.2794	31.0452	31.8137	30.2959	30.025	30.7209	30.5247	30.5888	29.6179	30.3865	28.6351	31.0773	5	5	21.3	0	179.47	106	75939000	119740000	77422000	120830000	91519000	125170000	50416000	111860000	130140000	84019000	9898500	23908000	523410000	23217000	102980000	22190000	116120000	27631000
>AT5G40370.1 | Symbols: | Glutaredoxin family protein | chr5:16147826-16149052 REVERSE LENGTH=111;>AT5G40370.2 | Symbols: | Glutaredoxin family protein | chr5:16147826-16148900 REVERSE LENGTH=136	AT5G40370.1;AT5G40370.2	AT5G40370.1;AT5G40370.2	32.0025	32.1031	30.3746	30.1267	30.5102	30.6205	31.2113	30.5422	30.2159	31.1608	27.2114	31.2847	30.3016	28.8747	30.5336	30.8118	29.2639	30.4976	29.7185	29.3588	29.9783	28.2547	26.8208	12	12	90.1	0	227.43	144	242160000	401530000	45055000	55150000	63993000	120210000	86977000	96139000	90184000	168430000	711660	113700000	187010000	2887400	44890000	71347000	28142000	31202000
>AT5G64120.1 | Symbols: | Peroxidase superfamily protein | chr5:25659551-25660946 REVERSE LENGTH=328	AT5G64120.1	AT5G64120.1	33.4965	33.6683	23.9197	20.0547	26.6227	27.4159	28.228	26.5025	26.9493	30.3689	27.3423	32.8703	31.9619	29.0037	33.8734	35.6327	25.2835	32.0009	28.4018	32.3485	23.9904	0	23.1065	19	19	72.3	0	323.31	187	237520000	330370000	238920	41846	1750600	4590300	4382700	2117800	2495100	30532000	1189900	86310000	234440000	2308200	173400000	598270000	2797300	37695000
>AT5G23820.1 | Symbols: | MD-2-related lipid recognition domain-containing protein | chr5:8031386-8032809 FORWARD LENGTH=164	AT5G23820.1	AT5G23820.1	28.6571	30.1776	31.6592	31.9632	31.9721	31.5192	31.1976	31.5603	32.1473	30.9652	26.7261	28.3794	24.6808	0	28.3892	28.0769	28.1513	27.4581	28.9404	27.402	26.36	27.6982	24.0776	4	4	19.5	0	50.714	66	14947000	66931000	151850000	179350000	196780000	164220000	81083000	167160000	342350000	114710000	852490	14805000	1662400	0	15730000	11818000	8633300	5267700
>AT2G15220.1 | Symbols: | Plant basic secretory protein (BSP) family protein | chr2:6608689-6609366 FORWARD LENGTH=225	AT2G15220.1	AT2G15220.1	33.4599	32.9868	28.825	27.3054	26.5634	29.154	31.4473	31.3763	30.8029	29.824	29.3652	30.8233	30.4465	30.6211	30.4943	29.8767	29.2133	31.048	30.3787	30.3873	31.1244	0	27.1639	18	11	61.3	0	102.35	147	460700000	549620000	6237800	2184700	1963200	19743000	41663000	73088000	84942000	32273000	1352900	21462000	72371000	3061900	17122000	24491000	14329000	21960000
>AT3G10740.1 | Symbols: ASD1, ARAF1, ARAF, ATASD1 | alpha-L-arabinofuranosidase 1 | chr3:3361031-3364573 REVERSE LENGTH=678	AT3G10740.1;AT5G26120.1	AT3G10740.1	30.3328	31.3485	33.8481	34.6436	33.5952	33.4117	32.787	32.9152	32.8956	31.7995	31.7535	31.5177	32.2553	29.7644	32.0887	32.0735	31.8966	28.8757	32.0258	28.1277	32.2648	27.4105	26.6344	37	37	53.5	0	323.31	528	18034000	48551000	104360000	241210000	157680000	164280000	46767000	99475000	133720000	44007000	4251000	18806000	169420000	1741700	32652000	24950000	36863000	2264500
>AT2G28470.2 | Symbols: BGAL8 | beta-galactosidase 8 | chr2:12169047-12173146 REVERSE LENGTH=846;>AT2G28470.1 | Symbols: BGAL8 | beta-galactosidase 8 | chr2:12169047-12173164 REVERSE LENGTH=852	AT2G28470.2;AT2G28470.1;AT1G77410.1;AT2G16730.1	AT2G28470.2;AT2G28470.1	32.2474	32.9551	33.4785	33.5172	34.0729	33.9483	33.3493	33.6391	32.9751	31.5587	30.1598	33.356	32.9046	29.9017	32.8145	31.9713	32.6664	32.5055	32.7705	31.1493	33.5599	30.442	31.2737	46	45	63	0	323.31	701	40917000	83340000	60808000	85073000	147590000	172940000	55229000	118970000	96320000	33804000	960770	51347000	157770000	1902400	45311000	16782000	46015000	18958000
>AT5G48540.1 | Symbols: | receptor-like protein kinase-related family protein | chr5:19669096-19669887 REVERSE LENGTH=263	AT5G48540.1	AT5G48540.1	32.3244	32.9927	28.2529	28.8358	30.2181	30.5054	29.4176	30.0166	30.0919	32.223	28.0274	32.9119	31.1284	27.6743	28.7665	31.941	30.861	32.3942	32.3793	30.5417	33.155	30.0833	30.1205	18	18	40.7	0	323.01	229	117290000	205420000	2344300	3847900	16254000	28049000	8048500	19740000	31815000	138420000	306550	84092000	120090000	479020	3019400	39251000	43317000	49946000
>AT5G05340.1 | Symbols: | Peroxidase superfamily protein | chr5:1579142-1580819 REVERSE LENGTH=324	AT5G05340.1	AT5G05340.1	31.0625	30.8488	27.2822	29.6214	29.825	29.126	29.9207	30.5478	30.6126	28.6243	28.0874	30.8651	32.6267	31.0977	31.0738	31.8282	29.9275	29.536	29.8005	29.4137	30.9447	27.4236	28.6997	11	11	62.3	0	323.31	206	88294000	92783000	2472700	16392000	27925000	21253000	18588000	42217000	70259000	11153000	840010	48511000	693880000	13989000	64940000	81692000	23664000	12140000
>AT5G19250.1 | Symbols: | Glycoprotein membrane precursor GPI-anchored | chr5:6471983-6472808 FORWARD LENGTH=196	AT5G19250.1	AT5G19250.1	29.0015	0	0	0	0	0	0	0	0	26.5678	0	29.3833	31.2276	31.385	29.7889	29.8047	29.6011	31.4393	28.7436	28.5049	30.7662	0	0	2	2	4.6	0.001007	3.9599	20	45750000	0	0	0	0	0	0	0	0	9905100	0	32082000	690850000	46816000	47013000	43317000	78724000	118210000
>AT5G44430.1 | Symbols: PDF1.2c | plant defensin 1.2C | chr5:17909092-17909444 REVERSE LENGTH=80;>AT5G44420.1 | Symbols: PDF1.2, PDF1.2A, LCR77 | plant defensin 1.2 | chr5:17907216-17907550 REVERSE LENGTH=80;>AT2G26020.1 | Symbols: PDF1.2b | plant defensin	AT5G44430.1;AT5G44420.1;AT2G26020.1;AT2G26010.1;AT1G75830.1	AT5G44430.1;AT5G44420.1;AT2G26020.1;AT2G26010.1	21.5356	0	0	0	0	0	0	0	0	20.8061	27.8773	0	24.6697	0	34.9571	23.1718	0	0	23.8509	28.6587	27.4638	0	0	3	3	52.5	0	45.167	15	287680	0	0	0	0	0	0	0	0	73322	7454100	0	6868000	0	1394100000	1283300	0	0
>AT5G55730.2 | Symbols: FLA1 | FASCICLIN-like arabinogalactan 1 | chr5:22558375-22560392 REVERSE LENGTH=424;>AT5G55730.1 | Symbols: FLA1 | FASCICLIN-like arabinogalactan 1 | chr5:22558375-22560392 REVERSE LENGTH=424	AT5G55730.2;AT5G55730.1	AT5G55730.2;AT5G55730.1	32.0883	33.3757	32.6049	32.4656	32.4925	32.273	31.0171	31.3215	31.2229	30.1386	32.4391	32.4214	30.8264	31.1772	33.4944	31.163	30.0634	28.3141	29.582	27.4788	30.2749	30.6013	31.4586	13	13	39.4	0	323.31	172	116020000	290530000	90931000	98695000	114570000	165050000	24077000	53021000	66880000	16388000	14062000	88102000	42360000	6588800	160800000	18489000	13237000	2392000
>AT5G06860.1 | Symbols: PGIP1, ATPGIP1 | polygalacturonase inhibiting protein 1 | chr5:2132373-2133434 FORWARD LENGTH=330	AT5G06860.1	AT5G06860.1	31.7757	30.8462	30.441	30.8066	30.3596	29.5846	31.2297	31.7196	31.349	29.5463	31.2109	32.1831	31.4213	32.2362	30.5365	31.1252	30.7013	31.6053	30.568	31.2737	32.9802	33.0346	31.621	14	14	51.5	0	323.31	255	96438000	64320000	18231000	36764000	33852000	25387000	39593000	96357000	101750000	20961000	4413700	66868000	215490000	25866000	11935000	27714000	44984000	34823000
>AT5G08380.1 | Symbols: AtAGAL1, AGAL1 | alpha-galactosidase 1 | chr5:2694851-2697616 REVERSE LENGTH=410	AT5G08380.1	AT5G08380.1	32.2516	33.4271	29.2341	31.1084	32.5149	32.4204	30.3528	31.2855	30.7835	31.4656	28.0272	33.7348	32.0133	28.3857	31.6481	27.4017	30.5356	30.8622	30.9858	29.2121	32.3632	27.2418	31.6495	27	27	59.3	0	323.31	421	94746000	267920000	4803900	20534000	74864000	88465000	7131200	31453000	32860000	47493000	544590	137480000	188740000	763210	35139000	1587600	23223000	14735000
>AT1G47128.1 | Symbols: RD21, RD21A | Granulin repeat cysteine protease family protein | chr1:17283139-17285609 REVERSE LENGTH=462	AT1G47128.1	AT1G47128.1	29.5507	29.102	32.3787	32.23	31.7931	31.5388	32.2493	32.206	31.9639	31.1369	30.1215	29.6212	32.2998	32.974	31.2055	32.1467	31.228	31.5597	31.1452	31.8817	32.0287	32.2076	31.9208	11	11	26	0	246.76	180	10597000	17958000	61264000	77629000	55629000	86257000	75589000	110430000	129370000	55710000	1861300	9477000	172930000	25759000	22925000	56698000	38382000	20063000
>AT1G64760.2 | Symbols: | O-Glycosyl hydrolases family 17 protein | chr1:24054220-24056194 REVERSE LENGTH=481;>AT1G64760.1 | Symbols: | O-Glycosyl hydrolases family 17 protein | chr1:24054220-24056194 REVERSE LENGTH=481	AT1G64760.2;AT1G64760.1;AT2G19440.1;AT5G18220.1	AT1G64760.2;AT1G64760.1	30.9375	31.6494	29.1058	29.2656	28.8574	29.0588	28.3966	28.7447	28.6029	27.6687	31.4436	31.4912	31.3924	32.1683	30.3534	30.7755	31.1741	31.8888	30.2092	30.3395	32.697	32.9291	31.8927	16	15	38.5	0	323.31	200	59887000	142120000	4969200	6421600	7230800	15413000	2961700	8627600	12836000	5048100	9833200	60410000	269390000	16088000	26241000	25002000	65464000	38575000
>AT4G20840.1 | Symbols: | FAD-binding Berberine family protein | chr4:11157916-11159535 FORWARD LENGTH=539	AT4G20840.1	AT4G20840.1	31.9577	32.0152	32.7134	31.9658	33.0854	33.1136	32.0848	32.2374	31.4317	31.1095	30.565	31.6096	32.7124	31.7616	33.6127	31.1611	31.7806	31.4646	31.594	29.9473	32.9367	29.7605	29.1519	51	49	57.1	0	323.31	582	48296000	62498000	40454000	37491000	88105000	127010000	29433000	63019000	45319000	29181000	1504700	28122000	234270000	6264400	73940000	9590300	28981000	9970000
>AT5G45890.1 | Symbols: SAG12 | senescence-associated gene 12 | chr5:18613300-18614759 FORWARD LENGTH=346	AT5G45890.1	AT5G45890.1	24.1147	24.4066	0	0	0	0	0	0	0	22.4608	27.7569	25.1394	30.5105	34.3278	30.4127	30.4497	29.393	31.2229	26.7275	29.0667	34.4178	29.0894	33.7651	15	15	42.8	0	323.31	106	604710	907410	0	0	0	0	0	0	0	511490	1231400	698060	112890000	105200000	29570000	30538000	20168000	24456000
>AT4G30270.1 | Symbols: MERI5B, MERI-5, XTH24, SEN4 | xyloglucan endotransglucosylase/hydrolase 24 | chr4:14819445-14820448 REVERSE LENGTH=269	AT4G30270.1;AT4G30290.1;AT5G48070.1;AT4G30280.1;AT1G65310.1;AT2G18800.1	AT4G30270.1	29.7639	27.9196	22.0333	22.997	25.4633	30.4061	26.1716	24.2241	24.1993	31.2034	26.4704	31.4445	31.9866	25.1	32.8855	30.479	29.4006	31.3246	31.17	30.143	31.438	0	0	16	16	60.6	0	229.39	120	38451000	23127000	100390	360390	1992400	78411000	2159100	1478600	1294500	66645000	756690	44495000	391370000	294030	172320000	22001000	14013000	34310000
>AT1G55570.1 | Symbols: sks12 | SKU5 similar 12 | chr1:20757882-20759771 FORWARD LENGTH=555	AT1G55570.1	AT1G55570.1	31.8387	31.6584	28.3762	29.8976	30.9037	31.0304	30.288	30.5652	29.5179	29.3874	0	32.0684	33.0417	31.5831	32.7294	30.7895	32.0456	30.0305	31.692	28.6586	32.5318	30.7323	31.5312	1	1	1.6	0.0010065	3.9583	41	57203000	62902000	2439000	10049000	24059000	37400000	10205000	21636000	15185000	12234000	0	36098000	368410000	8634400	97802000	15204000	64686000	7774900
>AT5G60360.1 | Symbols: SAG2, AALP, ALP | aleurain-like protease | chr5:24280044-24282152 FORWARD LENGTH=358;>AT5G60360.2 | Symbols: AALP, ALP | aleurain-like protease | chr5:24280044-24282152 FORWARD LENGTH=357;>AT5G60360.3 | Symbols: AALP, ALP | aleurain	AT5G60360.1;AT5G60360.2;AT5G60360.3	AT5G60360.1;AT5G60360.2;AT5G60360.3	30.2577	30.4871	31.8559	32.1969	31.8863	31.7785	31.676	31.3164	31.078	30.9346	31.4921	30.413	31.5525	31.9903	31.0864	30.6328	30.6211	30.8544	30.6857	31.2111	30.9411	30.1467	30.0744	10	8	42.7	0	280.23	204	23430000	38542000	62508000	76139000	80354000	123300000	38860000	75842000	97531000	48958000	3031100	17237000	147490000	5898700	22377000	14127000	34910000	16433000
>AT4G12910.1 | Symbols: scpl20 | serine carboxypeptidase-like 20 | chr4:7550576-7553051 REVERSE LENGTH=497	AT4G12910.1;AT3G25420.1	AT4G12910.1	31.4662	31.0047	33.0808	33.2266	32.8778	32.9671	31.2818	32.1892	31.4541	30.0409	31.7712	27.5285	32.1257	31.6462	32.5456	31.5426	30.2804	29.3597	30.0373	30.1931	31.6446	30.0072	29.0023	16	16	30.4	0	198.8	275	51179000	39133000	80022000	122850000	117030000	150070000	17197000	63449000	43198000	14205000	8536700	1329700	179650000	5463000	52609000	21691000	10031000	2723800
>AT5G06720.1 | Symbols: ATPA2, PA2 | peroxidase 2 | chr5:2077567-2078857 REVERSE LENGTH=335	AT5G06720.1	AT5G06720.1	29.2698	28.9118	28.8198	28.4116	28.7219	28.8018	29.946	29.9217	29.1068	27.6941	30.8747	28.6532	31.6007	32.5453	30.0458	31.8595	28.3971	31.3107	29.7289	31.3407	29.9577	31.3515	30.2621	8	8	39.7	0	101.25	71	26693000	25401000	9539000	9810800	14484000	23081000	10208000	40632000	31632000	5115000	14158000	10276000	387530000	42251000	44917000	88296000	3944500	30583000
>AT2G38380.1 | Symbols: | Peroxidase superfamily protein | chr2:16076443-16078314 FORWARD LENGTH=349;>AT2G38390.1 | Symbols: | Peroxidase superfamily protein | chr2:16079726-16081381 FORWARD LENGTH=349	AT2G38380.1;AT2G38390.1;AT5G58400.1;AT1G49570.1	AT2G38380.1;AT2G38390.1	27.7779	28.4108	32.3177	32.3879	31.0279	29.8417	33.1011	32.0041	31.6659	28.544	31.5069	28.3639	30.6804	32.79	30.0519	30.2094	30.8512	31.089	30.5695	30.9174	32.0424	0	0	3	3	8.9	0	6.4795	39	5366700	10365000	58793000	88673000	41057000	25689000	112790000	97494000	97744000	10676000	7576300	4335300	114580000	36291000	18129000	15803000	44253000	27915000
>AT4G12730.1 | Symbols: FLA2 | FASCICLIN-like arabinogalactan 2 | chr4:7491598-7492809 REVERSE LENGTH=403	AT4G12730.1	AT4G12730.1	31.9736	32.2705	31.7561	31.6531	31.3	31.9153	30.9894	31.2496	30.875	30.8392	32.8179	32.3588	30.0032	30.9161	32.4025	30.7425	30.2428	29.5408	29.9835	29.8505	29.9742	32.4913	31.595	17	17	44.4	0	323.31	215	106380000	146320000	39640000	52888000	54746000	113190000	27835000	50385000	59071000	33526000	17684000	81527000	40230000	7401200	86154000	14419000	27067000	5691500
>AT2G30870.1 | Symbols: ATGSTF10, ERD13, ATGSTF4, GSTF10 | glutathione S-transferase PHI 10 | chr2:13141490-13142392 FORWARD LENGTH=215	AT2G30870.1	AT2G30870.1	30.0297	30.0173	29.8851	27.4403	28.4759	29.275	31.3205	30.4236	30.679	31.7501	26.8449	27.7361	30.5207	29.1331	30.3022	29.4285	28.3948	30.8322	29.9731	30.7255	30.0041	27.5218	0	19	17	79.5	0	132.48	135	37743000	57906000	18554000	5560700	14433000	40619000	61527000	61858000	104140000	207600000	188050	6343600	115340000	3667600	18402000	19608000	19860000	39705000
>AT4G34480.1 | Symbols: | O-Glycosyl hydrolases family 17 protein | chr4:16481147-16483988 REVERSE LENGTH=504	AT4G34480.1;AT2G16230.1	AT4G34480.1	31.3525	31.2573	27.5174	25.1686	26.0829	28.5644	29.3075	28.696	28.2469	29.1616	0	30.656	31.9849	27.98	32.9851	32.3555	31.3099	31.3591	32.2022	31.1092	31.192	25.1469	25.9403	17	17	51.4	0	258.32	182	51579000	53804000	1141900	383490	1622800	10225000	6072500	6432600	7197800	17557000	0	15461000	246150000	553520	132070000	59670000	51891000	25636000
>AT3G15356.1 | Symbols: | Legume lectin family protein | chr3:5174603-5175418 REVERSE LENGTH=271	AT3G15356.1;AT1G53080.1;AT5G03350.1	AT3G15356.1	30.0597	29.7059	29.6846	30.6596	31.3673	31.5253	30.3805	30.1939	30.6267	30.7822	26.2991	31.1355	30.6192	29.08	32.8789	30.7988	29.1014	29.3196	29.4549	29.7183	30.9194	0	27.1683	16	11	56.5	0	323.31	216	34101000	37426000	9518600	35788000	72993000	106420000	19143000	32240000	68117000	48036000	154640	47677000	143690000	1766800	162770000	25013000	9178800	5836700
>AT2G17120.1 | Symbols: LYM2 | lysm domain GPI-anchored protein 2 precursor | chr2:7459156-7460648 FORWARD LENGTH=350	AT2G17120.1	AT2G17120.1	31.115	31.2006	28.8837	28.9242	28.1005	29.5902	29.4421	29.2869	29.5386	28.2904	30.1188	32.0132	30.2578	28.7948	29.2687	29.2634	30.131	32.327	30.8137	30.8455	31.9887	30.4344	29.9256	13	13	25.1	0	200.92	118	47379000	88767000	6479600	10694000	4627800	25913000	12128000	18263000	31153000	15242000	2651400	51275000	122380000	1900600	8665300	3824100	33564000	48859000
>AT5G20230.1 | Symbols: ATBCB, BCB, SAG14 | blue-copper-binding protein | chr5:6826626-6827408 FORWARD LENGTH=196	AT5G20230.1	AT5G20230.1	27.8657	27.6829	28.4667	26.0223	26.8119	26.9823	28.2672	29.0802	28.2716	29.0941	31.1441	27.1359	29.58	31.0941	30.9263	30.708	29.8481	29.1104	28.5604	27.4207	29.7104	30.8548	32.0168	5	5	21.4	0	196.58	124	11908000	16724000	10104000	2463700	4598600	4592500	9480800	28917000	26862000	43652000	14974000	2201200	166850000	16284000	66746000	87734000	58514000	10859000
>AT1G79720.1 | Symbols: | Eukaryotic aspartyl protease family protein | chr1:29997259-29998951 REVERSE LENGTH=484	AT1G79720.1	AT1G79720.1	31.7052	32.7719	27.8984	0	28.7322	29.5891	29.5532	29.2991	28.2013	29.8899	25.5074	32.253	32.2479	29.1619	33.3502	32.2388	30.7312	31.5506	30.6777	31.361	31.996	25.3337	24.4825	17	17	30.6	0	323.31	206	56426000	131920000	2149000	0	5660200	13091000	6439500	8975500	7618600	24308000	103090	42066000	231750000	1134300	114240000	36464000	24208000	26532000
>AT5G19240.1 | Symbols: | Glycoprotein membrane precursor GPI-anchored | chr5:6470209-6470981 FORWARD LENGTH=199	AT5G19240.1	AT5G19240.1	29.9378	29.9157	27.5436	25.4962	27.2436	28.0465	29.0748	27.9217	27.9329	29.2326	26.1348	30.9985	30.3934	0	25.7824	28.4551	26.464	31.0966	30.1067	26.84	29.9025	0	0	4	4	18.6	0	73.779	67	79612000	106580000	5872000	1150100	8119800	26287000	16004000	17436000	24991000	41675000	422160	74346000	207220000	0	1817300	19015000	6028200	41154000
>AT1G73260.1 | Symbols: ATKTI1, KTI1 | kunitz trypsin inhibitor 1 | chr1:27547410-27548057 REVERSE LENGTH=215	AT1G73260.1	AT1G73260.1	20.5344	21.3571	31.7149	28.5566	29.3798	28.945	34.2024	32.6971	30.5707	28.3724	25.8571	24.49	27.1459	30.4805	27.6509	28.7721	0	28.9409	0	27.195	26.3359	25.072	0	14	14	54	0	215.75	161	116190	257150	55062000	17898000	24357000	22609000	337320000	237220000	103460000	26815000	29062	746490	20606000	5348600	3780700	16456000	0	10737000
>AT4G20830.2 | Symbols: | FAD-binding Berberine family protein | chr4:11155486-11157108 FORWARD LENGTH=540;>AT4G20830.1 | Symbols: | FAD-binding Berberine family protein | chr4:11155486-11157577 FORWARD LENGTH=570	AT4G20830.2;AT4G20830.1;AT1G30740.1;AT1G11770.1	AT4G20830.2;AT4G20830.1	32.9382	33.4283	27.202	28.8196	30.1036	30.2178	28.3645	29.836	30.4569	32.974	23.0362	34.0085	33.0735	24.5332	30.9171	29.5972	30.225	30.1194	31.4748	29.9538	32.2256	25.5659	24.3499	50	42	53.3	0	323.31	407	84159000	145220000	972090	4306300	11861000	15851000	2495800	8672600	19857000	85969000	13622	99802000	204490000	73499	8939400	5271700	9040100	4508500
>AT5G47550.1 | Symbols: | Cystatin/monellin superfamily protein | chr5:19286596-19286964 REVERSE LENGTH=122	AT5G47550.1	AT5G47550.1	29.7188	30.6235	30.2873	29.8377	30.5142	29.2271	29.4399	29.591	27.7115	26.8348	26.2823	30.5144	24.5458	24.8867	29.0679	24.909	27.8307	27.217	27.3862	26.5196	28.9472	28.896	30.8512	7	7	64.8	0	185.37	114	62564000	178710000	29510000	41323000	108110000	66351000	26152000	52225000	27498000	9883300	621710	71405000	2858700	212570	17740000	1147900	14998000	2819400
>AT3G04010.1 | Symbols: | O-Glycosyl hydrolases family 17 protein | chr3:1036879-1039263 REVERSE LENGTH=491	AT3G04010.1	AT3G04010.1	25.2981	26.0601	0	24.3543	24.8569	26.0957	25.2773	25.582	0	23.4305	27.0779	28.5273	31.7057	32.2327	29.0857	27.0389	30.5816	29.0925	27.2191	27.2119	32.3359	31.2499	28.0516	12	11	23.6	0	227.22	66	2785200	4546300	0	547900	980660	1260800	1156700	2472000	0	586060	940860	11107000	380610000	20642000	8793700	2018800	70236000	9973300
>AT1G21880.2 | Symbols: LYM1 | lysm domain GPI-anchored protein 1 precursor | chr1:7680689-7682526 FORWARD LENGTH=416;>AT1G21880.1 | Symbols: LYM1 | lysm domain GPI-anchored protein 1 precursor | chr1:7680689-7682048 FORWARD LENGTH=316	AT1G21880.2;AT1G21880.1	AT1G21880.2;AT1G21880.1	29.2	29.2603	29.4153	29.3481	28.4454	28.754	28.5885	29.5027	28.7219	28.5017	0	30.1234	29.1629	28.4594	30.4241	30.1796	29.8015	30.2724	29.5805	29.8592	30.8734	0	0	9	6	33.7	0	174.88	81	28388000	29048000	22359000	29006000	17382000	34074000	6829400	33738000	39135000	16077000	0	38241000	128700000	2191800	22910000	16386000	43283000	13280000
>AT5G59310.1 | Symbols: LTP4 | lipid transfer protein 4 | chr5:23925296-23925772 REVERSE LENGTH=112	AT5G59310.1	AT5G59310.1	29.6561	28.8602	0	0	22.8778	24.6406	0	22.532	24.849	25.4733	0	26.6907	27.2172	29.345	33.5088	29.2034	0	26.3037	25.814	27.3454	26.5394	0	0	6	6	50.9	0	21.163	22	54192000	38205000	0	0	417590	1517200	0	363820	2019700	2760800	0	3162400	49062000	6743600	536620000	25630000	0	3550900
>AT1G03870.1 | Symbols: FLA9 | FASCICLIN-like arabinoogalactan 9 | chr1:982625-983368 REVERSE LENGTH=247	AT1G03870.1	AT1G03870.1	29.1633	29.2893	30.5192	30.6573	29.7894	29.9691	28.6044	28.8125	28.2269	28.2579	30.565	29.2192	29.3328	29.9086	31.191	31.3776	28.2498	29.4765	28.1259	28.6133	28.3431	29.2833	29.1907	3	2	19.4	0	74.065	94	29865000	42260000	37169000	35471000	41949000	67100000	11471000	22637000	21434000	17194000	7029200	17503000	123260000	5315500	58769000	46617000	15451000	10065000
>AT1G06680.2 | Symbols: PSBP-1, OEE2, PSII-P | photosystem II subunit P-1 | chr1:2048076-2049186 FORWARD LENGTH=219;>AT1G06680.1 | Symbols: PSBP-1, OEE2, PSII-P, OE23 | photosystem II subunit P-1 | chr1:2047940-2049186 FORWARD LENGTH=263	AT1G06680.2;AT1G06680.1;AT2G30790.1	AT1G06680.2;AT1G06680.1	28.6345	27.8609	26.5852	0	0	31.5072	28.8459	26.1189	27.1174	33.3016	0	0	29.4288	0	30.5489	28.4119	0	28.0989	28.0074	29.5292	0	27.4149	28.6264	10	10	50.7	0	259.17	55	11975000	8645400	1299100	0	0	122600000	6001700	2492800	2931100	416830000	0	0	60958000	0	17757000	4856400	0	3411400
>AT5G48375.1 | Symbols: TGG3, BGLU39 | thioglucoside glucosidase 3 | chr5:19601303-19603883 REVERSE LENGTH=439	AT5G48375.1	AT5G48375.1	29.691	29.9544	33.1801	32.9868	32.1945	31.4015	32.6959	32.3098	32.1307	30.9971	29.9294	30.8126	30.4122	28.3604	28.9048	28.3116	28.1677	30.4567	28.5576	23.4974	28.8715	26.2739	25.7569	5	2	10.9	0	9.8046	30	12226000	18279000	67548000	86644000	58209000	49401000	54886000	72443000	90798000	36874000	1535700	14317000	56383000	875990	4221000	2549900	7270500	9894300
>AT5G41670.2 | Symbols: | 6-phosphogluconate dehydrogenase family protein | chr5:16665647-16667110 REVERSE LENGTH=487;>AT5G41670.1 | Symbols: | 6-phosphogluconate dehydrogenase family protein | chr5:16665647-16667110 REVERSE LENGTH=487	AT5G41670.2;AT5G41670.1	AT5G41670.2;AT5G41670.1	31.1068	31.4587	31.408	30.3591	30.7377	30.5251	31.4027	31.2376	31.5129	30.8102	28.1409	30.5445	30.8066	31.112	30.7637	28.9108	31.3422	30.9165	31.1084	29.9929	31.3654	29.6305	29.7822	31	16	73.1	0	323.31	328	34692000	64933000	19250000	15999000	21752000	30106000	27326000	44449000	75324000	37632000	370500	14261000	84918000	3733300	13497000	2881800	35025000	10090000
>AT4G31140.1 | Symbols: | O-Glycosyl hydrolases family 17 protein | chr4:15141581-15143188 FORWARD LENGTH=484	AT4G31140.1;AT5G20870.1	AT4G31140.1	28.8033	29.6894	22.287	0	23.0399	26.094	24.8489	26.2262	25.7245	28.9142	25.6176	30.6264	32.1855	26.692	30.587	29.2607	30.4618	31.5623	31.1986	29.4272	32.7139	27.8611	26.9232	21	21	47.5	0	318.92	127	6087100	18660000	38120	0	799870	1933100	450720	829390	1629400	5793300	158820	14732000	204020000	817650	14379000	8034400	33615000	20893000
>AT5G13980.2 | Symbols: | Glycosyl hydrolase family 38 protein | chr5:4508626-4514334 FORWARD LENGTH=1024;>AT5G13980.1 | Symbols: | Glycosyl hydrolase family 38 protein | chr5:4508626-4514334 FORWARD LENGTH=1024;>AT5G13980.3 | Symbols: | Glycosyl hydrol	AT5G13980.2;AT5G13980.1;AT5G13980.3	AT5G13980.2;AT5G13980.1;AT5G13980.3	30.7995	32.1902	32.3597	32.2653	33.2093	33.6028	32.0135	32.6348	32.3813	31.2779	28.9722	32.2515	30.7761	26.2162	31.0229	30.3832	31.1699	30.0561	31.5353	27.4032	32.4368	26.9264	27.495	50	50	44.2	0	323.31	508	14410000	43634000	26898000	29851000	65653000	131630000	19102000	49229000	60966000	24363000	574120	21829000	38532000	73741	10775000	5135500	11672000	2661500
>AT2G15130.1 | Symbols: | Plant basic secretory protein (BSP) family protein | chr2:6565154-6565831 FORWARD LENGTH=225;>AT2G15130.2 | Symbols: | Plant basic secretory protein (BSP) family protein | chr2:6565397-6565831 FORWARD LENGTH=144	AT2G15130.1;AT2G15130.2	AT2G15130.1;AT2G15130.2	33.1124	33.1691	0	0	0	0	0	0	0	0	0	0	0	0	0	0	0	0	0	0	0	0	0	12	5	41.8	0	120.99	16	251370000	389760000	0	0	0	0	0	0	0	0	0	0	0	0	0	0	0	0
>AT4G36945.1 | Symbols: | PLC-like phosphodiesterases superfamily protein | chr4:17420098-17422047 REVERSE LENGTH=408	AT4G36945.1	AT4G36945.1	28.0398	29.9625	28.9133	27.9636	28.886	28.7588	29.2906	29.2427	28.5475	27.8944	29.7198	30.2842	31.5873	32.6757	30.1085	31.699	30.6465	32.0249	30.6096	31.0018	31.8173	28.9511	32.1634	15	15	42.4	0	232.52	114	8761200	16282000	5734600	3902500	5245900	11271000	4607100	11223000	7826000	7101500	2187100	12802000	185350000	18632000	14681000	39311000	30165000	21201000
>AT3G16850.1 | Symbols: | Pectin lyase-like superfamily protein | chr3:5748692-5750981 FORWARD LENGTH=455	AT3G16850.1	AT3G16850.1	29.4055	29.5558	30.0235	30.1392	30.7938	30.8824	30.1911	30.811	30.9887	30.1012	24.0064	29.7619	29.76	26.5882	31.1282	29.3911	30.349	29.1021	30.0118	27.1713	31.3535	26.6819	27.1779	11	11	39.6	0	299.27	153	15540000	19873000	12747000	17193000	42253000	55954000	20321000	40826000	67780000	40643000	45084	12613000	67690000	399180	28702000	9929500	25096000	5044800
>AT1G21750.2 | Symbols: ATPDIL1-1, PDIL1-1 | PDI-like 1-1 | chr1:7645767-7648695 FORWARD LENGTH=487;>AT1G21750.1 | Symbols: ATPDIL1-1, ATPDI5, PDI5, PDIL1-1 | PDI-like 1-1 | chr1:7645767-7648514 FORWARD LENGTH=501	AT1G21750.2;AT1G21750.1	AT1G21750.2;AT1G21750.1	32.1041	32.4206	31.9733	30.9831	30.3529	30.7232	31.4595	31.2796	31.0144	29.4441	32.3394	32.3686	31.1508	30.7031	31.3614	30.1592	31.2274	30.5123	30.7792	31.2047	31.4955	30.2177	31.5364	36	32	69.8	0	323.31	377	56967000	92324000	25081000	17745000	14138000	25177000	18230000	26518000	36289000	10165000	5535700	29533000	82024000	2049100	20627000	6200900	24754000	5101600
>AT4G29260.1 | Symbols: | HAD superfamily, subfamily IIIB acid phosphatase | chr4:14422310-14423409 REVERSE LENGTH=255	AT4G29260.1	AT4G29260.1	28.5239	28.6799	30.9118	31.3166	31.5525	31.1156	30.4741	30.7263	30.7022	28.4358	31.5394	29.3379	29.5214	31.1049	29.2167	27.6796	28.9764	28.5141	27.7594	26.5478	29.593	31.2709	29.5326	14	14	56.9	0	323.31	168	9432500	11253000	36326000	65301000	87969000	80477000	34662000	55863000	80123000	13997000	4476100	11346000	49471000	7825300	11743000	3530400	12634000	3146900
>AT1G21670.1 | Symbols: | LOCATED IN: cell wall, plant-type cell wall;EXPRESSED IN: 23 plant structures;EXPRESSED DURING: 14 growth stages;CONTAINS InterPro DOMAIN/s: WD40-like Beta Propeller (InterPro:IPR011659), Six-bladed beta-propeller, TolB-like (	AT1G21670.1	AT1G21670.1	31.6804	32.2819	26.8838	27.247	27.2834	32.2037	24.894	28.1198	26.9622	33.4909	0	32.4189	32.2635	25.3037	33.3266	23.418	28.5399	28.8427	28.2873	27.8015	30.5659	0	25.0999	46	44	60	0	323.31	244	25381000	58151000	363760	980520	1012600	64085000	405130	1829100	3214000	126870000	0	23579000	168830000	171730	41152000	395770	9042900	4673300
>AT1G71950.1 | Symbols: | Proteinase inhibitor, propeptide | chr1:27080453-27081573 REVERSE LENGTH=136	AT1G71950.1	AT1G71950.1	28.993	28.8419	30.6027	29.8319	29.8767	29.2318	29.8729	30.0479	29.8194	28.1601	29.7206	29.5579	28.658	0	28.866	28.904	28.8139	29.7699	29.2613	28.8345	30.1193	0	0	6	6	44.9	0	103.46	82	32312000	34634000	33840000	23322000	32904000	31819000	23966000	42454000	56589000	18162000	2392700	17928000	43011000	0	9008400	9364100	18269000	13828000
>AT5G45280.2 | Symbols: | Pectinacetylesterase family protein | chr5:18346862-18349488 FORWARD LENGTH=391;>AT5G45280.1 | Symbols: | Pectinacetylesterase family protein | chr5:18346862-18349432 FORWARD LENGTH=370	AT5G45280.2;AT5G45280.1;AT4G19410.1;AT4G19410.2	AT5G45280.2;AT5G45280.1	31.2177	31.3576	30.1772	31.4425	31.1955	30.2737	30.1305	30.9785	30.5613	31.6938	28.8926	31.4387	30.8501	29.3732	29.6805	29.202	28.8298	29.6084	28.2581	29.7208	29.9629	30.1453	27.8153	18	18	56	0	227.48	167	38356000	66198000	11996000	38675000	42705000	25934000	10438000	39898000	42008000	64590000	739500	23502000	75016000	1463400	5638000	11608000	5492500	5092300
>AT1G72610.1 | Symbols: GLP1, ATGER1, GER1 | germin-like protein 1 | chr1:27339302-27339928 REVERSE LENGTH=208	AT1G72610.1	AT1G72610.1	28.8058	29.491	27.8906	28.6012	27.3132	26.6185	26.7163	27.6378	27.8215	26.8976	26.067	29.592	28.9832	29.2592	28.1135	29.457	25.5846	27.7723	24.8634	0	28.2579	28.4834	28.4409	4	4	12.5	0	12.069	52	38435000	94123000	11839000	22320000	13471000	11518000	5547100	18735000	28174000	14919000	378770	43840000	130830000	10158000	13187000	28146000	2868900	7893300
>AT4G36010.2 | Symbols: | Pathogenesis-related thaumatin superfamily protein | chr4:17039472-17040976 REVERSE LENGTH=301;>AT4G36010.1 | Symbols: | Pathogenesis-related thaumatin superfamily protein | chr4:17039472-17040976 REVERSE LENGTH=301	AT4G36010.2;AT4G36010.1	AT4G36010.2;AT4G36010.1	29.2468	28.8807	26.1465	24.2434	25.9638	24.8624	29.461	28.9479	27.9672	27.802	27.0547	26.6471	27.5262	30.652	27.7677	31.3287	30.257	31.2711	29.1655	29.9094	29.3691	28.1869	25.6924	4	4	22.3	0	70.645	62	34816000	25184000	1773000	619230	1377900	1664300	10666000	12397000	9061700	7166700	1128800	5352300	31438000	14762000	7625300	70365000	56696000	69808000
>AT2G26440.1 | Symbols: | Plant invertase/pectin methylesterase inhibitor superfamily | chr2:11247407-11249407 FORWARD LENGTH=547	AT2G26440.1	AT2G26440.1	30.0558	30.7769	30.1381	30.2317	30.828	30.9849	30.2163	29.7698	29.2928	27.8843	33.3948	31.7377	30.7723	30.2288	32.064	30.2186	30.048	30.6102	29.5026	29.8169	30.964	33.1707	32.6262	13	12	29.4	0	248.02	149	24650000	34277000	11460000	15538000	26654000	38713000	7612400	14742000	6571900	1479800	21745000	34241000	90347000	3576000	42819000	7742900	18474000	15010000
>AT2G43620.1 | Symbols: | Chitinase family protein | chr2:18093954-18095025 REVERSE LENGTH=283	AT2G43620.1;AT2G43610.1	AT2G43620.1	25.31	26.4114	0	0	24.5839	30.5727	23.9869	21.6674	24.7734	33.5844	23.7147	29.3063	27.5365	0	32.9509	30.4202	0	27.8924	23.306	31.4178	27.7925	24.4811	0	16	16	64	0	291.34	77	7052400	8223100	0	0	363600	29947000	466620	277490	2202000	250990000	34063	5719000	10580000	0	158270000	9410700	0	2659000
>AT1G29670.1 | Symbols: | GDSL-like Lipase/Acylhydrolase superfamily protein | chr1:10375843-10377717 FORWARD LENGTH=363	AT1G29670.1	AT1G29670.1	21.4124	21.9057	0	0	20.5479	32.2364	0	0	0	33.5652	0	21.5983	0	21.4773	33.125	22.7163	0	21.8408	0	24.9029	22.1162	22.1697	23.6946	21	21	72.5	0	323.31	79	591850	1162900	0	0	214070	137310000	0	0	0	253790000	0	378210	0	113250	107580000	164590	0	418540
>AT5G34850.1 | Symbols: ATPAP26, PAP26 | purple acid phosphatase 26 | chr5:13108475-13111217 REVERSE LENGTH=475	AT5G34850.1	AT5G34850.1	29.1732	29.7098	30.6559	31.1166	31.6074	31.9637	31.611	31.9868	32.0822	31.7754	0	30.1493	29.7007	27.5353	30.1666	29.9967	29.3758	28.8267	30.1132	27.4317	29.8886	0	0	20	20	58.1	0	256.51	196	7484200	10641000	14887000	28009000	45473000	51537000	33338000	59387000	99686000	51448000	0	6525000	24269000	566160	11399000	9675100	7279600	2165300
>AT1G09210.1 | Symbols: CRT1b, AtCRT1b | calreticulin 1b | chr1:2973217-2976655 REVERSE LENGTH=424	AT1G09210.1	AT1G09210.1	31.359	31.7242	31.1547	30.6171	29.4993	29.7402	30.1141	29.978	29.9215	28.8627	32.7473	31.499	29.9154	27.6533	30.137	29.114	30.8042	30.2527	30.7586	29.8566	31.692	31.8712	30.521	30	22	56.4	0	323.31	249	40575000	73537000	13100000	12367000	6709900	13063000	7587200	11356000	15643000	6881300	8407800	26022000	51756000	596370	9059400	3345500	30410000	8176200
>AT2G25060.1 | Symbols: ENODL14, AtENODL14 | early nodulin-like protein 14 | chr2:10662308-10662930 FORWARD LENGTH=182	AT2G25060.1	AT2G25060.1	29.1609	31.0032	29.6857	29.6869	28.3762	28.4811	27.8115	28.4438	27.4182	27.2783	29.0925	29.9506	28.4792	30.7001	28.7765	28.2655	28.6576	27.6941	28.4884	27.975	28.9869	27.4162	29.5693	6	6	34.6	0	60.024	82	31476000	124800000	23448000	31946000	16284000	23611000	5890700	17515000	12176000	10428000	3442400	31330000	42784000	9627600	8876200	8389900	13435000	2814700
>AT1G10370.1 | Symbols: GST30, ATGSTU17, GST30B, ERD9 | Glutathione S-transferase family protein | chr1:3397274-3398273 REVERSE LENGTH=227	AT1G10370.1	AT1G10370.1	29.6754	30.2746	29.5316	29.8659	30.3795	30.3685	29.7457	30.793	31.4477	30.4629	27.5279	29.6835	27.4403	26.6003	25.465	29.2447	27.0678	28.0612	27.3174	28.6175	26.461	32.9887	0	14	14	71.8	0	207.67	112	30661000	45882000	12155000	21732000	31144000	41187000	17786000	52763000	104810000	44395000	629600	12180000	15710000	831280	1864600	10200000	1671000	2985200
>AT1G26380.1 | Symbols: | FAD-binding Berberine family protein | chr1:9126901-9128508 REVERSE LENGTH=535	AT1G26380.1	AT1G26380.1	30.0617	30.4269	29.5987	28.8154	28.8391	28.3098	31.555	31.947	31.4276	29.8837	31.2248	31.6514	31.4566	29.7489	31.5222	31.3067	30.3088	31.8448	30.5316	31.5465	31.2354	31.7224	31.6528	29	22	39.4	0	323.31	244	17788000	31881000	4649700	4055200	5708100	4694700	26634000	55047000	50049000	13338000	2358700	28875000	82157000	1434800	23120000	13856000	12219000	19839000
>AT3G43670.1 | Symbols: | Copper amine oxidase family protein | chr3:15567144-15569734 FORWARD LENGTH=687	AT3G43670.1	AT3G43670.1	28.7553	30.1829	32.2499	31.8686	32.7631	32.6978	31.7688	31.9153	31.4392	30.2798	0	26.5712	24.1989	23.0346	23.5283	28.316	28.9291	27.476	28.7597	26.2973	29.8837	0	0	25	23	48.9	0	309.75	211	6660500	16869000	29841000	35353000	79884000	93072000	29689000	52048000	49501000	19945000	0	1650400	1422900	20477	164970	2944900	11038000	1293100
>AT3G54400.1 | Symbols: | Eukaryotic aspartyl protease family protein | chr3:20140291-20142599 REVERSE LENGTH=425	AT3G54400.1	AT3G54400.1	31.478	32.1519	28.3408	27.1619	28.3802	29.2474	28.1612	28.6877	27.718	31.2678	24.7145	31.7756	30.5283	30.2208	29.4101	29.4798	27.0399	29.918	27.9618	28.9664	27.7368	26.3667	25.9174	15	15	38.1	0	178.49	112	73453000	116440000	3768900	2084900	6085400	18415000	2623600	8852700	6821300	56806000	29598	52762000	64544000	4833000	8971700	6415000	1456000	9811700
>AT3G45970.1 | Symbols: ATEXLA1, EXPL1, ATEXPL1, ATHEXP BETA 2.1, EXLA1 | expansin-like A1 | chr3:16896238-16897189 FORWARD LENGTH=265	AT3G45970.1;AT3G45960.1;AT3G45960.2	AT3G45970.1	30.6308	30.8056	25.9656	29.3945	30.6221	31.0028	27.9229	29.2452	29.7752	29.2121	0	31.6105	24.6749	0	27.6333	26.519	28.3017	27.4324	28.4071	0	30.0444	26.7492	29.1836	11	11	54.7	0	113.94	101	55448000	78884000	889020	15417000	36917000	51028000	3661200	15539000	34505000	17614000	0	53611000	1252400	0	2677400	1546600	5544700	1802100
>AT2G22420.1 | Symbols: | Peroxidase superfamily protein | chr2:9513341-9514484 FORWARD LENGTH=329	AT2G22420.1	AT2G22420.1	28.4428	28.8861	30.0483	30.9126	30.0401	29.8524	30.0633	30.4969	30.6735	29.2633	31.2844	29.3621	29.5216	30.2845	28.8237	29.4968	30.5804	29.807	29.8372	29.8054	31.0609	29.6646	29.6755	15	15	53.2	0	271.11	189	6892900	13815000	12589000	27277000	15791000	21354000	12842000	26285000	45519000	14929000	4477300	9236100	51055000	6511900	7943500	3914000	23721000	9451600
>AT4G31840.1 | Symbols: ENODL15, AtENODL15 | early nodulin-like protein 15 | chr4:15401798-15402426 FORWARD LENGTH=177	AT4G31840.1	AT4G31840.1	29.6842	31.3805	30.3389	30.0738	29.1295	29.7132	27.8589	29.1652	28.4453	26.958	25.8196	30.5699	23.5877	0	25.5748	26.4664	27.8792	25.7952	27.7122	25.233	27.6838	24.2341	26.9406	9	9	40.1	0	86.482	76	32883000	122880000	30745000	31726000	22470000	36102000	6070300	19676000	16455000	7980000	470730	33767000	2003600	0	696030	2066900	7517600	1809500
>AT4G12420.2 | Symbols: SKU5 | Cupredoxin superfamily protein | chr4:7349941-7352868 REVERSE LENGTH=587;>AT4G12420.1 | Symbols: SKU5 | Cupredoxin superfamily protein | chr4:7349941-7352868 REVERSE LENGTH=587	AT4G12420.2;AT4G12420.1	AT4G12420.2;AT4G12420.1	30.2166	30.7131	29.2088	31.2408	30.7104	31.2603	30.0156	30.4635	30.7661	30.8334	24.9452	31.7269	31.0061	30.1567	31.584	29.183	29.7286	28.6402	29.8984	27.3564	30.9488	26.7655	29.2269	22	22	42.9	0	262.58	180	16739000	27473000	4157600	22495000	22700000	35035000	6808600	18515000	29968000	30989000	33003	24900000	64074000	1939300	23646000	3585500	7141700	1767400
>AT4G20860.1 | Symbols: | FAD-binding Berberine family protein | chr4:11172726-11174318 FORWARD LENGTH=530	AT4G20860.1;AT5G44360.1	AT4G20860.1	30.4311	28.7235	29.0766	29.6477	30.5624	30.2366	32.1282	32.268	31.7819	31.643	28.4746	29.2513	30.5646	25.4046	28.8749	32.5955	30.6282	30.4155	30.4686	30.2015	31.1547	25.9983	28.2445	39	39	53	0	239.95	319	12241000	5172100	2743200	6325500	19431000	23393000	25019000	52941000	54988000	47612000	426150	2703500	33583000	167920	1895400	33351000	15841000	6013400
>AT3G55260.1 | Symbols: HEXO1, ATHEX2 | beta-hexosaminidase 1 | chr3:20489317-20492858 FORWARD LENGTH=541	AT3G55260.1;AT1G65590.1	AT3G55260.1	27.8744	28.3372	30.6777	30.6694	30.7622	30.4626	30.9102	31.0612	31.2831	30.4293	26.0469	28.3784	30.0941	29.4866	30.3746	29.1456	29.2929	30.676	29.9352	29.3812	30.9432	27.2976	28.4843	18	18	42.1	0	198.83	145	5926100	9927700	15444000	21039000	28994000	38976000	17178000	38448000	60231000	22965000	238960	2983100	35144000	1615400	15451000	6337100	5898300	8369400
>AT5G65760.1 | Symbols: | Serine carboxypeptidase S28 family protein | chr5:26308289-26310891 FORWARD LENGTH=515	AT5G65760.1	AT5G65760.1	28.7272	29.511	30.4434	30.8569	30.5975	30.05	30.0439	30.3125	30.4161	29.2338	26.2476	29.5412	29.9875	0	29.3507	29.4464	28.9918	29.7694	29.6367	29.4203	30.9628	0	0	13	13	35.5	0	241.44	120	7760700	15372000	13322000	28016000	31630000	37516000	13657000	27834000	43081000	14526000	98043	5991000	39397000	0	5643900	9083800	7862600	16927000
>AT1G31740.1 | Symbols: BGAL15 | beta-galactosidase 15 | chr1:11365285-11369908 REVERSE LENGTH=786	AT1G31740.1	AT1G31740.1	30.9025	32.4142	30.5743	30.9668	31.5095	31.2874	30.3856	30.4562	29.9855	28.5193	29.7377	31.3825	29.3936	28.8073	32.323	30.9667	30.0413	30.3202	29.0766	28.9821	30.6341	30.9894	31.0005	1	1	1.4	0	11.098	64	23234000	80004000	8127900	15118000	26815000	32321000	8281800	14884000	15218000	4872000	1154300	17138000	21724000	1060700	33701000	12481000	11800000	7912400
>AT5G46950.1 | Symbols: | Plant invertase/pectin methylesterase inhibitor superfamily protein | chr5:19059565-19060089 REVERSE LENGTH=174	AT5G46950.1	AT5G46950.1	0	22.4174	23.1866	23.5303	23.2414	22.7381	0	23.129	23.0894	0	0	0	31.6008	33.1746	0	28.9368	27.0591	28.1226	25.7371	27.0074	29.6403	29.9418	28.2708	14	9	59.2	0	305.08	48	0	289920	162290	556400	292090	261200	0	299370	416320	0	0	0	228450000	30012000	0	14825000	6270800	6343900
>AT1G21680.1 | Symbols: | DPP6 N-terminal domain-like protein | chr1:7613028-7615148 FORWARD LENGTH=706	AT1G21680.1	AT1G21680.1	29.8651	30.8016	31.7137	31.1782	32.2648	32.2591	31.9735	32.2398	32.3237	30.6671	24.4489	30.0728	30.0079	28.2173	30.7432	28.0331	28.3857	26.6544	28.4359	23.419	30.0653	25.6336	23.6329	38	36	55.7	0	294.79	318	12788000	20130000	17155000	19732000	39146000	54505000	21745000	44677000	63476000	16876000	27702	6729600	19791000	666250	7827500	2234100	2444400	638110
>AT4G39730.1 | Symbols: | Lipase/lipooxygenase, PLAT/LH2 family protein | chr4:18432950-18433581 FORWARD LENGTH=181	AT4G39730.1	AT4G39730.1	26.3396	26.0873	24.6919	22.7686	25.5501	23.7638	23.7117	24.133	23.3696	22.8392	28.4359	25.5744	29.7173	31.6597	27.5254	26.6077	26.5841	26.7433	0	28.318	25.703	29.8676	28.8134	4	3	27.1	0	65.451	28	6391800	14111000	2010900	427530	3098200	1891000	675820	1625900	1316900	822110	4978900	5394200	218030000	59981000	11134000	2704800	7244000	2606500
>AT4G12290.1 | Symbols: | Copper amine oxidase family protein | chr4:7304434-7306973 FORWARD LENGTH=741	AT4G12290.1;AT4G12280.1;AT4G12270.1	AT4G12290.1	29.2103	28.6169	29.5671	29.2182	30.3094	29.8523	30.4137	30.9566	30.8366	29.1335	27.5198	30.215	31.6308	30.9575	31.9098	31.2665	30.9434	30.7492	31.0105	31.0524	31.5273	28.9252	29.1354	22	22	34.4	0	245.8	238	6990500	5184300	4922800	5121700	16435000	12591000	29811000	16670000	31210000	6484000	182000	7121500	67927000	2368400	24559000	7740500	35716000	5043700
>AT3G14067.1 | Symbols: | Subtilase family protein | chr3:4658421-4660754 REVERSE LENGTH=777	AT3G14067.1	AT3G14067.1	29.4909	29.5156	30.2287	29.8939	29.8806	29.7445	30.2989	29.8855	30.0936	31.0634	29.4402	29.8184	30.272	29.4281	32.4352	29.858	29.3443	30.0991	29.7584	30.8155	30.0493	29.8572	29.1136	18	17	39.3	0	323.31	164	8496600	13352000	8501700	10714000	13031000	16442000	10294000	12581000	21822000	40578000	580700	6772300	53256000	1162600	56577000	7785000	7858500	4262900
>AT5G34940.2 | Symbols: AtGUS3, GUS3 | glucuronidase 3 | chr5:13235912-13238718 REVERSE LENGTH=536;>AT5G34940.3 | Symbols: AtGUS3, GUS3 | glucuronidase 3 | chr5:13236566-13238718 REVERSE LENGTH=382;>AT5G34940.1 | Symbols: AtGUS3, GUS3 | glucuronidase 3 | c	AT5G34940.2;AT5G34940.3;AT5G34940.1	AT5G34940.2;AT5G34940.3;AT5G34940.1	30.0041	31.0242	30.8709	30.9482	31.4382	30.6247	30.4423	30.2047	29.781	28.4874	28.2807	30.1247	30.0807	27.6934	31.5779	30.4868	27.8706	26.7389	28.9266	29.9701	26.0607	27.3028	27.9006	14	14	24.6	0	197.44	129	13857000	30330000	16638000	19822000	42165000	32450000	12485000	21995000	22725000	7072500	492350	7255600	43767000	728170	28361000	10897000	3464300	642690
>AT3G26720.1 | Symbols: | Glycosyl hydrolase family 38 protein | chr3:9816707-9823056 FORWARD LENGTH=1019;>AT3G26720.2 | Symbols: | Glycosyl hydrolase family 38 protein | chr3:9816707-9822958 FORWARD LENGTH=943	AT3G26720.1;AT3G26720.2	AT3G26720.1;AT3G26720.2	28.7983	29.8285	32.4539	33.0024	32.511	32.5085	31.304	31.7864	31.9548	30.6519	29.0798	30.2357	29.8255	26.6568	30.2743	30.4457	30.246	27.9063	29.7865	27.404	30.7114	29.961	28.257	34	34	40.5	0	323.31	334	2394300	6293100	21897000	46509000	36538000	50369000	11011000	26675000	41137000	13950000	351080	3024400	23411000	147730	5181300	3935400	6500700	628980
>AT1G51805.1 | Symbols: | Leucine-rich repeat protein kinase family protein | chr1:19221187-19225590 REVERSE LENGTH=884;>AT1G51805.2 | Symbols: | Leucine-rich repeat protein kinase family protein | chr1:19221187-19225590 REVERSE LENGTH=860	AT1G51805.1;AT1G51805.2;AT5G59650.1	AT1G51805.1;AT1G51805.2	29.166	30.5819	29.0558	28.532	29.6382	29.9931	29.3344	29.5472	28.7218	28.632	29.8456	29.9933	31.4035	29.99	31.9383	31.2131	30.1486	30.9892	30.147	27.0965	32.1657	30.3622	31.3779	19	18	22.7	0	262.98	154	4700500	15600000	2732200	2568400	4571600	9695000	2843500	5687000	4607200	3831700	780950	4182100	106600000	740420	22231000	8416800	9542200	4952200
>AT1G62810.1 | Symbols: | Copper amine oxidase family protein | chr1:23258253-23261772 REVERSE LENGTH=712	AT1G62810.1	AT1G62810.1	29.1095	29.4854	32.3469	32.5131	32.8826	32.1742	31.4754	31.2492	30.7922	28.5478	25.922	29.4373	25.128	0	28.5246	28.7471	28.5376	27.3963	27.7641	0	28.6479	30.0088	0	3	1	6	0	8.7145	30	6012200	10812000	30129000	45650000	68330000	57433000	16498000	24946000	25459000	5429500	72369	4061100	1064700	0	2386400	2537600	3962500	872770
>AT1G13900.1 | Symbols: | Purple acid phosphatases superfamily protein | chr1:4753494-4755554 REVERSE LENGTH=656	AT1G13900.1	AT1G13900.1	25.6468	26.7607	31.2515	32.1545	31.0774	30.8249	30.355	30.9227	30.6758	28.9749	25.6454	26.3543	30.4828	30.8208	29.4423	28.3121	29.1237	27.697	29.3001	27.3698	30.2869	27.7887	26.5573	17	17	35.8	0	191.83	182	679200	1134300	18746000	38643000	25165000	31916000	11354000	26793000	30959000	8251900	73094	978310	43795000	2228100	4130400	2466600	6655600	1111800
>AT1G17860.1 | Symbols: | Kunitz family trypsin and protease inhibitor protein | chr1:6149343-6149933 FORWARD LENGTH=196	AT1G17860.1	AT1G17860.1	27.932	27.6499	24.901	23.8947	25.0893	29.2947	25.2349	25.3799	25.4707	32.2766	0	30.4353	25.5833	0	23.0564	29.0848	0	25.5169	27.2986	27.7002	27.5499	0	0	12	12	42.9	0	33.417	49	6583800	11137000	354970	246660	400770	24754000	894300	1135200	2056300	201830000	0	14266000	5348500	0	154580	7415100	0	698340
>AT1G78820.1 | Symbols: | D-mannose binding lectin protein with Apple-like carbohydrate-binding domain | chr1:29634401-29635768 REVERSE LENGTH=455	AT1G78820.1	AT1G78820.1	30.7585	31.2866	25.8688	31.405	31.7044	31.3861	24.3822	29.0084	29.2473	31.0818	0	28.5905	26.1211	0	25.7163	24.8351	25.973	26.8654	27.0744	0	29.0326	0	23.1665	24	12	56.5	0	160.16	108	36367000	55039000	616800	28165000	36124000	46141000	320890	9245800	12269000	41861000	0	6102300	3410700	0	666480	314630	1464600	1188200
>AT2G01820.1 | Symbols: | Leucine-rich repeat protein kinase family protein | chr2:357664-360681 REVERSE LENGTH=943	AT2G01820.1	AT2G01820.1	31.7296	32.3237	30.6835	30.2277	29.9694	30.1399	29.942	30.0156	29.0952	28.5281	31.6932	32.3122	30.5564	30.2583	30.7464	30.8736	30.8896	31.0532	30.1333	30.4226	30.9168	30.7953	31.2222	12	12	17.8	0	323.31	169	39085000	68719000	6297000	6208500	5704500	8239800	3856800	7339500	6368600	3899800	3816200	34836000	27025000	2415500	8716500	8056700	10092000	9441400
>AT5G11720.1 | Symbols: | Glycosyl hydrolases family 31 protein | chr5:3776840-3780025 FORWARD LENGTH=902	AT5G11720.1	AT5G11720.1	29.673	30.9609	30.5966	29.9399	30.8937	30.689	30.2093	30.5438	29.6066	29.9866	27.317	30.0571	31.2602	29.6597	32.5233	29.2537	29.7071	29.867	29.4554	29.6452	31.3347	25.4714	24.6696	33	33	42.6	0	323.31	269	9749100	28290000	8245600	6372900	15674000	18335000	5923700	14464000	10506000	9084100	200550	7201800	54836000	864680	21725000	3194400	5614000	3812500
>AT1G77510.1 | Symbols: ATPDIL1-2, PDI6, ATPDI6, PDIL1-2 | PDI-like 1-2 | chr1:29126742-29129433 FORWARD LENGTH=508	AT1G77510.1	AT1G77510.1	31.0111	31.3003	31.1322	30.2311	30.01	29.3833	30.3273	30.3633	30.4284	28.9173	30.7653	31.3028	29.4527	28.122	29.3419	28.9223	30.0556	30.533	30.1419	30.234	30.6208	27.5714	29.2858	33	29	59.4	0	323.31	245	18663000	25260000	16345000	12091000	12517000	11556000	10414000	15651000	23137000	7509400	1721600	13669000	22529000	340420	3297000	3842700	8782400	7413000
>AT2G28100.1 | Symbols: ATFUC1, FUC1 | alpha-L-fucosidase 1 | chr2:11974803-11976489 FORWARD LENGTH=506	AT2G28100.1	AT2G28100.1	29.31	30.4046	31.777	31.2314	31.7279	31.3834	30.851	31.024	30.2105	28.5998	31.0766	30.1725	28.6872	29.1757	29.6608	27.4842	29.3667	28.5321	28.6995	25.5465	29.802	31.4563	30.2266	19	19	40.3	0	119.1	149	8658800	18782000	20284000	21639000	34601000	36580000	11141000	23379000	20379000	5948200	3547300	9204900	14872000	1501800	6989100	577220	3821300	1091800
>AT1G33590.1 | Symbols: | Leucine-rich repeat (LRR) family protein | chr1:12177788-12179221 FORWARD LENGTH=477	AT1G33590.1;AT1G33612.1	AT1G33590.1	30.8862	32.0272	0	0	0	0	23.3472	24.554	24.6853	28.2014	29.1035	30.805	32.239	26.8121	27.1849	26.432	25.6697	28.7133	26.303	28.0869	28.0225	25.3963	25.0987	20	20	51.2	0	323.31	90	27965000	60226000	0	0	0	0	98810	131450	84963	3489100	1457300	19457000	150000000	82872	1826500	1228900	1161200	3466500
>AT3G02740.1 | Symbols: | Eukaryotic aspartyl protease family protein | chr3:590561-593089 FORWARD LENGTH=488	AT3G02740.1	AT3G02740.1	27.1968	27.2703	0	0	0	26.2469	27.0928	26.0965	26.0655	26.5343	0	27.651	30.5465	29.2253	28.3178	29.1056	29.3764	29.8589	29.4064	28.3431	31.2478	24.0132	26.7943	12	12	29.7	0	223.93	63	3036500	2962500	0	0	0	879420	998330	879060	1306200	1898200	0	2271700	126760000	1033900	3167700	5971100	13815000	10790000
>AT1G23205.1 | Symbols: | Plant invertase/pectin methylesterase inhibitor superfamily protein | chr1:8234234-8234851 REVERSE LENGTH=205	AT1G23205.1	AT1G23205.1	29.1103	30.734	28.3325	27.3222	28.1958	27.7052	27.8495	27.0946	26.1911	26.1711	27.5021	29.684	0	0	25.77	0	0	25.0506	0	0	0	25.3977	26.8508	4	4	16.1	0	18.224	19	44892000	115840000	10543000	7468600	16439000	15257000	8450300	7980000	6154000	2730700	1232500	30973000	0	0	2074700	0	0	346580
>AT3G04720.1 | Symbols: PR4, HEL, PR-4 | pathogenesis-related 4 | chr3:1285691-1286531 REVERSE LENGTH=212	AT3G04720.1	AT3G04720.1	0	0	0	0	23.1958	26.433	28.1235	25.3141	24.8317	28.2322	0	24.5917	0	0	32.5799	29.3555	0	24.8723	0	27.8346	26.082	25.2094	0	5	5	26.9	0	109.1	22	0	0	0	0	336120	5823700	7397900	2380500	2278100	30403000	0	1453900	0	0	183880000	23819000	0	1363100
>AT5G10770.1 | Symbols: | Eukaryotic aspartyl protease family protein | chr5:3403331-3405331 REVERSE LENGTH=474	AT5G10770.1	AT5G10770.1	0	0	0	0	0	22.0935	23.3969	0	0	22.5701	0	24.484	30.9622	28.1489	32.6812	28.6637	0	23.0431	23.1373	22.2284	28.105	0	0	11	11	25.5	0	323.31	44	0	0	0	0	0	226620	201320	0	0	190750	0	833860	177360000	2621500	58293000	3929600	0	126920
>AT2G22170.1 | Symbols: | Lipase/lipooxygenase, PLAT/LH2 family protein | chr2:9427010-9427742 REVERSE LENGTH=183	AT2G22170.1	AT2G22170.1	26.9506	27.8541	25.8088	0	26.959	27.7501	25.6545	26.1097	25.4053	26.3567	29.3684	27.01	27.9318	29.9512	29.9925	25.8157	27.0366	26.7748	0	28.4738	29.3617	29.4127	30.3246	5	4	26.8	0	54.055	37	3476300	14466000	1368000	0	5349600	13386000	1523200	3652300	1571000	2694100	6335900	3231300	60130000	9065500	40313000	1124900	5387800	1464800
>AT4G12880.1 | Symbols: ENODL19, AtENODL19 | early nodulin-like protein 19 | chr4:7544572-7545226 REVERSE LENGTH=141;>AT4G12880.2 | Symbols: ENODL19 | early nodulin-like protein 19 | chr4:7544572-7545092 REVERSE LENGTH=103	AT4G12880.1;AT4G12880.2	AT4G12880.1;AT4G12880.2	27.9995	30.039	27.8848	25.7515	27.6078	29.5879	27.4506	27.1661	25.4591	30.4273	25.0857	28.8751	26.0873	24.4101	24.4722	24.0182	24.224	27.3342	27.1894	25.1141	27.9421	0	25.3321	9	9	35.5	0	33.913	44	24431000	47766000	6480300	1887800	8925100	36643000	7077100	9228500	4611200	62345000	267160	12254000	7830600	257790	575540	560270	517470	3139500
>AT3G23490.1 | Symbols: CYN | cyanase | chr3:8423238-8424415 REVERSE LENGTH=168	AT3G23490.1	AT3G23490.1	29.7598	30.3945	26.3783	0	26.711	27.1639	27.8323	27.2807	27.1305	27.6141	27.9529	28.8514	28.9966	28.4678	27.1428	27.21	26.7817	27.6776	28.4423	28.8187	28.6841	28.8862	27.753	10	10	79.8	0	146.51	53	39666000	56695000	875170	0	1885600	3674800	3223500	3182400	4136800	5147600	1282000	17111000	46847000	4673800	2221100	1773100	4253500	4653600
>AT1G01980.1 | Symbols: | FAD-binding Berberine family protein | chr1:340374-341999 REVERSE LENGTH=541	AT1G01980.1	AT1G01980.1	23.3839	32.2412	30.1279	29.5326	30.6727	30.1025	29.7821	29.0533	28.8239	29.7689	27.7997	31.1713	30.336	0	30.8335	29.1676	29.2054	0	30.1948	28.554	30.2623	0	0	8	2	9.2	0	5.7973	12	473290	72750000	4435000	4213100	11069000	10614000	3880300	5573500	6749900	12305000	45992	28142000	30491000	0	9161400	2631300	6706400	0
>AT2G22990.3 | Symbols: SNG1, SCPL8 | sinapoylglucose 1 | chr2:9786393-9789998 FORWARD LENGTH=458;>AT2G22990.6 | Symbols: | sinapoylglucose 1 | chr2:9787071-9789925 FORWARD LENGTH=319;>AT2G22990.2 | Symbols: SNG1, SCPL8 | sinapoylglucose 1 | chr2:9787071-	AT2G22990.3;AT2G22990.6;AT2G22990.2;AT2G22990.4;AT2G22990.1;AT2G22990.5;AT5G09640.1	AT2G22990.3;AT2G22990.6;AT2G22990.2;AT2G22990.4;AT2G22990.1;AT2G22990.5	26.4713	28.2856	29.8934	29.5518	30.9772	30.585	30.7222	31.3305	30.8845	28.4021	0	27.9871	25.7394	0	0	25.2663	0	0	25.964	26.4439	24.8768	25.8735	0	9	8	27.1	0	179.83	80	2028700	6584500	11339000	11534000	37656000	41143000	20046000	53827000	46621000	15693000	0	3004300	2483900	0	0	398790	0	0
>AT3G13750.1 | Symbols: BGAL1 | beta galactosidase 1 | chr3:4511192-4515756 FORWARD LENGTH=847	AT3G13750.1	AT3G13750.1	28.5967	27.803	0	0	0	28.2026	23.4113	0	27.7313	0	27.2176	28.9588	29.2172	25.2894	28.799	31.6304	30.4348	0	30.2992	34.8341	30.2326	28.2665	32.0917	4	3	6.8	0	11.723	24	157030	2369200	0	0	0	3810000	66846	0	3189000	0	237350	2771400	19942000	94430	198640	31971000	13441000	0
>AT1G56340.2 | Symbols: CRT1, CRT1a, AtCRT1a | calreticulin 1a | chr1:21090022-21092630 REVERSE LENGTH=424;>AT1G56340.1 | Symbols: CRT1, CRT1a, AtCRT1a | calreticulin 1a | chr1:21090059-21092630 REVERSE LENGTH=425	AT1G56340.2;AT1G56340.1	AT1G56340.2;AT1G56340.1	30.2969	30.7593	30.8433	30.1586	28.5392	28.9978	29.9959	29.4827	29.8382	28.4805	31.1109	30.6359	28.6899	25.3739	29.0791	26.5862	29.7329	27.4328	29.8392	27.9742	30.4939	28.3075	27.6311	23	15	49.3	0	188.34	138	20549000	31833000	11592000	12329000	5941200	11997000	7589500	11325000	19495000	7242800	2829900	14990000	17603000	53974	3752600	1414700	9411300	626390
>AT1G29660.1 | Symbols: | GDSL-like Lipase/Acylhydrolase superfamily protein | chr1:10371955-10373624 FORWARD LENGTH=364	AT1G29660.1	AT1G29660.1	24.5953	0	0	0	0	28.6616	25.714	0	0	31.1867	0	0	0	0	33.0703	25.0748	0	0	0	22.3213	0	0	25.0637	11	11	45.6	0	279.73	27	1586600	0	0	0	0	22485000	1562800	0	0	82255000	0	0	0	0	138310000	1014400	0	0
>AT5G41870.1 | Symbols: | Pectin lyase-like superfamily protein | chr5:16758817-16760490 REVERSE LENGTH=449	AT5G41870.1	AT5G41870.1	30.4336	30.6364	24.7496	28.0766	29.2798	29.9455	26.6867	27.9632	28.3241	27.6238	25.648	30.1685	26.1068	0	29.3089	27.8905	29.3967	27.2909	28.5216	0	29.7025	0	0	9	9	24.7	0	111.53	71	32791000	45710000	185310	3768900	9679600	24920000	904340	4126500	8194700	3439300	149850	17352000	2487600	0	8570800	2889500	17345000	1593700
>AT5G10560.1 | Symbols: | Glycosyl hydrolase family protein | chr5:3336335-3339351 REVERSE LENGTH=792	AT5G10560.1	AT5G10560.1	30.331	31.9565	31.036	31.3164	31.9802	32.0765	29.3039	31.0302	30.4844	29.8398	24.3775	30.7101	29.666	0	30.0935	26.8869	27.773	23.2026	29.0326	23.5211	29.6258	27.1121	26.4872	32	31	38.1	0	253.12	248	10442000	30643000	11981000	13830000	30050000	40169000	4141000	16199000	16789000	10793000	26835	8139800	25932000	0	5604600	771470	1485700	30829
>AT3G22060.1 | Symbols: | Receptor-like protein kinase-related family protein | chr3:7771065-7772137 FORWARD LENGTH=252	AT3G22060.1	AT3G22060.1	26.7378	27.9512	26.8099	24.8646	25.4907	26.9039	26.4322	25.6757	25.0721	30.2125	0	31.2372	30.2147	28.5062	31.2666	26.8321	24.0337	0	25.592	26.5257	26.269	27.0596	27.097	12	12	41.7	0	57.162	48	4701600	10630000	764980	633660	589750	3208700	961690	1834900	2000000	37422000	0	39154000	86676000	995450	26968000	1515500	301730	0
>AT2G27920.1 | Symbols: SCPL51 | serine carboxypeptidase-like 51 | chr2:11885777-11889043 REVERSE LENGTH=461;>AT2G27920.2 | Symbols: SCPL51 | serine carboxypeptidase-like 51 | chr2:11885777-11888605 REVERSE LENGTH=389;>AT2G27920.3 | Symbols: SCPL51 | serin	AT2G27920.1;AT2G27920.2;AT2G27920.3	AT2G27920.1;AT2G27920.2;AT2G27920.3	28.0117	28.3408	29.2751	29.5693	29.7765	29.7963	28.9319	29.2067	29.0157	28.9233	0	28.5164	29.6759	24.8229	29.6332	28.4653	28.4475	27.3038	29.4405	27.2311	29.3645	0	26.0412	17	17	41	0	168.67	114	7041100	16123000	6045400	12255000	15956000	20447000	5198900	10585000	15423000	8090000	0	11458000	32159000	107810	4184800	2207200	4475400	1342600
>AT3G19620.1 | Symbols: | Glycosyl hydrolase family protein | chr3:6815613-6818308 REVERSE LENGTH=781	AT3G19620.1	AT3G19620.1	30.0458	30.7734	31.0022	33.22	32.517	30.9248	29.0565	29.982	30.5285	28.6139	28.3132	30.9401	31.1255	0	29.9271	24.6477	24.9001	25.8357	25.9392	0	27.2329	26.3631	0	32	31	40.5	0	323.31	188	6746000	11963000	10381000	53016000	40690000	15751000	3397400	9441700	20786000	3845100	325960	10006000	25304000	0	4613900	170280	333960	71619
>AT3G51330.1 | Symbols: | Eukaryotic aspartyl protease family protein | chr3:19053480-19056152 REVERSE LENGTH=529	AT3G51330.1;AT3G51350.1;AT3G51340.1	AT3G51330.1	27.5022	28.0388	25.056	22.218	23.9327	25.4298	26.424	25.2264	0	25.5505	29.7185	29.8631	29.6017	29.6925	30.9669	29.8021	28.3259	30.7892	28.76	29.5648	29.8332	29.8802	32.3789	9	9	17.2	0	68.603	113	4988900	10185000	539530	67030	307670	1158300	598830	497540	0	1076300	1477400	12899000	35050000	2723500	28053000	8112700	6893100	19094000
>AT3G02360.2 | Symbols: | 6-phosphogluconate dehydrogenase family protein | chr3:482498-483958 FORWARD LENGTH=486;>AT3G02360.1 | Symbols: | 6-phosphogluconate dehydrogenase family protein | chr3:482498-483958 FORWARD LENGTH=486	AT3G02360.2;AT3G02360.1	AT3G02360.2;AT3G02360.1	29.0877	28.8842	29.6358	29.8684	30.1544	29.4556	30.5254	30.1807	30.7937	29.9859	26.1943	28.202	29.4097	29.8869	27.8238	23.8863	29.5914	28.1436	29.184	27.3709	28.7776	27.4377	27.6576	27	23	57.2	0	115.92	163	9027000	7499500	5720900	9604400	11623000	12738000	12393000	20691000	37710000	17468000	97755	1991800	30476000	875560	1282500	175210	9015500	1600100
>AT5G53870.1 | Symbols: ENODL1, AtENODL1 | early nodulin-like protein 1 | chr5:21870033-21871228 REVERSE LENGTH=370	AT5G53870.1	AT5G53870.1	23.6367	24.5087	27.1377	29.2739	29.1474	28.8059	27.859	28.446	29.6752	27.6743	25.8143	0	28.0941	28.0153	25.2144	27.5472	29.2818	29.3919	29.2024	29.6904	28.719	26.5494	26.5657	9	9	19.2	0	72.404	56	179050	1105100	4367900	14732000	16136000	14585000	6853400	11508000	29262000	6254500	122430	0	14426000	801760	364830	4322000	20832000	4195700
>AT2G43530.1 | Symbols: | Scorpion toxin-like knottin superfamily protein | chr2:18070104-18070523 FORWARD LENGTH=85	AT2G43530.1	AT2G43530.1	28.5445	28.0923	0	0	0	25.9881	0	0	0	28.616	0	28.625	27.305	0	0	0	0	0	0	0	0	0	0	2	2	24.7	0	6.7325	9	32584000	29666000	0	0	0	6342000	0	0	0	40050000	0	18542000	68414000	0	0	0	0	0
>AT2G34070.1 | Symbols: TBL37 | TRICHOME BIREFRINGENCE-LIKE 37 | chr2:14387631-14390160 REVERSE LENGTH=385	AT2G34070.1	AT2G34070.1	29.6475	28.1009	0	0	22.2856	27.9516	25.7841	25.8702	25.0334	30.38	0	28.9476	29.3294	24.8363	31.0029	28.5603	27.7377	27.8782	28.5872	27.8599	27.9135	0	0	16	15	56.9	0	114.83	57	22794000	13944000	0	0	55048	7879800	1409500	656120	1279800	39832000	0	10335000	35034000	57014	26666000	4236900	2769800	765480
>AT5G42100.2 | Symbols: ATBG_PPAP, ATBG_PAP | beta-1,3-glucanase_putative | chr5:16829897-16831168 REVERSE LENGTH=423;>AT5G42100.1 | Symbols: ATBG_PPAP, ATBG_PAP, BG_PPAP | beta-1,3-glucanase_putative | chr5:16829460-16831168 REVERSE LENGTH=425	AT5G42100.2;AT5G42100.1	AT5G42100.2;AT5G42100.1	29.1259	29.9201	22.8807	0	0	26.0181	25.3096	24.2324	25.484	28.7267	26.5792	28.7892	28.8765	0	29.7933	27.7024	26.5108	26.5202	27.4888	28.4365	27.2101	0	0	8	8	26.5	0	110.88	46	18867000	44903000	125020	0	0	1072100	854460	428820	1209700	14343000	240030	8104300	43544000	0	15968000	2716700	2902700	1266000
>AT3G45010.1 | Symbols: scpl48 | serine carboxypeptidase-like 48 | chr3:16466328-16468845 FORWARD LENGTH=510	AT3G45010.1;AT5G22980.1	AT3G45010.1	28.839	29.3633	29.2564	29.4632	28.7747	29.0109	28.8584	29.1226	28.884	28.9451	0	29.6051	29.4651	25.6185	29.2504	31.3267	28.3301	28.3144	28.3166	26.0377	29.1986	0	0	18	18	42.7	0	225.46	99	6199300	10179000	6360500	6922600	5777500	9024600	4781800	9619400	10394000	9049600	0	4798000	31517000	40559	6811700	26322000	3548800	2220000
>AT1G78850.1 | Symbols: | D-mannose binding lectin protein with Apple-like carbohydrate-binding domain | chr1:29642072-29643397 REVERSE LENGTH=441	AT1G78850.1	AT1G78850.1	29.0489	30.3122	29.283	30.8026	29.9553	29.2727	29.1013	29.5061	30.0574	29.4507	26.1375	30.4828	28.9737	27.8844	27.3483	0	26.411	26.9509	27.15	26.6398	28.9057	0	26.1335	18	8	43.3	0	131.05	102	8037800	28855000	3495300	19437000	9535400	8159000	3774600	7243300	16706000	14248000	140870	13478000	20863000	346940	1622900	0	1637000	522400
>AT2G34790.1 | Symbols: MEE23, EDA28 | FAD-binding Berberine family protein | chr2:14673998-14677237 REVERSE LENGTH=532	AT2G34790.1	AT2G34790.1	29.6641	29.3397	30.2776	30.2561	28.5984	28.0551	27.9548	27.7762	28.1037	24.7148	30.2569	29.9275	30.539	29.2066	30.0427	29.8994	28.1468	27.7506	28.4928	29.0967	29.7375	30.3991	27.6657	24	20	51.5	0	323.31	126	10707000	11199000	7514800	12012000	5455800	4176400	2037900	3288600	3939800	299630	1300600	5670300	61357000	882520	5491100	5376400	3934500	759460
>AT1G32940.1 | Symbols: ATSBT3.5, SBT3.5 | Subtilase family protein | chr1:11937634-11940856 FORWARD LENGTH=774	AT1G32940.1;AT4G10550.2;AT4G10540.1;AT4G10550.1;AT4G10550.3	AT1G32940.1	29.1405	28.5546	28.7729	28.0711	27.9875	27.7952	29.829	29.4866	29.3723	27.7326	30.966	30.3662	23.8641	24.8201	0	30.0751	29.2101	31.6117	29.907	31.9385	30.4817	31.7553	30.4747	17	14	27	0	180.24	142	7411500	6196800	2919400	2422700	2950500	3175900	6337500	8234400	12863000	2730800	2270500	8530800	295820	34707	0	6260000	6592200	13551000
>AT2G43510.1 | Symbols: ATTI1, TI1 | trypsin inhibitor protein 1 | chr2:18067211-18067620 FORWARD LENGTH=89	AT2G43510.1	AT2G43510.1	26.229	26.6292	0	0	0	0	27.9454	26.6164	0	28.6948	0	24.997	25.526	0	27.3012	28.9717	0	0	26.7174	28.7299	25.3263	0	0	2	2	25.8	0	15.492	14	3500500	5754100	0	0	0	0	12506000	4186700	0	48839000	0	1011300	9487800	0	20541000	26757000	0	0
>AT2G17760.1 | Symbols: | Eukaryotic aspartyl protease family protein | chr2:7713488-7716269 FORWARD LENGTH=513	AT2G17760.1	AT2G17760.1	28.2921	28.9935	28.3996	27.5113	27.6157	27.6958	28.178	28.0047	26.9027	26.4154	30.217	28.6577	28.2289	31.4654	29.2218	28.7281	27.9974	28.8079	28.0573	28.7248	28.959	31.8983	31.0089	7	7	25.3	0	115.3	87	5671400	15268000	2852900	2187400	2179700	4177300	2996500	4357100	3451300	1586600	2200700	4745200	23583000	9022000	7911000	8532900	4718500	4557000
>AT5G23870.1 | Symbols: | Pectinacetylesterase family protein | chr5:8046309-8049999 REVERSE LENGTH=415;>AT5G23870.2 | Symbols: | Pectinacetylesterase family protein | chr5:8045958-8049999 REVERSE LENGTH=436;>AT5G23870.3 | Symbols: | Pectinacetylesteras	AT5G23870.1;AT5G23870.2;AT5G23870.3	AT5G23870.1;AT5G23870.2;AT5G23870.3	28.3961	28.5349	0	25.2646	26.8217	27.0845	27.3762	27.7672	27.5261	29.9204	26.4122	28.5791	28.4324	0	28.6051	29.3306	27.7715	29.4423	29.0077	28.4756	27.5153	0	0	11	11	46.3	0	163.74	72	7621700	13262000	0	289470	2366800	3618500	1627200	6503600	8841400	28145000	117040	5158200	25441000	0	3505100	5277900	6692100	2706300
>AT1G64190.1 | Symbols: | 6-phosphogluconate dehydrogenase family protein | chr1:23825549-23827012 REVERSE LENGTH=487	AT1G64190.1	AT1G64190.1	28.8387	29.2516	29.8282	29.2241	29.3057	29.333	29.3587	29.3837	29.8717	28.9994	0	27.8075	28.5288	26.1843	28.7869	28.502	28.8712	28.4747	28.706	29.1727	29.0381	0	27.6131	29	12	72.7	0	150.48	86	4649800	9176600	8962900	7288900	9826200	11703000	6978700	11464000	24554000	15668000	0	1416200	6501700	137940	2161100	4786200	4411400	1947000
>AT1G72230.1 | Symbols: | Cupredoxin superfamily protein | chr1:27188287-27189093 FORWARD LENGTH=181	AT1G72230.1	AT1G72230.1	26.3759	26.9759	28.3345	27.9895	27.8322	29.0402	26.9955	26.7629	26.3868	25.2973	0	27.4656	27.6734	27.9909	28.2981	25.8055	27.869	0	26.4032	0	28.2836	0	0	3	3	37.6	0	151.94	39	3219900	2640400	5419500	5745900	8990200	31741000	2277900	5288600	6667100	1865400	0	3517600	29022000	802930	8816200	659080	9991700	0
>AT5G64080.2 | Symbols: | Bifunctional inhibitor/lipid-transfer protein/seed storage 2S albumin superfamily protein | chr5:25645475-25646638 REVERSE LENGTH=178;>AT5G64080.1 | Symbols: | Bifunctional inhibitor/lipid-transfer protein/seed storage 2S albumi	AT5G64080.2;AT5G64080.1	AT5G64080.2;AT5G64080.1	26.0283	25.6423	25.6501	0	0	24.5273	27.0373	27.5004	26.9806	24.4581	26.3118	25.8963	0	26.5655	0	27.1081	27.0551	0	28.0121	25.9751	0	0	0	3	3	13.5	0	8.8752	13	6963900	7232500	1785100	0	0	1709000	8689100	9785300	9844500	9712800	511620	5194500	0	1094800	0	6929800	11307000	0
>AT3G22600.1 | Symbols: | Bifunctional inhibitor/lipid-transfer protein/seed storage 2S albumin superfamily protein | chr3:8006711-8007397 REVERSE LENGTH=170	AT3G22600.1	AT3G22600.1	25.8338	24.5644	21.6081	0	0	0	28.033	0	0	21.1617	28.0656	24.9153	24.3521	29.8073	26.5288	28.8826	26.8223	26.0441	27.4938	27.9813	26.1877	29.9787	28.0115	1	1	6.5	0	6.2855	19	5113700	2642300	155280	0	0	0	12274000	0	0	277390	2891900	2073000	5122500	14593000	4928900	22962000	9940100	2816000
>AT5G04885.1 | Symbols: | Glycosyl hydrolase family protein | chr5:1423369-1426628 FORWARD LENGTH=665	AT5G04885.1	AT5G04885.1	26.9751	29.6482	25.3045	23.9522	24.2518	24.7596	26.9358	25.6338	25.7116	26.6956	0	29.9297	29.139	26.6554	28.2817	27.7542	29.4058	30.1731	30.3023	28.3385	30.82	27.9315	27.2893	13	12	21.2	0	108.67	55	1847500	11131000	271040	193520	207450	546550	840040	698700	2472100	855660	0	7415300	22982000	281080	2965900	1199100	7491300	6331400
>AT5G08000.1 | Symbols: E13L3, PDCB2 | glucan endo-1,3-beta-glucosidase-like protein 3 | chr5:2563684-2565282 FORWARD LENGTH=194	AT5G08000.1	AT5G08000.1	26.8909	0	0	0	0	0	0	26.1879	26.1587	0	0	0	0	0	0	28.3201	28.9096	0	28.7682	0	0	25.5838	0	3	3	19.6	0	8.6951	9	7947800	0	0	0	0	0	0	4464200	6481800	0	0	0	0	0	0	11613000	40318000	0
>AT3G56240.1 | Symbols: CCH | copper chaperone | chr3:20863460-20864402 REVERSE LENGTH=121	AT3G56240.1	AT3G56240.1	0	0	28.6238	28.2369	28.1394	26.4782	29.0182	27.7673	27.9523	28.1835	27.5346	27.4698	26.8459	0	26.7918	26.9173	0	0	0	0	27.2398	27.3173	26.6927	7	7	57	0	14.079	20	0	0	15363000	15311000	16659000	5349300	16036000	17538000	22550000	18315000	72594	1029200	17684000	0	204350	1992500	0	0
>AT3G14210.1 | Symbols: ESM1 | epithiospecifier modifier 1 | chr3:4729886-4731562 FORWARD LENGTH=392	AT3G14210.1	AT3G14210.1	29.584	30.141	27.4637	28.0689	28.2422	28.2524	27.5339	27.6106	26.6503	29.0849	27.4249	30.5712	26.8504	0	29.0787	0	0	0	26.5012	31.6075	26.4052	0	26.0449	14	14	49	0	74.404	49	11143000	24856000	1280900	3202500	3827600	7130800	1627100	3047200	3309600	14106000	298210	39359000	3377900	0	3931700	0	0	0
>AT5G11420.1 | Symbols: | Protein of unknown function, DUF642 | chr5:3644655-3646991 FORWARD LENGTH=366	AT5G11420.1;AT5G25460.1;AT4G32460.2;AT4G32460.1	AT5G11420.1	28.059	27.5221	28.8266	27.693	28.5801	27.5031	28.1826	28.4369	27.6761	28.5067	27.0151	28.5888	29.7053	27.49	28.8768	0	0	0	24.9978	26.5783	0	0	27.2434	10	10	25.7	0	74.414	62	6349500	6744400	6326500	3479000	11906000	6972500	4981500	10106000	8874500	13268000	296230	7434600	45619000	956910	10190000	0	0	0
>AT1G11820.2 | Symbols: | O-Glycosyl hydrolases family 17 protein | chr1:3991144-3993327 REVERSE LENGTH=511;>AT1G11820.1 | Symbols: | O-Glycosyl hydrolases family 17 protein | chr1:3991259-3993327 REVERSE LENGTH=384	AT1G11820.2;AT1G11820.1	AT1G11820.2;AT1G11820.1	27.2538	27.1821	25.3197	24.4714	25.3213	26.5617	25.283	25.4568	25.6791	26.1731	0	26.9799	29.1358	0	30.8824	29.2448	27.6237	25.9723	27.4864	29.1314	27.8137	0	0	4	4	15.1	0	119.63	26	3599000	5334800	242040	183710	442110	1487200	279810	552230	929310	1160600	185420	2634900	43071000	0	16838000	6975800	14731000	772800
>AT4G19810.1 | Symbols: | Glycosyl hydrolase family protein with chitinase insertion domain | chr4:10764151-10765753 REVERSE LENGTH=379	AT4G19810.1	AT4G19810.1	27.8798	28.5893	25.7766	24.1719	24.2892	24.7157	28.3782	26.7295	25.0216	23.7883	0	28.2077	27.5624	28.254	30.8305	27.27	0	29.1203	27.3137	24.4063	29.4265	0	24.7781	12	12	29.8	0	54.476	57	9244800	18297000	1113800	218030	212240	1131700	3621000	2682400	1577900	280310	0	7164600	12731000	1635500	30565000	1562800	0	4515200
>AT2G04690.2 | Symbols: | Pyridoxamine 5-phosphate oxidase family protein | chr2:1644628-1646035 FORWARD LENGTH=203;>AT2G04690.1 | Symbols: | Pyridoxamine 5-phosphate oxidase family protein | chr2:1644628-1646179 FORWARD LENGTH=210	AT2G04690.2;AT2G04690.1	AT2G04690.2;AT2G04690.1	26.6309	25.8825	27.5727	27.9479	28.9585	29.2624	28.7983	28.5185	28.657	27.7419	0	0	26.1398	26.977	29.929	27.6161	26.9575	0	26.5321	26.0459	27.7828	26.911	26.3809	7	7	36.5	0	69.036	38	2968900	2134700	3267800	4676200	10895000	23509000	9500700	13304000	17182000	13049000	0	0	5193800	468740	18531000	2198000	2514100	0
>AT2G02850.1 | Symbols: ARPN | plantacyanin | chr2:826630-827720 REVERSE LENGTH=129	AT2G02850.1	AT2G02850.1	26.1865	27.635	25.3849	26.2891	26.339	25.762	24.5034	25.8869	24.6143	25.4215	26.7129	27.9078	0	27.6528	25.604	0	0	26.2451	0	0	26.5159	25.6729	28.3084	3	3	34.1	0	13.09	19	16583000	48818000	985360	6042000	5194800	6954700	1509600	5997300	3858300	7903000	736790	19391000	0	1778800	3446300	0	0	2196400
>AT2G10940.2 | Symbols: | Bifunctional inhibitor/lipid-transfer protein/seed storage 2S albumin superfamily protein | chr2:4311160-4312035 REVERSE LENGTH=291;>AT2G10940.1 | Symbols: | Bifunctional inhibitor/lipid-transfer protein/seed storage 2S albumin	AT2G10940.2;AT2G10940.1	AT2G10940.2;AT2G10940.1	0	0	25.9371	24.9482	24.4968	27.6732	0	0	24.298	29.9218	0	0	27.4105	0	33.026	24.6931	24.7577	0	0	30.5145	25.0362	0	0	4	4	17.9	0	13.873	14	0	0	322850	489260	404850	4165500	0	0	565430	14459000	0	0	5335600	0	100680000	450660	609110	0
>AT3G16530.1 | Symbols: | Legume lectin family protein | chr3:5624586-5625416 REVERSE LENGTH=276	AT3G16530.1	AT3G16530.1	26.9183	25.5739	27.1367	28.7219	29.2788	29.2168	28.1853	28.0733	28.6779	28.5183	0	29.3638	27.9601	23.8605	29.727	26.7837	0	25.3415	0	27.8834	0	26.7646	0	14	9	54	0	76.32	50	2182800	1056600	2480500	7585400	13369000	21715000	3674400	7651500	14112000	15695000	0	6791900	9966600	9725.6	24233000	2993300	0	679860
>AT1G54010.1 | Symbols: | GDSL-like Lipase/Acylhydrolase superfamily protein | chr1:20158854-20160747 REVERSE LENGTH=386	AT1G54010.1	AT1G54010.1	27.3789	26.6012	26.4188	27.2665	28.2969	21.8844	25.837	26.4543	25.9165	0	30.8759	27.7525	25.535	31.4057	30.4325	28.2581	28.6067	24.2379	26.7907	25.5294	29.891	33.5579	32.5967	3	2	11.1	0	4.6592	14	3033500	2132400	1291300	3503000	4459700	104470	927680	1413900	2485300	0	8311800	4130200	3958200	8909500	14510000	2929300	7320000	254270
>AT4G37530.2 | Symbols: | Peroxidase superfamily protein | chr4:17634786-17636008 FORWARD LENGTH=282;>AT4G37530.1 | Symbols: | Peroxidase superfamily protein | chr4:17634786-17636082 FORWARD LENGTH=329	AT4G37530.2;AT4G37530.1	AT4G37530.2;AT4G37530.1	25.7448	26.1326	23.9042	24.4568	0	26.9117	25.2738	23.8711	24.6601	28.6139	0	26.4756	29.9014	25.0224	31.4425	28.2008	0	27.1848	23.5745	27.7015	25.3376	0	24.6324	10	9	55.3	0	169.61	35	921920	2287000	159970	355690	0	4408000	651950	303140	899500	7871300	0	1005400	56311000	77869	41774000	6594500	0	2051600
>AT5G25980.3 | Symbols: TGG2, BGLU37 | glucoside glucohydrolase 2 | chr5:9072730-9075143 FORWARD LENGTH=467;>AT5G25980.1 | Symbols: TGG2, BGLU37 | glucoside glucohydrolase 2 | chr5:9072730-9075143 FORWARD LENGTH=467;>AT5G25980.2 | Symbols: TGG2, BGLU37 | g	AT5G25980.3;AT5G25980.1;AT5G25980.2	AT5G25980.3;AT5G25980.1;AT5G25980.2	28.9065	27.2772	21.7183	21.2937	23.2717	23.2683	0	22.5705	22.1287	0	27.4139	24.8035	30.6001	28.3499	32.2474	0	0	0	0	27.1971	22.6184	24.0479	24.8041	17	13	38.8	0	323.31	52	8382300	5414100	56629	32436	385130	285080	0	350160	315990	0	583980	997090	67555000	1316500	36256000	0	0	0
>AT3G62110.1 | Symbols: | Pectin lyase-like superfamily protein | chr3:22997313-22999503 REVERSE LENGTH=471	AT3G62110.1	AT3G62110.1	24.8923	24.9581	28.1741	29.3406	28.9996	29.26	27.3791	29.4026	29.1776	29.7028	0	25.5248	27.9297	0	0	24.2384	26.0135	0	27.099	0	27.6875	25.3007	0	12	12	31.8	0	97.321	56	335360	425920	4746600	11038000	9442300	13950000	3988700	10733000	17664000	12335000	0	326220	20070000	0	0	683570	1430600	0
>AT1G71695.1 | Symbols: | Peroxidase superfamily protein | chr1:26964359-26966557 FORWARD LENGTH=358	AT1G71695.1	AT1G71695.1	0	0	30.3451	31.206	28.4723	27.9366	29.333	28.6894	29.5592	28.0682	24.8272	22.8953	0	0	23.7288	25.8559	0	0	0	24.986	0	0	24.1226	9	9	33	0	115.91	35	0	0	15159000	32993000	8855100	8409700	8998500	11571000	28415000	6979300	174090	29334	0	0	299440	966290	0	0
>AT1G05840.1 | Symbols: | Eukaryotic aspartyl protease family protein | chr1:1762843-1766150 REVERSE LENGTH=485	AT1G05840.1	AT1G05840.1	28.3908	27.4212	0	0	25.5278	26.4607	27.4063	26.6903	25.9093	26.7718	0	27.9012	30.9936	29.2273	30.7785	28.5264	29.0967	28.763	28.4804	27.8966	29.5958	0	32.7255	11	11	28.5	0	68.545	39	1242700	1336200	0	0	77912	296530	132760	214980	101180	181170	0	613520	45704000	480900	12649000	2431600	4736600	2192300
>AT4G30530.1 | Symbols: | Class I glutamine amidotransferase-like superfamily protein | chr4:14920605-14922286 FORWARD LENGTH=250	AT4G30530.1	AT4G30530.1	27.8544	28.624	29.0444	28.483	28.3594	27.1325	27.9589	28.3533	28.044	27.2927	0	27.7451	26.8717	0	26.9166	28.361	0	27.7419	27.9177	29.893	26.9029	0	0	11	10	48	0	139.47	48	2517200	19129000	8328000	7329300	6605400	10543000	12965000	13871000	13928000	2727200	0	4587200	6830400	0	1643600	2804100	0	616040
>AT1G33610.1 | Symbols: | Leucine-rich repeat (LRR) family protein | chr1:12188910-12190346 FORWARD LENGTH=478	AT1G33610.1	AT1G33610.1	29.1235	30.7546	24.2198	23.8609	26.4495	26.0452	23.2828	23.1593	25.2346	27.762	0	30.9568	29.9041	25.2402	27.7815	26.4046	26.4204	27.8345	27.0114	28.292	27.8199	25.6379	25.4254	17	17	35.8	0	200.29	66	9757500	25648000	172440	122550	432730	1271900	57536	90444	2450800	2909300	0	13962000	41109000	233600	1358300	1332400	820540	1947700
>AT5G55480.1 | Symbols: SVL1 | SHV3-like 1 | chr5:22474277-22477819 FORWARD LENGTH=766	AT5G55480.1	AT5G55480.1	28.3507	29.1673	29.8152	30.5701	29.7274	29.3125	28.8192	29.2428	29.5843	28.3763	26.804	28.9573	28.0382	24.7537	28.1078	28.4199	27.8891	26.077	28.2197	28.6962	29.5498	0	0	17	17	26.5	0	127.24	110	3957600	8080600	5414800	12263000	7222600	9312000	3096100	7032800	13959000	6284900	87623	4117400	9881500	37398	1978300	2274800	2441100	210520
>AT1G64640.1 | Symbols: ENODL8, AtENODL8 | early nodulin-like protein 8 | chr1:24022482-24023151 REVERSE LENGTH=191	AT1G64640.1	AT1G64640.1	28.914	29.2759	0	0	0	24.0764	0	0	0	0	28.1943	28.6235	25.4348	25.0088	25.5079	0	0	0	0	22.2293	0	0	28.4338	2	2	20.4	0	35.041	8	31648000	54197000	0	0	0	1626400	0	0	0	0	1524500	13197000	5915500	544110	2691500	0	0	0
>AT4G36195.2 | Symbols: | Serine carboxypeptidase S28 family protein | chr4:17127202-17129787 FORWARD LENGTH=477;>AT4G36195.3 | Symbols: | Serine carboxypeptidase S28 family protein | chr4:17127202-17129787 FORWARD LENGTH=488;>AT4G36195.1 | Symbols: | S	AT4G36195.2;AT4G36195.3;AT4G36195.1;AT4G36190.1	AT4G36195.2;AT4G36195.3;AT4G36195.1	28.7452	29.0307	27.0548	28.3544	29.088	29.1786	29.069	29.069	29.3297	29.3863	0	29.8168	28.2307	0	28.7678	27.014	24.788	27.7402	28.3654	24.8122	26.8666	0	0	16	14	43.4	0	83.412	108	6907800	10448000	1180200	3292400	7164100	9343900	4578600	8331200	11981000	15848000	0	6887400	10912000	0	3737300	624040	351800	727010
>AT2G45220.1 | Symbols: | Plant invertase/pectin methylesterase inhibitor superfamily | chr2:18644281-18646394 REVERSE LENGTH=511	AT2G45220.1;AT4G00190.1	AT2G45220.1	29.5078	27.4359	23.7067	25.1927	24.2119	23.8328	26.1767	26.9544	26.4574	26.7989	0	28.9947	30.1075	26.4353	25.7366	30.4329	27.9757	29.888	28.4643	30.1179	29.8545	0	26.8198	12	11	30.9	0	193.06	66	8240800	3225100	126110	395930	208330	204840	850240	997850	1389500	1663300	0	1947400	45298000	257750	460390	7853200	2395500	5837000
>AT1G51850.1 | Symbols: | Leucine-rich repeat protein kinase family protein | chr1:19252964-19256783 REVERSE LENGTH=865	AT1G51850.1;AT1G51840.1	AT1G51850.1	27.4023	28.4832	27.1142	24.9279	26.431	27.1039	26.5122	26.1518	25.3824	23.1601	30.7627	29.4252	29.0641	30.2288	29.8202	32.4953	28.2449	30.6554	27.8911	30.0895	29.5609	32.1366	30.7051	14	10	17.7	0	215.72	89	2254200	4659000	552510	360440	462610	2536800	424290	508580	593900	99526	2141700	5738000	13933000	2016100	6252100	31467000	2725100	7203200
>AT3G49110.1 | Symbols: PRX33, PRXCA, ATPRX33, ATPCA | peroxidase CA | chr3:18200713-18202891 FORWARD LENGTH=354	AT3G49110.1	AT3G49110.1	27.3898	28.139	23.7379	24.0699	23.0925	0	25.2776	24.6872	24.637	0	26.8257	25.2164	28.7589	0	0	0	27.3038	0	28.8058	27.0617	30.0105	0	0	9	5	33.6	0	53.768	22	4574800	10086000	260600	489040	78881	0	522590	606240	805880	0	329040	375870	34456000	0	0	0	4565700	0
>AT3G53980.2 | Symbols: | Bifunctional inhibitor/lipid-transfer protein/seed storage 2S albumin superfamily protein | chr3:19987760-19988203 REVERSE LENGTH=114;>AT3G53980.1 | Symbols: | Bifunctional inhibitor/lipid-transfer protein/seed storage 2S albumi	AT3G53980.2;AT3G53980.1	AT3G53980.2;AT3G53980.1	25.7184	26.0632	26.734	0	0	26.2075	26.4564	0	25.0724	25.8003	0	27.426	27.7456	0	27.5021	27.6561	24.7696	25.6144	26.2552	27.0571	26.172	0	0	3	3	43.9	0	17.127	17	3969300	5775200	789850	0	0	6596700	2646500	0	3337300	538790	0	6177800	42130000	0	8806700	7926700	1541000	1344600
>AT3G10850.1 | Symbols: GLX2-2, GLY2 | Metallo-hydrolase/oxidoreductase superfamily protein | chr3:3397756-3399522 REVERSE LENGTH=258	AT3G10850.1	AT3G10850.1	25.5288	26.4846	25.1725	24.9158	26.1988	25.8076	26.7163	26.6417	27.3502	25.7862	0	26.8918	28.3511	26.1012	28.4762	25.1958	27.417	0	26.4786	25.0932	28.9218	25.7434	25.6622	9	9	48.8	0	146.13	32	594110	2040300	532790	485650	1453000	1665200	1555300	4602200	7118300	3057100	0	1126000	32109000	141720	5847800	184810	4981500	0
>AT5G15350.1 | Symbols: ENODL17, AtENODL17 | early nodulin-like protein 17 | chr5:4985184-4986154 REVERSE LENGTH=172	AT5G15350.1	AT5G15350.1	25.7337	25.7211	0	27.9729	27.7613	27.7689	24.4701	27.7	28.1615	28.89	0	27.2972	27.1045	25.7006	0	0	0	26.5372	26.2847	24.3054	0	0	25.3304	3	3	17.4	0	28.137	18	1672000	2667300	0	7665300	8309100	12504000	431170	9820900	17703000	18554000	0	4336500	11761000	293360	0	0	0	1350400
>AT5G63800.1 | Symbols: MUM2, BGAL6 | Glycosyl hydrolase family 35 protein | chr5:25530323-25535678 FORWARD LENGTH=718	AT5G63800.1	AT5G63800.1	27.203	27.5272	22.5412	23.6659	23.8168	29.4432	24.6631	25.4119	24.853	31.8986	0	29.4986	30.3055	0	30.1872	22.7905	25.0174	24.6672	24.6296	23.471	24.8592	24.8943	0	31	30	55.8	0	213.75	77	3162700	2168300	79366	184380	516420	11645000	290140	571820	778480	39922000	0	6196700	23017000	0	6940400	76677	1375200	303280
>AT3G14920.1 | Symbols: | Peptide-N4-(N-acetyl-beta-glucosaminyl)asparagine amidase A protein | chr3:5018275-5020104 FORWARD LENGTH=609	AT3G14920.1	AT3G14920.1	26.945	27.7958	27.5891	29.0923	29.8549	29.2314	27.7057	28.4705	28.6419	26.0602	0	28.446	28.6733	0	29.5163	27.1699	27.1583	25.0063	0	25.2677	27.5019	0	0	11	11	22.5	0	134.58	57	2738900	7914700	1593300	7860700	13988000	15604000	1641000	4957500	8458900	3364000	0	1796100	17814000	0	8829000	1004400	1264100	64392
>AT4G33220.1 | Symbols: PME44, ATPME44 | pectin methylesterase 44 | chr4:16022506-16026130 FORWARD LENGTH=525	AT4G33220.1;AT3G59010.1	AT4G33220.1	27.9142	28.1029	27.7819	28.262	26.9633	28.0385	27.3479	27.8801	27.3988	28.4379	28.5195	28.7046	29.3795	27.4589	29.5601	25.6323	27.6433	27.8277	27.657	27.053	28.5959	28.393	29.1721	9	4	14.5	0	30.101	63	5482600	6747700	1954100	3344500	1955800	6019300	1774200	4805400	5249400	6517300	408890	2855700	24915000	431580	4219400	152850	2680300	1837900
>AT1G24140.1 | Symbols: | Matrixin family protein | chr1:8536131-8537285 REVERSE LENGTH=384	AT1G24140.1	AT1G24140.1	0	0	0	0	0	0	0	22.8282	0	0	0	0	25.4731	28.6474	0	27.7861	28.3801	29.4617	28.4968	27.1658	30.6271	28.1129	27.8966	7	7	18.5	0	35.958	27	0	0	0	0	0	0	0	99210	0	0	0	0	5045000	1920700	0	1679200	11442000	6959400
>AT5G12950.1 | Symbols: | Putative glycosyl hydrolase of unknown function (DUF1680) | chr5:4093117-4096806 FORWARD LENGTH=861;>AT5G12960.1 | Symbols: | Putative glycosyl hydrolase of unknown function (DUF1680) | chr5:4097788-4101518 FORWARD LENGTH=865	AT5G12950.1;AT5G12960.1	AT5G12950.1;AT5G12960.1	26.4588	27.5054	27.3935	27.7958	29.2437	30.008	29.5917	30.1354	30.6172	31.251	0	28.5082	29.6473	25.0165	28.7639	25.5577	26.1915	0	27.289	23.3705	29.5246	25.1342	25.6492	30	30	44.5	0	203.2	127	571450	1705800	577430	6287100	6689600	9867100	3403700	9534600	17607000	15895000	0	994210	12053000	12814	1232700	336480	297030	0
>AT3G52840.1 | Symbols: BGAL2 | beta-galactosidase 2 | chr3:19581244-19586097 FORWARD LENGTH=727	AT3G52840.1	AT3G52840.1	25.9057	28.0325	0	23.1988	21.825	30.866	22.1935	23.0433	22.8377	32.66	0	25.5179	0	23.6077	22.8566	0	22.7127	0	0	0	23.4585	24.3554	25.6164	38	31	75.7	0	323.31	73	4133900	8294500	0	41793	151910	18810000	167690	45661	136980	59522000	0	2159900	0	54426	163980	0	85549	0
>AT1G03220.1 | Symbols: | Eukaryotic aspartyl protease family protein | chr1:787143-788444 FORWARD LENGTH=433	AT1G03220.1	AT1G03220.1	27.8033	28.324	28.5292	28.2454	28.2026	28.5824	29.0244	29.1812	28.9246	29.9163	26.0441	28.9203	26.2618	0	25.7923	27.5289	0	27.6741	26.3084	26.7975	27.6443	0	0	11	7	43	0	85.502	58	3543100	7187800	2952900	4331800	4789500	8368900	4887900	9886300	11823000	17225000	95131	4287900	3790000	0	440350	959400	0	1020200
>AT4G01610.2 | Symbols: | Cysteine proteinases superfamily protein | chr4:694857-696937 FORWARD LENGTH=359;>AT4G01610.1 | Symbols: | Cysteine proteinases superfamily protein | chr4:694857-696937 FORWARD LENGTH=359	AT4G01610.2;AT4G01610.1	AT4G01610.2;AT4G01610.1	26.2429	26.4207	25.9092	25.3182	26.9458	25.9533	28.5778	28.5523	27.7498	28.0657	0	25.9583	28.3419	28.6182	28.5709	29.5443	0	27.7956	28.2594	26.8973	27.1425	0	0	6	6	18.4	0	51.272	39	1822800	3312000	1475200	712750	3325500	2359300	6081900	21350000	3665200	7650400	0	658940	7015800	567740	6433900	6778100	0	3096500
>AT1G28650.1 | Symbols: | GDSL-like Lipase/Acylhydrolase superfamily protein | chr1:10069547-10071082 REVERSE LENGTH=385	AT1G28650.1	AT1G28650.1	26.0682	27.5286	0	0	0	0	0	0	0	0	0	26.1405	28.9204	0	29.644	0	23.4875	0	0	26.9315	24.867	0	0	4	3	9.9	0	36.243	16	3540900	9581800	0	0	0	0	0	0	0	0	0	2258600	59395000	0	14757000	0	341390	0
>AT5G19890.1 | Symbols: | Peroxidase superfamily protein | chr5:6724372-6725877 REVERSE LENGTH=328	AT5G19890.1	AT5G19890.1	28.7268	29.6436	26.1525	24.4653	24.1409	27.3358	27.0192	26.187	27.3056	24.2815	25.8967	29.6529	28.2386	28.6682	26.6263	30.1483	0	28.7073	23.6975	28.7501	26.9214	28.224	24.9818	11	11	34.8	0	54.819	41	9617800	19037000	566090	167970	155470	2995300	959310	852530	4689100	252370	85305	11256000	15614000	730420	3020700	10942000	0	3875500
>AT2G27710.4 | Symbols: | 60S acidic ribosomal protein family | chr2:11816929-11817670 FORWARD LENGTH=98;>AT2G27710.3 | Symbols: | 60S acidic ribosomal protein family | chr2:11816929-11817670 FORWARD LENGTH=115;>AT2G27710.2 | Symbols: | 60S acidic ribos	AT2G27710.4;AT2G27710.3;AT2G27710.2;AT2G27710.1;AT2G27720.3;AT2G27720.2	AT2G27710.4;AT2G27710.3;AT2G27710.2;AT2G27710.1;AT2G27720.3;AT2G27720.2	25.6081	26.605	24.101	0	0	26.0342	27.0113	23.8961	23.3123	26.4196	0	0	26.8393	0	28.9747	26.8625	0	25.9881	0	28.2584	27.6428	0	0	4	2	45.9	0	113.46	17	5846500	6745500	668640	0	0	2627900	3731500	681550	613240	2797600	0	0	17401000	0	23376000	2971300	0	654430
>AT1G74790.1 | Symbols: | catalytics | chr1:28098912-28101673 FORWARD LENGTH=695	AT1G74790.1	AT1G74790.1	27.6581	27.9255	29.0294	29.1435	28.4392	28.0302	28.5273	28.6171	28.8961	28.3779	29.2854	28.3517	27.7493	30.974	28.5465	28.8741	28.4511	29.6554	27.9195	29.0445	28.6867	28.3532	28.4459	9	8	14.8	0	49.77	71	2674100	4455400	3843500	5874400	3815700	4998000	2914700	5350600	9180000	2874100	1393300	2048600	11280000	3552300	2705700	2977600	3433400	2296100
>AT3G11700.1 | Symbols: FLA18 | FASCICLIN-like arabinogalactan protein 18 precursor | chr3:3698992-3700971 FORWARD LENGTH=462	AT3G11700.1	AT3G11700.1	26.5789	26.1715	29.6528	29.7568	28.1677	27.7091	27.7576	28.5413	27.4743	26.6414	29.7578	27.6711	27.1633	0	27.2589	25.8954	27.6814	0	27.6308	0	27.5883	0	0	5	3	13.4	0	43.203	36	508900	445370	8715900	15543000	7397000	6276300	3494600	6675000	6229000	2073700	2068000	647770	7708100	0	1752900	166000	3865800	0
>AT5G25090.1 | Symbols: ENODL13, AtENODL13 | early nodulin-like protein 13 | chr5:8647117-8647755 REVERSE LENGTH=186	AT5G25090.1	AT5G25090.1	27.5746	28.9413	26.8536	27.459	27.0238	26.9779	25.9645	26.2417	25.9373	25.37	27.7877	28.9532	26.0668	0	0	26.0968	0	0	26.9054	27.1126	0	0	0	7	7	27.4	0	47.428	32	5933800	20689000	3732400	7052100	5145100	7968100	1646500	4377600	4980600	2183700	273740	9847700	4235500	0	0	1119100	0	0
>AT3G07320.1 | Symbols: | O-Glycosyl hydrolases family 17 protein | chr3:2332324-2333925 REVERSE LENGTH=460	AT3G07320.1	AT3G07320.1	28.671	28.0568	26.712	27.0092	26.8012	25.8089	26.3703	27.0509	27.2781	24.8097	26.6531	27.199	28.1054	28.4165	0	26.2599	28.6244	28.238	27.3687	26.3977	29.4768	29.9715	26.7366	10	10	26.1	0	70.401	59	8087100	4873300	603880	1554700	1102500	658570	325920	1845800	3370400	362460	113070	1129500	15023000	607620	0	955040	9873400	3337700
>AT1G02360.1 | Symbols: | Chitinase family protein | chr1:472138-473116 REVERSE LENGTH=272	AT1G02360.1	AT1G02360.1	26.9548	25.8247	23.9473	23.8149	24.4517	27.3767	26.1785	25.8598	25.7309	27.1855	0	28.4102	27.452	25.8319	27.8446	27.3314	25.6524	25.8829	26.6259	26.6188	27.1231	0	0	4	4	26.1	0	57.583	25	4470200	3806200	221920	409740	925010	6460000	1674700	2111800	2388100	8509000	0	8507500	19489000	139150	4709100	3140000	1664300	353060
>AT5G55180.1 | Symbols: | O-Glycosyl hydrolases family 17 protein | chr5:22388834-22390550 FORWARD LENGTH=460;>AT5G55180.2 | Symbols: | O-Glycosyl hydrolases family 17 protein | chr5:22388834-22390561 FORWARD LENGTH=465	AT5G55180.1;AT5G55180.2;AT4G26830.1	AT5G55180.1;AT5G55180.2	28.3615	27.3574	27.3589	25.9581	26.1845	25.4925	27.5878	27.3461	26.471	25.3197	28.0425	27.194	28.5369	29.1548	26.7627	28.2049	28.2339	28.4485	26.7706	25.9588	29.7154	28.7586	27.194	15	15	43.3	0	162.16	47	4662200	2515900	720030	341540	1121500	1056100	1280300	1949500	2306200	380090	600610	819910	26448000	1238400	449900	3090200	4449900	3115600
>AT5G49360.1 | Symbols: BXL1, ATBXL1 | beta-xylosidase 1 | chr5:20012179-20016659 REVERSE LENGTH=774	AT5G49360.1;AT1G02640.1	AT5G49360.1	24.0706	20.1183	0	0	0	30.6796	0	0	0	32.6452	0	22.4444	22.4083	0	22.0917	23.4482	0	23.5736	22.5986	22.201	0	0	22.4722	23	22	43.4	0	308.75	46	1715600	35084	0	0	0	14299000	0	0	0	61878000	0	170220	3118000	0	130510	654940	0	487030
>AT4G14800.1 | Symbols: PBD2 | 20S proteasome beta subunit D2 | chr4:8500398-8502058 FORWARD LENGTH=199;>AT4G14800.2 | Symbols: PBD2 | 20S proteasome beta subunit D2 | chr4:8500398-8502058 FORWARD LENGTH=215	AT4G14800.1;AT4G14800.2	AT4G14800.1;AT4G14800.2	26.6123	28.0215	24.2839	0	22.464	25.5044	26.8377	25.512	25.9887	28.6418	0	24.947	26.4877	0	28.0864	26.4238	27.3156	25.7996	27.4096	27.5366	27.2494	25.1975	0	11	4	54.3	0	43.435	22	2675900	7228000	293170	0	63840	3479600	2767400	2206900	4262600	13226000	0	296200	9839700	0	4432400	692240	4035200	1296100
>AT3G05180.1 | Symbols: | GDSL-like Lipase/Acylhydrolase superfamily protein | chr3:1468599-1470529 REVERSE LENGTH=379	AT3G05180.1	AT3G05180.1	25.96	27.8959	23.6232	23.985	24.2113	27.5963	24.0817	24.0812	23.8058	30.8483	0	20.3328	25.5074	22.9318	31.5962	23.3393	0	22.3116	0	26.1348	0	0	0	17	17	67.3	0	154.92	36	1930900	4905400	156080	369920	603400	8291500	327700	572840	564150	30594000	0	17171	4118700	109300	28130000	196370	0	41403
>AT4G35220.1 | Symbols: | Cyclase family protein | chr4:16752636-16753966 FORWARD LENGTH=272	AT4G35220.1	AT4G35220.1	26.3045	26.745	27.3238	27.8747	28.3449	27.3701	26.3158	27.0708	26.3288	25.6958	0	26.9259	27.4133	26.6177	26.5799	25.4245	26.1148	25.7879	27.2932	26.2043	28.5537	0	26.5598	7	6	34.9	0	22.346	31	2101200	3552000	2372200	4806400	7140700	5817200	1313100	4002700	3677300	837020	0	1898700	8915600	244290	1024200	336740	2005200	363040
>AT1G22900.1 | Symbols: | Disease resistance-responsive (dirigent-like protein) family protein | chr1:8103910-8104491 REVERSE LENGTH=193	AT1G22900.1	AT1G22900.1	0	0	28.8285	28.7445	27.5134	26.9379	27.0855	26.5468	26.761	26.9849	0	0	26.2581	0	0	26.5721	0	0	0	0	0	0	0	3	3	16.1	0	10.283	16	0	0	11296000	16899000	8570500	8164300	4546000	5538800	3957500	5312300	0	0	14364000	0	0	1850900	0	0
>AT4G25810.1 | Symbols: XTR6, XTH23 | xyloglucan endotransglycosylase 6 | chr4:13128694-13129715 FORWARD LENGTH=286	AT4G25810.1;AT5G57550.1	AT4G25810.1	24.346	0	0	0	0	0	0	0	0	23.5566	0	0	29.8287	27.0927	25.3137	0	0	0	0	25.0761	0	0	0	8	5	28	0	40.515	9	613210	0	0	0	0	0	0	0	0	469540	0	0	76676000	592770	1019200	0	0	0
>AT5G43060.1 | Symbols: | Granulin repeat cysteine protease family protein | chr5:17269784-17272117 REVERSE LENGTH=463	AT5G43060.1;AT3G48340.1	AT5G43060.1	26.7178	27.1093	29.4285	29.6061	28.6426	27.2535	28.3864	29.0146	28.1264	26.9045	28.4553	27.2723	27.571	26.9505	27.3072	28.0694	25.8768	24.6605	26.1145	0	26.5836	26.6439	28.3205	6	6	13.4	0	32.126	38	2353300	3834200	6951000	9374800	10088000	4621700	3851200	10195000	4074200	2866500	164650	2063100	9480800	210110	1230100	3463200	1132900	93048
>AT3G56310.1 | Symbols: | Melibiase family protein | chr3:20882886-20885745 FORWARD LENGTH=437;>AT3G56310.2 | Symbols: | Melibiase family protein | chr3:20882886-20885745 FORWARD LENGTH=413	AT3G56310.1;AT3G56310.2	AT3G56310.1;AT3G56310.2	0	0	0	0	23.3499	26.361	26.174	25.5921	25.9645	30.5113	0	0	29.1864	0	30.525	28.1429	24.6293	26.0862	0	28.6467	0	0	0	8	8	20.8	0	85.402	37	0	0	0	0	93117	1859500	1159900	765360	772520	22621000	0	0	26354000	0	16960000	4568500	582450	1022900
>AT3G05730.1 | Symbols: | Encodes a defensin-like (DEFL) family protein. | chr3:1696070-1696490 FORWARD LENGTH=86	AT3G05730.1	AT3G05730.1	0	0	28.7883	23.7889	22.6011	26.501	24.2295	23.7808	23.4877	25.5804	0	0	0	0	0	0	0	0	0	0	0	0	0	2	2	19.8	0	5.7424	7	0	0	38355000	1450000	1676000	19535000	2069100	1943200	1867600	12071000	0	0	0	0	0	0	0	0
>AT4G14301.1 | Symbols: | unknown protein;FUNCTIONS IN: molecular_function unknown;INVOLVED IN: biological_process unknown;LOCATED IN: endomembrane system;BEST Arabidopsis thaliana protein match is: unknown protein (TAIR:AT3G23450.1);Has 101 Blast hi	AT4G14301.1;AT3G23450.1	AT4G14301.1;AT3G23450.1	26.2555	27.1555	26.2824	0	23.883	24.5305	0	23.3951	25.3524	28.4899	0	28.335	28.0217	0	25.5904	24.8418	26.8138	27.1532	25.8657	24.3462	26.5593	0	23.9572	2	2	21.2	0.0067537	2.6399	6	2195700	5103300	1337600	0	286190	714070	0	213240	1548700	3124700	0	9067400	35931000	0	1623600	443210	3167800	3089600
>AT2G44210.1 | Symbols: | Protein of Unknown Function (DUF239) | chr2:18280809-18282591 FORWARD LENGTH=415;>AT2G44210.2 | Symbols: | Protein of Unknown Function (DUF239) | chr2:18280809-18282591 FORWARD LENGTH=445	AT2G44210.1;AT2G44210.2	AT2G44210.1;AT2G44210.2	26.1113	26.7148	28.0327	25.8076	28.0705	28.0589	28.8136	28.311	25.9845	24.6341	0	26.9255	26.5952	0	27.8692	25.9898	0	0	0	0	26.8564	0	27.1597	3	3	9.2	0	107.9	16	2587200	3458500	3951300	1384500	7074600	13437000	9814400	7676500	4697500	1610800	0	1729300	9774700	0	3680100	1279600	0	0
>AT5G55450.1 | Symbols: | Bifunctional inhibitor/lipid-transfer protein/seed storage 2S albumin superfamily protein | chr5:22467560-22467874 FORWARD LENGTH=104	AT5G55450.1	AT5G55450.1	25.9843	24.8312	0	0	0	24.0367	26.3751	0	0	27.5454	26.3056	26.2874	0	0	27.2198	29.8591	0	26.5689	23.8938	26.3977	0	0	27.467	3	3	58.7	0	61.829	14	3771000	3402100	0	0	0	529240	3284000	0	0	17101000	428210	2447700	0	0	7018600	34001000	0	1210100
>AT3G13560.3 | Symbols: | O-Glycosyl hydrolases family 17 protein | chr3:4425484-4427284 REVERSE LENGTH=505;>AT3G13560.2 | Symbols: | O-Glycosyl hydrolases family 17 protein | chr3:4425484-4427284 REVERSE LENGTH=505;>AT3G13560.1 | Symbols: | O-Glycosyl	AT3G13560.3;AT3G13560.2;AT3G13560.1	AT3G13560.3;AT3G13560.2;AT3G13560.1	27.5073	29.0401	0	0	25.3223	24.8539	0	0	22.5428	28.0201	0	28.4391	25.9686	24.814	27.9373	26.1703	0	27.7843	29.1603	26.955	25.8735	0	25.3176	8	8	21.4	0	75.437	32	6768900	11571000	0	0	339650	668790	0	0	301540	6753300	0	6336400	2848300	136590	3641800	1231600	0	3238000
>AT4G23500.1 | Symbols: | Pectin lyase-like superfamily protein | chr4:12264640-12267074 FORWARD LENGTH=495	AT4G23500.1	AT4G23500.1	29.0052	29.5919	28.0028	27.398	27.2653	25.857	26.4502	26.868	0	0	26.546	28.4405	26.1628	25.8084	0	25.9975	0	25.3687	26.6633	0	26.4043	0	25.5983	6	6	18.6	0	83.187	37	15041000	28362000	3272800	2736500	3014500	1010300	1214300	2725600	0	0	220460	6187200	4347900	183670	0	584440	0	462690
>AT4G15210.1 | Symbols: ATBETA-AMY, AT-BETA-AMY, RAM1, BMY1, BAM5 | beta-amylase 5 | chr4:8666734-8669357 REVERSE LENGTH=498;>AT4G15210.2 | Symbols: ATBETA-AMY, AT-BETA-AMY, RAM1 | beta-amylase 5 | chr4:8666852-8669357 REVERSE LENGTH=420	AT4G15210.1;AT4G15210.2	AT4G15210.1;AT4G15210.2	27.2778	29.9541	28.769	28.4527	28.8994	27.2136	27.5421	27.5822	27.2964	0	28.6698	29.2577	27.548	24.9099	31.5827	29.4298	0	0	27.4832	25.9074	28.0721	28.4798	0	10	10	24.3	0	61.772	37	26753000	10606000	2134800	1691600	3876700	2187400	457070	1483300	1015100	0	4127400	3868400	1119100	35694	9810500	1684500	0	0
>AT3G09260.1 | Symbols: PYK10, PSR3.1, BGLU23, LEB | Glycosyl hydrolase superfamily protein | chr3:2840657-2843730 REVERSE LENGTH=524	AT3G09260.1	AT3G09260.1	27.545	29.264	0	0	0	0	0	0	0	0	31.6293	32.37	0	0	0	0	0	0	0	0	0	0	0	9	8	36.1	0	293.95	34	2202500	13742000	0	0	0	0	0	0	0	0	4472900	55027000	0	0	0	0	0	0
>AT5G56870.1 | Symbols: BGAL4 | beta-galactosidase 4 | chr5:23004284-23008410 FORWARD LENGTH=724	AT5G56870.1	AT5G56870.1	26.6524	27.2533	25.4921	26.3279	26.6667	28.9774	26.1594	27.2744	27.2465	32.127	25.5801	28.2842	0	0	28.4594	26.9808	0	0	0	25.3817	24.1347	24.4451	23.7085	27	19	54.7	0	230.48	65	1622400	3834100	154270	457890	836790	8478600	330780	1458400	1784800	47099000	109600	3123000	0	0	4140600	600820	0	0
>AT5G65730.1 | Symbols: XTH6 | xyloglucan endotransglucosylase/hydrolase 6 | chr5:26299080-26300290 FORWARD LENGTH=292	AT5G65730.1;AT5G13870.1	AT5G65730.1	0	0	0	0	0	27.3801	0	0	0	30.7953	0	0	0	0	0	0	0	0	0	27.6137	0	0	0	10	9	35.3	0	95.634	18	0	0	0	0	0	10753000	0	0	0	62297000	0	0	0	0	0	0	0	0
>AT5G59130.1 | Symbols: | Subtilase family protein | chr5:23870192-23873691 REVERSE LENGTH=732;>AT5G59130.2 | Symbols: | Subtilase family protein | chr5:23870192-23873691 REVERSE LENGTH=726	AT5G59130.1;AT5G59130.2;AT5G58830.1;AT5G58840.1;AT5G59110.1;AT4G15040.1;AT5G58820.1;AT5G59090.2;AT5G59120.1;AT5G59090.3;AT5G59090.1	AT5G59130.1;AT5G59130.2	27.727	28.7841	27.1056	29.1651	30.5463	30.3944	29.0216	29.804	29.7039	28.6739	0	26.8603	25.2396	0	0	23.6766	26.5589	0	25.7947	0	28.4897	0	0	23	23	40.4	0	91.25	97	2843400	2991200	888270	4020400	12939000	16355000	2456700	7341800	9548700	3838000	0	583360	844200	0	0	106670	1021900	0
>AT1G78680.2 | Symbols: GGH2 | gamma-glutamyl hydrolase 2 | chr1:29593933-29595968 FORWARD LENGTH=333;>AT1G78680.1 | Symbols: ATGGH2, GGH2 | gamma-glutamyl hydrolase 2 | chr1:29593933-29596037 FORWARD LENGTH=347	AT1G78680.2;AT1G78680.1	AT1G78680.2;AT1G78680.1	25.161	0	28.0557	29.761	30.1203	28.0525	27.385	27.5125	28.2691	27.539	0	25.3532	27.9799	0	29.5042	25.0546	0	25.0481	25.9483	25.9595	0	0	25.3035	10	9	35.4	0	44.584	42	345320	91966	3835800	8818300	11422000	6150200	3457000	8832400	9992300	7658600	0	212390	3912700	0	3175600	167040	0	145740
>AT1G28660.1 | Symbols: | GDSL-like Lipase/Acylhydrolase superfamily protein | chr1:10071856-10073371 REVERSE LENGTH=383;>AT1G28660.2 | Symbols: | GDSL-like Lipase/Acylhydrolase superfamily protein | chr1:10071856-10073371 REVERSE LENGTH=382	AT1G28660.1;AT1G28660.2	AT1G28660.1;AT1G28660.2	25.5723	25.9737	26.4155	26.9536	26.5761	26.2159	25.7946	25.6102	24.841	23.6487	0	25.4032	27.4221	25.412	27.0217	25.4444	26.0379	0	25.1804	26.1459	27.84	0	0	5	4	15.7	0	49.504	33	1560200	2045800	925710	2023200	1912700	3847500	587070	1226900	2029500	721270	0	551150	30653000	189000	3350200	572990	2423700	0
>AT5G59680.1 | Symbols: | Leucine-rich repeat protein kinase family protein | chr5:24046792-24050801 FORWARD LENGTH=887	AT5G59680.1;AT1G51910.1	AT5G59680.1	0	0	28.6872	27.4599	28.5775	28.224	28.3148	26.8061	26.4347	23.6257	0	29.8804	0	0	0	30.4998	28.6153	28.5521	27.5686	29.586	30.3257	30.8076	30.1886	12	10	14.3	0	62.376	63	0	0	1787100	1221900	3182000	3484200	1607900	740630	879370	45550	0	2590800	0	0	0	8347700	4977800	1355100
>AT3G06035.1 | Symbols: | Glycoprotein membrane precursor GPI-anchored | chr3:1823172-1824110 REVERSE LENGTH=200	AT3G06035.1	AT3G06035.1	27.821	28.7939	25.4136	23.2067	23.548	23.814	23.0657	23.2402	23.1238	23.3084	0	23.5663	26.2179	0	27.0489	25.1238	27.4638	26.0071	26.3552	27.658	27.5245	0	0	2	2	13.5	0	74.98	15	2791400	6824400	822330	576810	415720	730730	415830	805390	487260	1179700	0	832930	13016000	0	2934000	977330	6099400	710420
>AT2G46930.1 | Symbols: | Pectinacetylesterase family protein | chr2:19283625-19286090 FORWARD LENGTH=416	AT2G46930.1	AT2G46930.1	27.4363	29.1184	25.8834	25.5176	26.5928	28.2393	27.6157	28.3733	26.1219	29.4216	0	28.8437	27.5258	0	28.0741	0	0	0	25.0441	23.0589	24.6681	0	0	12	12	38.9	0	45.691	48	2850100	10498000	624900	532980	1587800	7423400	2009500	4887800	2110400	15702000	0	4189000	8433800	0	2647900	0	0	0
>AT5G49215.2 | Symbols: | Pectin lyase-like superfamily protein | chr5:19953670-19955874 FORWARD LENGTH=447;>AT5G49215.1 | Symbols: | Pectin lyase-like superfamily protein | chr5:19953670-19955874 FORWARD LENGTH=449	AT5G49215.2;AT5G49215.1	AT5G49215.2;AT5G49215.1	24.1056	0	27.4201	27.5365	27.5736	27.6237	27.2337	28.5559	28.0588	28.4261	0	23.9743	23.681	0	0	26.8269	27.1378	27.1849	26.7595	26.3965	26.7098	0	0	5	4	16.6	0	33.532	38	308690	0	2780000	3541300	6088400	7621400	3276500	8234700	11379000	7308800	0	150150	380800	0	0	653760	2069100	735020
>AT3G17180.1 | Symbols: scpl33 | serine carboxypeptidase-like 33 | chr3:5855861-5859157 REVERSE LENGTH=478	AT3G17180.1	AT3G17180.1	0	0	30.9352	31.4111	29.6834	30.1926	29.3235	30.9767	29.6716	28.0788	0	0	28.2101	30.2755	0	27.1338	0	0	0	0	0	29.9855	31.5984	7	7	19.5	0	30.75	27	0	0	4218200	11629000	2940400	4319800	1184100	5418200	3328800	1239800	0	0	1516600	4666400	0	100540	0	0
>AT2G47470.2 | Symbols: ATPDIL2-1, UNE5, MEE30, PDI11, ATPDI11 | thioredoxin family protein | chr2:19481503-19483303 FORWARD LENGTH=266;>AT2G47470.3 | Symbols: ATPDIL2-1, UNE5, MEE30, PDI11, ATPDI11 | thioredoxin family protein | chr2:19481503-19483571 FOR	AT2G47470.2;AT2G47470.3;AT2G47470.4;AT2G47470.1	AT2G47470.2;AT2G47470.3;AT2G47470.4;AT2G47470.1	27.9751	27.9879	26.9441	26.9547	25.3937	26.033	26.2786	26.0392	26.5728	26.2598	27.6743	27.9579	25.4295	0	23.4649	27.2989	25.8234	25.9045	27.2872	0	27.1768	0	0	7	6	28.9	0	26.232	23	7473800	8372100	1661100	1523800	1465900	654480	1349100	2799200	4053700	1102700	451950	4286500	2933300	0	111850	1254200	1219800	245230
>AT2G34930.1 | Symbols: | disease resistance family protein / LRR family protein | chr2:14737169-14739886 REVERSE LENGTH=905	AT2G34930.1	AT2G34930.1	29.8679	31.3436	24.7121	0	24.1847	27.9052	0	0	22.9253	30.2891	0	32.1849	0	26.9082	24.652	25.6647	0	0	0	23.3471	23.2356	0	0	28	28	37.3	0	140.53	63	9009500	18222000	328760	0	243460	1943800	0	0	186280	5992900	0	22474000	0	218610	288460	438930	0	0
>AT5G07830.1 | Symbols: AtGUS2, GUS2 | glucuronidase 2 | chr5:2504168-2506567 FORWARD LENGTH=543	AT5G07830.1	AT5G07830.1	27.5602	27.7044	27.5584	28.053	28.1196	27.7502	27.3472	28.2148	27.209	26.8037	28.3191	27.571	28.359	27.1121	29.965	27.0179	0	0	25.2384	0	26.9755	24.8263	26.1414	6	6	19.2	0	82.796	46	2439800	4157400	1624300	2511800	3633600	3794600	1650400	4321900	3644200	2900600	366840	1429100	14227000	268960	7460600	758630	0	0
>AT5G42720.1 | Symbols: | Glycosyl hydrolase family 17 protein | chr5:17130535-17132763 FORWARD LENGTH=438	AT5G42720.1	AT5G42720.1	24.7389	27.6479	25.5271	24.941	24.4879	24.0751	26.4504	26.5088	26.2165	23.3939	0	26.343	0	0	24.427	27.881	28.4345	27.5542	28.1278	25.1242	30.2731	25.1345	0	8	8	32.2	0	104.16	38	429920	3022800	188960	154030	134120	679820	443430	801890	1796000	123460	0	866520	0	0	104190	2059000	7777500	1716600
>AT3G57790.1 | Symbols: | Pectin lyase-like superfamily protein | chr3:21405387-21407088 REVERSE LENGTH=490	AT3G57790.1	AT3G57790.1	26.145	26.8056	28.0209	28.9656	28.0742	27.2295	28.6313	28.098	27.8849	27.5538	26.8257	26.4829	25.2819	28.0269	28.5658	26.8637	27.4873	0	26.6501	27.5555	28.7175	28.257	0	7	7	15.5	0	20.92	31	1059300	3270700	3560600	7249300	3570700	4582800	4522900	3944500	6967000	2811700	62638	421230	512190	786650	2275700	311290	866000	0
>AT5G61820.1 | Symbols: | FUNCTIONS IN: molecular_function unknown;INVOLVED IN: biological_process unknown;LOCATED IN: vacuole;EXPRESSED IN: 24 plant structures;EXPRESSED DURING: 15 growth stages;CONTAINS InterPro DOMAIN/s: Stress up-regulated Nod 19	AT5G61820.1	AT5G61820.1	27.1336	26.553	29.0306	28.3891	27.8687	26.6968	28.9476	29.4532	29.2666	26.4655	25.4171	24.1247	26.2677	0	0	24.6014	0	0	0	25.5768	0	0	22.379	7	7	24.6	0	56.789	48	1120100	1841200	3604800	4725200	5859300	1466800	4210200	12249000	12138000	1743400	89517	93060	3346200	0	0	418350	0	0
>AT4G23690.1 | Symbols: | Disease resistance-responsive (dirigent-like protein) family protein | chr4:12339152-12339715 REVERSE LENGTH=187	AT4G23690.1;AT1G64160.1	AT4G23690.1	27.7693	27.5001	23.0548	27.222	25.264	24.461	0	23.8545	0	23.8507	26.3152	29.0421	0	0	22.8848	0	0	0	0	26.4488	0	0	0	4	4	24.1	0	22.168	16	7823600	20472000	82665	5219300	2471600	1506300	0	336760	0	429300	332910	10258000	0	0	89490	0	0	0
>AT2G01630.1 | Symbols: | O-Glycosyl hydrolases family 17 protein | chr2:279541-281955 REVERSE LENGTH=501;>AT2G01630.2 | Symbols: | O-Glycosyl hydrolases family 17 protein | chr2:279564-281955 REVERSE LENGTH=391	AT2G01630.1;AT2G01630.2	AT2G01630.1;AT2G01630.2	24.2731	25.7144	23.2772	23.5383	23.6336	24.324	25.2012	24.7107	23.739	24.377	0	26.7938	27.2846	0	29.7661	0	25.0533	27.9342	26.0929	0	26.7007	0	0	5	4	14.6	0	15.261	17	434370	1177500	95545	167330	214490	412840	346170	431070	317090	437600	0	1075000	10125000	0	14539000	0	871320	2559900
>AT3G07470.1 | Symbols: | Protein of unknown function, DUF538 | chr3:2387291-2388343 REVERSE LENGTH=169	AT3G07470.1;AT3G07460.1;AT3G07460.2	AT3G07470.1	0	0	0	0	0	0	0	0	0	27.7907	0	0	25.8988	0	0	0	0	0	0	25.3351	0	0	0	4	4	26	0	11.643	5	0	3429300	0	0	0	0	0	0	0	9952600	0	0	29798000	0	4750000	0	0	0
>AT5G19880.1 | Symbols: | Peroxidase superfamily protein | chr5:6720578-6722411 REVERSE LENGTH=329	AT5G19880.1	AT5G19880.1	0	0	25.5742	22.8571	24.8261	0	27.0199	27.2882	25.6069	0	0	0	0	0	0	30.1295	0	27.9086	0	24.7532	0	0	0	8	8	35.6	0	88.884	19	0	0	1474300	88251	968590	0	2983400	6097300	5093300	0	0	0	2528500	0	0	22636000	0	2174900
>AT1G11910.1 | Symbols: APA1, ATAPA1 | aspartic proteinase A1 | chr1:4017119-4019874 REVERSE LENGTH=506	AT1G11910.1;AT1G62290.2;AT1G62290.1	AT1G11910.1	27.2846	27.4162	26.2657	25.3112	25.8779	26.4772	26.865	25.3953	26.4312	27.474	27.5689	27.8011	28.9408	0	28.7887	28.3714	25.045	28.0898	26.1258	27.4793	24.6944	0	0	13	13	38.5	0	129.7	40	2471100	2885700	163750	97277	195770	1366800	846210	1332200	1975400	4375300	84485	3712300	15141000	0	4261300	2336500	233070	1544800
>AT5G24780.1 | Symbols: VSP1, ATVSP1 | vegetative storage protein 1 | chr5:8507783-8508889 REVERSE LENGTH=270;>AT5G24770.1 | Symbols: VSP2, ATVSP2 | vegetative storage protein 2 | chr5:8500713-8501844 REVERSE LENGTH=265	AT5G24780.1;AT5G24770.1;AT5G24780.2	AT5G24780.1;AT5G24770.1	0	0	28.2385	27.9685	27.2749	26.904	24.8731	24.8323	25.0361	0	28.8517	0	0	0	29.1213	27.2345	0	0	0	0	0	0	0	3	3	17.4	0	24.715	13	0	0	8625200	9294200	6553000	6774900	590970	963610	1356800	0	848480	0	0	0	9862200	2328400	0	0
>AT2G37050.2 | Symbols: | Leucine-rich repeat protein kinase family protein | chr2:15569290-15572545 FORWARD LENGTH=714;>AT2G37050.1 | Symbols: | Leucine-rich repeat protein kinase family protein | chr2:15569290-15573477 FORWARD LENGTH=933;>AT2G37050.3 |	AT2G37050.2;AT2G37050.1;AT2G37050.3	AT2G37050.2;AT2G37050.1;AT2G37050.3	25.7229	26.3671	26.7053	25.8749	26.1833	27.5256	26.4216	27.3519	27.7208	25.9346	29.9417	27.3658	28.3268	28.659	29.9513	29.5436	27.1807	26.1656	25.8599	26.7102	26.1857	28.5333	28.3269	8	8	14.3	0	33.785	26	402820	1126700	973810	1278100	802610	4991700	692050	1616700	2523800	179360	882680	1078500	10729000	442620	6435400	4163900	3855900	222480
>AT4G37520.1 | Symbols: | Peroxidase superfamily protein | chr4:17631704-17633060 FORWARD LENGTH=329;>AT4G37520.2 | Symbols: | Peroxidase superfamily protein | chr4:17631704-17633060 FORWARD LENGTH=326	AT4G37520.1;AT4G37520.2	AT4G37520.1;AT4G37520.2	0	0	0	0	0	23.4928	0	21.4582	21.5888	25.6573	0	0	23.848	0	31.6156	23.2657	0	0	0	0	0	0	0	11	10	38.9	0	44.284	19	0	0	0	0	0	775690	0	78638	135970	2620600	0	0	6608100	0	34442000	571780	0	0
>AT5G08260.1 | Symbols: scpl35 | serine carboxypeptidase-like 35 | chr5:2657236-2661272 FORWARD LENGTH=480	AT5G08260.1	AT5G08260.1	26.7327	29.8526	0	25.6795	25.7417	0	0	23.8848	24.8807	23.8106	0	27.4352	25.8394	23.4957	24.7143	0	26.5793	0	26.1768	0	28.7238	0	0	10	10	30.4	0	171.78	26	3770900	18772000	0	818840	1436100	0	0	210820	835560	184790	0	2377100	4817400	112670	592320	0	1293200	0
>AT5G42240.1 | Symbols: scpl42 | serine carboxypeptidase-like 42 | chr5:16888717-16890931 FORWARD LENGTH=473	AT5G42240.1	AT5G42240.1	27.4525	30.7629	24.6437	26.5085	23.2364	24.0099	0	23.4531	24.2244	23.6734	0	28.5283	0	0	24.6045	0	0	0	25.8244	0	0	0	0	12	12	32.1	0	59.55	24	3884900	30498000	232090	852420	191680	356860	0	135520	240080	145320	0	4549900	0	0	543140	0	0	0
>AT5G49760.1 | Symbols: | Leucine-rich repeat protein kinase family protein | chr5:20216679-20221052 FORWARD LENGTH=953	AT5G49760.1;AT2G30730.1	AT5G49760.1	27.4795	27.8909	26.069	27.3623	27.168	26.8615	26.3137	26.289	26.7056	26.3027	0	29.2704	29.4	0	28.3016	28.2815	27.0574	27.5079	25.6707	27.2333	28.2528	0	0	13	13	15.6	0	88.13	66	1776500	3088600	228730	652420	631040	851310	262260	472820	1135700	965620	0	3558000	17275000	0	1288400	1272200	758050	370680
>AT2G43590.1 | Symbols: | Chitinase family protein | chr2:18081592-18082749 REVERSE LENGTH=264	AT2G43590.1;AT3G47540.1;AT3G47540.2	AT2G43590.1	0	0	0	0	0	26.4468	0	0	0	29.1671	0	0	0	0	0	0	0	0	0	30.8271	0	0	0	5	5	33.7	0	59.071	7	0	0	0	0	0	857150	0	0	0	22470000	0	0	0	0	0	0	0	0
>AT3G52370.1 | Symbols: FLA15 | FASCICLIN-like arabinogalactan protein 15 precursor | chr3:19417549-19419549 FORWARD LENGTH=436	AT3G52370.1	AT3G52370.1	26.8401	26.6991	28.6083	29.0751	27.6327	27.2585	26.2729	27.2874	26.7589	26.2318	26.3792	26.2636	26.258	0	26.8895	0	26.7893	0	25.0125	26.9806	26.272	0	0	4	1	14.2	0	37.042	27	1946400	2190200	4225000	8168100	3547200	2845200	1014900	3198700	2337300	1671000	160470	547970	2836500	0	969930	0	2504800	0
>AT5G67130.1 | Symbols: | PLC-like phosphodiesterases superfamily protein | chr5:26791599-26793649 FORWARD LENGTH=426	AT5G67130.1	AT5G67130.1	26.5829	29.2279	0	0	23.4916	23.3195	22.6387	0	0	25.0925	0	24.5082	26.9547	0	30.6148	26.0762	0	26.0214	25.7015	26.437	25.9294	0	0	10	10	39.7	0	146.39	26	1984800	11951000	0	0	412800	124200	147480	0	0	457590	0	339190	5564900	0	14770000	1554400	0	484670
>AT3G46550.1 | Symbols: SOS5 | Fasciclin-like arabinogalactan family protein | chr3:17136612-17137874 REVERSE LENGTH=420	AT3G46550.1	AT3G46550.1	26.389	28.553	0	0	0	23.8819	23.3487	21.6448	0	26.2765	0	23.8489	27.0068	0	26.8676	25.8024	0	24.7204	0	25.8431	0	0	0	6	6	18.1	0	56.613	21	4297800	10104000	0	0	0	1146700	150100	42108	0	3465200	0	136870	12646000	0	5063200	1729700	0	273950
>AT3G19400.1 | Symbols: | Cysteine proteinases superfamily protein | chr3:6725510-6726878 FORWARD LENGTH=362;>AT3G19400.2 | Symbols: | Cysteine proteinases superfamily protein | chr3:6725510-6726557 FORWARD LENGTH=290	AT3G19400.1;AT3G19400.2	AT3G19400.1;AT3G19400.2	26.1693	26.96	29.0028	26.8146	27.8921	27.4396	28.341	27.978	27.3024	26.9256	26.8136	0	0	0	28.3776	0	0	0	0	0	0	0	0	4	4	17.7	0	24.021	20	1334200	2703000	6588900	1977300	4026000	3643300	4149000	5356300	4373800	3671800	199530	0	0	0	3038300	0	0	0
>AT2G34510.1 | Symbols: | Protein of unknown function, DUF642 | chr2:14544114-14546732 REVERSE LENGTH=401	AT2G34510.1	AT2G34510.1	25.711	26.9094	26.7389	25.9875	26.1926	25.6514	25.9601	26.0046	26.9747	25.3164	27.2516	27.8163	27.2797	25.9655	25.9901	27.8459	25.5134	25.7596	0	25.9359	26.5669	28.548	27.0635	8	6	19.2	0	40.962	32	1169200	1922600	1930600	1827700	1385600	1289100	1300500	1911300	3752300	224120	126500	1525600	12668000	107760	1004400	1130800	396000	630630
>AT2G18660.1 | Symbols: PNP-A | plant natriuretic peptide A | chr2:8091032-8091644 REVERSE LENGTH=130	AT2G18660.1	AT2G18660.1	24.3427	25.1176	0	0	0	0	0	0	0	27.2879	0	28.3494	26.7389	0	26.042	26.0941	0	24.9623	26.0618	25.8645	25.121	0	0	4	4	35.4	0	11.54	9	500940	2949300	0	0	0	0	0	0	0	9681700	0	12267000	8009300	0	860820	856100	0	263830
>AT2G44240.1 | Symbols: | Protein of Unknown Function (DUF239) | chr2:18289964-18292204 FORWARD LENGTH=402	AT2G44240.1	AT2G44240.1	26.1649	0	0	0	0	0	0	0	0	0	24.4053	24.3479	0	0	0	0	0	0	0	31.8542	0	0	32.1608	11	11	44.3	0	97.523	19	5553600	0	0	0	0	0	0	0	0	0	97056	462200	0	0	0	0	0	0
>AT1G51890.2 | Symbols: | Leucine-rich repeat protein kinase family protein | chr1:19274802-19278528 REVERSE LENGTH=828;>AT1G51890.1 | Symbols: | Leucine-rich repeat protein kinase family protein | chr1:19274802-19278528 REVERSE LENGTH=876	AT1G51890.2;AT1G51890.1	AT1G51890.2;AT1G51890.1	0	25.5116	0	0	0	0	25.2639	25.4412	24.12	0	27.8304	27.4687	29.1901	28.9397	29.3514	30.2967	27.3103	28.8981	27.7165	29.6843	28.8722	30.6469	28.3104	10	10	12.9	0	61.082	46	0	68430	0	0	0	0	96728	100310	147880	0	307270	1415000	11524000	769900	2752800	4722200	948570	2423900
>AT1G66250.1 | Symbols: | O-Glycosyl hydrolases family 17 protein | chr1:24693063-24695416 FORWARD LENGTH=505	AT1G66250.1	AT1G66250.1	23.3431	0	0	0	0	0	0	0	0	24.5369	0	0	28.6423	0	0	25.7596	25.6486	0	25.551	27.0787	0	0	0	8	7	25.5	0	118.39	17	270350	240150	0	0	0	0	0	0	0	618730	0	0	30194000	0	1006300	973060	591120	0
>AT2G47010.2 | Symbols: | unknown protein;FUNCTIONS IN: molecular_function unknown;INVOLVED IN: biological_process unknown;LOCATED IN: endomembrane system;EXPRESSED IN: 17 plant structures;EXPRESSED DURING: 10 growth stages;BEST Arabidopsis thaliana	AT2G47010.2;AT2G47010.1	AT2G47010.2;AT2G47010.1	25.3971	25.8364	0	24.4703	0	24.7751	23.9933	24.4671	0	22.4328	27.0971	26.6584	27.1331	0	30.6639	0	25.1903	27.2894	26.6411	25.4572	27.3446	0	0	12	11	27.6	0	43.807	29	1256000	1176000	0	44642	0	104020	147210	60312	0	70865	132300	1165600	11475000	0	13470000	0	762820	239400
>AT3G23760.1 | Symbols: | FUNCTIONS IN: molecular_function unknown;INVOLVED IN: biological_process unknown;LOCATED IN: vacuole;EXPRESSED IN: 20 plant structures;EXPRESSED DURING: 13 growth stages;BEST Arabidopsis thaliana protein match is: transferas	AT3G23760.1	AT3G23760.1	0	25.0499	27.1407	27.4237	26.7798	26.6879	26.0553	27.501	27.0691	25.4165	0	0	26.2042	0	26.1489	0	26.4473	24.7899	0	0	26.3684	0	0	4	3	27.3	0	11.165	16	0	1101100	1675500	3796700	2739100	3554800	877980	4184100	5400800	2010700	0	0	6019700	0	1240100	0	2159600	343530
>AT1G63290.1 | Symbols: | Aldolase-type TIM barrel family protein | chr1:23472095-23473590 REVERSE LENGTH=227	AT1G63290.1	AT1G63290.1	25.4109	26.8912	24.5771	24.5561	0	23.9829	25.7095	25.1437	25.1464	0	0	24.8864	23.306	0	23.2364	0	24.6293	0	0	0	25.3994	0	0	1	1	8.4	0	9.6509	7	4777000	11906000	769510	1085200	0	2091000	2685800	2532900	4593200	0	0	1531000	1591100	0	319590	0	1324400	0
>AT4G34260.1 | Symbols: FUC95A | 1,2-alpha-L-fucosidases | chr4:16398130-16401591 FORWARD LENGTH=843	AT4G34260.1	AT4G34260.1	28.8137	28.7863	28.1576	28.4943	29.0864	28.9902	26.3735	27.6946	27.4802	27.9823	0	30.6219	27.0217	0	27.0031	0	0	0	0	0	0	0	0	15	15	22.8	0	50.077	61	3325500	5322500	1256400	1958800	4906900	5497500	297970	2355000	2509900	2572400	0	6801400	1172500	0	394540	0	0	0
>AT1G68760.1 | Symbols: ATNUDT1, ATNUDX1, NUDX1 | nudix hydrolase 1 | chr1:25829090-25829607 FORWARD LENGTH=147	AT1G68760.1	AT1G68760.1	26.3964	26.4332	26.3443	26.9318	26.7124	26.1956	26.119	26.1076	26.2339	25.8131	0	25.7344	0	0	27.0535	0	0	0	0	0	0	0	0	4	4	32.7	0	9.2725	10	4617500	13997000	1217200	2573500	2412900	2333000	790110	1780000	3757400	1373500	0	328940	0	0	2936200	0	0	0
>AT2G19500.1 | Symbols: CKX2, ATCKX2 | cytokinin oxidase 2 | chr2:8444311-8447301 REVERSE LENGTH=501	AT2G19500.1	AT2G19500.1	24.4199	0	24.1042	0	22.0148	23.306	0	0	23.2818	0	25.1532	0	24.9345	0	0	30.8274	27.1869	29.0009	28.3887	26.1932	23.6595	0	0	16	16	41.7	0	80.389	35	311010	0	61395	0	86205	430080	0	0	446690	0	247000	0	3380800	0	0	12208000	2568700	5080400
>AT1G47960.1 | Symbols: C/VIF1, ATC/VIF1 | cell wall / vacuolar inhibitor of fructosidase 1 | chr1:17681954-17683516 REVERSE LENGTH=205	AT1G47960.1	AT1G47960.1	22.8432	26.0299	0	0	0	24.7973	0	0	21.2499	26.7883	0	26.3092	27.2244	0	27.4054	0	0	0	0	25.9685	0	0	0	2	2	15.6	0	29.832	9	408330	3125600	0	0	0	826970	0	0	84036	3358800	0	2251700	22300000	0	3645400	0	0	0
>AT4G32940.1 | Symbols: GAMMA-VPE, GAMMAVPE | gamma vacuolar processing enzyme | chr4:15900557-15903161 REVERSE LENGTH=494	AT4G32940.1;AT2G25940.1	AT4G32940.1	0	0	0	0	26.8017	25.1878	0	25.5214	25.5579	28.0545	0	0	27.656	0	27.6575	0	26.8737	27.9096	26.11	0	26.6828	0	0	9	9	24.9	0	111.57	28	0	0	0	0	1168500	1234900	0	1324400	1835300	4214300	0	0	10261000	0	1518600	0	2361100	933890
>AT1G69295.1 | Symbols: PDCB4 | plasmodesmata callose-binding protein 4 | chr1:26050492-26051843 REVERSE LENGTH=222;>AT1G26450.1 | Symbols: | Carbohydrate-binding X8 domain superfamily protein | chr1:9149003-9150063 REVERSE LENGTH=197	AT1G69295.1;AT1G26450.1	AT1G69295.1;AT1G26450.1	23.3178	21.8603	0	0	0	0	23.3456	0	0	0	0	0	0	0	0	26.3204	0	23.9618	0	0	0	0	0	2	2	9.9	0	10.742	5	659840	255750	0	0	0	0	502720	0	0	0	0	0	0	0	0	2869300	3901800	868920
>AT4G11290.1 | Symbols: | Peroxidase superfamily protein | chr4:6869993-6871476 FORWARD LENGTH=326	AT4G11290.1	AT4G11290.1	24.7902	24.7275	26.7728	27.7439	26.9523	26.404	27.0355	25.8595	27.1112	22.4071	0	25.9495	0	25.5762	0	27.5657	27.1659	0	25.8743	0	27.4647	27.3276	25.017	5	5	19	0	47.401	23	498000	591360	1541800	3813300	2938100	3039100	1985700	1780800	3894400	94668	0	449210	0	76032	0	1721200	2996600	0
>AT5G06870.1 | Symbols: PGIP2, ATPGIP2 | polygalacturonase inhibiting protein 2 | chr5:2133941-2135016 FORWARD LENGTH=330	AT5G06870.1	AT5G06870.1	26.1489	0	23.4012	25.0202	0	23.8591	24.5058	25.5366	24.5975	25.6656	0	26.347	27.9853	0	24.9291	24.393	0	27.6536	24.3675	28.15	27.3369	0	0	3	3	13	0	6.4632	18	1168500	0	499710	2181300	0	611070	659450	2193400	2279500	2393600	0	721430	11674000	0	452130	272650	0	3129400
>AT1G28570.1 | Symbols: | SGNH hydrolase-type esterase superfamily protein | chr1:10041838-10044112 REVERSE LENGTH=389;>AT1G28570.2 | Symbols: | SGNH hydrolase-type esterase superfamily protein | chr1:10041838-10044112 REVERSE LENGTH=317	AT1G28570.1;AT1G28570.2	AT1G28570.1;AT1G28570.2	21.8385	25.7545	27.4375	27.6246	27.8679	27.7332	27.7389	27.3377	27.9908	25.2458	0	25.6383	0	0	27.4341	25.4253	0	25.1897	24.6136	0	26.339	0	0	3	2	11.8	0	22.102	16	499680	1464700	1478100	2670300	3548700	4419500	2025500	2683300	6420900	995420	0	669600	0	0	3353500	423000	0	315150
>AT5G62630.1 | Symbols: HIPL2 | hipl2 protein precursor | chr5:25143719-25146390 REVERSE LENGTH=696	AT5G62630.1	AT5G62630.1	26.6393	26.8069	26.2527	26.3339	26.5442	26.0934	27.1785	26.9243	26.975	25.6431	27.6942	26.7594	26.9503	28.2623	26.053	0	26.7156	26.7288	26.6756	26.2344	27.9883	28.5589	28.2532	7	6	10.8	0	91.802	39	1192200	2312100	694820	1158400	1159700	964240	1589500	2539500	3468300	1139600	157660	663840	4177500	680030	257150	0	839580	1052000
>AT4G11650.1 | Symbols: ATOSM34, OSM34 | osmotin 34 | chr4:7025127-7026113 REVERSE LENGTH=244	AT4G11650.1	AT4G11650.1	0	0	26.0752	0	0	0	29.6028	25.4265	24.5105	23.7408	0	0	0	0	25.3671	0	0	23.873	0	0	0	0	0	3	3	19.7	0	25.463	8	0	0	1905000	0	0	0	25779000	2063400	1577500	820510	0	0	0	0	1289300	0	0	727050
>AT3G43720.2 | Symbols: | Bifunctional inhibitor/lipid-transfer protein/seed storage 2S albumin superfamily protein | chr3:15615549-15617099 REVERSE LENGTH=191;>AT3G43720.1 | Symbols: | Bifunctional inhibitor/lipid-transfer protein/seed storage 2S albumi	AT3G43720.2;AT3G43720.1	AT3G43720.2;AT3G43720.1	0	0	0	0	0	0	0	0	0	26.2822	0	0	0	0	0	0	0	0	0	0	0	0	0	1	1	16.8	0	33.205	1	0	0	0	0	0	0	0	0	0	34123000	0	0	0	0	0	0	0	0
>AT1G51820.1 | Symbols: | Leucine-rich repeat protein kinase family protein | chr1:19237407-19241883 REVERSE LENGTH=885	AT1G51820.1;AT1G51830.1;AT2G04300.1;AT1G07550.1;AT2G14510.1;AT3G21340.1	AT1G51820.1	0	24.3303	23.9692	0	0	0	25.3807	25.2819	24.8868	21.879	26.4846	28.3165	0	0	0	30.8605	27.9965	30.4445	27.5788	29.3953	28.5195	0	0	12	8	13.3	0	83.043	30	0	222190	56379	0	0	0	323980	594460	685690	58243	88629	2557600	0	0	0	8868100	1797700	5502700
>AT4G29360.2 | Symbols: | O-Glycosyl hydrolases family 17 protein | chr4:14451881-14453687 REVERSE LENGTH=488;>AT4G29360.1 | Symbols: | O-Glycosyl hydrolases family 17 protein | chr4:14451562-14453687 REVERSE LENGTH=534	AT4G29360.2;AT4G29360.1	AT4G29360.2;AT4G29360.1	26.859	27.7227	25.5694	25.2901	24.2119	25.1103	26.082	25.1428	24.9701	25.7498	0	25.5261	26.3091	0	27.4144	24.4327	24.8723	0	25.8098	0	26.5228	0	0	4	4	10	0	10.14	14	3731400	7688300	353190	73276	222780	1151300	492980	788930	1059700	1458300	0	168030	5466200	0	2929200	182000	1193900	0
>AT3G62750.1 | Symbols: BGLU8 | beta glucosidase 8 | chr3:23214375-23216900 FORWARD LENGTH=497	AT3G62750.1;AT4G27820.1;AT4G27830.1	AT3G62750.1	25.3555	0	26.2053	26.3328	26.5909	26.7982	0	25.2173	25.7629	26.4308	0	0	26.9717	0	0	28.1809	26.2397	0	26.58	27.9887	27.0198	0	0	4	4	10.7	0	61.998	13	289030	0	894080	1341200	2422000	3935500	0	891670	1603900	1805700	0	0	4885400	0	0	1442800	1430600	0
>AT5G17220.1 | Symbols: ATGSTF12, GST26, TT19, GSTF12 | glutathione S-transferase phi 12 | chr5:5658528-5659322 FORWARD LENGTH=214	AT5G17220.1;AT3G03190.1	AT5G17220.1	0	0	0	0	0	0	0	23.7922	22.2589	0	0	0	27.0366	0	24.3934	25.7871	0	25.3806	24.7607	26.7249	0	0	0	6	6	29.4	0	25.563	9	695090	2673500	0	0	0	0	0	417810	133370	0	0	0	19093000	0	299330	632940	0	418890
>AT3G17840.1 | Symbols: RLK902 | receptor-like kinase 902 | chr3:6106092-6108430 FORWARD LENGTH=647	AT3G17840.1	AT3G17840.1	0	26.9139	0	0	0	24.6548	0	0	0	0	0	0	29.332	0	26.8661	0	26.9128	27.9456	26.22	0	28.6455	0	26.83	7	7	10	0	43.816	16	0	225740	0	0	0	105100	0	0	0	0	0	0	16483000	0	528440	0	1824500	513700
>AT3G54600.1 | Symbols: | Class I glutamine amidotransferase-like superfamily protein | chr3:20211048-20212876 FORWARD LENGTH=399	AT3G54600.1;AT2G38860.3	AT3G54600.1	26.8509	27.3048	25.5954	26.9588	27.269	26.6846	25.4164	24.8151	26.5114	26.2154	0	26.2394	27.0831	25.9278	27.2887	24.8556	0	25.1639	0	25.2191	0	0	26.4458	5	4	17.3	0	17.548	20	3025100	4197100	815320	2298000	2421000	2772600	566930	970490	2690700	1596400	0	673690	4266400	176240	2959700	226970	0	395730
>AT1G77630.1 | Symbols: | Peptidoglycan-binding LysM domain-containing protein | chr1:29173726-29175387 FORWARD LENGTH=423	AT1G77630.1	AT1G77630.1	0	25.7294	24.2812	0	0	25.1988	24.9907	24.6353	24.5391	0	0	0	26.0438	0	26.0566	0	25.5537	0	25.4745	0	27.179	0	0	7	4	19.6	0	63.39	13	0	1278100	178360	0	0	1128000	414710	501420	915120	0	0	0	8709000	0	742520	0	2940600	0
>AT1G17100.1 | Symbols: | SOUL heme-binding family protein | chr1:5844766-5845539 FORWARD LENGTH=232	AT1G17100.1	AT1G17100.1	0	0	0	0	24.2552	25.9716	24.9713	0	0	28.7901	0	0	25.9549	0	27.1672	0	0	0	0	0	0	0	0	5	5	40.1	0	43.936	9	0	0	0	0	434770	3539100	474510	0	0	16424000	0	0	5735600	0	3168500	0	0	0
>AT3G22630.1 | Symbols: PBD1, PRCGB | 20S proteasome beta subunit D1 | chr3:8009709-8010774 REVERSE LENGTH=204	AT3G22630.1	AT3G22630.1	26.455	26.1759	23.5024	22.58	23.1333	23.9132	25.1505	24.6242	24.2636	26.3479	0	23.853	24.3079	0	26.4559	24.1717	24.6071	25.9499	26.2785	0	24.3222	0	0	8	1	40.7	0.0067904	2.6724	6	2602600	5241700	227650	154970	288970	772980	959770	668970	1182300	2826600	0	346100	3524800	0	1550500	451550	1159300	872870
>AT2G40880.1 | Symbols: FL3-27, ATCYSA, CYSA | cystatin A | chr2:17057463-17057930 FORWARD LENGTH=125	AT2G40880.1	AT2G40880.1	22.6484	0	25.3627	25.8953	0	0	25.7987	25.4086	26.1314	25.9171	0	0	25.277	0	0	0	0	0	0	0	0	0	0	1	1	10.4	0	6.581	6	374770	0	1684200	3764400	0	0	2015400	2690500	6405600	4896400	0	0	7514300	0	0	0	0	0
>AT4G26140.1 | Symbols: BGAL12 | beta-galactosidase 12 | chr4:13243219-13247823 REVERSE LENGTH=728;>AT4G26140.2 | Symbols: BGAL12 | beta-galactosidase 12 | chr4:13243674-13247823 REVERSE LENGTH=636	AT4G26140.1;AT4G26140.2;AT1G45130.1;AT5G20710.1	AT4G26140.1;AT4G26140.2	26.0076	27.5007	0	27.2027	27.6268	27.459	27.5921	28.3367	28.3141	27.6701	0	27.3565	26.6856	0	26.5554	27.5293	27.0704	0	26.3082	0	0	0	0	12	4	21.3	0	79.64	27	669420	2370200	0	708470	2241100	2422800	1287100	3985100	5440700	3052100	0	938760	1858100	0	648940	619260	616290	0
>AT4G02330.1 | Symbols: ATPMEPCRB | Plant invertase/pectin methylesterase inhibitor superfamily | chr4:1032479-1034928 FORWARD LENGTH=573	AT4G02330.1	AT4G02330.1	27.0521	29.1651	25.7972	0	25.2445	24.9564	25.6716	25.2599	25.7277	24.9216	25.8481	27.9522	0	0	0	24.8435	0	0	25.4896	0	26.5343	0	0	5	3	10.3	0	51.932	22	4308800	13745000	223020	0	764000	579690	224500	414060	1048600	260490	163090	4058000	0	0	0	120950	0	0
>AT1G30720.1 | Symbols: | FAD-binding Berberine family protein | chr1:10898197-10899780 FORWARD LENGTH=527	AT1G30720.1;AT1G34575.1;AT4G20800.1;AT1G30710.1	AT1G30720.1	27.5664	28.32	0	0	24.3734	0	24.7264	0	26.0165	26.6112	0	29.3709	28.0857	0	24.6665	25.8148	0	28.2611	0	27.9873	27.6682	26.3662	25.9337	13	9	24.3	0	42.026	34	3471600	4528600	0	0	177520	0	92729	0	595100	1478500	0	2739200	6577400	0	264700	463920	0	2264800
>AT5G44390.1 | Symbols: | FAD-binding Berberine family protein | chr5:17882329-17884906 REVERSE LENGTH=542	AT5G44390.1	AT5G44390.1	25.9022	29.6415	0	0	23.3065	24.0479	0	21.9009	0	23.0837	0	30.8022	24.9727	0	24.7889	0	0	0	22.3754	0	0	0	0	15	14	27.5	0	57.085	31	2997600	9737300	0	0	187500	254980	0	43810	0	249630	0	11636000	2289600	0	138200	0	0	0
>AT5G12200.1 | Symbols: PYD2 | pyrimidine 2 | chr5:3941700-3944727 REVERSE LENGTH=531	AT5G12200.1	AT5G12200.1	26.1392	27.1497	25.0886	24.6552	25.7875	26.1625	25.7347	26.2418	25.9729	25.5909	0	27.0857	27.7919	0	28.7181	0	0	25.554	26.3491	0	27.5589	0	0	9	9	25	0	37.174	21	1730100	3981700	212080	260290	567270	889370	415250	634440	1231500	548000	0	2512100	6662400	0	3693200	0	0	235820
>AT1G11545.1 | Symbols: XTH8 | xyloglucan endotransglucosylase/hydrolase 8 | chr1:3878689-3880286 REVERSE LENGTH=305	AT1G11545.1	AT1G11545.1	27.2359	28.6893	0	0	0	0	0	0	0	0	0	26.3407	0	0	23.8671	0	25.3967	0	25.6653	0	26.1913	0	0	5	5	19.3	0	12.835	6	2670400	10482000	0	0	0	0	0	0	0	0	0	1969000	0	0	93112	0	1290100	0
>AT1G07080.1 | Symbols: | Thioredoxin superfamily protein | chr1:2170069-2171861 FORWARD LENGTH=265	AT1G07080.1	AT1G07080.1	24.1732	26.2132	24.996	0	24.9652	25.6422	26.1299	27.0292	25.4001	28.3517	0	25.0343	23.3229	0	25.2408	26.8873	0	24.411	0	0	0	0	0	4	4	18.9	0	22.15	11	273790	2550100	396940	0	472190	1655100	791690	3666200	1559000	11067000	0	469230	587520	0	616390	2576300	0	219020
>AT5G57560.1 | Symbols: TCH4, XTH22 | Xyloglucan endotransglucosylase/hydrolase family protein | chr5:23307296-23308235 REVERSE LENGTH=284	AT5G57560.1	AT5G57560.1	22.3889	0	0	0	0	25.7731	0	0	0	28.2862	0	22.7573	0	0	27.3299	0	0	0	0	0	0	0	0	9	6	35.9	0	33.102	13	120880	0	0	0	0	1068700	0	0	0	10455000	94382	91436	12103000	0	1477900	0	0	0
>AT3G55620.1 | Symbols: emb1624 | Translation initiation factor IF6 | chr3:20634581-20636312 FORWARD LENGTH=245	AT3G55620.1	AT3G55620.1	24.7406	25.253	25.2861	24.3992	24.9202	24.7479	26.1757	25.8276	24.6896	24.1333	0	24.3483	25.5707	23.0653	24.9844	22.951	0	24.3872	24.5599	0	25.9877	0	0	2	2	20.4	0	6.448	14	1237000	1827500	705650	645710	936830	1183700	1453700	1998000	1309700	1975200	0	421820	5115800	63356	884430	175070	0	451540
>AT1G66240.1 | Symbols: ATX1, ATATX1 | homolog of anti-oxidant 1 | chr1:24686445-24687327 REVERSE LENGTH=106;>AT1G66240.2 | Symbols: ATX1, ATATX1 | homolog of anti-oxidant 1 | chr1:24686445-24686832 REVERSE LENGTH=66	AT1G66240.1;AT1G66240.2	AT1G66240.1;AT1G66240.2	24.3437	0	26.2381	25.4315	25.4533	24.1722	26.621	26.0165	25.7347	26.3572	0	0	0	0	0	0	0	0	0	0	0	0	0	2	2	26.4	0	4.922	9	172570	0	2560200	1931600	2026800	1150100	3569600	4414000	4059600	5193900	0	0	0	0	0	0	0	0
>AT1G61900.2 | Symbols: | unknown protein;FUNCTIONS IN: molecular_function unknown;INVOLVED IN: biological_process unknown;LOCATED IN: anchored to plasma membrane, plasma membrane, anchored to membrane;EXPRESSED IN: 23 plant structures;EXPRESSED DURI	AT1G61900.2;AT1G61900.3;AT1G61900.1	AT1G61900.2;AT1G61900.3;AT1G61900.1	26.6659	27.8073	0	0	0	24.5119	23.7979	23.5644	23.8558	26.5449	0	27.9277	26.2043	24.407	26.1325	25.6213	26.4559	0	0	24.7132	25.9008	0	0	6	6	19.4	0	53.255	20	2991200	6810400	0	0	0	437330	100300	146250	402780	1708500	0	3509500	3593000	129460	1264000	282270	1388300	0
>AT5G59670.1 | Symbols: | Leucine-rich repeat protein kinase family protein | chr5:24041538-24045478 FORWARD LENGTH=868	AT5G59670.1	AT5G59670.1	20.9006	0	27.4993	25.9763	25.6386	26.9523	26.8687	26.7144	25.3183	24.6672	0	0	0	0	0	26.6305	27.3235	28.5696	27.8861	26.8726	28.7977	0	0	4	3	6.2	0	11.626	14	13844	0	733390	520610	474960	2888000	561770	890750	604450	419640	0	0	0	0	0	703100	1092400	1881700
>AT5G35740.1 | Symbols: | Carbohydrate-binding X8 domain superfamily protein | chr5:13910572-13911095 REVERSE LENGTH=119	AT5G35740.1	AT5G35740.1	25.3389	25.9897	26.5678	25.6091	26.6625	25.548	25.6962	25.5369	24.9589	25.6389	0	0	0	0	0	0	0	0	0	0	0	0	0	2	2	30.3	0	6.4628	4	1105800	3395400	2152600	1085000	5276600	3718600	1150000	1707100	2842100	1038200	0	0	0	0	0	0	0	0
>AT1G18980.1 | Symbols: | RmlC-like cupins superfamily protein | chr1:6557364-6558026 REVERSE LENGTH=220	AT1G18980.1	AT1G18980.1	0	25.2055	0	0	0	24.9508	24.7779	25.0589	26.6581	25.0444	0	25.8096	0	0	0	25.3438	0	0	0	0	25.8339	0	0	3	3	11.4	0	7.4948	5	0	2414400	0	0	0	2156500	207760	448670	9095400	1321800	0	2931100	0	0	0	837060	0	0
>AT4G00165.2 | Symbols: | Bifunctional inhibitor/lipid-transfer protein/seed storage 2S albumin superfamily protein | chr4:69433-69819 REVERSE LENGTH=128;>AT4G00165.1 | Symbols: | Bifunctional inhibitor/lipid-transfer protein/seed storage 2S albumin supe	AT4G00165.2;AT4G00165.1	AT4G00165.2;AT4G00165.1	25.5727	0	0	0	0	23.9182	0	0	0	27.4615	0	0	0	0	28.1081	0	0	0	0	0	0	0	0	2	2	18.8	0	9.4171	4	477830	0	0	0	0	987880	0	0	0	12259000	0	0	0	0	9376800	0	0	0
>AT5G44020.1 | Symbols: | HAD superfamily, subfamily IIIB acid phosphatase | chr5:17712433-17714046 FORWARD LENGTH=272	AT5G44020.1	AT5G44020.1	0	0	0	0	0	27.4096	0	0	0	29.6021	0	0	0	0	0	0	0	0	0	0	0	0	0	11	10	43.4	0	43.706	14	0	0	0	0	0	5989500	0	0	0	16952000	0	0	0	0	0	0	0	0
>AT1G32960.1 | Symbols: ATSBT3.3, SBT3.3 | Subtilase family protein | chr1:11945351-11948429 FORWARD LENGTH=777	AT1G32960.1;REV__AlNc14C211G8926.1	AT1G32960.1	23.9512	25.0201	25.1943	0	24.3509	0	26.2703	25.5465	25.0864	25.3071	0	29.179	25.1018	26.306	23.5956	27.6646	26.3112	27.7078	26.5539	28.4247	28.9932	27.7219	26.1067	11	8	16.2	0	52.521	28	132250	654800	82439	0	169280	0	521000	164100	778450	52519	0	2642400	1039900	65610	56688	702470	1071500	666170
>AT4G25900.1 | Symbols: | Galactose mutarotase-like superfamily protein | chr4:13161487-13163397 FORWARD LENGTH=318	AT4G25900.1	AT4G25900.1	25.6871	0	24.9547	24.8153	24.2164	24.9675	24.6296	24.6411	25.2929	26.5085	0	25.7914	27.2328	0	25.4489	25.0834	0	0	0	25.7705	24.6726	0	0	4	4	16.7	0	8.7681	9	721600	0	172360	591930	348170	754970	253510	250940	1275200	3822700	0	427640	11454000	0	524270	224120	0	0
>AT3G12000.1 | Symbols: | S-locus related protein SLR1, putative (S1) | chr3:3818301-3819620 REVERSE LENGTH=439	AT3G12000.1	AT3G12000.1	25.8856	26.1656	26.0631	25.8417	26.1743	25.9916	24.232	25.7111	0	22.7607	26.5999	27.8548	27.1907	0	27.4063	0	0	0	24.7812	0	26.2231	27.7716	23.1026	1	1	3.6	0	72.652	19	1014700	1690700	193530	744380	1026700	1497500	291580	887010	0	51283	269590	2105000	6991800	0	1750200	0	0	0
>AT2G22980.2 | Symbols: SCPL13 | serine carboxypeptidase-like 13 | chr2:9779029-9782915 FORWARD LENGTH=411;>AT2G22980.1 | Symbols: SCPL13 | serine carboxypeptidase-like 13 | chr2:9779029-9783078 FORWARD LENGTH=430;>AT2G22980.3 | Symbols: SCPL13 | serine ca	AT2G22980.2;AT2G22980.1;AT2G22980.3;AT2G22980.4	AT2G22980.2;AT2G22980.1;AT2G22980.3;AT2G22980.4	24.596	25.1426	0	23.5771	26.1574	25.592	0	24.2404	24.2492	24.1015	0	0	27.2571	0	26.0664	0	27.0224	0	26.6626	0	24.9693	0	0	4	3	11.7	0	20.089	8	705840	2166700	0	134140	558000	1391300	0	178040	93476	120330	0	0	7655000	0	977280	0	2100400	0
>AT4G14100.1 | Symbols: | transferases, transferring glycosyl groups | chr4:8120749-8122288 FORWARD LENGTH=206	AT4G14100.1	AT4G14100.1	0	0	24.0031	24.5066	24.2696	24.414	24.7817	25.6212	25.1679	25.3365	0	0	25.4296	0	0	0	0	0	26.0383	0	0	0	0	4	3	33.5	0	62.061	7	0	0	245910	562110	538270	875750	561540	1360200	2025100	3716000	0	0	6048200	0	0	0	0	0
>AT1G75800.1 | Symbols: | Pathogenesis-related thaumatin superfamily protein | chr1:28458889-28460447 FORWARD LENGTH=330	AT1G75800.1	AT1G75800.1	27.3659	26.8994	24.6948	0	23.9139	23.785	0	25.4902	24.9093	24.1725	0	0	0	0	0	27.6978	25.8192	0	0	24.4038	25.5593	0	0	3	2	13.3	0	26.345	10	3496700	3152200	285440	0	255070	326230	0	1076100	840230	447150	0	0	0	0	0	7432100	1172600	0
>AT2G39780.1 | Symbols: RNS2 | ribonuclease 2 | chr2:16591256-16593515 FORWARD LENGTH=259;>AT2G39780.2 | Symbols: RNS2 | ribonuclease 2 | chr2:16591256-16593515 FORWARD LENGTH=227	AT2G39780.1;AT2G39780.2	AT2G39780.1;AT2G39780.2	26.5446	26.024	26.9699	26.5353	26.7108	25.8663	26.3085	26.3906	25.6322	25.6845	0	0	24.3437	0	0	26.2451	0	0	0	26.9806	0	0	0	5	5	14.3	0	10.951	11	658440	571690	2693800	3905200	1774600	1106300	2275500	1363500	734590	286060	0	0	1282700	0	0	1428100	0	0
>AT4G23210.2 | Symbols: CRK13 | cysteine-rich RLK (RECEPTOR-like protein kinase) 13 | chr4:12149499-12151418 REVERSE LENGTH=524;>AT4G23210.1 | Symbols: CRK13 | cysteine-rich RLK (RECEPTOR-like protein kinase) 13 | chr4:12149154-12151418 REVERSE LENGTH=610;	AT4G23210.2;AT4G23210.1;AT4G23210.3	AT4G23210.2;AT4G23210.1;AT4G23210.3	27.5192	26.6839	23.7572	22.3556	23.4046	23.7877	24.1264	24.0555	24.3095	0	25.6163	25.6188	25.7423	25.3085	24.3778	29.0054	24.6184	29.9886	24.8671	26.8987	0	0	0	3	3	6.3	0	6.9892	10	1616400	1128500	114560	51237	146170	286190	173170	285600	740750	0	121800	617030	4955100	59129	243140	3384500	488750	4514600
>AT3G21630.1 | Symbols: CERK1, LYSM RLK1 | chitin elicitor receptor kinase 1 | chr3:7615543-7618530 REVERSE LENGTH=617	AT3G21630.1	AT3G21630.1	24.7883	24.8056	27.1969	26.9734	26.4712	26.5584	26.6752	26.0336	26.4059	25.05	27.1427	26.2264	25.8578	28.6473	26.9235	26.3486	0	26.6068	26.2586	26.9307	27.5703	0	25.8088	1	1	1.8	0.0019185	3.3226	19	343010	432400	855990	1052300	885620	1339500	663020	743560	1388400	435270	186750	476280	2013900	948430	897170	548900	0	575880
>AT3G32980.1 | Symbols: | Peroxidase superfamily protein | chr3:13526404-13529949 REVERSE LENGTH=352	AT3G32980.1	AT3G32980.1	0	0	25.8613	27.8347	25.9044	26.2315	26.7024	26.6591	27.4768	24.9747	0	0	26.5732	0	0	0	0	0	0	27.7117	0	0	0	8	4	29.8	0	19.739	6	0	0	356030	4302000	1188300	262550	1684300	3239500	6688400	259220	0	0	1407700	0	0	0	0	0
>AT3G51550.1 | Symbols: FER | Malectin/receptor-like protein kinase family protein | chr3:19117877-19120564 REVERSE LENGTH=895	AT3G51550.1	AT3G51550.1	25.5783	26.0972	27.3426	25.6563	26.7867	27.3825	26.7698	26.7521	25.5976	24.5135	29.2465	25.9604	28.7979	28.0174	24.2869	26.5865	25.2126	26.6633	0	26.2016	28.4075	28.7862	28.2809	5	5	8.9	0	100.91	26	448770	820410	908380	445700	838470	1800100	644190	1075500	941620	239050	578610	573660	5989300	490930	102840	466560	421260	547380
>AT5G18470.1 | Symbols: | Curculin-like (mannose-binding) lectin family protein | chr5:6127952-6129193 FORWARD LENGTH=413	AT5G18470.1	AT5G18470.1	25.8952	26.6855	0	0	0	24.3518	0	0	24.4003	25.949	0	28.515	0	0	0	0	0	25.5158	25.4118	25.5902	26.7551	0	0	5	5	16.2	0	28.531	11	1670700	3340700	0	0	0	155270	0	0	188130	2859700	0	4752200	0	0	0	0	0	468450
>AT4G37800.1 | Symbols: XTH7 | xyloglucan endotransglucosylase/hydrolase 7 | chr4:17775703-17777372 REVERSE LENGTH=293	AT4G37800.1	AT4G37800.1	0	0	0	0	0	26.616	0	0	0	29.1169	0	0	0	0	0	25.9851	0	0	0	0	0	0	0	8	7	31.4	0	29.218	11	0	0	0	0	0	3445700	0	0	0	14376000	0	0	0	0	0	808010	0	0
>AT1G27950.1 | Symbols: LTPG1 | glycosylphosphatidylinositol-anchored lipid protein transfer 1 | chr1:9740740-9741991 FORWARD LENGTH=193	AT1G27950.1	AT1G27950.1	0	23.5384	0	0	23.4126	23.8957	24.9237	24.0105	23.8454	28.3378	0	24.6736	0	0	0	24.7053	0	0	0	23.7655	0	0	0	4	4	22.8	0	7.0777	4	0	384700	0	0	166800	580370	880800	434450	498530	13623000	0	675630	0	0	327020	845010	0	0
>AT3G17790.1 | Symbols: ATACP5, ATPAP17, PAP17 | purple acid phosphatase 17 | chr3:6089779-6090988 FORWARD LENGTH=338	AT3G17790.1	AT3G17790.1	0	0	23.8361	0	22.4841	0	24.0938	23.3247	0	25.2152	0	0	0	0	0	0	0	24.5029	0	0	0	0	0	3	3	9.2	0	4.519	4	694590	149710	173400	0	45530	0	370860	166020	0	1090300	3888700	277230	0	5909600	0	0	0	199790
>AT5G39110.1 | Symbols: | RmlC-like cupins superfamily protein | chr5:15657802-15658584 REVERSE LENGTH=222;>AT5G39100.1 | Symbols: GLP6 | germin-like protein 6 | chr5:15653204-15653596 REVERSE LENGTH=130;>AT5G39180.1 | Symbols: | RmlC-like cupins superfa	AT5G39110.1;AT5G39100.1;AT5G39180.1;AT5G39150.1;AT5G39120.1	AT5G39110.1;AT5G39100.1;AT5G39180.1;AT5G39150.1;AT5G39120.1	0	0	0	0	0	23.3554	27.3807	27.0713	23.7785	25.1703	0	0	0	0	0	0	0	0	0	0	0	0	0	2	2	15.3	0	10.587	4	0	0	0	0	0	498780	5154500	8043100	1772400	2480500	0	0	0	0	0	0	0	0
>AT1G41830.1 | Symbols: SKS6 | SKU5-similar 6 | chr1:15603892-15607802 REVERSE LENGTH=542	AT1G41830.1;AT4G22010.1	AT1G41830.1	0	0	0	23.8195	23.0593	22.5699	0	23.3629	0	28.108	0	0	0	0	0	0	27.2767	0	26.9258	0	27.6115	0	0	7	4	16.8	0	14.918	6	0	0	0	84149	34968	232060	0	60570	0	2164100	0	0	0	0	0	0	2906800	0
>AT1G14540.1 | Symbols: | Peroxidase superfamily protein | chr1:4974233-4975600 REVERSE LENGTH=315	AT1G14540.1	AT1G14540.1	25.7043	26.9996	0	0	0	24.4598	0	0	0	0	0	26.9927	26.3048	0	25.1705	0	0	0	0	0	26.3617	0	0	7	7	26	0	21.832	11	2068200	5037300	0	0	0	286140	0	0	0	0	0	1732600	4717000	0	759640	0	0	0
>AT5G66150.1 | Symbols: | Glycosyl hydrolase family 38 protein | chr5:26439013-26444434 REVERSE LENGTH=1047	AT5G66150.1	AT5G66150.1	25.6448	26.0689	27.325	27.3205	28.3333	29.2254	27.0211	28.1255	28.2373	27.7264	0	0	0	0	0	26.6709	0	0	24.8226	0	0	0	0	1	1	1.6	0	16.104	20	230520	385240	381770	824380	1948000	5376900	347330	1897900	3067300	1975100	0	0	0	0	0	258030	0	0
>AT5G56590.1 | Symbols: | O-Glycosyl hydrolases family 17 protein | chr5:22907521-22909436 FORWARD LENGTH=506	AT5G56590.1	AT5G56590.1	23.3798	24.3667	24.2279	23.1906	23.7769	23.3974	23.8404	23.1539	22.9934	23.5862	0	24.2699	27.2265	27.248	27.4277	26.0931	24.6263	0	25.1727	0	28.4648	0	0	2	2	4.9	0	11.3	6	176550	248800	168030	101760	197540	205120	135350	133780	168880	245200	0	199220	4056200	794290	2122600	358630	487810	0
>AT1G30760.1 | Symbols: | FAD-binding Berberine family protein | chr1:10918321-10920441 FORWARD LENGTH=534	AT1G30760.1	AT1G30760.1	26.6195	28.7936	0	21.9596	0	21.6915	0	0	0	0	0	28.4098	25.9907	25.7351	0	0	24.8724	0	0	25.7612	25.7813	0	0	15	11	33.7	0	94.889	23	1753800	5120500	0	17006	0	22880	0	0	0	0	0	2712100	4716100	119680	0	0	558080	0
>AT3G47800.1 | Symbols: | Galactose mutarotase-like superfamily protein | chr3:17634971-17636998 FORWARD LENGTH=358	AT3G47800.1	AT3G47800.1	0	25.2262	0	24.9192	24.0692	24.7668	25.9552	25.0691	25.4708	24.385	0	25.7622	26.299	0	25.9027	0	0	26.3304	0	0	25.6245	0	0	4	4	16.8	0	42.032	9	0	510370	0	264250	342980	363090	758920	753940	1580700	405210	0	350850	7497000	0	659240	0	0	362740
>AT1G25570.1 | Symbols: | Di-glucose binding protein with Leucine-rich repeat domain | chr1:8992183-8995430 REVERSE LENGTH=628	AT1G25570.1	AT1G25570.1	0	23.2797	26.0766	27.1564	27.9612	27.2922	26.6915	25.8616	26.3554	25.2728	0	22.9747	25.5916	0	25.1969	0	0	25.0943	24.785	26.0972	26.6901	0	0	6	6	12.4	0	26.352	13	0	101420	693970	1408800	2403700	2185500	852670	1822000	3261400	562020	0	33643	381430	0	255240	0	0	80701
>AT5G11150.1 | Symbols: ATVAMP713, VAMP713 | vesicle-associated membrane protein 713 | chr5:3546625-3547844 REVERSE LENGTH=221	AT5G11150.1	AT5G11150.1	25.3386	26.1574	22.7927	22.3547	21.5499	23.0317	22.6469	22.6703	21.3042	24.5559	0	25.7949	24.6627	0	24.7142	24.2534	0	24.6728	23.8737	0	26.4125	0	0	2	2	13.1	0	4.3822	13	1100400	4210900	125560	129040	83282	254600	124930	158280	113270	748180	0	812500	1926900	0	1134300	309850	0	330130
>AT2G24390.3 | Symbols: | AIG2-like (avirulence induced gene) family protein | chr2:10373796-10374654 FORWARD LENGTH=148;>AT2G24390.2 | Symbols: | AIG2-like (avirulence induced gene) family protein | chr2:10373796-10374654 FORWARD LENGTH=150;>AT2G24390.1	AT2G24390.3;AT2G24390.2;AT2G24390.1	AT2G24390.3;AT2G24390.2;AT2G24390.1	0	0	26.3724	24.8658	24.7956	24.3105	25.0364	24.7999	24.705	25.6288	0	0	25.2959	0	0	0	0	0	0	25.8904	0	0	0	2	2	17.6	0	6.8948	3	0	0	1694100	864460	957890	823660	799740	1094100	1430100	3175500	0	0	4030700	0	0	0	0	0
>AT1G65800.1 | Symbols: ARK2, RK2 | receptor kinase 2 | chr1:24473166-24476523 FORWARD LENGTH=847	AT1G65800.1	AT1G65800.1	25.2547	25.3743	25.3378	25.5007	25.8893	27.1307	24.7722	24.9565	24.3649	0	28.8169	27.0952	28.2953	26.4359	0	26.8215	26.9453	0	25.8888	0	28.0305	26.9477	0	7	6	8.4	0	30.196	25	228700	583020	175600	254000	397290	1102100	35214	71815	45534	0	313910	1072500	6506100	93459	0	427690	187770	0
>AT1G21720.1 | Symbols: PBC1 | proteasome beta subunit C1 | chr1:7626394-7628070 FORWARD LENGTH=204;>AT1G77440.2 | Symbols: PBC2 | 20S proteasome beta subunit C2 | chr1:29096020-29098105 FORWARD LENGTH=204;>AT1G77440.1 | Symbols: PBC2 | 20S proteasome beta	AT1G21720.1;AT1G77440.2;AT1G77440.1	AT1G21720.1;AT1G77440.2;AT1G77440.1	0	0	0	0	0	24.0373	23.4404	23.5974	24.3667	27.423	0	0	24.168	0	0	0	0	0	25.7955	0	0	0	0	4	4	25	0	46.441	7	0	0	0	0	0	952320	190040	665000	1732300	9266400	0	0	763570	0	0	0	0	0
>AT3G01850.2 | Symbols: | Aldolase-type TIM barrel family protein | chr3:300428-301987 REVERSE LENGTH=225;>AT3G01850.1 | Symbols: | Aldolase-type TIM barrel family protein | chr3:300428-301987 REVERSE LENGTH=225	AT3G01850.2;AT3G01850.1	AT3G01850.2;AT3G01850.1	0	0	0	25.0572	25.3675	24.2509	24.8261	24.7252	24.6893	0	0	0	0	0	0	0	0	0	0	0	0	0	0	2	2	12.9	0	6.3616	9	0	0	0	2134900	1135500	1263200	2054000	2992700	6268000	0	0	0	0	0	0	0	0	0
>AT1G10360.1 | Symbols: ATGSTU18, GST29, GSTU18 | glutathione S-transferase TAU 18 | chr1:3395738-3396806 REVERSE LENGTH=227	AT1G10360.1	AT1G10360.1	0	0	25.3763	24.778	24.7633	26.1546	25.289	26.5724	26.0649	26.5592	0	0	0	0	0	0	0	0	0	0	0	0	0	3	3	18.5	0	7.5656	6	0	0	198970	124600	734320	4866200	398250	1928200	6882000	699690	0	0	0	0	0	0	0	0
>AT1G65790.1 | Symbols: ARK1, RK1 | receptor kinase 1 | chr1:24468932-24472329 FORWARD LENGTH=843	AT1G65790.1	AT1G65790.1	25.7094	24.7398	27.7001	27.4519	27.601	28.788	26.6488	26.2975	25.5452	25.4728	0	27.0954	25.8971	0	27.6662	23.5661	0	0	26.3498	0	27.2636	26.8209	26.0033	6	5	9.4	0	100.24	28	166940	197780	657080	1044300	1477500	3668600	507450	639910	648810	607790	0	294710	1675400	0	726910	25809	0	0
>AT1G05260.1 | Symbols: RCI3, RCI3A | Peroxidase superfamily protein | chr1:1529827-1531271 FORWARD LENGTH=326	AT1G05260.1	AT1G05260.1	0	0	26.6371	26.828	25.9386	25.7778	26.1316	25.1356	25.9426	24.7221	0	0	0	0	0	27.0467	0	0	25.2732	27.1403	25.3122	0	0	4	4	19	0	12.378	18	0	0	1418600	2421700	1317300	1994900	1350400	1279500	2637200	202160	0	0	0	0	0	591310	0	0
>AT5G20950.2 | Symbols: | Glycosyl hydrolase family protein | chr5:7107609-7110775 REVERSE LENGTH=624;>AT5G20950.1 | Symbols: | Glycosyl hydrolase family protein | chr5:7107609-7110775 REVERSE LENGTH=624	AT5G20950.2;AT5G20950.1	AT5G20950.2;AT5G20950.1	26.274	27.2302	26.0936	27.2108	26.5564	23.8108	24.6263	25.7655	26.1335	24.8293	25.8476	28.0628	0	0	24.7208	0	0	0	0	0	0	0	0	6	4	13.8	0	21.541	13	682530	3660700	895500	2072100	2017300	361440	248540	980640	1992500	511170	71341	1306500	0	0	568210	0	0	0
>AT1G26390.1 | Symbols: | FAD-binding Berberine family protein | chr1:9130164-9131756 REVERSE LENGTH=530	AT1G26390.1;AT2G34810.1	AT1G26390.1	23.606	22.9062	0	0	0	0	24.0722	0	23.2893	26.9066	0	27.2909	26.6013	25.8991	24.4359	24.7229	25.686	0	25.0441	28.0107	26.3716	0	0	10	3	18.3	0	10.892	15	132480	89988	0	0	0	0	103690	0	132810	1147100	0	434370	6343400	229970	535080	68754	1078600	0
>AT1G45201.2 | Symbols: ATTLL1, TLL1 | triacylglycerol lipase-like 1 | chr1:17123889-17127497 FORWARD LENGTH=387;>AT1G45201.1 | Symbols: ATTLL1, TLL1 | triacylglycerol lipase-like 1 | chr1:17123889-17128462 FORWARD LENGTH=479	AT1G45201.2;AT1G45201.1	AT1G45201.2;AT1G45201.1	0	0	0	24.2499	0	0	0	0	23.7893	23.8233	0	0	0	0	29.6597	0	0	0	0	0	0	0	0	3	3	7.2	0	7.0797	3	0	0	0	6580100	1567800	2262900	0	0	1131900	530780	0	0	0	0	2598400	498610	0	0
>AT5G41900.1 | Symbols: | alpha/beta-Hydrolases superfamily protein | chr5:16769032-16771567 FORWARD LENGTH=471	AT5G41900.1	AT5G41900.1	0	0	0	0	0	0	0	0	0	0	0	0	0	0	0	30.8387	0	0	0	0	0	0	0	1	1	4.5	0.0080357	2.5739	1	0	0	0	0	0	0	0	0	0	0	0	0	0	0	0	14898000	0	0
>AT1G51800.1 | Symbols: | Leucine-rich repeat protein kinase family protein | chr1:19214203-19217833 FORWARD LENGTH=894	AT1G51800.1	AT1G51800.1	26.3938	25.3773	23.8309	0	0	0	24.714	23.6206	0	0	27.2211	25.3158	27.4651	25.0375	25.4369	28.5985	0	29.8156	26.9082	27.3177	27.577	0	0	6	6	7.6	0	32.035	19	996910	198980	17064	0	0	0	39554	27871	0	0	155550	201610	4237900	58971	252550	1141200	0	3466100
>AT1G04750.1 | Symbols: VAMP7B, VAMP721, ATVAMP721, AT VAMP7B | vesicle-associated membrane protein 721 | chr1:1331857-1333426 REVERSE LENGTH=219;>AT2G33120.1 | Symbols: SAR1, VAMP722, ATVAMP722 | synaptobrevin-related protein 1 | chr2:14043785-14045337 RE	AT1G04750.1;AT2G33120.1;AT2G33120.2;AT1G04750.2;AT2G33120.3;AT1G04760.1;AT2G32670.1	AT1G04750.1;AT2G33120.1;AT2G33120.2;AT1G04750.2	26.6116	25.615	24.0248	24.7616	24.6227	26.2688	25.3727	22.3397	24.9691	26.6348	0	25.8871	0	0	25.5583	26.52	0	0	0	0	0	0	0	4	4	24.2	0	23.543	14	1949500	1216900	225550	584420	394910	1759900	543030	199940	823600	4268400	0	908250	0	0	559270	1201100	0	0
>AT2G18080.1 | Symbols: EDA2 | Serine carboxypeptidase S28 family protein | chr2:7857198-7859715 FORWARD LENGTH=489	AT2G18080.1	AT2G18080.1	26.7325	26.6477	24.435	26.5198	25.7948	26.4681	25.9631	25.6323	25.8363	25.8133	0	27.4124	23.1161	21.4479	27.308	0	0	0	0	0	24.6009	0	0	3	1	7.6	0	5.2912	10	1572100	1846500	220670	915110	1064800	1498500	482020	670520	1114200	972400	0	1355400	480480	8675.3	1394900	0	0	0
>AT5G20500.1 | Symbols: | Glutaredoxin family protein | chr5:6938652-6939665 FORWARD LENGTH=135	AT5G20500.1	AT5G20500.1	0	0	24.931	0	0	24.7242	25.7706	25.1297	24.4721	25.9646	0	0	0	0	0	25.6125	0	0	0	0	0	0	0	2	2	23	0	4.691	3	0	0	821550	0	0	1960400	2494200	2741500	1156200	4031800	0	0	0	0	0	1055100	0	0
>AT5G58600.2 | Symbols: PMR5 | Plant protein of unknown function (DUF828) | chr5:23684372-23685679 REVERSE LENGTH=291;>AT5G58600.1 | Symbols: PMR5, TBL44 | Plant protein of unknown function (DUF828) | chr5:23683944-23685679 REVERSE LENGTH=402	AT5G58600.2;AT5G58600.1	AT5G58600.2;AT5G58600.1	24.0968	24.8204	0	0	0	0	0	0	0	0	0	24.7865	0	0	24.6625	0	26.4299	0	27.0606	26.5469	0	0	0	1	1	4.8	0	12.048	3	534290	1098900	0	0	0	0	0	0	0	0	0	251720	0	0	470830	0	2092700	0
>AT2G29000.1 | Symbols: | Leucine-rich repeat protein kinase family protein | chr2:12460781-12465037 FORWARD LENGTH=872	AT2G29000.1	AT2G29000.1	24.1824	28.5303	0	0	0	0	0	0	0	0	0	27.6422	28.1058	26.2908	29.3562	0	0	0	0	0	0	0	0	1	1	1.3	0	6.156	4	127790	3458400	0	0	0	0	0	0	0	0	0	1683000	5787500	161620	2930300	0	0	0
>AT1G15690.1 | Symbols: AVP1, ATAVP3, AVP-3, AtVHP1;1 | Inorganic H pyrophosphatase family protein | chr1:5399115-5402185 FORWARD LENGTH=770	AT1G15690.1;AT1G15690.2	AT1G15690.1	0	0	24.7047	23.9716	24.1772	27.8541	26.1484	24.7342	24.4348	28.9271	0	0	0	0	25.9105	0	0	0	0	0	0	0	0	9	8	16.9	0	32.288	14	0	0	108550	93733	81197	4813100	539800	524510	531450	7049200	0	0	0	0	345080	0	0	0
>AT1G09560.1 | Symbols: GLP5 | germin-like protein 5 | chr1:3093896-3094639 FORWARD LENGTH=219;>AT3G62020.2 | Symbols: GLP10 | germin-like protein 10 | chr3:22971443-22972018 REVERSE LENGTH=191;>AT1G02335.1 | Symbols: GL22 | germin-like protein subfamily 2	AT1G09560.1;AT3G62020.2;AT1G02335.1;AT3G62020.1	AT1G09560.1;AT3G62020.2;AT1G02335.1;AT3G62020.1	23.746	0	25.1798	24.6607	24.5838	24.1999	24.6149	24.7258	24.5189	24.1078	0	24.6486	0	0	25.1306	25.9369	0	0	0	0	0	0	0	2	2	11.4	0.0050575	2.8368	5	311480	0	1390000	1376300	702850	1224600	1253000	1358100	1958000	1599700	0	307120	0	0	662730	1886400	0	0
>AT3G62290.3 | Symbols: ARFA1E | ADP-ribosylation factor A1E | chr3:23052287-23053545 FORWARD LENGTH=181;>AT3G62290.2 | Symbols: ARFA1E | ADP-ribosylation factor A1E | chr3:23052287-23053545 FORWARD LENGTH=181;>AT3G62290.1 | Symbols: ATARFA1E, ARFA1E | ADP	AT3G62290.3;AT3G62290.2;AT3G62290.1;AT2G47170.1;AT1G70490.3;AT1G70490.2;AT1G70490.1;AT1G23490.1;AT1G10630.1;AT5G14670.1;AlNc14C128G6865.9;AlNc14C128G6865.11;AlNc14C128G6865.10;AlNc14C128G6865.12;AlNc14C128G6865.5;AlNc14C128G6865.7;AlNc14C128G6865.6;AlNc14C128G6865.8;AlNc14C128G6865.1;AlNc14C128G6865.3;AlNc14C128G6865.2;AlNc14C128G6865.4	AT3G62290.3;AT3G62290.2;AT3G62290.1;AT2G47170.1;AT1G70490.3;AT1G70490.2;AT1G70490.1;AT1G23490.1;AT1G10630.1;AT5G14670.1	23.7762	24.9412	0	0	0	0	0	0	0	25.2822	28.1903	28.3274	0	0	0	0	0	0	0	26.2417	0	0	0	3	3	26	0	13.333	6	490770	1370800	0	0	0	0	0	0	0	4255100	1114000	6193000	0	0	0	0	0	0
>AT5G06730.1 | Symbols: | Peroxidase superfamily protein | chr5:2080207-2081621 REVERSE LENGTH=358	AT5G06730.1	AT5G06730.1	23.9553	23.1663	24.6014	24.7292	25.4145	25.4748	25.1605	24.7847	26.9659	22.8667	0	23.7853	0	25.3052	24.4814	26.0875	0	0	0	0	0	0	0	5	4	13.1	0	6.7257	7	316850	133240	823370	629870	1717000	1561900	897310	1408500	4815900	82600	0	135770	0	198820	617930	604630	0	0
>AT5G63810.1 | Symbols: BGAL10 | beta-galactosidase 10 | chr5:25537242-25541315 FORWARD LENGTH=741	AT5G63810.1	AT5G63810.1	0	0	27.2608	28.6008	28.4408	26.4475	26.2591	27.7195	27.0895	25.8839	0	0	0	0	0	0	0	0	0	26.8439	0	27.874	0	10	9	20	0	36.988	20	0	0	1078400	3843000	3342300	845530	340200	2114200	1492300	632060	0	0	0	0	0	0	0	0
>AT3G43270.1 | Symbols: | Plant invertase/pectin methylesterase inhibitor superfamily | chr3:15222402-15225124 REVERSE LENGTH=527	AT3G43270.1	AT3G43270.1	25.0638	24.7212	25.622	25.6807	25.9263	25.0763	25.5039	25.2057	25.1206	24.2036	0	27.4571	27.059	0	26.7776	0	0	0	25.0566	0	0	0	0	7	4	12	0	16.507	15	559590	520660	809960	1239000	919460	726260	532710	1147500	1548100	498830	0	1026200	2735900	0	1040600	0	0	0
>AT1G14210.1 | Symbols: | Ribonuclease T2 family protein | chr1:4856902-4857941 REVERSE LENGTH=247	AT1G14210.1	AT1G14210.1	23.1282	0	25.9528	26.8374	26.1255	24.2384	25.6543	24.4752	23.986	22.9806	0	0	0	0	24.5464	0	0	0	0	23.0853	24.9536	0	0	2	2	8.1	0.001006	3.9579	7	371480	0	907190	2403800	1749500	1043800	820200	1009600	980520	385640	0	0	2053900	0	433540	0	0	0
>AT1G11080.1 | Symbols: scpl31 | serine carboxypeptidase-like 31 | chr1:3694917-3697759 REVERSE LENGTH=492;>AT1G11080.2 | Symbols: scpl31 | serine carboxypeptidase-like 31 | chr1:3694809-3697759 REVERSE LENGTH=495	AT1G11080.1;AT1G11080.2;AT1G61130.1;AT4G15100.1	AT1G11080.1;AT1G11080.2	24.3869	24.8883	28.7735	28.0855	26.1643	26.7954	25.7967	25.3634	25.5408	23.6799	0	25.6167	0	0	24.8456	25.386	0	0	0	26.2608	0	0	0	5	5	12.2	0	12.612	11	148760	281160	2236500	3287400	1724900	2814000	277050	747620	1277700	96645	0	222660	0	0	129710	343180	0	0
>AT4G16260.1 | Symbols: | Glycosyl hydrolase superfamily protein | chr4:9200180-9201441 REVERSE LENGTH=344	AT4G16260.1	AT4G16260.1	0	0	0	23.5995	0	0	27.3133	0	0	24.6524	0	0	24.6336	0	29.1939	0	0	0	0	26.1038	0	0	0	6	6	23	0	41.006	6	0	0	0	71962	0	0	4276500	0	0	2435300	0	0	1027600	0	4954100	0	0	0
>AT5G47330.1 | Symbols: | alpha/beta-Hydrolases superfamily protein | chr5:19207170-19208711 FORWARD LENGTH=314	AT5G47330.1;AT5G47340.1;AT4G17480.1;AT4G17470.3;AT4G17470.2;AT4G17470.1	AT5G47330.1	26.4354	23.1933	0	0	0	0	24.3481	22.975	22.6115	28.9036	0	24.2124	0	23.686	0	25.7504	0	0	0	26.2542	0	0	0	5	5	19.4	0	13.346	6	2533000	124040	0	0	0	0	101930	67283	58638	6177900	0	220140	0	35533	0	1486600	0	0
>AT1G78670.1 | Symbols: ATGGH3, GGH3 | gamma-glutamyl hydrolase 3 | chr1:29591053-29593319 FORWARD LENGTH=352	AT1G78670.1	AT1G78670.1	25.2353	24.6783	25.8844	26.9252	26.4218	26.0892	26.1049	26.0049	26.1944	26.158	0	25.3183	0	0	0	0	0	0	0	0	0	0	0	7	6	21	0	9.6592	8	252690	145420	577110	1216900	2413500	1925400	592900	1909100	3301000	937800	0	152590	0	0	0	0	0	0
>AT1G55120.2 | Symbols: ATFRUCT5, FRUCT5 | beta-fructofuranosidase 5 | chr1:20566983-20569165 FORWARD LENGTH=555;>AT1G55120.3 | Symbols: FRUCT5 | beta-fructofuranosidase 5 | chr1:20566066-20569165 FORWARD LENGTH=579;>AT1G55120.1 | Symbols: ATFRUCT5, AtcwIN	AT1G55120.2;AT1G55120.3;AT1G55120.1	AT1G55120.2;AT1G55120.3;AT1G55120.1	25.9429	26.9131	26.2946	26.1383	27.0182	27.0542	26.109	25.9217	26.201	25.279	0	27.1041	25.3388	0	25.9595	0	0	0	24.0083	0	0	0	0	3	3	6.3	0	18.217	18	772030	1880000	536810	635550	1607900	2422400	396620	847210	1450200	486340	0	1332500	400410	0	494040	0	0	0
>AT5G56890.1 | Symbols: | Protein kinase superfamily protein | chr5:23010801-23015559 REVERSE LENGTH=1113	AT5G56890.1	AT5G56890.1	25.0479	26.5115	0	0	0	0	0	0	0	0	0	24.3877	27.9742	25.0289	29.1001	23.7518	25.6234	23.8343	26.7235	24.2532	27.9196	25.4038	0	4	4	3.6	0	26.961	12	128330	803960	0	0	0	0	0	0	0	0	0	32281	5361600	39036	2510400	40628	173870	38171
>AT5G56030.1 | Symbols: HSP81-2, ERD8, HSP90.2, AtHsp90.2 | heat shock protein 81-2 | chr5:22686923-22689433 FORWARD LENGTH=699;>AT5G56010.1 | Symbols: HSP81-3, Hsp81.3, AtHsp90-3, AtHsp90.3 | heat shock protein 81-3 | chr5:22681410-22683911 FORWARD LENGTH	AT5G56030.1;AT5G56010.1;AT5G56000.1;AT5G56030.2;AT5G52640.1	AT5G56030.1;AT5G56010.1;AT5G56000.1;AT5G56030.2	25.4357	23.8698	0	0	24.1317	27.5524	25.386	25.5616	25.2017	29.1101	26.7535	24.9316	0	0	27.0297	0	0	0	0	0	0	0	0	12	8	20.3	0	24.638	16	285760	109670	0	0	40877	2131000	297940	606980	433500	7339500	190300	570570	0	0	223870	0	0	0
>AT1G53730.1 | Symbols: SRF6 | STRUBBELIG-receptor family 6 | chr1:20061771-20065475 FORWARD LENGTH=719;>AT1G53730.2 | Symbols: SRF6 | STRUBBELIG-receptor family 6 | chr1:20061771-20065475 FORWARD LENGTH=720	AT1G53730.1;AT1G53730.2	AT1G53730.1;AT1G53730.2	24.9357	26.1097	0	0	0	23.3104	22.6369	23.13	24.1981	23.4768	0	26.1338	27.5407	0	26.8112	26.8416	0	26.1504	25.5971	27.272	25.9146	0	0	2	2	4.6	0	6.4983	12	469720	1411300	0	0	0	165350	27082	69594	240420	168940	0	546600	3567000	0	888180	588520	0	511780
>AT1G79500.4 | Symbols: AtkdsA1 | Aldolase-type TIM barrel family protein | chr1:29903604-29905989 FORWARD LENGTH=290;>AT1G79500.3 | Symbols: AtkdsA1 | Aldolase-type TIM barrel family protein | chr1:29903604-29905989 FORWARD LENGTH=290;>AT1G79500.2 | Symbo	AT1G79500.4;AT1G79500.3;AT1G79500.2;AT1G79500.1;AT1G79500.5;AT1G16340.3;AT1G16340.2;AT1G16340.1;AT1G16340.4	AT1G79500.4;AT1G79500.3;AT1G79500.2;AT1G79500.1;AT1G79500.5	25.0611	23.59	23.2839	0	24.8128	24.5208	26.8741	26.0707	25.7967	27.1008	0	23.3764	0	0	24.8942	0	0	0	0	0	0	0	0	7	7	30.3	0	26.813	13	255070	369550	126960	60805	528490	713620	1488700	2058100	1656500	4346000	0	63428	0	0	473900	0	0	0
>AT4G10280.1 | Symbols: | RmlC-like cupins superfamily protein | chr4:6375220-6375996 REVERSE LENGTH=140	AT4G10280.1	AT4G10280.1	0	0	26.1554	24.1372	24.6767	24.7603	24.5488	24.7129	24.2021	0	0	0	0	0	0	0	0	0	0	0	0	0	0	3	3	24.3	0	4.1158	5	0	0	1581600	659660	586350	1475900	647150	1429800	866370	0	0	0	4870700	0	0	0	0	0
>AT3G46290.1 | Symbols: HERK1 | hercules receptor kinase 1 | chr3:17013009-17015501 FORWARD LENGTH=830	AT3G46290.1	AT3G46290.1	25.5858	25.4171	25.9507	23.2213	25.4894	26.5486	24.8397	24.1758	24.9272	0	0	0	26.3502	25.2784	26.4185	26.9003	24.6384	0	24.7663	25.878	26.4297	0	0	6	6	9.9	0	38.917	12	889440	560680	219600	39977	272880	107280	119020	11031	45102	0	0	0	4625500	10027	772910	685940	182530	0
>AT1G68560.1 | Symbols: ATXYL1, XYL1, TRG1 | alpha-xylosidase 1 | chr1:25734435-25737897 REVERSE LENGTH=915	AT1G68560.1	AT1G68560.1	25.8432	26.4221	26.6663	28.2916	26.3349	25.9677	26.1453	26.2783	27.5026	28.1377	0	26.6436	0	0	0	0	0	0	0	0	26.835	0	0	8	8	10.8	0	30.856	12	104730	527550	557800	1943100	592190	842940	340740	1254200	2048600	2486600	0	283760	0	0	0	0	0	0
>AT3G27570.1 | Symbols: | Sucrase/ferredoxin-like family protein | chr3:10214276-10216681 REVERSE LENGTH=379	AT3G27570.1	AT3G27570.1	24.3144	24.6252	25.141	24.8464	25.1555	23.8361	23.4192	23.8593	24.6693	0	0	24.6971	25.6718	24.3746	0	0	0	0	25.3685	0	26.506	0	0	5	5	15.8	0	18.201	12	283600	510220	416960	775560	624970	848020	90744	447740	750560	0	0	209840	2861800	53731	0	0	0	0
>AT3G27200.1 | Symbols: | Cupredoxin superfamily protein | chr3:10043738-10044340 REVERSE LENGTH=174	AT3G27200.1	AT3G27200.1	24.2354	25.0977	27.1087	26.4607	24.4023	24.359	0	24.0844	0	0	0	25.1988	0	0	0	0	0	0	0	0	0	0	0	2	2	15.5	0	21.41	5	702550	3084400	2419600	2216100	690050	876280	0	595710	0	0	0	920860	0	0	0	0	0	0
>AT2G15780.1 | Symbols: | Cupredoxin superfamily protein | chr2:6873666-6874701 REVERSE LENGTH=257	AT2G15780.1	AT2G15780.1	24.6994	25.1886	0	22.6972	24.4117	24.453	22.8713	24.4084	25.1176	0	0	24.7545	24.9294	0	24.1116	0	0	0	0	0	0	0	0	2	2	8.6	0	4.3885	6	702310	952790	0	83586	359000	649490	75308	407270	1330800	0	0	396460	4897900	0	1598700	0	0	0
>AT1G54790.1 | Symbols: | GDSL-like Lipase/Acylhydrolase superfamily protein | chr1:20441124-20443997 REVERSE LENGTH=382;>AT1G54790.3 | Symbols: | GDSL-like Lipase/Acylhydrolase superfamily protein | chr1:20441124-20442634 REVERSE LENGTH=383;>AT1G54790.2	AT1G54790.1;AT1G54790.3;AT1G54790.2	AT1G54790.1;AT1G54790.3;AT1G54790.2	23.7895	25.8894	25.8255	25.5795	24.7444	24.323	0	23.8779	0	0	0	0	26.0017	24.7243	25.0225	0	0	0	0	0	0	0	0	3	3	8.4	0	31.7	10	453300	1008600	504740	840340	462990	446530	0	236360	0	0	0	0	6896000	101840	443240	0	0	0
>AT1G33600.1 | Symbols: | Leucine-rich repeat (LRR) family protein | chr1:12180776-12182212 FORWARD LENGTH=478	AT1G33600.1	AT1G33600.1	25.9052	27.0966	0	22.7554	22.317	22.3775	22.2594	23.0352	0	27.1892	0	27.6623	26.2946	0	0	0	0	0	0	0	23.844	0	0	5	5	13.8	0	11.361	11	735090	2117100	0	95902	79393	118860	49184	164050	0	3328300	0	1322500	2584400	0	0	0	0	0
>AT5G21090.1 | Symbols: | Leucine-rich repeat (LRR) family protein | chr5:7164758-7166904 FORWARD LENGTH=218	AT5G21090.1	AT5G21090.1	25.9613	25.9394	0	0	0	0	0	0	0	0	0	25.9315	0	0	25.6871	0	0	0	0	0	0	0	0	3	3	16.5	0	8.2794	5	3797300	4270800	0	0	0	0	0	0	0	0	0	1949000	0	0	1072500	0	0	0
>AT4G00970.1 | Symbols: CRK41 | cysteine-rich RLK (RECEPTOR-like protein kinase) 41 | chr4:418437-421694 FORWARD LENGTH=665	AT4G00970.1	AT4G00970.1	0	0	23.1716	0	0	0	0	0	0	0	0	0	28.565	29.183	26.4311	0	0	0	0	0	0	0	0	3	3	3.9	0	4.4117	4	0	0	30696	0	0	0	0	0	0	0	0	0	9529600	1320300	112390	0	0	0
>AT2G43070.1 | Symbols: SPPL3, ATSPPL3 | SIGNAL PEPTIDE PEPTIDASE-LIKE 3 | chr2:17911233-17914776 REVERSE LENGTH=540	AT2G43070.1	AT2G43070.1	26.3475	27.1822	24.6678	25.6365	23.342	23.8585	24.3606	24.307	23.6096	0	0	23.7451	0	0	24.504	23.8972	0	0	0	0	0	0	0	3	3	7	0	14.793	7	2123600	4991600	401820	758820	228230	499300	242780	409250	467670	0	0	117900	0	0	444190	244360	0	0
>AT2G44290.1 | Symbols: | Bifunctional inhibitor/lipid-transfer protein/seed storage 2S albumin superfamily protein | chr2:18305418-18306202 REVERSE LENGTH=205;>AT2G44300.1 | Symbols: | Bifunctional inhibitor/lipid-transfer protein/seed storage 2S albumi	AT2G44290.1;AT2G44300.1	AT2G44290.1;AT2G44300.1	24.4079	22.9849	0	0	0	0	0	0	0	0	0	0	0	0	28.5603	0	0	24.8752	0	0	0	0	0	3	3	20.5	0	17.279	4	490370	211400	0	0	0	0	0	0	0	0	0	0	0	0	8509100	0	0	1526100
>AT1G75030.1 | Symbols: ATLP-3, TLP-3 | thaumatin-like protein 3 | chr1:28174418-28175255 FORWARD LENGTH=246	AT1G75030.1	AT1G75030.1	0	26.4135	0	0	0	0	0	0	0	0	0	23.3285	0	0	0	0	0	0	0	0	0	0	0	2	2	16.3	0	10.79	3	0	10333000	0	0	0	0	0	0	0	0	0	340540	0	0	0	0	0	0
>AT3G12500.1 | Symbols: ATHCHIB, PR3, PR-3, CHI-B, B-CHI, HCHIB | basic chitinase | chr3:3962501-3963984 REVERSE LENGTH=335	AT3G12500.1	AT3G12500.1	0	0	0	0	0	0	0	0	0	0	0	25.7087	0	0	28.7228	25.3739	0	0	0	0	0	0	0	3	3	17.6	0	28.729	4	0	0	0	0	0	0	0	0	0	0	0	992680	1755000	0	7074000	629150	0	0
>AT4G35350.2 | Symbols: XCP1 | xylem cysteine peptidase 1 | chr4:16810529-16811578 FORWARD LENGTH=288;>AT4G35350.1 | Symbols: XCP1 | xylem cysteine peptidase 1 | chr4:16810529-16811875 FORWARD LENGTH=355	AT4G35350.2;AT4G35350.1	AT4G35350.2;AT4G35350.1	24.8945	25.794	26.5164	26.8199	25.5829	23.4252	0	0	0	0	26.7251	26.074	0	0	0	0	0	0	0	0	0	0	0	2	2	12.2	0	10.252	6	1802800	3249600	1005400	1780800	900620	264510	0	0	0	0	382740	1159900	0	0	0	0	0	0
>AT1G49740.1 | Symbols: | PLC-like phosphodiesterases superfamily protein | chr1:18407728-18409468 FORWARD LENGTH=359	AT1G49740.1	AT1G49740.1	23.1721	22.8575	0	0	0	24.4195	0	0	0	26.6887	0	0	0	23.9437	29.1773	23.3522	0	0	0	24.2167	0	0	0	6	6	24.5	0	16.55	7	178680	160460	0	0	0	1420700	0	0	0	3021400	0	0	0	71822	5179600	116910	0	0
>AT2G38010.1 | Symbols: | Neutral/alkaline non-lysosomal ceramidase | chr2:15906862-15909867 FORWARD LENGTH=757;>AT2G38010.2 | Symbols: | Neutral/alkaline non-lysosomal ceramidase | chr2:15906862-15909867 FORWARD LENGTH=792	AT2G38010.1;AT2G38010.2;AT1G07380.1;AT5G58980.1	AT2G38010.1;AT2G38010.2	0	23.2538	0	0	0	24.7848	0	22.9861	0	23.1987	0	0	0	0	30.567	0	0	0	0	23.3258	0	0	0	10	10	15.2	0	42.717	11	0	156240	0	0	0	389390	0	86826	0	292190	0	0	0	0	9262400	0	0	0
>AT4G30550.1 | Symbols: | Class I glutamine amidotransferase-like superfamily protein | chr4:14925618-14926713 FORWARD LENGTH=249	AT4G30550.1	AT4G30550.1	24.5854	24.4017	24.5799	25.37	24.5278	24.6105	25.656	25.5595	25.9302	25.6482	0	24.4672	0	0	0	0	0	0	0	0	0	0	0	5	4	28.9	0	5.3041	7	161190	155640	502840	1390300	972430	762950	847340	1891400	1385000	1952400	0	237220	0	0	0	0	0	0
>AT4G38920.1 | Symbols: AVA-P3, ATVHA-C3, VHA-C3 | vacuolar-type H(+)-ATPase C3 | chr4:18147330-18148853 FORWARD LENGTH=164;>AT4G34720.1 | Symbols: AVA-P1, VHA-C1, ATVHA-C1 | ATPase, F0/V0 complex, subunit C protein | chr4:16568223-16569165 REVERSE LENGTH=	AT4G38920.1;AT4G34720.1;AT2G16510.1;AT1G19910.1;AT1G75630.1;AT1G75630.2	AT4G38920.1;AT4G34720.1;AT2G16510.1;AT1G19910.1;AT1G75630.1;AT1G75630.2	0	23.048	0	0	0	0	0	0	0	25.3035	0	0	23.9175	0	0	0	0	0	0	0	0	0	0	1	1	11	0	5.4517	1	0	754370	0	0	0	0	0	0	0	3818400	0	0	5656000	0	0	0	0	0
>AT3G14310.1 | Symbols: ATPME3, PME3 | pectin methylesterase 3 | chr3:4772214-4775095 REVERSE LENGTH=592	AT3G14310.1;AT1G53830.1	AT3G14310.1	0	0	23.2511	23.2878	0	0	0	21.3916	0	0	0	0	28.068	25.6791	25.4762	24.8784	26.5434	26.8561	0	24.1293	0	0	0	7	6	14	0	42.06	11	0	0	65257	70010	0	0	0	18353	0	0	0	0	7477000	115810	422840	287390	468890	976640
>AT5G61130.1 | Symbols: PDCB1 | plasmodesmata callose-binding protein 1 | chr5:24587438-24589369 REVERSE LENGTH=201	AT5G61130.1	AT5G61130.1	0	0	0	0	0	0	0	0	0	0	0	0	0	0	0	0	0	0	25.5279	0	0	0	0	1	1	5	0.001924	3.3694	0	0	0	0	0	0	0	0	0	0	0	0	0	0	0	0	0	1882800	0
>AT1G17030.1 | Symbols: | unknown protein;FUNCTIONS IN: molecular_function unknown;INVOLVED IN: biological_process unknown;LOCATED IN: endomembrane system;BEST Arabidopsis thaliana protein match is: unknown protein (TAIR:AT2G47010.2);Has 70 Blast hit	AT1G17030.1	AT1G17030.1	0	24.6631	25.5946	25.5898	25.1248	24.3699	0	25.2189	0	0	0	0	26.9882	0	25.1857	0	0	0	0	0	25.5348	0	0	6	5	21.1	0	22.336	8	0	391570	257040	403100	284890	201880	0	422530	0	0	0	0	5611400	0	636560	0	0	0
>AT1G78460.1 | Symbols: | SOUL heme-binding family protein | chr1:29518547-29519296 REVERSE LENGTH=219	AT1G78460.1	AT1G78460.1	0	0	0	26.8851	25.7484	25.9381	0	0	0	25.7892	0	0	0	0	25.7001	0	0	0	0	0	0	0	0	5	5	26	0	9.3531	6	0	0	236180	1595300	583320	2792800	0	0	1709600	2352300	0	0	0	0	633130	0	0	0
>AT3G48890.1 | Symbols: ATMP2, ATMAPR3, MSBP2, MAPR3 | membrane-associated progesterone binding protein 3 | chr3:18129669-18131353 FORWARD LENGTH=233	AT3G48890.1	AT3G48890.1	0	0	26.3692	25.6263	24.5651	25.5822	25.2321	24.7753	24.2989	24.6428	0	0	0	0	0	26.2837	0	0	0	0	0	0	0	1	1	10.7	0	8.9961	6	0	0	1283200	1280600	631550	1811600	714870	827000	857510	980020	0	0	0	0	0	1396200	0	0
>AT4G20430.2 | Symbols: | Subtilase family protein | chr4:11017656-11021105 REVERSE LENGTH=832;>AT4G20430.1 | Symbols: | Subtilase family protein | chr4:11017656-11021105 REVERSE LENGTH=856	AT4G20430.2;AT4G20430.1;AT5G44530.1	AT4G20430.2;AT4G20430.1	25.5868	28.5095	0	0	23.9882	25.0733	0	0	23.1951	23.7029	0	23.4884	0	0	0	0	0	0	0	0	0	0	24.6126	6	6	12.3	0	30.222	8	1444400	5610200	0	0	165580	417440	0	0	102530	173540	66855	191470	0	25286	0	0	0	0
>AT5G42020.1 | Symbols: BIP, BIP2 | Heat shock protein 70 (Hsp 70) family protein | chr5:16807697-16810480 REVERSE LENGTH=668;>AT5G28540.1 | Symbols: BIP1 | heat shock protein 70 (Hsp 70) family protein | chr5:10540665-10543274 REVERSE LENGTH=669;>AT5G4202	AT5G42020.1;AT5G28540.1;AT5G42020.2;AT1G09080.2;AT1G09080.1	AT5G42020.1;AT5G28540.1;AT5G42020.2	26.4049	24.338	24.9101	26.5769	24.1176	25.6556	25.1605	24.7087	24.7757	27.0393	25.3134	25.5927	0	0	26.3775	24.683	0	25.8603	25.4936	25.0614	0	26.5985	26.3831	10	8	15.3	0	22.663	12	829450	552500	31968	326700	139030	579540	167170	316370	864980	2091800	52452	390520	0	0	1869300	81031	0	100330
>AT1G49760.2 | Symbols: PAB8 | poly(A) binding protein 8 | chr1:18416740-18419753 FORWARD LENGTH=671;>AT1G49760.1 | Symbols: PAB8, PABP8 | poly(A) binding protein 8 | chr1:18416740-18419753 FORWARD LENGTH=671	AT1G49760.2;AT1G49760.1	AT1G49760.2;AT1G49760.1	26.9212	26.8081	25.6039	26.5871	25.2977	25.2572	25.594	25.0161	25.7205	26.8925	0	25.7853	0	0	25.5811	25.5156	0	25.4595	0	0	0	0	0	5	4	7.7	0	16.207	12	835170	1872900	442980	1102300	604530	410720	297030	469510	732910	1664300	0	457670	0	0	124950	207300	0	171540
>AT5G11330.1 | Symbols: | FAD/NAD(P)-binding oxidoreductase family protein | chr5:3617342-3618861 REVERSE LENGTH=408;>AT5G11330.2 | Symbols: | FAD/NAD(P)-binding oxidoreductase family protein | chr5:3617415-3618861 REVERSE LENGTH=360	AT5G11330.1;AT5G11330.2	AT5G11330.1;AT5G11330.2	0	0	25.7467	0	25.3241	25.2851	25.6611	26.0546	26.1511	25.145	0	0	0	0	0	0	0	0	0	0	0	0	0	7	7	29.7	0	18.101	9	157350	298100	131630	0	749620	796980	445630	1160500	1467900	775440	0	263530	1951600	0	1112300	0	0	0
>AT2G35860.1 | Symbols: FLA16 | FASCICLIN-like arabinogalactan protein 16 precursor | chr2:15059859-15061810 FORWARD LENGTH=445	AT2G35860.1	AT2G35860.1	24.1722	24.2067	26.2307	27.0977	25.8579	25.3041	24.4708	25.2132	25.3406	0	0	24.4877	0	0	0	0	0	0	24.7113	0	26.1836	0	0	3	1	11.5	0	4.5487	10	303320	424540	593860	1554600	784670	761060	218320	570690	899280	0	0	227740	0	0	0	0	0	0
>AT5G09530.1 | Symbols: | hydroxyproline-rich glycoprotein family protein | chr5:2960080-2961192 REVERSE LENGTH=370	AT5G09530.1	AT5G09530.1	0	0	0	0	0	0	0	0	0	0	0	0	0	0	27.3718	0	0	0	0	0	0	0	0	2	2	14.9	0	4.6163	2	0	0	0	0	0	0	0	0	0	0	0	0	0	0	9240400	0	0	0
>AT1G29050.1 | Symbols: TBL38 | TRICHOME BIREFRINGENCE-LIKE 38 | chr1:10136376-10139082 REVERSE LENGTH=380	AT1G29050.1	AT1G29050.1	0	0	0	0	0	0	0	0	0	28.5671	0	0	0	0	0	26.1109	0	0	0	0	0	0	0	6	5	18.9	0	16.159	6	0	0	0	0	0	0	0	0	0	8314400	0	0	0	0	0	702830	0	0
>AT1G51860.1 | Symbols: | Leucine-rich repeat protein kinase family protein | chr1:19257634-19261479 REVERSE LENGTH=890	AT1G51860.1	AT1G51860.1	0	0	0	0	0	0	0	0	0	22.6558	26.4481	0	27.5234	28.2759	26.8978	0	0	27.2535	25.8571	25.6377	27.1395	27.1628	29.8617	5	4	8	0	10.546	13	0	0	0	0	0	0	0	0	0	40700	158540	0	1761200	338730	430580	0	0	1223200
>AT4G24350.1 | Symbols: | Phosphorylase superfamily protein | chr4:12609637-12611328 FORWARD LENGTH=336;>AT4G24350.2 | Symbols: | Phosphorylase superfamily protein | chr4:12610060-12611328 FORWARD LENGTH=242	AT4G24350.1;AT4G24350.2	AT4G24350.1;AT4G24350.2	0	0	23.3889	24.0187	23.5272	23.633	23.4585	24.2697	0	23.6874	0	0	0	0	0	0	0	0	0	0	0	0	0	4	4	17	0	19.03	6	0	0	157670	435590	311490	495070	188500	566890	0	484360	0	0	2435400	0	3893500	0	0	0
>AT2G43580.1 | Symbols: | Chitinase family protein | chr2:18078817-18080013 REVERSE LENGTH=265	AT2G43580.1	AT2G43580.1	0	0	0	0	0	25.7747	0	0	0	25.7317	0	0	0	0	27.6569	0	0	0	0	27.7858	0	0	0	1	1	5.7	0	4.2394	2	0	0	0	0	0	1204500	0	0	0	1706900	0	0	0	0	3299500	0	0	0
>AT1G65900.1 | Symbols: | unknown protein;FUNCTIONS IN: molecular_function unknown;INVOLVED IN: biological_process unknown;LOCATED IN: endomembrane system;EXPRESSED IN: 21 plant structures;EXPRESSED DURING: 13 growth stages;Has 306 Blast hits to 306	AT1G65900.1	AT1G65900.1	24.8766	26.2503	25.3213	24.0389	23.8722	25.4202	24.359	24.4337	0	23.8824	0	24.6915	0	0	24.9917	0	0	0	0	0	0	0	0	2	2	4.9	0.00050865	4.0847	8	942210	2779900	418660	290440	484870	1578600	293670	593220	0	442140	0	589730	0	0	277630	0	0	0
>AT1G78060.1 | Symbols: | Glycosyl hydrolase family protein | chr1:29349796-29352868 REVERSE LENGTH=767	AT1G78060.1	AT1G78060.1	27.2187	27.6526	0	0	24.7493	25.145	0	24.5021	24.2499	27.3347	0	26.853	0	0	27.6587	0	0	0	0	0	25.1908	0	0	8	8	12.9	0	25.176	15	1398600	3066700	0	0	98862	287660	0	81150	95467	1558500	0	709740	0	0	857540	0	0	0
>AT1G74020.1 | Symbols: SS2 | strictosidine synthase 2 | chr1:27835289-27837277 REVERSE LENGTH=335	AT1G74020.1	AT1G74020.1	0	0	0	0	0	0	0	0	0	0	0	0	26.0632	0	0	25.958	0	0	0	0	0	0	0	4	3	14.3	0	22.21	4	0	0	0	0	0	0	0	0	0	0	0	0	6824500	0	744470	550730	0	0
>AT5G10060.1 | Symbols: | ENTH/VHS family protein | chr5:3145994-3148049 REVERSE LENGTH=469	AT5G10060.1	AT5G10060.1	27.0705	0	0	0	0	0	0	25.8012	25.4196	0	25.4633	0	0	0	0	0	0	0	25.7617	0	0	0	0	1	1	4.1	0.0050691	2.8525	2	2636200	0	0	0	0	0	0	1231100	1194300	0	100880	0	0	0	0	0	0	0
>AT3G20790.1 | Symbols: | NAD(P)-binding Rossmann-fold superfamily protein | chr3:7268802-7271099 FORWARD LENGTH=355	AT3G20790.1	AT3G20790.1	0	0	25.6691	24.4731	0	24.7865	25.8924	24.4234	24.7775	26.0383	0	0	24.94	0	0	0	0	0	0	0	0	0	0	5	5	15.5	0	14.942	6	422430	620340	328960	136150	0	881280	983520	211680	928040	2284400	0	0	817230	0	0	0	0	0
>AT2G18150.1 | Symbols: | Peroxidase superfamily protein | chr2:7892298-7893586 REVERSE LENGTH=338	AT2G18150.1;AT2G18140.1	AT2G18150.1	0	24.806	0	0	0	0	0	0	0	0	0	24.9457	0	24.9904	0	0	0	0	0	0	0	0	0	5	2	16.9	0	13.223	5	0	718880	0	0	0	0	0	0	0	0	0	363080	1159900	134310	0	4676600	0	0
>AT2G22970.2 | Symbols: SCPL11 | serine carboxypeptidase-like 11 | chr2:9774875-9777146 FORWARD LENGTH=320;>AT2G22970.1 | Symbols: SCPL11 | serine carboxypeptidase-like 11 | chr2:9774875-9778224 FORWARD LENGTH=433;>AT2G22970.3 | Symbols: SCPL11 | serine ca	AT2G22970.2;AT2G22970.1;AT2G22970.3	AT2G22970.2;AT2G22970.1;AT2G22970.3	0	23.4609	0	0	0	25.1167	24.3209	24.4886	23.9513	25.8928	0	0	0	0	27.0762	0	0	0	0	0	0	0	0	4	3	16.9	0	27.036	7	0	356690	0	0	0	1208400	447250	633780	1002200	1316000	0	0	0	0	1906500	0	0	0
>AT3G48460.1 | Symbols: | GDSL-like Lipase/Acylhydrolase superfamily protein | chr3:17949496-17951082 FORWARD LENGTH=381	AT3G48460.1	AT3G48460.1	0	0	0	0	24.4009	26.1915	0	0	0	25.8924	0	0	0	0	0	0	0	0	0	0	0	0	0	4	4	15.5	0	13.701	4	0	2758800	0	0	397980	1960200	0	0	0	1627700	0	0	0	0	64270	0	0	0
>AT3G16240.1 | Symbols: DELTA-TIP, TIP2;1, DELTA-TIP1, AQP1, ATTIP2;1 | delta tonoplast integral protein | chr3:5505534-5506788 FORWARD LENGTH=250	AT3G16240.1	AT3G16240.1	0	0	0	0	0	21.761	0	0	0	24.7773	0	0	0	0	0	0	0	0	0	0	0	0	0	1	1	7.2	0	4.7243	1	0	0	0	0	0	727220	0	0	0	6011400	0	0	0	0	0	0	0	0
>AT1G61380.1 | Symbols: SD1-29 | S-domain-1 29 | chr1:22646277-22649401 REVERSE LENGTH=805	AT1G61380.1	AT1G61380.1	23.5953	24.2489	0	0	0	0	0	0	0	0	0	25.1794	26.8821	26.7102	25.8276	24.2968	0	24.8997	0	0	26.348	0	0	4	4	5.2	0	9.944	8	127680	280180	0	0	0	0	0	0	0	0	0	271650	3915000	85439	286040	220920	0	253340
>AT4G04570.2 | Symbols: CRK40 | cysteine-rich RLK (RECEPTOR-like protein kinase) 40 | chr4:2290045-2292255 FORWARD LENGTH=571;>AT4G04570.1 | Symbols: CRK40 | cysteine-rich RLK (RECEPTOR-like protein kinase) 40 | chr4:2290045-2292717 FORWARD LENGTH=654	AT4G04570.2;AT4G04570.1	AT4G04570.2;AT4G04570.1	24.3615	24.898	24.8241	24.6241	24.7588	25.1071	24.1111	23.8071	22.8769	23.3699	0	25.0788	25.296	26.5177	27.1362	0	25.5836	0	0	25.1958	25.5825	0	0	3	3	7.4	0	17.583	12	209220	447470	135500	169310	370510	401620	148100	142980	101490	191540	0	185130	1118600	120390	1130500	0	478180	0
>AT1G54000.1 | Symbols: | GDSL-like Lipase/Acylhydrolase superfamily protein | chr1:20154548-20156365 REVERSE LENGTH=391	AT1G54000.1;AT3G14220.1	AT1G54000.1	0	25.1954	0	0	0	0	0	0	0	0	0	24.6522	23.7992	0	0	0	0	24.0031	25.9236	0	24.1089	0	0	3	2	9.2	0	5.4024	4	0	741970	0	0	0	0	0	0	0	0	0	335860	719170	0	0	0	0	151260
>AT5G26280.2 | Symbols: | TRAF-like family protein | chr5:9208724-9210403 FORWARD LENGTH=327;>AT5G26280.1 | Symbols: | TRAF-like family protein | chr5:9208724-9210403 FORWARD LENGTH=350	AT5G26280.2;AT5G26280.1;AT2G04170.4;AT2G04170.3;AT2G04170.5;AT2G04170.2;AT2G04170.1;AT5G26300.1;AT5G26260.1;AT5G26320.1;AT2G04190.1	AT5G26280.2;AT5G26280.1	0	0	0	25.4735	0	25.9762	0	0	24.9562	26.2875	25.8664	26.0195	0	0	0	0	0	0	0	0	0	0	0	5	5	20.2	0	17.813	6	0	0	0	274860	0	1017800	0	0	635930	2838000	103710	1244400	0	0	0	0	0	0
>AT5G47200.1 | Symbols: ATRABD2B, ATRAB1A, RAB1A | RAB GTPase homolog 1A | chr5:19167029-19168718 FORWARD LENGTH=202;>AT4G17530.1 | Symbols: RAB1C, ATRAB1C, ATRABD2C | RAB GTPase homolog 1C | chr4:9773721-9775424 REVERSE LENGTH=202	AT5G47200.1;AT4G17530.1;AT1G02130.1	AT5G47200.1;AT4G17530.1	0	0	0	0	0	23.6559	24.8189	0	0	25.9208	0	0	0	0	0	25.2838	0	0	0	26.9475	0	0	0	3	3	19.3	0	13.465	6	0	0	0	0	0	637370	195000	0	0	3511200	0	0	0	0	0	591750	0	0
>AT2G26730.1 | Symbols: | Leucine-rich repeat protein kinase family protein | chr2:11388621-11391286 FORWARD LENGTH=658	AT2G26730.1	AT2G26730.1	23.4335	25.0011	25.9478	27.2638	24.9659	23.7697	24.1883	23.8237	22.9511	0	0	0	26.0614	0	27.0904	26.1161	0	25.1321	0	25.014	0	0	23.4442	2	2	4.9	0	36.129	10	69558	174300	473210	1046000	461710	142730	69921	89186	60408	0	0	0	1762300	0	819310	474450	0	184290
>AT2G19190.1 | Symbols: FRK1 | FLG22-induced receptor-like kinase 1 | chr2:8326067-8329893 REVERSE LENGTH=876	AT2G19190.1	AT2G19190.1	25.3644	21.7943	24.8639	0	0	0	25.2368	0	0	0	0	23.5223	0	27.2712	0	0	0	0	0	25.6776	0	28.0323	26.2905	6	6	7.6	0	28.638	11	225420	43595	52935	0	0	0	253290	0	0	0	0	62396	3703100	301620	133390	0	0	629470
>AT3G29360.2 | Symbols: | UDP-glucose 6-dehydrogenase family protein | chr3:11267375-11268817 REVERSE LENGTH=480;>AT3G29360.1 | Symbols: | UDP-glucose 6-dehydrogenase family protein | chr3:11267375-11268817 REVERSE LENGTH=480	AT3G29360.2;AT3G29360.1;AT1G26570.1	AT3G29360.2;AT3G29360.1	0	0	0	0	0	25.844	0	0	0	28.2629	0	0	0	0	0	25.0983	0	0	0	24.6162	0	0	0	7	4	21.5	0	47.959	8	0	0	0	0	0	1367100	0	0	0	4190800	0	0	0	0	0	178090	0	0
>AT1G21090.1 | Symbols: | Cupredoxin superfamily protein | chr1:7384854-7386199 FORWARD LENGTH=242	AT1G21090.1	AT1G21090.1	24.5778	25.8724	0	0	0	0	0	0	0	0	0	25.0741	0	0	25.2689	0	0	0	0	24.8421	0	0	0	1	1	5.4	0	4.6686	2	862730	2977900	0	0	0	0	0	0	0	0	0	603170	0	0	1004400	0	0	0
>AT3G45310.2 | Symbols: | Cysteine proteinases superfamily protein | chr3:16628704-16630473 REVERSE LENGTH=357;>AT3G45310.1 | Symbols: | Cysteine proteinases superfamily protein | chr3:16628704-16630473 REVERSE LENGTH=358	AT3G45310.2;AT3G45310.1	AT3G45310.2;AT3G45310.1	0	0	25.7794	26.0604	25.2127	0	25.5314	26.1828	25.6986	23.8791	0	0	0	0	0	0	0	0	0	0	0	0	0	4	2	9.2	0.0032787	3.0723	4	0	0	647520	1067000	436030	0	538090	1215200	1399400	290080	0	0	0	0	0	0	0	0
>AT3G01420.1 | Symbols: ALPHA-DOX1, DOX1, DIOX1, PADOX-1 | Peroxidase superfamily protein | chr3:159689-162726 REVERSE LENGTH=639	AT3G01420.1	AT3G01420.1	25.6346	26.9085	0	0	0	0	0	0	0	0	27.1299	29.0245	0	0	0	0	0	0	0	0	0	0	0	1	1	3.4	0	43.19	5	584160	1698900	0	0	0	0	0	0	0	0	88202	3160100	0	0	0	0	0	0
>AT1G78660.2 | Symbols: ATGGH1, GGH1 | gamma-glutamyl hydrolase 1 | chr1:29586014-29588117 FORWARD LENGTH=347;>AT1G78660.3 | Symbols: ATGGH1, GGH1 | gamma-glutamyl hydrolase 1 | chr1:29585901-29588117 FORWARD LENGTH=348;>AT1G78660.1 | Symbols: ATGGH1, GGH1	AT1G78660.2;AT1G78660.3;AT1G78660.1	AT1G78660.2;AT1G78660.3;AT1G78660.1	0	0	25.5221	25.4549	25.9776	25.3682	25.2856	25.623	25.3516	0	0	0	0	0	0	0	0	0	0	0	0	0	0	3	2	19.6	0	5.2415	2	0	252340	457790	598580	915130	900840	366710	1024200	1014300	0	0	0	0	0	0	0	0	0
>AT2G27720.1 | Symbols: | 60S acidic ribosomal protein family | chr2:11818696-11819370 FORWARD LENGTH=115	AT2G27720.1	AT2G27720.1	0	0	0	0	0	0	0	0	0	0	0	0	0	0	0	0	0	0	23.4147	0	24.8565	0	0	3	1	35.7	0	17.119	2	0	0	0	0	0	0	0	0	0	0	0	0	0	0	0	0	0	0
>AT4G08780.1 | Symbols: | Peroxidase superfamily protein | chr4:5604153-5608202 FORWARD LENGTH=346;>AT4G08770.1 | Symbols: Prx37 | Peroxidase superfamily protein | chr4:5598259-5600262 REVERSE LENGTH=346	AT4G08780.1;AT4G08770.1	AT4G08780.1;AT4G08770.1	23.3073	24.0675	0	0	0	0	0	23.3926	0	0	0	25.3663	24.8178	22.3198	23.2359	0	0	22.2522	0	23.3979	0	0	0	6	4	16.8	0	26.597	6	180380	425130	0	0	0	0	0	113880	81844	0	0	442420	1626400	13050	100540	0	0	32381
>AT1G12570.1 | Symbols: | Glucose-methanol-choline (GMC) oxidoreductase family protein | chr1:4278192-4280753 REVERSE LENGTH=572	AT1G12570.1	AT1G12570.1	24.295	25.8492	0	0	0	0	0	0	0	0	0	26.5979	0	0	26.8358	26.3795	0	0	0	24.9591	0	0	0	3	3	7.9	0	7.4116	5	77072	2449900	0	0	0	0	0	0	0	0	0	1222600	0	0	1188200	215180	0	0
>AT5G52560.1 | Symbols: ATUSP, USP | UDP-sugar pyrophosphorylase | chr5:21331230-21334573 FORWARD LENGTH=614	AT5G52560.1	AT5G52560.1	23.684	24.4453	25.1004	24.5008	25.0941	24.8815	26.9392	27.2028	26.0611	24.5761	0	0	0	0	0	0	0	0	0	0	0	0	0	5	5	12.4	0	12.052	6	99959	65442	254090	32000	741040	806330	580360	1196200	1102500	278850	0	0	0	0	0	0	0	0
>AT3G62060.1 | Symbols: | Pectinacetylesterase family protein | chr3:22980123-22982734 FORWARD LENGTH=419	AT3G62060.1	AT3G62060.1	25.3057	26.3374	0	0	0	0	0	0	0	0	26.2096	25.7513	0	0	26.0936	0	0	0	0	0	0	0	0	2	2	6.7	0	5.0571	2	514350	2677600	0	0	0	0	0	0	0	0	103420	513440	0	0	1192400	0	0	0
>AT5G60640.1 | Symbols: ATPDIL1-4, PDI2, ATPDI2, PDIL1-4 | PDI-like 1-4 | chr5:24371141-24373993 REVERSE LENGTH=597;>AT5G60640.2 | Symbols: ATPDIL1-4, PDIL1-4 | PDI-like 1-4 | chr5:24371416-24373993 REVERSE LENGTH=536;>AT5G60640.3 | Symbols: PDIL1-4 | PDI-	AT5G60640.1;AT5G60640.2;AT5G60640.3	AT5G60640.1;AT5G60640.2;AT5G60640.3	25.5174	25.5874	25.9796	25.5083	0	0	25.6044	25.3821	0	24.9896	0	0	24.8841	0	25.9265	0	0	26.5983	0	0	0	0	0	6	6	10.7	0	10.186	8	906160	199920	274770	155860	0	0	210340	158830	0	635350	0	0	1193400	0	673240	0	0	498430
>AT5G05960.1 | Symbols: | Bifunctional inhibitor/lipid-transfer protein/seed storage 2S albumin superfamily protein | chr5:1790256-1790694 FORWARD LENGTH=116	AT5G05960.1	AT5G05960.1	25.9006	25.04	0	0	0	0	0	0	0	0	0	24.4282	0	0	0	0	0	0	0	0	0	0	0	1	1	12.1	0.0014786	3.6862	1	2273600	2164000	0	0	0	0	0	0	0	0	0	400350	0	0	0	0	0	0
>AT2G27190.1 | Symbols: PAP1, ATPAP1, PAP12, ATPAP12 | purple acid phosphatase 12 | chr2:11621400-11623438 REVERSE LENGTH=469	AT2G27190.1	AT2G27190.1	0	0	0	26.7769	25.4363	25.2986	23.4998	23.3178	22.9229	25.5149	0	0	0	0	0	0	0	0	0	0	0	0	0	4	4	10.2	0	7.6615	10	0	0	0	1547800	572780	1184100	197750	365470	422150	490070	0	0	0	0	0	0	0	0
>AT3G14840.2 | Symbols: | Leucine-rich repeat transmembrane protein kinase | chr3:4988271-4993891 FORWARD LENGTH=1020	AT3G14840.2	AT3G14840.2	23.9175	24.6222	24.7865	22.8385	23.9801	24.6489	0	23.0748	24.0952	0	28.3206	27.0534	25.1952	23.8605	25.0379	0	25.5428	25.6677	25.1261	25.4871	26.9982	25.846	27.8686	7	7	8.9	0	38.897	16	222000	509060	79127	21531	73720	128950	0	36304	22015	0	246580	569440	1485500	39380	41283	0	260400	236860
>AT1G51790.1 | Symbols: | Leucine-rich repeat protein kinase family protein | chr1:19206858-19210574 REVERSE LENGTH=882	AT1G51790.1	AT1G51790.1	0	0	0	0	0	0	0	0	0	0	0	0	27.219	0	0	0	0	0	0	0	26.4236	0	0	3	3	4.5	0	8.6875	3	0	0	0	0	0	0	0	0	0	0	0	0	3072300	0	0	0	0	0
>AT2G27360.1 | Symbols: | GDSL-like Lipase/Acylhydrolase superfamily protein | chr2:11706233-11707905 FORWARD LENGTH=394	AT2G27360.1	AT2G27360.1	0	0	0	0	0	0	0	0	0	24.0776	0	0	23.1834	0	0	0	24.7012	0	24.4307	0	25.1073	0	0	6	6	24.1	0	25.65	10	0	0	0	0	0	0	0	0	0	404270	0	0	1675800	0	0	0	523110	0
>AT3G61490.3 | Symbols: | Pectin lyase-like superfamily protein | chr3:22758439-22760137 FORWARD LENGTH=476;>AT3G61490.2 | Symbols: | Pectin lyase-like superfamily protein | chr3:22758439-22760137 FORWARD LENGTH=476;>AT3G61490.1 | Symbols: | Pectin lyas	AT3G61490.3;AT3G61490.2;AT3G61490.1	AT3G61490.3;AT3G61490.2;AT3G61490.1	0	0	26.3101	27.2384	25.9881	25.0854	0	23.2179	22.5877	23.0788	0	0	0	23.5884	0	0	0	0	0	0	0	0	0	4	4	12.2	0	16.454	10	0	0	711350	1494400	1060100	855010	0	73834	158040	77111	0	0	0	24077	0	0	0	0
>AT3G02880.1 | Symbols: | Leucine-rich repeat protein kinase family protein | chr3:634819-636982 FORWARD LENGTH=627	AT3G02880.1	AT3G02880.1	0	0	0	0	0	0	0	0	0	0	0	0	26.2301	0	0	0	24.3088	0	24.5299	0	24.1098	0	0	6	3	14.8	0	10.905	6	0	0	0	0	0	243010	0	0	0	1140600	0	0	2003800	0	0	0	185280	0
>AT1G65240.1 | Symbols: | Eukaryotic aspartyl protease family protein | chr1:24230963-24233349 REVERSE LENGTH=475	AT1G65240.1	AT1G65240.1	0	0	0	20.841	0	20.8948	22.1467	23.8604	22.5784	0	0	0	24.3636	0	0	25.4725	0	25.9424	22.5095	24.6268	24.1742	0	0	1	1	2.7	0	11.841	5	0	0	0	33042	0	58646	75840	275060	274080	0	0	0	1192700	0	0	498960	0	606240
>AT2G23200.1 | Symbols: | Protein kinase superfamily protein | chr2:9879351-9881855 FORWARD LENGTH=834	AT2G23200.1	AT2G23200.1	0	0	25.7823	25.6813	26.5658	27.5081	25.1755	25.1041	25.251	25.032	0	0	0	0	0	0	0	0	0	0	0	0	0	6	6	9.7	0	20.839	17	0	0	111370	381550	680450	2150100	107740	247450	306320	271400	0	0	0	0	54846	0	0	0
>AT1G01100.3 | Symbols: | 60S acidic ribosomal protein family | chr1:50284-50954 REVERSE LENGTH=96;>AT1G01100.4 | Symbols: | 60S acidic ribosomal protein family | chr1:50284-50954 REVERSE LENGTH=112;>AT1G01100.2 | Symbols: | 60S acidic ribosomal protein	AT1G01100.3;AT1G01100.4;AT1G01100.2;AT1G01100.1;AT5G47700.2;AT5G47700.1	AT1G01100.3;AT1G01100.4;AT1G01100.2;AT1G01100.1;AT5G47700.2;AT5G47700.1	0	0	0	0	0	0	0	0	0	0	0	0	23.2946	0	0	0	0	0	0	0	0	0	0	2	2	33.3	0	53.938	2	0	0	0	0	0	0	0	0	0	1716100	0	0	2572200	0	0	0	0	0
>AT4G21585.1 | Symbols: ENDO4 | endonuclease 4 | chr4:11477988-11479953 FORWARD LENGTH=299	AT4G21585.1	AT4G21585.1	0	0	24.3473	25.9366	25.0689	24.4323	24.0413	24.3799	0	0	0	0	0	0	0	0	0	0	0	0	0	0	0	2	2	10	0.0019541	3.5353	2	0	0	371780	1876900	907280	422030	270480	313420	0	0	0	0	0	0	0	0	0	0
>AT4G12980.1 | Symbols: | Auxin-responsive family protein | chr4:7589670-7591074 REVERSE LENGTH=394	AT4G12980.1	AT4G12980.1	23.3945	23.5612	23.4113	23.1479	22.9631	23.1081	0	23.1301	23.9105	23.6581	0	0	25.1938	0	0	24.3457	0	0	0	24.3896	0	0	0	3	3	8.4	0	4.9812	4	169900	251650	81256	221670	267200	322630	0	118010	427900	500810	0	0	1148700	0	0	332120	0	0
>AT5G66920.1 | Symbols: sks17 | SKU5 similar 17 | chr5:26722963-26725370 FORWARD LENGTH=546	AT5G66920.1	AT5G66920.1	0	0	0	0	0	23.7326	0	0	0	27.5289	0	0	0	0	0	0	0	0	0	0	0	0	0	4	4	9.9	0	9.0661	5	0	0	0	0	0	311850	58185	0	0	3626900	0	0	0	0	0	0	0	0
>AT1G32860.1 | Symbols: | Glycosyl hydrolase superfamily protein | chr1:11907308-11908803 REVERSE LENGTH=426	AT1G32860.1	AT1G32860.1	26.0977	25.9696	0	0	0	0	0	0	0	0	0	0	0	0	0	0	0	0	0	0	0	0	0	2	2	7	0	8.7394	4	1768200	2171100	0	0	0	0	0	0	0	0	0	0	0	0	0	0	0	0
>AT1G68290.1 | Symbols: ENDO 2 | endonuclease 2 | chr1:25596718-25598264 FORWARD LENGTH=290	AT1G68290.1	AT1G68290.1	0	0	25.6569	24.1306	24.1005	25.0727	0	23.9806	23.0777	23.9606	0	0	0	0	0	0	0	0	0	0	0	0	0	1	1	5.5	0	13.495	2	0	0	579160	424910	490940	941070	0	492750	278030	617440	0	0	0	0	0	0	0	0
>AT1G43890.3 | Symbols: ATRAB18, ATRABC1, RAB18-1, RABC1, ATRAB-C1, RAB18 | RAB GTPASE HOMOLOG B18 | chr1:16646934-16648395 FORWARD LENGTH=212;>AT1G43890.2 | Symbols: ATRAB18, ATRABC1, RAB18-1, RABC1, ATRAB-C1, RAB18 | RAB GTPASE HOMOLOG B18 | chr1:1664693	AT1G43890.3;AT1G43890.2;AT1G43890.1;AlNc14C123G6724.1;AT5G03530.1	AT1G43890.3;AT1G43890.2;AT1G43890.1;AlNc14C123G6724.1;AT5G03530.1	0	0	0	0	0	23.2344	0	0	0	25.4286	0	0	0	0	0	0	0	0	0	0	0	0	0	2	2	9	0.004188	2.9899	2	0	0	0	0	0	288490	0	0	0	1348900	0	0	0	0	2161000	0	0	0
>AT5G13690.1 | Symbols: CYL1, NAGLU | alpha-N-acetylglucosaminidase family / NAGLU family | chr5:4415808-4420159 FORWARD LENGTH=806	AT5G13690.1	AT5G13690.1	0	0	0	0	25.4898	26.1097	24.5259	0	24.9358	26.0511	0	0	0	0	0	0	0	0	0	27.0983	0	0	0	3	3	3.8	0	5.5892	3	179180	1295800	0	0	190240	514750	32499	0	144770	593500	0	133900	0	0	0	0	0	0
>AT1G66150.1 | Symbols: TMK1 | transmembrane kinase 1 | chr1:24631503-24634415 FORWARD LENGTH=942	AT1G66150.1	AT1G66150.1	0	0	26.028	25.9291	25.529	25.4243	24.823	25.1943	24.6446	0	26.6179	0	0	0	26.3712	0	0	0	0	0	0	0	0	5	5	7.7	0	47.092	9	62762	351450	300190	286130	305700	390350	95364	245440	199930	0	125570	54307	861400	46114	343090	0	0	32074
>AT4G22470.1 | Symbols: | protease inhibitor/seed storage/lipid transfer protein (LTP) family protein | chr4:11840316-11841443 REVERSE LENGTH=375	AT4G22470.1	AT4G22470.1	0	0	0	0	0	0	0	0	0	23.6612	0	0	0	0	0	24.3565	0	0	0	28.122	0	0	0	1	1	6.9	0.0032972	3.1194	1	0	0	0	0	0	0	0	0	0	511460	0	0	0	0	0	622040	0	0
>AT3G14850.1 | Symbols: TBL41 | TRICHOME BIREFRINGENCE-LIKE 41 | chr3:4996592-4997611 FORWARD LENGTH=253;>AT3G14850.2 | Symbols: TBL41 | TRICHOME BIREFRINGENCE-LIKE 41 | chr3:4995615-4997611 FORWARD LENGTH=356	AT3G14850.1;AT3G14850.2	AT3G14850.1;AT3G14850.2	24.6196	25.2515	0	0	0	0	0	0	0	0	0	24.237	0	0	0	0	0	0	0	0	0	0	0	2	2	10.3	0	5.9462	3	658160	1270300	0	0	0	60806	0	244450	0	991210	0	271690	0	0	0	0	0	0
>AT1G13750.1 | Symbols: | Purple acid phosphatases superfamily protein | chr1:4715490-4718091 REVERSE LENGTH=613	AT1G13750.1	AT1G13750.1	0	25.0278	0	0	0	0	0	0	0	0	0	27.241	23.8274	0	27.7974	0	0	0	0	0	0	0	0	1	1	2.1	0	11.848	3	0	475970	0	0	0	0	0	0	0	0	0	953570	465150	0	1551500	0	0	0
>AT1G66280.1 | Symbols: BGLU22 | Glycosyl hydrolase superfamily protein | chr1:24706759-24709737 REVERSE LENGTH=524	AT1G66280.1	AT1G66280.1	24.8371	24.8598	0	0	0	0	0	0	0	0	27.8302	27.4228	0	0	0	0	0	0	0	0	0	0	0	2	1	5.2	0	4.318	6	1051400	540470	0	0	0	0	0	0	0	0	269450	1524300	0	0	0	0	0	0
>AT4G15510.3 | Symbols: | Photosystem II reaction center PsbP family protein | chr4:8861351-8862529 FORWARD LENGTH=205;>AT4G15510.1 | Symbols: | Photosystem II reaction center PsbP family protein | chr4:8860701-8862529 FORWARD LENGTH=287;>AT4G15510.2 | S	AT4G15510.3;AT4G15510.1;AT4G15510.2	AT4G15510.3;AT4G15510.1;AT4G15510.2	0	0	0	0	0	0	0	0	0	25.7728	0	0	0	0	23.6625	24.6302	0	0	0	0	0	0	0	3	3	16.1	0	4.5411	3	0	0	0	0	0	0	0	0	0	2793700	0	0	0	0	150330	440300	0	0
>AT5G57655.2 | Symbols: | xylose isomerase family protein | chr5:23347030-23349805 FORWARD LENGTH=477;>AT5G57655.1 | Symbols: | xylose isomerase family protein | chr5:23347030-23348720 FORWARD LENGTH=287	AT5G57655.2;AT5G57655.1	AT5G57655.2;AT5G57655.1	23.6104	0	0	0	25.8218	0	24.4227	0	24.2814	25.862	0	0	0	0	25.8669	0	0	24.3362	0	0	0	0	0	4	4	10.7	0	8.1243	4	140240	0	0	0	719000	0	170530	0	371600	1420300	0	0	0	0	453430	0	0	44187
>AT1G56130.1 | Symbols: | Leucine-rich repeat transmembrane protein kinase | chr1:20994931-21000887 REVERSE LENGTH=1032	AT1G56130.1	AT1G56130.1	22.4553	0	0	0	0	0	0	0	0	0	0	0	25.7534	0	0	0	0	0	0	0	26.6781	27.2356	27.7139	7	1	5.3	0	9.6794	5	22429	427380	0	0	0	0	0	0	0	0	0	255390	905380	0	0	0	0	131380
>AT3G53010.1 | Symbols: | Domain of unknown function (DUF303) | chr3:19656603-19657928 REVERSE LENGTH=297	AT3G53010.1	AT3G53010.1	24.6884	25.3993	0	0	0	0	0	0	0	0	0	24.6755	0	0	0	24.0727	0	0	0	24.3538	0	0	0	2	2	8.8	0.0019531	3.5295	2	666810	1752000	0	0	0	0	0	0	0	0	0	621260	0	0	0	119170	0	0
>AT4G17050.1 | Symbols: UGLYAH | ureidoglycine aminohydrolase | chr4:9589662-9592413 FORWARD LENGTH=298	AT4G17050.1	AT4G17050.1	0	0	0	0	0	0	0	0	0	0	0	0	0	0	26.4268	0	0	0	24.4315	0	0	0	0	1	1	6.4	0.0019408	3.4814	1	0	0	0	0	0	0	0	0	0	0	0	0	0	0	1600000	0	0	0
>AT4G38220.1 | Symbols: | Peptidase M20/M25/M40 family protein | chr4:17925251-17926919 FORWARD LENGTH=430;>AT4G38220.2 | Symbols: | Peptidase M20/M25/M40 family protein | chr4:17925251-17926919 FORWARD LENGTH=433	AT4G38220.1;AT4G38220.2	AT4G38220.1;AT4G38220.2	0	0	0	0	22.3796	24.9424	23.1751	23.7464	24.118	26.7309	0	0	0	0	0	0	0	0	0	0	0	0	0	4	4	15.3	0	7.036	5	0	0	0	0	20128	749160	39415	174650	548500	1599000	0	0	0	0	0	0	0	0
>AT3G56060.1 | Symbols: | Glucose-methanol-choline (GMC) oxidoreductase family protein | chr3:20803328-20805983 REVERSE LENGTH=577	AT3G56060.1	AT3G56060.1	0	0	0	0	0	26.1377	0	0	0	0	0	0	0	0	28.1356	0	0	0	0	0	0	0	0	3	3	5.5	0	16.785	4	0	0	0	0	0	365800	0	0	0	0	0	0	0	0	2716200	0	0	0
>AT1G52400.2 | Symbols: BGL1, BGLU18, ATBG1 | beta glucosidase 18 | chr1:19515250-19517646 FORWARD LENGTH=461;>AT1G52400.3 | Symbols: BGLU18 | beta glucosidase 18 | chr1:19515250-19517930 FORWARD LENGTH=528;>AT1G52400.1 | Symbols: BGL1, BGLU18, ATBG1 | bet	AT1G52400.2;AT1G52400.3;AT1G52400.1;AT2G44490.1	AT1G52400.2;AT1G52400.3;AT1G52400.1	0	0	0	0	0	24.7557	0	0	0	26.0635	0	0	0	0	26.1369	0	0	0	0	25.9692	0	0	0	4	4	11.7	0	8.2388	5	0	0	0	0	0	1043200	0	0	0	862830	0	0	0	0	1069200	0	0	0
>AT4G36360.2 | Symbols: BGAL3 | beta-galactosidase 3 | chr4:17176840-17181143 REVERSE LENGTH=855;>AT4G36360.1 | Symbols: BGAL3 | beta-galactosidase 3 | chr4:17176840-17181143 REVERSE LENGTH=856	AT4G36360.2;AT4G36360.1	AT4G36360.2;AT4G36360.1	23.2929	23.4593	0	0	0	26.865	0	0	0	26.9743	0	23.5388	0	0	23.6425	0	0	0	0	0	0	0	0	5	3	6	0	5.8855	4	121490	179900	0	0	0	1346400	0	0	0	1073700	0	84432	0	0	181870	0	0	0
>AT5G03140.1 | Symbols: | Concanavalin A-like lectin protein kinase family protein | chr5:737750-739885 REVERSE LENGTH=711	AT5G03140.1	AT5G03140.1	0	0	25.0874	25.3918	24.7147	23.7171	24.6221	24.792	22.586	23.4395	0	0	0	0	0	0	0	0	0	0	0	0	0	3	3	5.6	0	5.557	6	0	0	215460	200200	149260	311460	324840	246140	63894	273240	0	0	767240	0	0	126290	0	0
>AT1G18390.1 | Symbols: | Protein kinase superfamily protein | chr1:6325876-6329935 FORWARD LENGTH=648	AT1G18390.1	AT1G18390.1	24.7222	24.1448	0	0	0	0	0	0	0	0	26.196	24.9723	25.2864	0	25.5993	0	24.4141	25.0288	0	0	0	0	0	3	3	7.1	0	8.6934	7	310860	224630	0	0	0	0	0	0	0	0	105750	193170	1285800	97370	339940	0	245990	183000
>AT1G20850.1 | Symbols: XCP2 | xylem cysteine peptidase 2 | chr1:7252208-7253537 FORWARD LENGTH=356	AT1G20850.1	AT1G20850.1	0	0	25.3518	25.8079	25.3973	24.2834	0	0	24.3727	0	0	0	0	0	0	0	0	0	0	0	0	0	0	2	2	8.7	0	4.8215	2	0	0	321970	1642000	401930	178330	0	0	232500	0	0	0	0	0	0	0	0	0
>AT2G07698.1 | Symbols: | ATPase, F1 complex, alpha subunit protein | chr2:3361474-3364028 FORWARD LENGTH=777;>ATMG01190.1 | Symbols: ATP1 | ATP synthase subunit 1 | chrM:302166-303689 REVERSE LENGTH=507	AT2G07698.1;ATMG01190.1	AT2G07698.1;ATMG01190.1	0	0	0	0	0	24.3264	0	0	0	25.0265	0	0	24.8924	0	27.6317	0	0	0	0	0	0	0	0	3	3	3.7	0	6.1016	4	0	0	0	0	0	245520	0	0	0	553700	0	0	481300	0	1445400	0	0	0
>AT5G43100.1 | Symbols: | Eukaryotic aspartyl protease family protein | chr5:17299264-17302718 FORWARD LENGTH=631	AT5G43100.1	AT5G43100.1	0	23.5268	0	0	0	0	0	0	0	22.9946	0	24.0991	24.4828	0	0	0	0	0	0	0	26.4682	0	0	4	4	10.8	0	20.071	5	0	162360	0	0	0	0	0	0	112310	87674	0	127190	535830	0	0	0	0	0
>AT4G13340.1 | Symbols: | Leucine-rich repeat (LRR) family protein | chr4:7758610-7760892 FORWARD LENGTH=760;>AT3G24480.1 | Symbols: | Leucine-rich repeat (LRR) family protein | chr3:8901154-8902638 REVERSE LENGTH=494	AT4G13340.1;AT3G24480.1	AT4G13340.1;AT3G24480.1	21.752	0	0	0	0	21.5752	0	0	0	0	0	0	25.2832	0	23.2488	0	0	0	0	0	0	0	0	2	2	2.4	0.0014985	3.836	2	68580	0	0	0	0	61454	0	0	0	0	0	0	1960300	0	325210	0	0	0
>AT5G10290.1 | Symbols: | leucine-rich repeat transmembrane protein kinase family protein | chr5:3235462-3238171 REVERSE LENGTH=613	AT5G10290.1	AT5G10290.1	22.3136	23.0326	23.2148	24.1528	23.6858	24.1091	23.3535	23.8726	24.5744	22.8375	0	23.1341	25.3946	0	0	22.4864	0	0	0	0	0	0	0	2	2	2.9	0.0010076	3.961	6	109920	250690	52426	169580	89846	171530	65743	180330	272840	94085	0	55972	1021700	0	0	32198	0	0
>AT3G22120.1 | Symbols: CWLP | cell wall-plasma membrane linker protein | chr3:7795283-7796287 REVERSE LENGTH=334	AT3G22120.1;AT4G15160.2;AT4G15160.1	AT3G22120.1	0	0	0	0	0	0	0	0	0	0	0	0	24.4553	0	0	0	0	0	0	0	0	0	0	3	3	13.5	0	34.961	3	0	0	0	0	0	0	0	0	0	0	0	0	2555900	0	0	0	0	0
>AT2G38530.1 | Symbols: LTP2, LP2, cdf3 | lipid transfer protein 2 | chr2:16128481-16128948 FORWARD LENGTH=118	AT2G38530.1	AT2G38530.1	0	0	0	0	0	0	0	0	0	25.1141	0	0	0	0	0	0	0	0	0	0	0	0	0	1	1	13.6	0.0019361	3.4317	1	0	0	0	0	0	0	0	0	0	2530700	0	0	0	0	0	0	0	0
>AT2G26380.1 | Symbols: | Leucine-rich repeat (LRR) family protein | chr2:11226615-11228057 REVERSE LENGTH=480	AT2G26380.1	AT2G26380.1	0	25.4765	0	0	0	0	0	0	0	0	0	27.715	0	0	0	0	0	0	0	0	0	0	0	1	1	2.1	0	4.1839	2	0	831460	0	0	0	0	0	0	0	0	0	1695400	0	0	0	0	0	0
>AT1G78860.1 | Symbols: | D-mannose binding lectin protein with Apple-like carbohydrate-binding domain | chr1:29646168-29647499 REVERSE LENGTH=443	AT1G78860.1	AT1G78860.1	24.7425	25.2359	0	0	0	0	0	0	0	0	0	25.294	24.4298	0	0	0	0	0	0	0	0	0	0	11	1	25.1	0.0067873	2.6614	1	312780	772140	0	0	0	0	0	0	0	0	0	361580	982940	0	0	0	0	0
>AT1G66910.1 | Symbols: | Protein kinase superfamily protein | chr1:24961634-24963941 REVERSE LENGTH=666	AT1G66910.1	AT1G66910.1	0	0	25.8541	0	22.9621	0	0	0	0	0	0	0	25.5306	26.3342	24.982	0	0	0	0	0	0	0	0	2	2	4.7	0	36.229	4	0	0	74993	0	17285	0	0	0	0	0	0	0	1706900	248480	321560	0	0	0
>AT4G18970.1 | Symbols: | GDSL-like Lipase/Acylhydrolase superfamily protein | chr4:10389308-10390808 REVERSE LENGTH=361;>AT4G18970.2 | Symbols: | GDSL-like Lipase/Acylhydrolase superfamily protein | chr4:10388875-10390808 REVERSE LENGTH=410	AT4G18970.1;AT4G18970.2	AT4G18970.1;AT4G18970.2	0	0	0	0	0	25.0822	0	0	0	24.9481	0	0	0	0	0	0	0	0	0	0	0	0	0	1	1	4.4	0	4.2535	1	0	0	0	0	0	1211500	0	0	0	1127900	0	0	0	0	0	0	0	0
>AT1G28600.1 | Symbols: | GDSL-like Lipase/Acylhydrolase superfamily protein | chr1:10051228-10053073 REVERSE LENGTH=393;>AT1G28600.2 | Symbols: | GDSL-like Lipase/Acylhydrolase superfamily protein | chr1:10051604-10053073 REVERSE LENGTH=298	AT1G28600.1;AT1G28600.2	AT1G28600.1;AT1G28600.2	0	0	0	0	0	0	0	0	0	25.9773	0	0	24.6079	0	0	0	0	0	0	0	0	0	0	3	3	13.5	0	17.241	4	0	0	0	0	0	0	0	0	0	1999600	0	0	308400	0	0	0	0	0
>AT2G38860.1 | Symbols: YLS5 | Class I glutamine amidotransferase-like superfamily protein | chr2:16233629-16235207 REVERSE LENGTH=389;>AT2G38860.2 | Symbols: YLS5 | Class I glutamine amidotransferase-like superfamily protein | chr2:16233629-16235207 REVER	AT2G38860.1;AT2G38860.2	AT2G38860.1;AT2G38860.2	0	22.7347	0	0	0	22.542	0	22.5745	23.3215	25.9917	0	0	0	0	0	0	0	0	0	0	0	0	0	3	2	7.7	0.0032941	3.1189	1	0	122560	0	0	0	166730	144840	229040	637600	980690	0	0	0	0	0	0	0	0
>AT4G12870.1 | Symbols: | Gamma interferon responsive lysosomal thiol (GILT) reductase family protein | chr4:7542285-7543421 FORWARD LENGTH=229	AT4G12870.1	AT4G12870.1	0	24.1646	0	0	0	0	0	0	0	0	28.7164	25.434	0	0	0	0	0	0	0	0	0	0	0	1	1	5.7	0.0019579	3.5518	3	0	558190	0	0	0	0	0	0	0	0	1119100	581360	0	0	0	0	0	0
>AT1G66270.2 | Symbols: BGLU21 | Glycosyl hydrolase superfamily protein | chr1:24700110-24702995 REVERSE LENGTH=522;>AT1G66270.1 | Symbols: BGLU21 | Glycosyl hydrolase superfamily protein | chr1:24700110-24702995 REVERSE LENGTH=524	AT1G66270.2;AT1G66270.1	AT1G66270.2;AT1G66270.1	0	24.7714	0	0	0	0	0	0	0	0	26.2308	28.0694	0	0	0	0	0	0	0	0	0	0	0	3	1	8.8	0	13.679	3	0	141850	0	0	0	0	0	0	0	0	175390	1930800	0	0	0	0	0	0
>AT3G46280.1 | Symbols: | protein kinase-related | chr3:17005672-17008410 REVERSE LENGTH=471	AT3G46280.1	AT3G46280.1	0	0	22.473	0	22.5581	0	23.0743	0	0	21.9581	0	0	0	0	0	26.379	0	24.9611	0	0	0	0	0	1	1	4.7	0.0015023	3.8878	2	0	0	112410	0	210120	0	233580	0	0	163780	0	0	0	0	0	1143100	0	375280
>AT3G11340.1 | Symbols: | UDP-Glycosyltransferase superfamily protein | chr3:3556728-3558149 FORWARD LENGTH=447	AT3G11340.1	AT3G11340.1	0	0	0	0	0	0	26.2342	25.8728	0	26.9737	0	0	0	0	0	0	0	0	0	25.8391	0	29.4535	0	3	3	7.2	0	4.8437	3	0	0	0	0	0	0	56194	59567	0	488820	0	0	0	0	0	0	0	0
>AT2G37710.1 | Symbols: RLK | receptor lectin kinase | chr2:15814934-15816961 REVERSE LENGTH=675	AT2G37710.1	AT2G37710.1	25.6069	25.4066	0	0	0	0	0	0	0	0	25.1597	25.8141	0	0	25.4715	0	0	0	0	0	0	0	24.9108	2	2	4.1	0	6.7752	2	855070	321650	0	0	0	0	0	0	0	0	34247	574990	0	0	414630	0	0	0
>AT1G26940.1 | Symbols: | Cyclophilin-like peptidyl-prolyl cis-trans isomerase family protein | chr1:9343193-9344962 FORWARD LENGTH=226	AT1G26940.1	AT1G26940.1	24.4832	25.6907	0	0	0	0	0	0	0	0	0	0	0	0	24.1432	0	0	0	0	0	0	0	0	1	1	7.1	0.0032926	3.1065	1	591920	1320400	0	0	0	0	0	0	0	0	0	0	0	0	219980	0	0	0
>AT1G67000.1 | Symbols: | Protein kinase superfamily protein | chr1:25004217-25007604 REVERSE LENGTH=892	AT1G67000.1	AT1G67000.1	0	0	0	0	0	0	0	0	0	0	25.5703	0	25.6139	0	25.65	0	0	0	0	0	0	0	0	2	2	1.9	0	4.2704	3	0	0	0	0	0	0	0	0	0	0	32896	0	1875400	0	215410	0	0	0
>AT4G01700.1 | Symbols: | Chitinase family protein | chr4:732413-733487 REVERSE LENGTH=280	AT4G01700.1	AT4G01700.1	0	0	0	0	0	0	0	0	0	0	0	0	0	25.3627	24.1242	25.1925	0	0	0	0	0	0	0	2	2	9.3	0	6.6178	3	0	0	0	0	0	0	0	0	0	0	0	0	1075900	198510	277970	531210	0	0
>AT5G39580.1 | Symbols: | Peroxidase superfamily protein | chr5:15847281-15849027 REVERSE LENGTH=319;>AT5G39580.2 | Symbols: | Peroxidase superfamily protein | chr5:15847531-15849027 REVERSE LENGTH=236	AT5G39580.1;AT5G39580.2	AT5G39580.1;AT5G39580.2	0	0	0	0	0	0	0	24.4953	0	25.6436	0	0	0	0	0	0	0	0	0	25.1614	0	0	0	3	3	14.1	0	4.6658	3	0	0	0	0	0	0	0	221110	0	1643600	0	0	0	0	0	0	0	0
>AT1G26560.1 | Symbols: BGLU40 | beta glucosidase 40 | chr1:9178513-9181726 FORWARD LENGTH=510	AT1G26560.1	AT1G26560.1	0	0	0	0	0	0	0	0	0	26.7695	0	0	0	0	27.2662	0	0	0	0	0	0	0	0	2	2	5.3	0	12.134	2	0	0	0	0	0	0	0	0	0	198840	0	0	0	0	1855500	0	0	0
>AT2G27420.1 | Symbols: | Cysteine proteinases superfamily protein | chr2:11726311-11727519 REVERSE LENGTH=348	AT2G27420.1	AT2G27420.1	0	25.88	0	0	0	0	0	0	0	0	0	0	0	0	24.9401	0	0	0	0	0	0	0	0	1	1	7.5	0.0019455	3.5129	1	0	1527500	0	0	0	0	0	0	0	0	0	0	0	0	380610	0	0	0
>AT1G30360.1 | Symbols: ERD4 | Early-responsive to dehydration stress protein (ERD4) | chr1:10715892-10718799 FORWARD LENGTH=724	AT1G30360.1	AT1G30360.1	0	0	0	0	0	26.0661	0	0	0	25.7534	0	0	0	0	25.9806	0	0	0	0	0	0	0	0	2	2	3.7	0	7.4318	4	0	0	0	0	0	483970	0	0	0	1057400	0	0	0	0	237190	0	0	0
>AT1G53210.1 | Symbols: | sodium/calcium exchanger family protein / calcium-binding EF hand family protein | chr1:19844790-19847533 FORWARD LENGTH=585	AT1G53210.1	AT1G53210.1	0	0	0	0	0	0	0	0	0	25.971	0	0	0	0	0	0	0	0	0	0	0	26.4586	0	1	1	2.4	0.0068027	2.687	2	0	0	0	0	0	0	0	0	0	1616000	0	0	0	0	0	0	0	0
>AT1G78040.2 | Symbols: | Pollen Ole e 1 allergen and extensin family protein | chr1:29345993-29346840 FORWARD LENGTH=171;>AT1G78040.1 | Symbols: | Pollen Ole e 1 allergen and extensin family protein | chr1:29345993-29346840 FORWARD LENGTH=171	AT1G78040.2;AT1G78040.1	AT1G78040.2;AT1G78040.1	0	0	0	0	0	23.2519	0	0	0	24.9389	0	0	0	0	0	0	0	0	0	0	0	0	0	1	1	10.5	0	4.1275	1	0	0	0	0	0	408800	0	0	0	1344800	0	0	0	0	0	0	0	0
>AT1G56680.1 | Symbols: | Chitinase family protein | chr1:21250428-21251417 REVERSE LENGTH=280	AT1G56680.1	AT1G56680.1	0	0	0	0	0	0	0	0	0	0	0	0	0	0	27.0539	0	0	0	0	0	0	0	0	2	2	4.3	0	4.7794	4	0	0	0	0	0	0	0	0	0	0	0	0	0	0	1744300	0	0	0
>AT1G20225.1 | Symbols: | Thioredoxin superfamily protein | chr1:7007966-7009318 REVERSE LENGTH=233	AT1G20225.1	AT1G20225.1	0	0	0	0	0	0	0	0	0	25.8958	0	0	0	0	0	0	0	0	0	0	0	0	0	2	2	12.9	0	6.3466	2	0	0	0	0	0	0	0	0	0	1740300	0	0	0	0	0	0	0	0
>AT1G32950.1 | Symbols: | Subtilase family protein | chr1:11941438-11944599 FORWARD LENGTH=773;>AT5G11940.1 | Symbols: | Subtilase family protein | chr5:3849283-3852417 FORWARD LENGTH=762	AT1G32950.1;AT5G11940.1	AT1G32950.1;AT5G11940.1	24.4869	22.4401	0	0	0	0	0	0	0	0	0	27.7299	0	0	0	0	0	0	0	0	0	0	0	2	1	3.1	0.0019333	3.4195	1	625490	45639	0	0	0	0	0	0	0	0	0	1027700	0	0	0	0	0	0
>AT2G44570.1 | Symbols: AtGH9B12, GH9B12 | glycosyl hydrolase 9B12 | chr2:18394425-18396268 REVERSE LENGTH=492	AT2G44570.1	AT2G44570.1	0	25.9871	0	0	0	24.3099	0	0	0	0	0	0	0	0	0	0	0	0	0	0	0	0	0	1	1	4.3	0	13.791	2	0	1287500	0	0	0	370070	0	0	0	0	0	0	0	0	0	0	0	0
>AT1G28670.1 | Symbols: ARAB-1 | GDSL-like Lipase/Acylhydrolase superfamily protein | chr1:10074669-10076250 REVERSE LENGTH=384	AT1G28670.1;AT1G28640.1	AT1G28670.1	0	25.3636	0	0	0	0	0	0	0	0	0	0	0	0	0	0	0	0	0	0	0	0	0	3	1	10.4	0	6.1959	1	0	1478600	0	0	0	0	0	0	0	0	0	0	0	0	0	0	0	0
>AT3G46330.1 | Symbols: MEE39 | Leucine-rich repeat protein kinase family protein | chr3:17020887-17024884 REVERSE LENGTH=878	AT3G46330.1	AT3G46330.1	0	0	0	0	0	0	0	0	0	23.6827	0	0	24.0352	0	0	0	0	26.2389	0	0	25.3317	0	0	2	1	2.4	0.0050855	2.9053	3	0	0	0	0	0	0	0	0	0	137320	0	0	419320	0	0	0	0	328650
>AT4G12900.1 | Symbols: | Gamma interferon responsive lysosomal thiol (GILT) reductase family protein | chr4:7548820-7549946 FORWARD LENGTH=231	AT4G12900.1	AT4G12900.1	0	0	0	0	0	0	0	0	0	0	0	0	24.0287	0	0	0	0	0	0	0	0	0	0	2	2	11.3	0	4.1128	2	0	0	0	0	0	0	0	0	0	0	0	0	1426200	0	0	0	0	0
>AT2G36710.1 | Symbols: | Pectin lyase-like superfamily protein | chr2:15389614-15391200 REVERSE LENGTH=407	AT2G36710.1	AT2G36710.1	0	0	0	0	0	0	0	0	0	0	0	0	24.7368	0	0	0	0	0	0	0	0	0	0	1	1	2.7	0.0067325	2.6217	1	0	0	0	0	0	0	0	0	0	0	0	0	1331400	0	0	0	0	0
>AT4G32150.1 | Symbols: VAMP711, ATVAMP711 | vesicle-associated membrane protein 711 | chr4:15526407-15527651 REVERSE LENGTH=219	AT4G32150.1	AT4G32150.1	0	0	0	0	0	0	0	0	0	0	0	0	23.9067	0	0	0	0	0	0	0	0	0	0	1	1	5.5	0.0032772	3.0692	1	0	0	0	0	0	0	0	0	0	0	0	0	1310600	0	0	0	0	0
>AT1G28580.1 | Symbols: | GDSL-like Lipase/Acylhydrolase superfamily protein | chr1:10044603-10046379 REVERSE LENGTH=390;>AT1G28580.2 | Symbols: | GDSL-like Lipase/Acylhydrolase superfamily protein | chr1:10044603-10045874 REVERSE LENGTH=309	AT1G28580.1;AT1G28580.2	AT1G28580.1;AT1G28580.2	0	0	0	0	0	23.7386	0	0	23.8386	24.4049	0	0	0	0	0	0	0	0	0	0	0	0	0	2	1	9.2	0.0023866	3.258	1	0	0	0	0	0	333730	0	0	441590	527000	0	0	0	0	0	0	0	0
>AT1G31710.1 | Symbols: | Copper amine oxidase family protein | chr1:11349855-11355339 FORWARD LENGTH=681	AT1G31710.1	AT1G31710.1	0	0	0	27.4518	0	0	0	0	0	0	0	0	0	0	0	0	0	0	0	0	0	0	0	1	1	2.9	0.0014963	3.8107	1	0	0	0	1301900	0	0	0	0	0	0	0	0	0	0	0	0	0	0
>AT4G29700.1 | Symbols: | Alkaline-phosphatase-like family protein | chr4:14543739-14545124 REVERSE LENGTH=461	AT4G29700.1	AT4G29700.1	0	0	0	0	0	0	0	0	0	0	0	0	0	0	26.9002	0	0	0	0	0	0	0	0	3	3	8.7	0	8.5734	3	0	0	0	0	0	0	0	0	0	0	0	0	0	0	1269300	0	0	0
>AT4G36440.1 | Symbols: | unknown protein;FUNCTIONS IN: molecular_function unknown;INVOLVED IN: biological_process unknown;LOCATED IN: endomembrane system;EXPRESSED IN: 24 plant structures;EXPRESSED DURING: 15 growth stages;Has 41 Blast hits to 41 p	AT4G36440.1	AT4G36440.1	0	0	0	24.5476	23.5905	0	0	23.7965	0	23.0344	0	0	0	0	0	0	0	0	0	0	0	0	0	3	3	16.8	0	6.2719	3	0	0	0	287520	222130	0	0	336060	0	149490	0	0	0	0	0	0	0	0
>AT2G23000.1 | Symbols: scpl10 | serine carboxypeptidase-like 10 | chr2:9792284-9795741 FORWARD LENGTH=437	AT2G23000.1	AT2G23000.1	24.6703	25.5298	0	0	0	0	0	0	0	0	0	0	0	0	0	0	0	0	0	0	0	0	0	2	1	5.9	0.0014993	3.8589	1	381740	862760	0	0	0	0	0	0	0	0	0	0	0	0	0	0	0	0
>AT2G03450.1 | Symbols: PAP9, ATPAP9 | purple acid phosphatase 9 | chr2:1041528-1043569 FORWARD LENGTH=651	AT2G03450.1	AT2G03450.1	0	0	24.4236	24.1876	24.1437	24.1833	0	23.0616	24.0325	0	0	0	0	0	0	0	0	0	0	0	0	0	0	3	3	7.7	0	6.0389	3	0	0	156290	161720	68965	298800	0	46018	98035	0	0	0	385200	0	0	0	0	0
>AT4G34880.1 | Symbols: | Amidase family protein | chr4:16615549-16617424 FORWARD LENGTH=466	AT4G34880.1	AT4G34880.1	0	24.9711	0	0	0	0	0	0	0	0	0	0	0	0	24.0535	0	0	0	0	0	0	0	0	2	2	7.1	0.001955	3.5369	4	0	732160	0	0	153080	130390	0	0	0	0	0	0	0	0	185280	0	0	0
>AT1G06840.1 | Symbols: | Leucine-rich repeat protein kinase family protein | chr1:2097854-2103208 REVERSE LENGTH=953	AT1G06840.1	AT1G06840.1	0	0	0	25.3456	24.8445	24.8431	0	23.8342	24.5338	22.8893	0	0	0	0	0	0	0	0	0	0	0	0	0	1	1	1.6	0.0019324	3.4131	4	0	0	0	233220	196440	279410	0	136350	259790	76919	0	0	0	0	0	0	0	0
>AT4G32110.1 | Symbols: | Beta-1,3-N-Acetylglucosaminyltransferase family protein | chr4:15515769-15516408 REVERSE LENGTH=124	AT4G32110.1	AT4G32110.1	21.9259	24.0699	0	0	0	0	0	0	0	0	0	0	0	0	0	0	0	0	0	0	0	0	0	1	1	8.9	0.0067628	2.6417	2	178030	980100	0	0	0	0	0	0	0	0	0	0	0	0	0	0	0	0
>AT3G23750.1 | Symbols: | Leucine-rich repeat protein kinase family protein | chr3:8558332-8561263 FORWARD LENGTH=928	AT3G23750.1	AT3G23750.1	0	24.5796	23.6202	25.1299	23.3102	22.994	23.0472	0	23.0889	23.541	23.7974	23.8702	0	0	0	0	0	0	0	0	0	0	0	3	3	3.8	0	5.2825	3	0	469040	45558	106450	50724	104670	22892	0	61214	54965	24342	176460	0	0	0	0	0	0
>AT1G18270.1 | Symbols: | ketose-bisphosphate aldolase class-II family protein | chr1:6283634-6293772 REVERSE LENGTH=1373;>AT1G18270.2 | Symbols: | ketose-bisphosphate aldolase class-II family protein | chr1:6283634-6293772 REVERSE LENGTH=1374;>AT1G18270	AT1G18270.1;AT1G18270.2;AT1G18270.3	AT1G18270.1;AT1G18270.2;AT1G18270.3	23.3006	0	0	22.8446	23.304	23.948	24.0728	23.3604	25.5936	26.2368	0	0	0	0	0	0	0	0	0	0	0	0	0	5	5	4.6	0	11.619	5	19818	0	0	11513	64093	55664	107010	81352	281550	458850	0	0	0	0	0	0	0	0
>AT1G12900.2 | Symbols: GAPA-2 | glyceraldehyde 3-phosphate dehydrogenase A subunit 2 | chr1:4392634-4393747 REVERSE LENGTH=317	AT1G12900.2	AT1G12900.2	0	0	0	0	0	0	0	0	22.7538	24.1151	0	0	0	0	0	0	0	0	0	0	0	0	0	29	1	62.8	0	10.276	1	0	0	0	0	0	0	0	0	208410	855760	0	0	0	0	0	0	0	0
>AT5G59700.1 | Symbols: | Protein kinase superfamily protein | chr5:24052613-24055102 REVERSE LENGTH=829	AT5G59700.1	AT5G59700.1	0	0	0	0	0	0	0	0	0	0	0	0	24.3044	0	0	0	0	0	0	0	25.1013	0	0	1	1	1.4	0.0063898	2.7378	2	0	0	0	0	0	0	0	0	0	0	0	0	531260	0	0	0	0	0
>AT2G23810.1 | Symbols: TET8 | tetraspanin8 | chr2:10135859-10137352 REVERSE LENGTH=273	AT2G23810.1	AT2G23810.1	0	0	0	0	0	0	0	0	0	24.8799	0	0	0	0	0	0	0	0	0	0	0	0	0	2	2	7.7	0.0097431	2.4931	1	0	0	0	0	0	0	0	0	0	993070	0	0	0	0	0	0	0	0
>AT1G09850.1 | Symbols: XBCP3 | xylem bark cysteine peptidase 3 | chr1:3201848-3203875 FORWARD LENGTH=437	AT1G09850.1	AT1G09850.1	0	0	0	0	0	0	0	0	0	23.6253	0	0	0	0	25.5567	0	0	0	0	25.411	0	0	0	2	2	5.9	0.0067843	2.6575	2	0	0	0	0	0	0	0	0	0	128830	0	0	0	0	419020	0	0	0
>AT1G29720.1 | Symbols: | Leucine-rich repeat transmembrane protein kinase | chr1:10393894-10399771 REVERSE LENGTH=1019	AT1G29720.1	AT1G29720.1	0	0	0	0	0	22.9798	0	0	0	0	0	25.8087	0	0	0	0	0	0	23.2932	0	25.1385	0	0	1	1	1.4	0	4.4513	3	0	0	0	0	0	80663	0	0	0	0	0	225680	0	0	0	0	0	0
>AT2G32810.2 | Symbols: BGAL9 | beta galactosidase 9 | chr2:13919741-13925325 REVERSE LENGTH=859;>AT2G32810.1 | Symbols: BGAL9 | beta galactosidase 9 | chr2:13919410-13925325 REVERSE LENGTH=887	AT2G32810.2;AT2G32810.1	AT2G32810.2;AT2G32810.1	23.6342	23.7874	0	0	0	0	0	0	0	0	0	23.7541	0	0	24.0737	0	0	0	0	0	0	0	0	4	3	6.1	0	4.8476	3	93415	136430	0	131740	0	386210	0	45089	0	0	0	54983	0	0	75914	0	0	0
>AT3G60900.1 | Symbols: FLA10 | FASCICLIN-like arabinogalactan-protein 10 | chr3:22499573-22500841 REVERSE LENGTH=422	AT3G60900.1	AT3G60900.1	0	24.5952	0	0	0	0	0	0	21.1936	22.2253	0	0	0	0	0	0	0	0	0	0	0	0	0	4	1	13.3	0	6.6693	2	0	705290	0	0	0	0	0	0	70677	128140	0	0	0	0	0	0	0	0
>AT5G15490.1 | Symbols: | UDP-glucose 6-dehydrogenase family protein | chr5:5027872-5029314 REVERSE LENGTH=480	AT5G15490.1	AT5G15490.1	0	0	0	24.2318	24.2577	0	0	0	24.3031	23.5897	25.4962	0	0	0	0	0	0	0	0	0	0	0	0	5	2	12.3	0.0015015	3.8763	2	0	0	0	87378	107970	0	0	0	188620	385930	79580	0	0	0	0	0	0	0
>AT2G36800.1 | Symbols: DOGT1, UGT73C5 | don-glucosyltransferase 1 | chr2:15423493-15424980 REVERSE LENGTH=495;>AT2G36790.1 | Symbols: UGT73C6 | UDP-glucosyl transferase 73C6 | chr2:15420339-15421826 REVERSE LENGTH=495	AT2G36800.1;AT2G36790.1	AT2G36800.1;AT2G36790.1	0	0	0	0	0	0	23.8881	23.773	23.5367	23.9959	0	0	0	0	0	0	0	0	0	0	0	0	0	1	1	2.8	0.0019352	3.4315	1	0	0	0	0	0	0	114490	170770	237330	297590	0	0	0	0	0	0	0	0
>AT5G03260.1 | Symbols: LAC11 | laccase 11 | chr5:777198-779338 REVERSE LENGTH=557	AT5G03260.1	AT5G03260.1	0	0	23.7692	25.5193	23.6372	0	0	0	0	0	0	0	0	0	0	0	0	0	0	0	0	24.3971	0	2	2	4.8	0	4.9773	2	0	0	65062	628370	92697	0	0	0	0	0	0	0	0	0	0	0	0	0
>AT3G20500.1 | Symbols: ATPAP18, PAP18 | purple acid phosphatase 18 | chr3:7157926-7160244 FORWARD LENGTH=437	AT3G20500.1	AT3G20500.1	0	0	0	0	0	0	0	0	0	0	0	0	0	0	26.1491	0	0	0	0	0	0	0	0	2	2	8.9	0	5.8316	2	0	0	0	0	0	0	0	0	0	0	0	0	0	0	791880	0	0	0
>AT4G36430.1 | Symbols: | Peroxidase superfamily protein | chr4:17204648-17205917 REVERSE LENGTH=331	AT4G36430.1	AT4G36430.1	23.1877	23.2874	0	0	0	0	0	0	0	23.0624	0	0	0	0	0	0	0	0	0	0	0	0	0	3	1	12.1	0.001494	3.7969	2	227680	303900	0	0	0	0	0	0	0	244160	0	0	0	0	0	0	0	0
>AT4G27300.1 | Symbols: | S-locus lectin protein kinase family protein | chr4:13669308-13672348 REVERSE LENGTH=815	AT4G27300.1	AT4G27300.1	0	0	0	0	0	0	0	0	0	22.8434	0	22.3123	0	0	0	0	0	0	0	0	25.5748	0	0	2	2	1.1	0.009713	2.4653	2	0	0	0	0	0	0	0	0	0	47645	0	17615	0	0	0	0	0	0
>AT2G35620.2 | Symbols: FEI2 | Leucine-rich repeat protein kinase family protein | chr2:14961187-14964640 REVERSE LENGTH=589;>AT2G35620.1 | Symbols: FEI2 | Leucine-rich repeat protein kinase family protein | chr2:14961187-14964640 REVERSE LENGTH=589	AT2G35620.2;AT2G35620.1	AT2G35620.2;AT2G35620.1	0	24.0063	0	0	0	0	0	0	0	0	0	0	0	0	0	0	0	0	0	0	0	0	0	2	2	4.2	0	5.3343	1	0	234460	0	0	0	0	0	0	0	0	0	0	0	0	511690	0	0	0
>AT1G30700.1 | Symbols: | FAD-binding Berberine family protein | chr1:10892623-10894437 FORWARD LENGTH=527	AT1G30700.1	AT1G30700.1	0	0	0	0	0	0	23.9331	0	0	0	0	0	24.0157	0	0	23.8541	0	0	0	25.8291	0	0	0	3	3	4.9	0.00050761	4.0599	4	0	0	0	0	0	0	60037	0	0	0	0	0	340290	0	0	81529	0	0
>AT5G16590.1 | Symbols: LRR1 | Leucine-rich repeat protein kinase family protein | chr5:5431862-5433921 FORWARD LENGTH=625	AT5G16590.1	AT5G16590.1	0	0	0	24.3683	23.6356	23.9336	0	23.3346	0	23.556	24.8501	0	0	0	0	0	0	0	0	0	0	0	0	5	2	11.8	0	5.2176	3	0	0	0	72281	58914	178960	0	48990	0	130290	42996	0	0	0	0	0	0	0
>AT5G18460.1 | Symbols: | Protein of Unknown Function (DUF239) | chr5:6123205-6126505 FORWARD LENGTH=430	AT5G18460.1	AT5G18460.1	0	0	0	0	0	0	0	0	0	0	0	0	0	0	25.2707	0	0	0	0	0	0	0	0	1	1	2.8	0	5.1461	1	0	0	0	0	0	0	0	0	0	0	0	0	0	0	478630	0	0	0
>AT1G21250.1 | Symbols: WAK1, PRO25 | cell wall-associated kinase | chr1:7439512-7441892 FORWARD LENGTH=735	AT1G21250.1	AT1G21250.1	0	0	0	0	0	0	0	0	0	0	0	0	0	0	0	0	0	0	0	25.6183	0	0	0	2	2	3.7	0.0005048	3.9949	1	0	0	0	0	0	0	0	0	0	0	0	0	0	0	0	0	0	0
>AT5G38210.1 | Symbols: | Protein kinase family protein | chr5:15261035-15265376 FORWARD LENGTH=686	AT5G38210.1	AT5G38210.1	0	0	0	0	0	0	0	0	0	0	0	0	0	0	26.019	0	0	0	0	0	0	0	0	1	1	2.5	0	4.631	1	0	0	0	0	0	0	0	0	0	0	0	0	0	0	452240	0	0	0
>AT5G51550.1 | Symbols: EXL3 | EXORDIUM like 3 | chr5:20939793-20940806 REVERSE LENGTH=337	AT5G51550.1	AT5G51550.1	0	0	0	0	0	0	0	0	0	0	0	0	0	0	24.3001	0	0	0	0	0	0	0	0	1	1	6.8	0.0097691	2.5248	1	0	0	0	0	0	0	0	0	0	0	0	0	0	0	399670	0	0	0
>AT2G19130.1 | Symbols: | S-locus lectin protein kinase family protein | chr2:8293789-8296275 FORWARD LENGTH=828	AT2G19130.1	AT2G19130.1	0	0	0	0	0	0	0	0	0	0	0	0	0	0	26.2595	0	0	0	0	0	0	0	0	1	1	3.3	0	4.531	1	0	0	0	0	0	0	0	0	0	0	0	0	0	0	397620	0	0	0
>AT1G70250.1 | Symbols: | receptor serine/threonine kinase, putative | chr1:26452975-26456088 FORWARD LENGTH=799	AT1G70250.1	AT1G70250.1	0	0	0	0	0	0	0	0	0	0	0	0	0	0	25.6036	0	0	0	0	0	0	0	0	2	2	1.9	0	4.2565	1	0	0	0	0	0	0	0	0	0	0	0	0	0	0	361720	0	0	0
>AT1G30730.1 | Symbols: | FAD-binding Berberine family protein | chr1:10900854-10902434 FORWARD LENGTH=526	AT1G30730.1	AT1G30730.1	0	0	0	0	0	0	0	0	0	0	0	25.522	0	0	0	0	0	0	0	0	0	0	0	6	2	9.3	0.003291	3.1017	2	0	0	0	0	0	0	0	0	0	0	0	308970	0	0	0	0	0	0
>AT1G52410.1 | Symbols: TSA1 | TSK-associating protein 1 | chr1:19520762-19525361 FORWARD LENGTH=755;>AT1G52410.2 | Symbols: TSA1 | TSK-associating protein 1 | chr1:19520762-19525361 FORWARD LENGTH=759	AT1G52410.1;AT1G52410.2	AT1G52410.1;AT1G52410.2	22.1643	22.8426	0	0	0	0	0	0	0	0	0	21.5136	0	0	24.9377	0	0	0	0	0	0	0	0	1	1	4.2	0.0014918	3.7837	1	41601	132690	0	0	0	0	0	0	0	0	0	9084.3	0	0	116180	0	0	0
>AT1G03230.1 | Symbols: | Eukaryotic aspartyl protease family protein | chr1:790110-791414 FORWARD LENGTH=434	AT1G03230.1	AT1G03230.1	0	0	0	24.5112	0	0	0	0	0	0	0	0	0	0	0	0	0	0	0	0	0	0	0	5	1	14.1	0.0067812	2.6564	1	0	0	0	262100	0	0	0	0	0	0	0	0	0	0	0	0	0	0
>AT5G39020.1 | Symbols: | Malectin/receptor-like protein kinase family protein | chr5:15616917-15619358 FORWARD LENGTH=813	AT5G39020.1	AT5G39020.1	0	0	0	0	0	0	0	0	0	0	0	0	0	0	25.2556	0	0	0	0	0	0	0	0	1	1	2.3	0	6.5949	2	0	0	0	0	0	0	0	0	0	0	0	0	0	0	193760	0	0	0
>AT3G63460.3 | Symbols: | transducin family protein / WD-40 repeat family protein | chr3:23431009-23437241 REVERSE LENGTH=1094;>AT3G63460.2 | Symbols: | transducin family protein / WD-40 repeat family protein | chr3:23431009-23437241 REVERSE LENGTH=1102;	AT3G63460.3;AT3G63460.2;AT3G63460.1	AT3G63460.3;AT3G63460.2;AT3G63460.1	0	0	0	0	0	0	0	0	0	24.3268	0	0	0	0	0	0	0	0	0	0	0	0	0	3	3	4	0	6.9323	3	0	0	0	0	0	0	0	0	0	187210	0	0	0	0	0	0	0	0
>AT3G14240.1 | Symbols: | Subtilase family protein | chr3:4741637-4743964 REVERSE LENGTH=775	AT3G14240.1	AT3G14240.1	0	23.4257	0	0	0	0	0	0	0	0	0	0	0	0	0	0	0	0	0	0	0	0	0	1	1	1.9	0.0050715	2.8614	1	0	179180	0	0	0	0	0	0	0	0	0	0	0	0	0	0	0	0
[truncated: 6 more columns]
